# Supplementary material for: The transcriptomic response to a short day to long day shift in leaves of the reference legume Medicago truncatula
Source: PeerJ. 2019 Mar 22;7:e6626. doi: 10.7717/peerj.6626 (PMC6432905; doi:10.7717/peerj.6626)
Supplement: Table S1 — Gene abundances in Transcripts per Million for each gene by condition, timepoint and replicate [file peerj-07-6626-s008.csv]

gene	TPM	condition	time	replicate
Medtr0001s0010	0.381329	LD	4	1
Medtr0001s0070	0	LD	4	1
Medtr0001s0100	0	LD	4	1
Medtr0001s0120	2.12885	LD	4	1
Medtr0001s0160	0.256402	LD	4	1
Medtr0001s0190	1.50313	LD	4	1
Medtr0001s0200	0	LD	4	1
Medtr0001s0260	0	LD	4	1
Medtr0001s0360	0.23713	LD	4	1
Medtr0001s0380	0	LD	4	1
Medtr0001s0430	5.74217	LD	4	1
Medtr0001s0480	0	LD	4	1
Medtr0001s0490	1.32738	LD	4	1
Medtr0001s0500	0	LD	4	1
Medtr0001s0510	0	LD	4	1
Medtr0001s0560	2.34795	LD	4	1
Medtr0001s0570	2.7183182859899997	LD	4	1
Medtr0001s0580	1.05904	LD	4	1
Medtr0001s0660	3.46602	LD	4	1
Medtr0001s0700	0	LD	4	1
Medtr0002s0020	3.45345	LD	4	1
Medtr0002s0030	0	LD	4	1
Medtr0002s0040	0	LD	4	1
Medtr0002s0050	3.63242	LD	4	1
Medtr0002s0070	0	LD	4	1
Medtr0002s0090	0.0911227	LD	4	1
Medtr0002s0100	0	LD	4	1
Medtr0002s0110	0.218807	LD	4	1
Medtr0002s0120	0	LD	4	1
Medtr0002s0140	0	LD	4	1
Medtr0002s0150	0	LD	4	1
Medtr0002s0160	0	LD	4	1
Medtr0002s0170	0	LD	4	1
Medtr0002s0180	0	LD	4	1
Medtr0002s0200	0	LD	4	1
Medtr0002s0210	0	LD	4	1
Medtr0002s0250	14.4634	LD	4	1
Medtr0002s0260	23.6627	LD	4	1
Medtr0002s0270	3.45495	LD	4	1
Medtr0002s0280	0	LD	4	1
Medtr0002s0300	0	LD	4	1
Medtr0002s0310	0	LD	4	1
Medtr0002s0330	0	LD	4	1
Medtr0002s0350	0	LD	4	1
Medtr0002s0360	0	LD	4	1
Medtr0002s0380	0	LD	4	1
Medtr0002s0390	0	LD	4	1
Medtr0002s0420	5.35482	LD	4	1
Medtr0002s0440	0	LD	4	1
Medtr0002s0510	0.00321889	LD	4	1
Medtr0002s0530	0	LD	4	1
Medtr0002s0540	0	LD	4	1
Medtr0002s0550	0.42965	LD	4	1
Medtr0002s0580	0	LD	4	1
Medtr0002s0590	0.0336679	LD	4	1
Medtr0002s0630	0	LD	4	1
Medtr0002s0650	0	LD	4	1
Medtr0002s0660	0	LD	4	1
Medtr0002s0670	0	LD	4	1
Medtr0002s0680	0	LD	4	1
Medtr0002s0690	0	LD	4	1
Medtr0002s0700	0	LD	4	1
Medtr0002s0730	0	LD	4	1
Medtr0002s0740	0	LD	4	1
Medtr0002s0750	0	LD	4	1
Medtr0002s0760	0	LD	4	1
Medtr0002s0770	0	LD	4	1
Medtr0002s0780	0	LD	4	1
Medtr0002s0790	0	LD	4	1
Medtr0002s0800	0	LD	4	1
Medtr0002s0820	1.56	LD	4	1
Medtr0002s0860	0	LD	4	1
Medtr0002s0870	0	LD	4	1
Medtr0002s0880	0.206958	LD	4	1
Medtr0002s0890	0.0459463	LD	4	1
Medtr0002s0900	10.0351	LD	4	1
Medtr0002s0930	0	LD	4	1
Medtr0002s0960	0	LD	4	1
Medtr0002s0990	0.147242	LD	4	1
Medtr0002s1060	0	LD	4	1
Medtr0002s1160	0	LD	4	1
Medtr0002s1180	0	LD	4	1
Medtr0002s1200	0.124089	LD	4	1
Medtr0002s1220	0	LD	4	1
Medtr0002s1240	0	LD	4	1
Medtr0002s1250	0	LD	4	1
Medtr0002s1260	0	LD	4	1
Medtr0002s1270	2.34378	LD	4	1
Medtr0002s1280	0	LD	4	1
Medtr0003s0010	0	LD	4	1
Medtr0003s0060	0	LD	4	1
Medtr0003s0070	1.74805	LD	4	1
Medtr0003s0080	0	LD	4	1
Medtr0003s0090	0	LD	4	1
Medtr0003s0130	0	LD	4	1
Medtr0003s0160	0	LD	4	1
Medtr0003s0170	0	LD	4	1
Medtr0003s0180	0	LD	4	1
Medtr0003s0190	0	LD	4	1
Medtr0003s0210	0	LD	4	1
Medtr0003s0250	0	LD	4	1
Medtr0003s0260	0	LD	4	1
Medtr0003s0280	0	LD	4	1
Medtr0003s0290	0	LD	4	1
Medtr0003s0350	0.101011	LD	4	1
Medtr0003s0390	0	LD	4	1
Medtr0003s0410	0.0265078	LD	4	1
Medtr0003s0430	0	LD	4	1
Medtr0003s0460	0	LD	4	1
Medtr0003s0470	10.281	LD	4	1
Medtr0003s0480	2.33018	LD	4	1
Medtr0003s0500	0.610608	LD	4	1
Medtr0003s0530	0	LD	4	1
Medtr0003s0540	5.0851	LD	4	1
Medtr0003s0560	9.16142	LD	4	1
Medtr0003s0580	4.02663	LD	4	1
Medtr0003s0590	0.0918269	LD	4	1
Medtr0003s0610	0	LD	4	1
Medtr0003s0620	5.062340000000001	LD	4	1
Medtr0003s0630	0	LD	4	1
Medtr0003s0650	0	LD	4	1
Medtr0003s0660	16.7963	LD	4	1
Medtr0003s0690	5.80601	LD	4	1
Medtr0004s0130	7.46913	LD	4	1
Medtr0004s0190	0	LD	4	1
Medtr0004s0210	0.333704	LD	4	1
Medtr0004s0220	31.6198	LD	4	1
Medtr0004s0230	9.22059	LD	4	1
Medtr0004s0240	3.89164	LD	4	1
Medtr0004s0250	0.748046	LD	4	1
Medtr0004s0260	0	LD	4	1
Medtr0004s0300	0.0841208	LD	4	1
Medtr0004s0330	35.9361	LD	4	1
Medtr0004s0350	0	LD	4	1
Medtr0004s0360	0	LD	4	1
Medtr0004s0440	120.53	LD	4	1
Medtr0004s0450	0	LD	4	1
Medtr0004s0480	11.9443	LD	4	1
Medtr0004s0490	9.26515	LD	4	1
Medtr0004s0510	16.3829	LD	4	1
Medtr0004s0530	0	LD	4	1
Medtr0004s0600	5.736194	LD	4	1
Medtr0004s0610	2.19483	LD	4	1
Medtr0004s0650	40.369	LD	4	1
Medtr0005s0070	0	LD	4	1
Medtr0005s0110	0.170847	LD	4	1
Medtr0005s0130	7.99458	LD	4	1
Medtr0005s0140	0	LD	4	1
Medtr0005s0150	0	LD	4	1
Medtr0005s0160	0	LD	4	1
Medtr0005s0200	0.0178897	LD	4	1
Medtr0005s0210	0.0259955	LD	4	1
Medtr0005s0220	0	LD	4	1
Medtr0005s0230	0	LD	4	1
Medtr0005s0240	0.195964	LD	4	1
Medtr0005s0250	0	LD	4	1
Medtr0005s0260	0	LD	4	1
Medtr0006s0020	0	LD	4	1
Medtr0006s0080	0.669235	LD	4	1
Medtr0006s0110	0.187619	LD	4	1
Medtr0006s0140	0.567438	LD	4	1
Medtr0006s0160	0.146908	LD	4	1
Medtr0006s0180	0.0391908	LD	4	1
Medtr0006s0190	0.685875	LD	4	1
Medtr0006s0210	0	LD	4	1
Medtr0006s0230	0.263966	LD	4	1
Medtr0006s0240	0.769116	LD	4	1
Medtr0006s0250	0.210305	LD	4	1
Medtr0006s0260	0	LD	4	1
Medtr0006s0290	0	LD	4	1
Medtr0006s0300	0	LD	4	1
Medtr0007s0010	0	LD	4	1
Medtr0007s0020	0.0114527	LD	4	1
Medtr0007s0030	0.721973	LD	4	1
Medtr0007s0040	0	LD	4	1
Medtr0007s0060	14.394	LD	4	1
Medtr0007s0070	3.94235	LD	4	1
Medtr0007s0080	2.10664	LD	4	1
Medtr0007s0090	2.3801	LD	4	1
Medtr0007s0140	0	LD	4	1
Medtr0007s0150	0	LD	4	1
Medtr0007s0160	0	LD	4	1
Medtr0007s0220	0.0110278	LD	4	1
Medtr0007s0250	0	LD	4	1
Medtr0007s0290	0	LD	4	1
Medtr0007s0310	0	LD	4	1
Medtr0007s0320	0	LD	4	1
Medtr0007s0330	1.128256	LD	4	1
Medtr0007s0380	2.35974	LD	4	1
Medtr0007s0390	1.82721	LD	4	1
Medtr0007s0410	0	LD	4	1
Medtr0007s0440	0	LD	4	1
Medtr0007s0450	0	LD	4	1
Medtr0007s0480	0	LD	4	1
Medtr0007s0520	0	LD	4	1
Medtr0008s0030	0	LD	4	1
Medtr0008s0060	0	LD	4	1
Medtr0008s0110	0	LD	4	1
Medtr0008s0120	0	LD	4	1
Medtr0008s0130	0	LD	4	1
Medtr0008s0160	0	LD	4	1
Medtr0008s0170	0.239618	LD	4	1
Medtr0008s0180	0.134182	LD	4	1
Medtr0008s0210	0.35272	LD	4	1
Medtr0008s0230	0	LD	4	1
Medtr0008s0280	0	LD	4	1
Medtr0008s0310	0	LD	4	1
Medtr0008s0340	0	LD	4	1
Medtr0008s0390	0	LD	4	1
Medtr0008s0430	0	LD	4	1
Medtr0008s0460	0	LD	4	1
Medtr0008s0470	0	LD	4	1
Medtr0009s0020	0	LD	4	1
Medtr0009s0040	0	LD	4	1
Medtr0009s0050	0.0928483	LD	4	1
Medtr0009s0080	0	LD	4	1
Medtr0009s0100	0.499251	LD	4	1
Medtr0009s0120	9.78221	LD	4	1
Medtr0009s0150	0	LD	4	1
Medtr0009s0190	0.331111	LD	4	1
Medtr0009s0230	4.103586	LD	4	1
Medtr0009s0240	0.0890804	LD	4	1
Medtr0009s0250	0	LD	4	1
Medtr0009s0270	0.174763	LD	4	1
Medtr0009s0290	0	LD	4	1
Medtr0009s0330	3.31498	LD	4	1
Medtr0009s0340	0	LD	4	1
Medtr0009s0350	0	LD	4	1
Medtr0009s0370	0.71695	LD	4	1
Medtr0009s0380	0	LD	4	1
Medtr0009s0390	80.6593	LD	4	1
Medtr0009s0400	0.188679	LD	4	1
Medtr0009s0410	0.43359	LD	4	1
Medtr0009s0480	0	LD	4	1
Medtr0009s0490	4.87733	LD	4	1
Medtr0009s0500	5.3316	LD	4	1
Medtr0010s0050	0	LD	4	1
Medtr0010s0110	0	LD	4	1
Medtr0010s0130	0	LD	4	1
Medtr0010s0190	0	LD	4	1
Medtr0010s0200	0	LD	4	1
Medtr0010s0210	0	LD	4	1
Medtr0010s0220	1.60635	LD	4	1
Medtr0010s0270	0	LD	4	1
Medtr0010s0290	0	LD	4	1
Medtr0010s0310	0.0942891	LD	4	1
Medtr0010s0320	0	LD	4	1
Medtr0010s0350	0	LD	4	1
Medtr0010s0360	0	LD	4	1
Medtr0010s0370	0	LD	4	1
Medtr0010s0390	0	LD	4	1
Medtr0010s0400	0	LD	4	1
Medtr0011s0020	35.7656	LD	4	1
Medtr0011s0100	0.996751	LD	4	1
Medtr0011s0210	1.36516	LD	4	1
Medtr0011s0260	13.9191	LD	4	1
Medtr0011s0270	0	LD	4	1
Medtr0011s0280	0.0332567	LD	4	1
Medtr0011s0290	6.78284	LD	4	1
Medtr0011s0300	0.358635	LD	4	1
Medtr0011s0310	0.515199	LD	4	1
Medtr0011s0320	0.861992	LD	4	1
Medtr0011s0330	11.913	LD	4	1
Medtr0012s0070	0	LD	4	1
Medtr0012s0090	4.91805	LD	4	1
Medtr0012s0100	13.3567	LD	4	1
Medtr0012s0110	4.89964	LD	4	1
Medtr0012s0140	0	LD	4	1
Medtr0012s0150	13.1735	LD	4	1
Medtr0012s0160	2.74839	LD	4	1
Medtr0012s0170	0	LD	4	1
Medtr0012s0220	0.117507	LD	4	1
Medtr0012s0240	0	LD	4	1
Medtr0012s0280	0	LD	4	1
Medtr0012s0290	0.3415157	LD	4	1
Medtr0013s0060	0	LD	4	1
Medtr0013s0070	0	LD	4	1
Medtr0013s0080	0	LD	4	1
Medtr0013s0100	0.0404639	LD	4	1
Medtr0013s0120	0.172108	LD	4	1
Medtr0013s0130	0	LD	4	1
Medtr0013s0150	116.194	LD	4	1
Medtr0013s0190	0	LD	4	1
Medtr0013s0230	0	LD	4	1
Medtr0013s0270	0	LD	4	1
Medtr0013s0290	0	LD	4	1
Medtr0013s0330	0	LD	4	1
Medtr0013s0400	0	LD	4	1
Medtr0014s0010	0	LD	4	1
Medtr0014s0040	2.797047	LD	4	1
Medtr0014s0110	0	LD	4	1
Medtr0014s0120	0	LD	4	1
Medtr0014s0140	0.203222	LD	4	1
Medtr0014s0150	0	LD	4	1
Medtr0014s0180	0	LD	4	1
Medtr0014s0200	0.178149	LD	4	1
Medtr0014s0210	0.970701	LD	4	1
Medtr0014s0220	0.0127702	LD	4	1
Medtr0014s0250	0.576892	LD	4	1
Medtr0014s0260	0.590141	LD	4	1
Medtr0014s0300	0	LD	4	1
Medtr0014s0310	0	LD	4	1
Medtr0014s0350	0	LD	4	1
Medtr0014s0390	0	LD	4	1
Medtr0014s0410	0	LD	4	1
Medtr0014s0420	0	LD	4	1
Medtr0014s0440	2.9499229999999996	LD	4	1
Medtr0014s0490	0	LD	4	1
Medtr0015s0020	0	LD	4	1
Medtr0015s0030	0.0327427	LD	4	1
Medtr0015s0060	0.34677	LD	4	1
Medtr0015s0090	0.0345283	LD	4	1
Medtr0015s0100	0	LD	4	1
Medtr0015s0110	14.86337	LD	4	1
Medtr0015s0120	0	LD	4	1
Medtr0015s0130	5.22256	LD	4	1
Medtr0015s0140	8.53798	LD	4	1
Medtr0015s0160	0	LD	4	1
Medtr0015s0170	0	LD	4	1
Medtr0015s0230	0	LD	4	1
Medtr0016s0010	0	LD	4	1
Medtr0016s0020	0.177857	LD	4	1
Medtr0016s0030	3.916	LD	4	1
Medtr0016s0040	11.9475	LD	4	1
Medtr0016s0050	0.364794	LD	4	1
Medtr0016s0060	0.245785	LD	4	1
Medtr0016s0150	0.010687	LD	4	1
Medtr0016s0170	0	LD	4	1
Medtr0017s0080	0	LD	4	1
Medtr0017s0090	0	LD	4	1
Medtr0017s0100	0.0297408	LD	4	1
Medtr0017s0160	0	LD	4	1
Medtr0017s0190	0	LD	4	1
Medtr0017s0200	13.9414	LD	4	1
Medtr0017s0230	0	LD	4	1
Medtr0017s0240	0	LD	4	1
Medtr0017s0270	0	LD	4	1
Medtr0017s0290	0	LD	4	1
Medtr0018s0050	0	LD	4	1
Medtr0018s0090	4.0405264	LD	4	1
Medtr0018s0170	0.126915	LD	4	1
Medtr0018s0220	0	LD	4	1
Medtr0018s0230	0	LD	4	1
Medtr0018s0240	0	LD	4	1
Medtr0018s0260	32.4149	LD	4	1
Medtr0018s0290	7.04735	LD	4	1
Medtr0018s0300	0.0421672	LD	4	1
Medtr0018s0310	0.409485	LD	4	1
Medtr0018s0320	13.0298	LD	4	1
Medtr0019s0010	6.86754	LD	4	1
Medtr0019s0020	2.4384407	LD	4	1
Medtr0019s0040	0	LD	4	1
Medtr0019s0060	0	LD	4	1
Medtr0019s0070	22.458	LD	4	1
Medtr0019s0080	0	LD	4	1
Medtr0019s0090	0	LD	4	1
Medtr0019s0100	1.69775	LD	4	1
Medtr0019s0110	0.203222	LD	4	1
Medtr0019s0120	0.43807	LD	4	1
Medtr0019s0130	0.449754	LD	4	1
Medtr0019s0150	0	LD	4	1
Medtr0019s0160	0.491393	LD	4	1
Medtr0019s0170	0	LD	4	1
Medtr0019s0180	7.53995	LD	4	1
Medtr0019s0190	0.153243	LD	4	1
Medtr0019s0210	0.175003	LD	4	1
Medtr0019s0270	0	LD	4	1
Medtr0019s0290	2.41377	LD	4	1
Medtr0019s0310	0	LD	4	1
Medtr0019s0320	1.45306	LD	4	1
Medtr0019s0330	0	LD	4	1
Medtr0019s0340	0	LD	4	1
Medtr0020s0020	6.43877	LD	4	1
Medtr0020s0050	0.471156	LD	4	1
Medtr0020s0100	0	LD	4	1
Medtr0020s0120	0.0776538	LD	4	1
Medtr0020s0130	3.00149	LD	4	1
Medtr0020s0150	0.88354	LD	4	1
Medtr0020s0170	0	LD	4	1
Medtr0021s0120	156.102	LD	4	1
Medtr0021s0130	0.425929	LD	4	1
Medtr0021s0140	1.13651	LD	4	1
Medtr0021s0160	1.47015	LD	4	1
Medtr0021s0190	0.5487	LD	4	1
Medtr0021s0200	0	LD	4	1
Medtr0021s0240	0.0782049	LD	4	1
Medtr0021s0250	0	LD	4	1
Medtr0021s0270	0	LD	4	1
Medtr0021s0280	0	LD	4	1
Medtr0021s0360	0	LD	4	1
Medtr0021s0370	0.351501	LD	4	1
Medtr0021s0380	0	LD	4	1
Medtr0022s0020	0	LD	4	1
Medtr0022s0200	0	LD	4	1
Medtr0022s0280	5.65235	LD	4	1
Medtr0022s0290	4.44025	LD	4	1
Medtr0022s0300	18.6247	LD	4	1
Medtr0022s0330	0	LD	4	1
Medtr0022s0360	5.73644	LD	4	1
Medtr0022s0370	0	LD	4	1
Medtr0022s0430	7.144133	LD	4	1
Medtr0022s0450	0	LD	4	1
Medtr0022s0460	0	LD	4	1
Medtr0022s0480	0	LD	4	1
Medtr0023s0130	0	LD	4	1
Medtr0023s0160	0	LD	4	1
Medtr0023s0210	8.60706	LD	4	1
Medtr0023s0240	0	LD	4	1
Medtr0023s0260	7.72724	LD	4	1
Medtr0023s0280	0.195964	LD	4	1
Medtr0023s0340	0	LD	4	1
Medtr0023s0370	0	LD	4	1
Medtr0024s0010	10.695	LD	4	1
Medtr0024s0020	1.86467	LD	4	1
Medtr0024s0040	0.0886301	LD	4	1
Medtr0024s0060	14.5968	LD	4	1
Medtr0024s0070	11.6641	LD	4	1
Medtr0024s0080	0.388023	LD	4	1
Medtr0024s0090	0	LD	4	1
Medtr0024s0100	0	LD	4	1
Medtr0024s0110	0.294512	LD	4	1
Medtr0024s0120	0	LD	4	1
Medtr0024s0130	0	LD	4	1
Medtr0024s0140	0	LD	4	1
Medtr0024s0150	0.052248	LD	4	1
Medtr0024s0160	0	LD	4	1
Medtr0024s0170	0.0540104	LD	4	1
Medtr0024s0180	0.269137	LD	4	1
Medtr0024s0190	0	LD	4	1
Medtr0024s0220	143.693	LD	4	1
Medtr0024s0240	0	LD	4	1
Medtr0024s0250	2.77154	LD	4	1
Medtr0024s0260	129.87619999999998	LD	4	1
Medtr0024s0300	0	LD	4	1
Medtr0024s0310	0	LD	4	1
Medtr0024s0320	0	LD	4	1
Medtr0024s0330	0.389866	LD	4	1
Medtr0024s0340	0	LD	4	1
Medtr0025s0030	0	LD	4	1
Medtr0025s0050	0	LD	4	1
Medtr0025s0060	12.1154	LD	4	1
Medtr0025s0110	0	LD	4	1
Medtr0026s0010	732.747	LD	4	1
Medtr0026s0160	0.646577	LD	4	1
Medtr0026s0190	0.308258	LD	4	1
Medtr0026s0200	5.09957	LD	4	1
Medtr0026s0210	14.6462	LD	4	1
Medtr0026s0220	0	LD	4	1
Medtr0026s0230	0.332335	LD	4	1
Medtr0027s0010	10.974	LD	4	1
Medtr0027s0030	0	LD	4	1
Medtr0027s0040	0	LD	4	1
Medtr0027s0090	1.37778	LD	4	1
Medtr0027s0100	0	LD	4	1
Medtr0027s0120	0	LD	4	1
Medtr0027s0130	0	LD	4	1
Medtr0027s0140	24.7584	LD	4	1
Medtr0027s0180	0.635358	LD	4	1
Medtr0027s0200	5.1921	LD	4	1
Medtr0027s0220	0.189295	LD	4	1
Medtr0027s0230	32.0902	LD	4	1
Medtr0027s0250	9.7884	LD	4	1
Medtr0027s0260	0	LD	4	1
Medtr0028s0020	0	LD	4	1
Medtr0028s0030	0.251697	LD	4	1
Medtr0028s0090	4.917634	LD	4	1
Medtr0028s0170	0	LD	4	1
Medtr0028s0180	0.326711	LD	4	1
Medtr0028s0210	0	LD	4	1
Medtr0028s0230	0	LD	4	1
Medtr0028s0240	0	LD	4	1
Medtr0028s0290	0	LD	4	1
Medtr0028s0320	0	LD	4	1
Medtr0029s0020	0	LD	4	1
Medtr0029s0040	0	LD	4	1
Medtr0029s0050	0	LD	4	1
Medtr0029s0060	0	LD	4	1
Medtr0029s0090	1.22843	LD	4	1
Medtr0029s0100	0	LD	4	1
Medtr0029s0120	2.28625	LD	4	1
Medtr0029s0130	0	LD	4	1
Medtr0029s0140	0.2119	LD	4	1
Medtr0029s0160	0	LD	4	1
Medtr0029s0180	0	LD	4	1
Medtr0029s0220	0	LD	4	1
Medtr0029s0230	0	LD	4	1
Medtr0030s0030	0	LD	4	1
Medtr0030s0040	0	LD	4	1
Medtr0030s0050	0	LD	4	1
Medtr0030s0060	0	LD	4	1
Medtr0030s0070	0	LD	4	1
Medtr0030s0080	0	LD	4	1
Medtr0030s0090	0	LD	4	1
Medtr0030s0110	0	LD	4	1
Medtr0030s0120	0	LD	4	1
Medtr0030s0130	0	LD	4	1
Medtr0030s0140	0	LD	4	1
Medtr0030s0150	0	LD	4	1
Medtr0030s0160	0	LD	4	1
Medtr0030s0170	0	LD	4	1
Medtr0030s0190	0	LD	4	1
Medtr0030s0200	0	LD	4	1
Medtr0030s0260	0	LD	4	1
Medtr0030s0270	0	LD	4	1
Medtr0030s0280	0	LD	4	1
Medtr0030s0290	0	LD	4	1
Medtr0030s0310	0	LD	4	1
Medtr0030s0320	0	LD	4	1
Medtr0030s0330	0	LD	4	1
Medtr0030s0340	0	LD	4	1
Medtr0030s0360	0	LD	4	1
Medtr0030s0370	0	LD	4	1
Medtr0030s0380	0	LD	4	1
Medtr0030s0390	0	LD	4	1
Medtr0030s0400	0	LD	4	1
Medtr0030s0420	0	LD	4	1
Medtr0030s0430	0	LD	4	1
Medtr0031s0030	0	LD	4	1
Medtr0031s0050	0	LD	4	1
Medtr0031s0060	0.63123	LD	4	1
Medtr0031s0120	0	LD	4	1
Medtr0031s0130	2.30806	LD	4	1
Medtr0031s0140	0	LD	4	1
Medtr0032s0020	0	LD	4	1
Medtr0032s0030	0.189785	LD	4	1
Medtr0032s0040	0.814146	LD	4	1
Medtr0032s0050	1.23014	LD	4	1
Medtr0032s0060	0.148816	LD	4	1
Medtr0032s0070	0	LD	4	1
Medtr0032s0080	0.0584343	LD	4	1
Medtr0032s0090	0	LD	4	1
Medtr0032s0100	0	LD	4	1
Medtr0032s0120	0	LD	4	1
Medtr0032s0170	0	LD	4	1
Medtr0032s0190	0	LD	4	1
Medtr0032s0260	0	LD	4	1
Medtr0034s0060	60.2199	LD	4	1
Medtr0034s0100	0	LD	4	1
Medtr0034s0110	0	LD	4	1
Medtr0034s0120	0.831363	LD	4	1
Medtr0034s0130	0	LD	4	1
Medtr0034s0170	10.2553	LD	4	1
Medtr0034s0190	3.48404	LD	4	1
Medtr0035s0050	0	LD	4	1
Medtr0035s0070	0	LD	4	1
Medtr0035s0100	0	LD	4	1
Medtr0035s0150	1.86155	LD	4	1
Medtr0036s0010	13.8828	LD	4	1
Medtr0036s0020	0	LD	4	1
Medtr0036s0040	1.39225	LD	4	1
Medtr0036s0050	12.2678	LD	4	1
Medtr0036s0070	1.3125	LD	4	1
Medtr0036s0090	0	LD	4	1
Medtr0036s0110	0	LD	4	1
Medtr0036s0130	0	LD	4	1
Medtr0036s0140	7.03776	LD	4	1
Medtr0036s0150	6.9771	LD	4	1
Medtr0036s0160	0	LD	4	1
Medtr0036s0210	3.6512	LD	4	1
Medtr0036s0220	0.287764	LD	4	1
Medtr0036s0240	1.71443	LD	4	1
Medtr0036s0250	0.798539	LD	4	1
Medtr0036s0260	0.78351	LD	4	1
Medtr0036s0270	0.43069	LD	4	1
Medtr0036s0280	0.699831	LD	4	1
Medtr0036s0310	0	LD	4	1
Medtr0036s0320	8.33192	LD	4	1
Medtr0037s0010	0.108012	LD	4	1
Medtr0037s0020	0	LD	4	1
Medtr0037s0030	0	LD	4	1
Medtr0037s0060	0.330118	LD	4	1
Medtr0037s0160	0	LD	4	1
Medtr0037s0250	2.247859	LD	4	1
Medtr0038s0010	0.0303473	LD	4	1
Medtr0038s0030	0.359211	LD	4	1
Medtr0038s0040	0.0291653	LD	4	1
Medtr0038s0050	0	LD	4	1
Medtr0038s0060	0.250822	LD	4	1
Medtr0038s0070	0	LD	4	1
Medtr0038s0080	0.190002	LD	4	1
Medtr0038s0110	0.0950673	LD	4	1
Medtr0039s0040	0	LD	4	1
Medtr0039s0050	0	LD	4	1
Medtr0039s0060	0	LD	4	1
Medtr0039s0080	0.0237674	LD	4	1
Medtr0039s0090	0	LD	4	1
Medtr0039s0180	0	LD	4	1
Medtr0040s0030	0	LD	4	1
Medtr0040s0040	0	LD	4	1
Medtr0040s0060	0	LD	4	1
Medtr0040s0110	1.74061	LD	4	1
Medtr0040s0140	0.138219	LD	4	1
Medtr0040s0150	0	LD	4	1
Medtr0041s0030	7.36845	LD	4	1
Medtr0041s0050	0	LD	4	1
Medtr0041s0060	0	LD	4	1
Medtr0041s0080	0	LD	4	1
Medtr0041s0100	3.0843	LD	4	1
Medtr0041s0110	0.0152859	LD	4	1
Medtr0041s0120	0	LD	4	1
Medtr0041s0130	4.72176	LD	4	1
Medtr0041s0140	0	LD	4	1
Medtr0042s0030	0	LD	4	1
Medtr0042s0040	0.0761904	LD	4	1
Medtr0042s0070	0	LD	4	1
Medtr0042s0100	0	LD	4	1
Medtr0042s0120	0	LD	4	1
Medtr0042s0130	0	LD	4	1
Medtr0042s0170	0	LD	4	1
Medtr0042s0190	16.6088	LD	4	1
Medtr0042s0230	0	LD	4	1
Medtr0043s0030	0	LD	4	1
Medtr0043s0040	0.099127	LD	4	1
Medtr0043s0050	0.10978	LD	4	1
Medtr0043s0060	0	LD	4	1
Medtr0043s0080	1.149844	LD	4	1
Medtr0043s0110	0.129647	LD	4	1
Medtr0043s0140	0	LD	4	1
Medtr0044s0040	3.4151	LD	4	1
Medtr0044s0050	0.122154	LD	4	1
Medtr0044s0090	0	LD	4	1
Medtr0044s0120	0	LD	4	1
Medtr0044s0130	2.28718	LD	4	1
Medtr0044s0150	8.71849	LD	4	1
Medtr0044s0160	0.66322	LD	4	1
Medtr0044s0180	4.56512	LD	4	1
Medtr0044s0190	0	LD	4	1
Medtr0044s0250	0	LD	4	1
Medtr0044s0290	0	LD	4	1
Medtr0044s0300	0	LD	4	1
Medtr0044s0310	0	LD	4	1
Medtr0045s0010	0	LD	4	1
Medtr0045s0060	0	LD	4	1
Medtr0045s0070	0	LD	4	1
Medtr0045s0080	0	LD	4	1
Medtr0045s0100	0	LD	4	1
Medtr0045s0110	2.22727	LD	4	1
Medtr0045s0120	0	LD	4	1
Medtr0045s0130	1.01055	LD	4	1
Medtr0045s0160	0.150618	LD	4	1
Medtr0046s0040	0	LD	4	1
Medtr0046s0060	0	LD	4	1
Medtr0046s0080	0	LD	4	1
Medtr0046s0090	0	LD	4	1
Medtr0046s0100	0	LD	4	1
Medtr0046s0180	0	LD	4	1
Medtr0046s0210	0	LD	4	1
Medtr0047s0030	0	LD	4	1
Medtr0047s0040	1.48469	LD	4	1
Medtr0047s0050	0	LD	4	1
Medtr0047s0090	0.230546	LD	4	1
Medtr0047s0100	0	LD	4	1
Medtr0047s0120	0	LD	4	1
Medtr0047s0140	0.082823	LD	4	1
Medtr0047s0160	0	LD	4	1
Medtr0048s0010	0	LD	4	1
Medtr0048s0020	0.126979	LD	4	1
Medtr0048s0080	0	LD	4	1
Medtr0048s0090	0	LD	4	1
Medtr0048s0110	0	LD	4	1
Medtr0048s0130	0	LD	4	1
Medtr0048s0140	0	LD	4	1
Medtr0048s0160	0	LD	4	1
Medtr0048s0180	0	LD	4	1
Medtr0048s0210	0.323065	LD	4	1
Medtr0048s0220	0.694117	LD	4	1
Medtr0048s0230	0	LD	4	1
Medtr0049s0070	6.899600000411358	LD	4	1
Medtr0049s0080	0	LD	4	1
Medtr0049s0090	0.343644	LD	4	1
Medtr0049s0100	0	LD	4	1
Medtr0049s0110	4.9375	LD	4	1
Medtr0050s0010	1.89155	LD	4	1
Medtr0050s0050	0	LD	4	1
Medtr0050s0080	0	LD	4	1
Medtr0050s0090	0	LD	4	1
Medtr0050s0100	0	LD	4	1
Medtr0050s0130	0	LD	4	1
Medtr0050s0150	0	LD	4	1
Medtr0050s0160	7.86586	LD	4	1
Medtr0050s0180	219.016	LD	4	1
Medtr0050s0240	13.8938	LD	4	1
Medtr0051s0090	0	LD	4	1
Medtr0051s0100	0	LD	4	1
Medtr0051s0110	0.101188	LD	4	1
Medtr0051s0120	0	LD	4	1
Medtr0052s0020	0.0754336	LD	4	1
Medtr0052s0030	49.4107	LD	4	1
Medtr0052s0040	0.0859778	LD	4	1
Medtr0052s0060	29.3577	LD	4	1
Medtr0052s0070	58.6629	LD	4	1
Medtr0052s0080	14.2475	LD	4	1
Medtr0052s0090	150.378	LD	4	1
Medtr0052s0100	0.445502	LD	4	1
Medtr0052s0110	59.0005	LD	4	1
Medtr0052s0120	3.12051	LD	4	1
Medtr0052s0130	140.044	LD	4	1
Medtr0052s0140	0.25889	LD	4	1
Medtr0052s0150	11.3779	LD	4	1
Medtr0052s0160	1.71108	LD	4	1
Medtr0052s0170	45.9127	LD	4	1
Medtr0052s0190	0	LD	4	1
Medtr0053s0020	3.16478	LD	4	1
Medtr0053s0030	52.3155	LD	4	1
Medtr0053s0040	0	LD	4	1
Medtr0053s0080	0	LD	4	1
Medtr0054s0010	0	LD	4	1
Medtr0054s0050	0	LD	4	1
Medtr0054s0080	3.09306	LD	4	1
Medtr0054s0090	0	LD	4	1
Medtr0054s0100	0	LD	4	1
Medtr0054s0110	0	LD	4	1
Medtr0054s0120	0	LD	4	1
Medtr0054s0140	1.02654	LD	4	1
Medtr0054s0190	0	LD	4	1
Medtr0054s0210	0	LD	4	1
Medtr0054s0220	0	LD	4	1
Medtr0054s0230	0	LD	4	1
Medtr0054s0240	0	LD	4	1
Medtr0054s0250	0	LD	4	1
Medtr0054s0260	0	LD	4	1
Medtr0054s0270	0	LD	4	1
Medtr0055s0010	0	LD	4	1
Medtr0055s0030	2.56534	LD	4	1
Medtr0055s0040	0.127254	LD	4	1
Medtr0055s0050	115.18	LD	4	1
Medtr0055s0060	0	LD	4	1
Medtr0055s0080	0	LD	4	1
Medtr0055s0090	0.223174	LD	4	1
Medtr0055s0100	0.0942815	LD	4	1
Medtr0055s0110	107.465	LD	4	1
Medtr0055s0120	51.6069	LD	4	1
Medtr0055s0130	118.88	LD	4	1
Medtr0055s0140	0.109482	LD	4	1
Medtr0056s0160	0	LD	4	1
Medtr0056s0180	0	LD	4	1
Medtr0056s0190	0	LD	4	1
Medtr0057s0040	0	LD	4	1
Medtr0057s0070	0	LD	4	1
Medtr0057s0080	10.2527	LD	4	1
Medtr0057s0100	0	LD	4	1
Medtr0057s0130	14.8855	LD	4	1
Medtr0057s0170	0	LD	4	1
Medtr0057s0180	0	LD	4	1
Medtr0057s0200	0.559898	LD	4	1
Medtr0058s0010	279.43	LD	4	1
Medtr0058s0020	0	LD	4	1
Medtr0058s0070	0	LD	4	1
Medtr0058s0100	0	LD	4	1
Medtr0058s0140	0	LD	4	1
Medtr0058s0150	0	LD	4	1
Medtr0059s0060	370.284	LD	4	1
Medtr0059s0080	0	LD	4	1
Medtr0059s0100	0	LD	4	1
Medtr0059s0170	0	LD	4	1
Medtr0059s0180	0	LD	4	1
Medtr0060s0090	0.415043	LD	4	1
Medtr0060s0100	0	LD	4	1
Medtr0060s0110	0.0499413	LD	4	1
Medtr0061s0010	0	LD	4	1
Medtr0061s0020	0	LD	4	1
Medtr0061s0050	0	LD	4	1
Medtr0061s0080	0.820371	LD	4	1
Medtr0061s0090	0	LD	4	1
Medtr0061s0110	0	LD	4	1
Medtr0062s0020	0	LD	4	1
Medtr0062s0040	0	LD	4	1
Medtr0062s0050	0	LD	4	1
Medtr0062s0060	0	LD	4	1
Medtr0062s0080	0	LD	4	1
Medtr0062s0090	0	LD	4	1
Medtr0062s0110	0	LD	4	1
Medtr0062s0130	0	LD	4	1
Medtr0062s0170	0	LD	4	1
Medtr0063s0010	0	LD	4	1
Medtr0063s0070	0	LD	4	1
Medtr0063s0090	0	LD	4	1
Medtr0063s0100	0	LD	4	1
Medtr0064s0010	0	LD	4	1
Medtr0064s0040	0	LD	4	1
Medtr0064s0050	0	LD	4	1
Medtr0064s0060	0	LD	4	1
Medtr0064s0070	0	LD	4	1
Medtr0064s0140	0	LD	4	1
Medtr0064s0160	0	LD	4	1
Medtr0064s0170	0	LD	4	1
Medtr0065s0050	0	LD	4	1
Medtr0065s0070	0	LD	4	1
Medtr0065s0080	0	LD	4	1
Medtr0065s0100	0.0114504	LD	4	1
Medtr0065s0110	0	LD	4	1
Medtr0065s0120	0	LD	4	1
Medtr0065s0130	0	LD	4	1
Medtr0065s0150	0	LD	4	1
Medtr0066s0040	7.53095	LD	4	1
Medtr0066s0050	5.79474	LD	4	1
Medtr0067s0010	0.749209	LD	4	1
Medtr0067s0060	0	LD	4	1
Medtr0067s0070	6.56403	LD	4	1
Medtr0067s0100	2.97861	LD	4	1
Medtr0068s0060	0.551063	LD	4	1
Medtr0068s0070	0	LD	4	1
Medtr0068s0080	0.0247001	LD	4	1
Medtr0069s0020	32.6114	LD	4	1
Medtr0069s0040	0.113681	LD	4	1
Medtr0069s0050	0	LD	4	1
Medtr0069s0080	0	LD	4	1
Medtr0069s0090	0	LD	4	1
Medtr0070s0020	0	LD	4	1
Medtr0070s0030	0	LD	4	1
Medtr0070s0040	0	LD	4	1
Medtr0070s0060	0	LD	4	1
Medtr0070s0070	0	LD	4	1
Medtr0070s0080	0	LD	4	1
Medtr0071s0010	0	LD	4	1
Medtr0071s0030	0	LD	4	1
Medtr0071s0070	0	LD	4	1
Medtr0071s0100	0.112113	LD	4	1
Medtr0072s0020	2.89687	LD	4	1
Medtr0072s0040	2.31603	LD	4	1
Medtr0072s0050	0.567514	LD	4	1
Medtr0072s0060	0	LD	4	1
Medtr0073s0010	0	LD	4	1
Medtr0073s0020	0	LD	4	1
Medtr0073s0030	0	LD	4	1
Medtr0073s0040	0	LD	4	1
Medtr0074s0060	0	LD	4	1
Medtr0075s0010	0	LD	4	1
Medtr0075s0020	0	LD	4	1
Medtr0075s0030	0	LD	4	1
Medtr0075s0050	0	LD	4	1
Medtr0076s0010	812.076	LD	4	1
Medtr0076s0020	212.688	LD	4	1
Medtr0076s0050	0	LD	4	1
Medtr0077s0010	55.193117	LD	4	1
Medtr0077s0040	0.118281	LD	4	1
Medtr0077s0060	0	LD	4	1
Medtr0077s0090	0.0687978	LD	4	1
Medtr0078s0010	18.8922	LD	4	1
Medtr0078s0050	4.22077	LD	4	1
Medtr0078s0060	55.8894	LD	4	1
Medtr0078s0190	0.750469	LD	4	1
Medtr0078s0200	0	LD	4	1
Medtr0079s0070	0	LD	4	1
Medtr0080s0060	0.62441	LD	4	1
Medtr0080s0090	0	LD	4	1
Medtr0081s0060	0	LD	4	1
Medtr0082s0010	0.0935056	LD	4	1
Medtr0082s0030	0.127626	LD	4	1
Medtr0082s0040	1.06021	LD	4	1
Medtr0082s0050	0.0360989	LD	4	1
Medtr0082s0060	0.128191	LD	4	1
Medtr0082s0070	0.156063	LD	4	1
Medtr0082s0080	0.0825833	LD	4	1
Medtr0082s0090	0.266618	LD	4	1
Medtr0082s0100	0.401243	LD	4	1
Medtr0082s0120	0	LD	4	1
Medtr0082s0130	0	LD	4	1
Medtr0082s0140	0.395409	LD	4	1
Medtr0082s0150	0	LD	4	1
Medtr0082s0160	0.201873	LD	4	1
Medtr0082s0170	1.75865	LD	4	1
Medtr0082s0180	0	LD	4	1
Medtr0082s0190	0	LD	4	1
Medtr0082s0200	0	LD	4	1
Medtr0082s0210	0	LD	4	1
Medtr0082s0220	0	LD	4	1
Medtr0082s0230	0	LD	4	1
Medtr0082s0250	0.200385	LD	4	1
Medtr0082s0260	0.0370787	LD	4	1
Medtr0082s0270	0.0659618	LD	4	1
Medtr0082s0280	0.369023	LD	4	1
Medtr0082s0290	0.258429	LD	4	1
Medtr0083s0050	0	LD	4	1
Medtr0083s0070	0	LD	4	1
Medtr0083s0100	0	LD	4	1
Medtr0083s0110	0.468778	LD	4	1
Medtr0083s0120	0.0852142	LD	4	1
Medtr0084s0030	0	LD	4	1
Medtr0084s0060	0	LD	4	1
Medtr0085s0010	8.73221	LD	4	1
Medtr0085s0020	4.02222	LD	4	1
Medtr0085s0030	0	LD	4	1
Medtr0086s0010	36.6052	LD	4	1
Medtr0086s0060	1.19234	LD	4	1
Medtr0086s0070	0.366225	LD	4	1
Medtr0086s0110	0	LD	4	1
Medtr0087s0010	0	LD	4	1
Medtr0087s0020	0.465315	LD	4	1
Medtr0087s0030	0.0468692	LD	4	1
Medtr0087s0040	0.0327623	LD	4	1
Medtr0087s0050	0	LD	4	1
Medtr0087s0070	0.0318004	LD	4	1
Medtr0087s0080	0	LD	4	1
Medtr0087s0090	1.73049	LD	4	1
Medtr0088s0030	0	LD	4	1
Medtr0088s0040	0	LD	4	1
Medtr0088s0100	0	LD	4	1
Medtr0088s0110	0	LD	4	1
Medtr0089s0050	0	LD	4	1
Medtr0089s0070	0	LD	4	1
Medtr0089s0100	1.67481	LD	4	1
Medtr0089s0130	0	LD	4	1
Medtr0090s0020	0	LD	4	1
Medtr0090s0050	0	LD	4	1
Medtr0090s0110	0	LD	4	1
Medtr0091s0050	0	LD	4	1
Medtr0091s0070	0.524235	LD	4	1
Medtr0091s0080	0.356644	LD	4	1
Medtr0091s0090	0.138976	LD	4	1
Medtr0092s0060	0	LD	4	1
Medtr0092s0070	0.0428665	LD	4	1
Medtr0092s0080	0	LD	4	1
Medtr0092s0090	0.200692	LD	4	1
Medtr0092s0100	30.2185	LD	4	1
Medtr0093s0070	0	LD	4	1
Medtr0093s0080	0	LD	4	1
Medtr0093s0090	0	LD	4	1
Medtr0093s0130	0	LD	4	1
Medtr0094s0010	0.831363	LD	4	1
Medtr0094s0020	0.255834	LD	4	1
Medtr0094s0040	1.96009	LD	4	1
Medtr0094s0100	0	LD	4	1
Medtr0094s0110	1.67603	LD	4	1
Medtr0094s0120	0	LD	4	1
Medtr0094s0130	0	LD	4	1
Medtr0094s0140	0	LD	4	1
Medtr0095s0020	0	LD	4	1
Medtr0095s0040	0.086041	LD	4	1
Medtr0095s0070	0	LD	4	1
Medtr0095s0080	0	LD	4	1
Medtr0095s0100	0	LD	4	1
Medtr0095s0110	0	LD	4	1
Medtr0095s0120	0	LD	4	1
Medtr0095s0150	0	LD	4	1
Medtr0095s0180	0	LD	4	1
Medtr0096s0020	1.31095	LD	4	1
Medtr0096s0100	0	LD	4	1
Medtr0097s0010	0	LD	4	1
Medtr0097s0020	0	LD	4	1
Medtr0097s0030	0	LD	4	1
Medtr0097s0060	3.42293	LD	4	1
Medtr0097s0070	0.635578	LD	4	1
Medtr0098s0030	0.126143	LD	4	1
Medtr0098s0090	0	LD	4	1
Medtr0098s0100	0	LD	4	1
Medtr0098s0110	0	LD	4	1
Medtr0098s0130	0	LD	4	1
Medtr0098s0160	0	LD	4	1
Medtr0099s0080	0	LD	4	1
Medtr0099s0120	0.549777	LD	4	1
Medtr0099s0130	0.104251	LD	4	1
Medtr0100s0070	0	LD	4	1
Medtr0100s0110	0	LD	4	1
Medtr0100s0120	0	LD	4	1
Medtr0100s0140	0	LD	4	1
Medtr0100s0150	0	LD	4	1
Medtr0100s0160	2.29646	LD	4	1
Medtr0100s0170	0.927188	LD	4	1
Medtr0100s0190	0	LD	4	1
Medtr0101s0020	0.520918	LD	4	1
Medtr0101s0030	0.066048	LD	4	1
Medtr0102s0030	0.599072	LD	4	1
Medtr0102s0050	0	LD	4	1
Medtr0102s0060	26.0128	LD	4	1
Medtr0102s0070	0	LD	4	1
Medtr0103s0010	0.104283	LD	4	1
Medtr0103s0050	0	LD	4	1
Medtr0103s0090	1.041122	LD	4	1
Medtr0103s0100	0.642414	LD	4	1
Medtr0105s0010	0	LD	4	1
Medtr0105s0020	0	LD	4	1
Medtr0105s0030	0	LD	4	1
Medtr0105s0040	0	LD	4	1
Medtr0105s0050	0	LD	4	1
Medtr0105s0060	0.171853	LD	4	1
Medtr0105s0070	6.6974	LD	4	1
Medtr0105s0080	0	LD	4	1
Medtr0105s0100	0	LD	4	1
Medtr0105s0110	0.0345362	LD	4	1
Medtr0105s0120	0	LD	4	1
Medtr0105s0130	0	LD	4	1
Medtr0105s0170	0	LD	4	1
Medtr0105s0180	0	LD	4	1
Medtr0106s0030	0.0330983	LD	4	1
Medtr0107s0090	0	LD	4	1
Medtr0107s0100	0	LD	4	1
Medtr0107s0130	0	LD	4	1
Medtr0108s0010	0	LD	4	1
Medtr0108s0020	0.200569	LD	4	1
Medtr0108s0030	0	LD	4	1
Medtr0109s0050	0	LD	4	1
Medtr0109s0150	2.29025	LD	4	1
Medtr0110s0010	3.01758	LD	4	1
Medtr0110s0020	0	LD	4	1
Medtr0110s0030	1.27611	LD	4	1
Medtr0110s0040	46.47643	LD	4	1
Medtr0110s0050	0.0192822	LD	4	1
Medtr0110s0060	2.28072	LD	4	1
Medtr0110s0070	0	LD	4	1
Medtr0111s0030	0	LD	4	1
Medtr0111s0050	0	LD	4	1
Medtr0111s0070	0	LD	4	1
Medtr0112s0040	0	LD	4	1
Medtr0112s0050	0	LD	4	1
Medtr0112s0060	0	LD	4	1
Medtr0113s0040	6.60952	LD	4	1
Medtr0113s0060	0.045854	LD	4	1
Medtr0114s0080	0	LD	4	1
Medtr0114s0100	0	LD	4	1
Medtr0115s0010	0.172547	LD	4	1
Medtr0115s0020	0.744442	LD	4	1
Medtr0115s0030	0	LD	4	1
Medtr0115s0040	0	LD	4	1
Medtr0115s0050	0	LD	4	1
Medtr0116s0010	0	LD	4	1
Medtr0116s0020	0	LD	4	1
Medtr0116s0030	0	LD	4	1
Medtr0116s0040	0	LD	4	1
Medtr0116s0050	0	LD	4	1
Medtr0116s0060	0	LD	4	1
Medtr0116s0070	0	LD	4	1
Medtr0116s0080	0	LD	4	1
Medtr0116s0090	0	LD	4	1
Medtr0116s0130	0	LD	4	1
Medtr0116s0140	0	LD	4	1
Medtr0117s0040	0.0949472	LD	4	1
Medtr0117s0080	0.088934	LD	4	1
Medtr0117s0100	0	LD	4	1
Medtr0117s0110	0	LD	4	1
Medtr0118s0040	0	LD	4	1
Medtr0118s0070	0	LD	4	1
Medtr0118s0080	0	LD	4	1
Medtr0119s0010	0.00995464	LD	4	1
Medtr0119s0020	0.00995464	LD	4	1
Medtr0120s0020	0.34562	LD	4	1
Medtr0121s0010	12.7763	LD	4	1
Medtr0121s0030	0	LD	4	1
Medtr0121s0060	2.34228	LD	4	1
Medtr0121s0080	0	LD	4	1
Medtr0121s0090	0	LD	4	1
Medtr0121s0100	0	LD	4	1
Medtr0122s0020	7.94105	LD	4	1
Medtr0122s0040	0	LD	4	1
Medtr0123s0010	0	LD	4	1
Medtr0123s0030	0	LD	4	1
Medtr0123s0050	0	LD	4	1
Medtr0123s0070	15.48938	LD	4	1
Medtr0124s0070	0	LD	4	1
Medtr0125s0010	0	LD	4	1
Medtr0125s0020	0	LD	4	1
Medtr0125s0030	0	LD	4	1
Medtr0125s0040	0	LD	4	1
Medtr0125s0060	0	LD	4	1
Medtr0126s0010	0	LD	4	1
Medtr0126s0020	0	LD	4	1
Medtr0126s0070	0	LD	4	1
Medtr0126s0080	0.0227308	LD	4	1
Medtr0126s0110	0	LD	4	1
Medtr0127s0030	0	LD	4	1
Medtr0127s0040	0	LD	4	1
Medtr0127s0050	0	LD	4	1
Medtr0128s0010	0	LD	4	1
Medtr0128s0020	0	LD	4	1
Medtr0128s0030	0	LD	4	1
Medtr0128s0040	0	LD	4	1
Medtr0128s0060	0.303099	LD	4	1
Medtr0128s0070	0	LD	4	1
Medtr0128s0080	0	LD	4	1
Medtr0128s0090	0	LD	4	1
Medtr0128s0100	0	LD	4	1
Medtr0128s0110	0	LD	4	1
Medtr0128s0130	0	LD	4	1
Medtr0129s0050	0.527494	LD	4	1
Medtr0129s0070	0.0836043	LD	4	1
Medtr0129s0080	0	LD	4	1
Medtr0129s0110	0	LD	4	1
Medtr0129s0120	0	LD	4	1
Medtr0130s0050	0	LD	4	1
Medtr0130s0060	0	LD	4	1
Medtr0131s0030	2.333	LD	4	1
Medtr0132s0050	0	LD	4	1
Medtr0133s0020	4.86825	LD	4	1
Medtr0133s0030	3.39532	LD	4	1
Medtr0133s0060	0	LD	4	1
Medtr0134s0020	0	LD	4	1
Medtr0134s0030	0	LD	4	1
Medtr0134s0040	0	LD	4	1
Medtr0134s0060	0	LD	4	1
Medtr0134s0080	0.0642017	LD	4	1
Medtr0135s0010	0	LD	4	1
Medtr0135s0020	0	LD	4	1
Medtr0135s0030	0	LD	4	1
Medtr0135s0040	0	LD	4	1
Medtr0135s0050	0	LD	4	1
Medtr0135s0060	0	LD	4	1
Medtr0135s0070	0	LD	4	1
Medtr0135s0080	0	LD	4	1
Medtr0135s0090	0	LD	4	1
Medtr0136s0010	3.16558	LD	4	1
Medtr0136s0020	0.122652	LD	4	1
Medtr0136s0030	0	LD	4	1
Medtr0136s0060	16.0257	LD	4	1
Medtr0137s0010	0.024239	LD	4	1
Medtr0137s0020	0	LD	4	1
Medtr0137s0030	0	LD	4	1
Medtr0137s0040	2.22909	LD	4	1
Medtr0137s0060	5.90907	LD	4	1
Medtr0137s0070	2.06392	LD	4	1
Medtr0137s0080	0.640491	LD	4	1
Medtr0138s0010	0	LD	4	1
Medtr0138s0070	0	LD	4	1
Medtr0139s0020	0	LD	4	1
Medtr0140s0010	0	LD	4	1
Medtr0140s0020	0	LD	4	1
Medtr0140s0030	11.099	LD	4	1
Medtr0140s0050	9.36187	LD	4	1
Medtr0140s0070	0	LD	4	1
Medtr0140s0100	0	LD	4	1
Medtr0141s0020	0.180561	LD	4	1
Medtr0142s0010	0	LD	4	1
Medtr0142s0040	0	LD	4	1
Medtr0143s0020	0.00469823	LD	4	1
Medtr0143s0050	0	LD	4	1
Medtr0143s0070	0.144869	LD	4	1
Medtr0144s0010	6.7824	LD	4	1
Medtr0144s0020	2.03222	LD	4	1
Medtr0144s0030	1.13928	LD	4	1
Medtr0144s0060	0.037668599999999997	LD	4	1
Medtr0145s0010	0	LD	4	1
Medtr0146s0060	0	LD	4	1
Medtr0146s0070	0	LD	4	1
Medtr0147s0010	0.0288883	LD	4	1
Medtr0147s0020	0	LD	4	1
Medtr0147s0030	0	LD	4	1
Medtr0147s0040	0	LD	4	1
Medtr0147s0050	0.189858	LD	4	1
Medtr0147s0060	0.0897998	LD	4	1
Medtr0147s0070	190.932	LD	4	1
Medtr0147s0080	5.44715	LD	4	1
Medtr0148s0050	55.8382	LD	4	1
Medtr0148s0060	0	LD	4	1
Medtr0148s0080	8.54427	LD	4	1
Medtr0148s0110	0	LD	4	1
Medtr0149s0050	0	LD	4	1
Medtr0149s0060	0	LD	4	1
Medtr0149s0080	0	LD	4	1
Medtr0149s0090	0	LD	4	1
Medtr0150s0010	0	LD	4	1
Medtr0150s0030	0	LD	4	1
Medtr0150s0040	0	LD	4	1
Medtr0151s0010	0	LD	4	1
Medtr0151s0020	0	LD	4	1
Medtr0151s0030	70.1534	LD	4	1
Medtr0152s0010	0	LD	4	1
Medtr0152s0020	0	LD	4	1
Medtr0152s0030	0	LD	4	1
Medtr0152s0040	0	LD	4	1
Medtr0152s0050	0	LD	4	1
Medtr0152s0060	0	LD	4	1
Medtr0152s0070	0	LD	4	1
Medtr0152s0090	0.398628	LD	4	1
Medtr0152s0100	90.5355	LD	4	1
Medtr0152s0120	0	LD	4	1
Medtr0152s0130	0	LD	4	1
Medtr0153s0020	0	LD	4	1
Medtr0153s0030	3.31526	LD	4	1
Medtr0153s0060	4.3372	LD	4	1
Medtr0153s0070	3.84261	LD	4	1
Medtr0154s0010	0.362231	LD	4	1
Medtr0154s0020	0.203247	LD	4	1
Medtr0154s0040	1.42171	LD	4	1
Medtr0155s0010	0.40683	LD	4	1
Medtr0155s0040	0	LD	4	1
Medtr0155s0050	0.159761	LD	4	1
Medtr0155s0060	0	LD	4	1
Medtr0155s0080	0	LD	4	1
Medtr0156s0040	0	LD	4	1
Medtr0156s0070	0	LD	4	1
Medtr0157s0040	0	LD	4	1
Medtr0157s0060	0.186675	LD	4	1
Medtr0157s0070	46.1791	LD	4	1
Medtr0158s0020	0	LD	4	1
Medtr0159s0050	0	LD	4	1
Medtr0159s0060	0.10138	LD	4	1
Medtr0159s0070	0	LD	4	1
Medtr0160s0010	0	LD	4	1
Medtr0160s0030	0.231387	LD	4	1
Medtr0160s0040	5.56387	LD	4	1
Medtr0160s0090	0	LD	4	1
Medtr0161s0050	0	LD	4	1
Medtr0163s0020	0	LD	4	1
Medtr0163s0050	0	LD	4	1
Medtr0163s0060	0	LD	4	1
Medtr0164s0030	0	LD	4	1
Medtr0164s0070	0	LD	4	1
Medtr0165s0050	0	LD	4	1
Medtr0165s0060	0.275838	LD	4	1
Medtr0166s0030	0	LD	4	1
Medtr0166s0040	0	LD	4	1
Medtr0167s0040	24.8695	LD	4	1
Medtr0167s0060	47.9477	LD	4	1
Medtr0168s0010	0	LD	4	1
Medtr0168s0060	0	LD	4	1
Medtr0168s0080	25.353785000000002	LD	4	1
Medtr0168s0100	49.871	LD	4	1
Medtr0168s0110	15.439	LD	4	1
Medtr0168s0120	309.829	LD	4	1
Medtr0169s0020	0	LD	4	1
Medtr0169s0060	0	LD	4	1
Medtr0170s0020	0.222849	LD	4	1
Medtr0170s0030	0.590979	LD	4	1
Medtr0170s0050	0	LD	4	1
Medtr0171s0010	0	LD	4	1
Medtr0171s0020	0	LD	4	1
Medtr0171s0030	0	LD	4	1
Medtr0172s0010	8.1364	LD	4	1
Medtr0172s0020	63.804	LD	4	1
Medtr0172s0030	111.622	LD	4	1
Medtr0172s0050	10.7522	LD	4	1
Medtr0173s0010	2.42022	LD	4	1
Medtr0173s0020	0	LD	4	1
Medtr0173s0030	15.4768	LD	4	1
Medtr0174s0050	0	LD	4	1
Medtr0174s0080	0	LD	4	1
Medtr0174s0090	0	LD	4	1
Medtr0175s0020	0	LD	4	1
Medtr0175s0030	10.5584	LD	4	1
Medtr0176s0050	3.1664790000000003	LD	4	1
Medtr0176s0070	1.88446e-9	LD	4	1
Medtr0176s0080	0	LD	4	1
Medtr0177s0050	0	LD	4	1
Medtr0177s0060	0.178359	LD	4	1
Medtr0177s0070	0.795217	LD	4	1
Medtr0177s0080	1.33829	LD	4	1
Medtr0178s0030	3.46665	LD	4	1
Medtr0178s0050	0.317636	LD	4	1
Medtr0179s0010	0	LD	4	1
Medtr0179s0030	0	LD	4	1
Medtr0179s0040	0	LD	4	1
Medtr0179s0050	0	LD	4	1
Medtr0180s0050	43.3391	LD	4	1
Medtr0180s0070	18.0192	LD	4	1
Medtr0180s0080	1.02968	LD	4	1
Medtr0181s0020	0	LD	4	1
Medtr0181s0030	5.37213	LD	4	1
Medtr0181s0040	0	LD	4	1
Medtr0181s0060	0	LD	4	1
Medtr0182s0020	0	LD	4	1
Medtr0182s0050	0	LD	4	1
Medtr0182s0060	0.395376	LD	4	1
Medtr0184s0010	0.187911	LD	4	1
Medtr0184s0030	2.79627	LD	4	1
Medtr0184s0040	0.750469	LD	4	1
Medtr0185s0010	0.806856	LD	4	1
Medtr0186s0030	6.62458	LD	4	1
Medtr0186s0090	0	LD	4	1
Medtr0186s0100	0	LD	4	1
Medtr0186s0120	0	LD	4	1
Medtr0187s0020	0	LD	4	1
Medtr0187s0030	0	LD	4	1
Medtr0187s0040	5.89146	LD	4	1
Medtr0187s0050	0	LD	4	1
Medtr0187s0060	0	LD	4	1
Medtr0187s0070	0	LD	4	1
Medtr0187s0080	0	LD	4	1
Medtr0187s0090	0	LD	4	1
Medtr0188s0020	0.0229228	LD	4	1
Medtr0189s0010	2.56879	LD	4	1
Medtr0189s0030	0.0127876	LD	4	1
Medtr0189s0040	0	LD	4	1
Medtr0189s0050	0.816066	LD	4	1
Medtr0190s0020	2.16037	LD	4	1
Medtr0191s0020	0.0790481	LD	4	1
Medtr0191s0030	0.0125995	LD	4	1
Medtr0192s0050	0	LD	4	1
Medtr0193s0080	0	LD	4	1
Medtr0193s0090	0	LD	4	1
Medtr0194s0020	1.829553	LD	4	1
Medtr0194s0030	3.71923	LD	4	1
Medtr0194s0040	12.2942	LD	4	1
Medtr0194s0050	4.84411	LD	4	1
Medtr0195s0010	0.102123	LD	4	1
Medtr0195s0020	0.131649	LD	4	1
Medtr0195s0040	0	LD	4	1
Medtr0196s0020	0.0139926	LD	4	1
Medtr0196s0030	0.278443	LD	4	1
Medtr0197s0010	0.157287	LD	4	1
Medtr0197s0020	0.750625	LD	4	1
Medtr0197s0030	0	LD	4	1
Medtr0197s0040	0.134663	LD	4	1
Medtr0197s0070	12.5868	LD	4	1
Medtr0197s0090	0	LD	4	1
Medtr0197s0100	1.02268	LD	4	1
Medtr0198s0030	0	LD	4	1
Medtr0199s0010	0	LD	4	1
Medtr0199s0020	0	LD	4	1
Medtr0199s0030	0.508524	LD	4	1
Medtr0199s0040	34.055	LD	4	1
Medtr0200s0010	0	LD	4	1
Medtr0200s0020	38.4152	LD	4	1
Medtr0200s0050	0.168143	LD	4	1
Medtr0202s0040	0	LD	4	1
Medtr0202s0060	3.24888	LD	4	1
Medtr0202s0070	1.20173	LD	4	1
Medtr0203s0040	1.09508	LD	4	1
Medtr0204s0010	13.0994	LD	4	1
Medtr0204s0020	0.439181	LD	4	1
Medtr0204s0040	0	LD	4	1
Medtr0205s0020	0	LD	4	1
Medtr0205s0040	0	LD	4	1
Medtr0206s0010	58.4082	LD	4	1
Medtr0208s0030	0	LD	4	1
Medtr0209s0030	0	LD	4	1
Medtr0209s0040	3.04145	LD	4	1
Medtr0209s0060	0	LD	4	1
Medtr0210s0010	0	LD	4	1
Medtr0210s0040	0.0882827	LD	4	1
Medtr0211s0060	0.351804	LD	4	1
Medtr0211s0080	0	LD	4	1
Medtr0212s0010	0	LD	4	1
Medtr0212s0020	0.0284414	LD	4	1
Medtr0212s0030	0	LD	4	1
Medtr0212s0040	3.88508	LD	4	1
Medtr0212s0050	0	LD	4	1
Medtr0212s0060	0	LD	4	1
Medtr0212s0070	0.200175	LD	4	1
Medtr0212s0080	0.293075	LD	4	1
Medtr0214s0030	0	LD	4	1
Medtr0214s0040	0.531967	LD	4	1
Medtr0216s0030	0	LD	4	1
Medtr0217s0070	0	LD	4	1
Medtr0217s0080	0	LD	4	1
Medtr0219s0010	0	LD	4	1
Medtr0219s0020	11.2747	LD	4	1
Medtr0219s0040	0	LD	4	1
Medtr0219s0050	0	LD	4	1
Medtr0219s0070	0.468646	LD	4	1
Medtr0219s0080	0	LD	4	1
Medtr0219s0100	0.906701	LD	4	1
Medtr0219s0130	0	LD	4	1
Medtr0220s0050	0	LD	4	1
Medtr0220s0060	0	LD	4	1
Medtr0220s0080	0	LD	4	1
Medtr0220s0090	0	LD	4	1
Medtr0221s0020	8.69106	LD	4	1
Medtr0221s0030	0	LD	4	1
Medtr0221s0060	1.67159	LD	4	1
Medtr0223s0010	1.05553	LD	4	1
Medtr0223s0040	0.0835644	LD	4	1
Medtr0224s0020	0	LD	4	1
Medtr0224s0030	2.45284	LD	4	1
Medtr0225s0020	0	LD	4	1
Medtr0227s0010	1.29334	LD	4	1
Medtr0227s0020	34.1367	LD	4	1
Medtr0227s0030	0.735803	LD	4	1
Medtr0228s0020	0	LD	4	1
Medtr0229s0010	0	LD	4	1
Medtr0229s0020	0.201692	LD	4	1
Medtr0229s0030	0	LD	4	1
Medtr0229s0040	1.02778	LD	4	1
Medtr0229s0060	0.159483	LD	4	1
Medtr0230s0010	1.14253	LD	4	1
Medtr0230s0030	0	LD	4	1
Medtr0230s0040	0.623522	LD	4	1
Medtr0230s0050	0	LD	4	1
Medtr0230s0070	0	LD	4	1
Medtr0230s0080	0	LD	4	1
Medtr0231s0030	0	LD	4	1
Medtr0232s0030	0.314118	LD	4	1
Medtr0233s0050	0	LD	4	1
Medtr0233s0060	0	LD	4	1
Medtr0236s0010	0	LD	4	1
Medtr0236s0020	0	LD	4	1
Medtr0236s0030	0	LD	4	1
Medtr0236s0040	0	LD	4	1
Medtr0236s0050	0.59846	LD	4	1
Medtr0237s0010	0	LD	4	1
Medtr0237s0020	0	LD	4	1
Medtr0237s0060	0	LD	4	1
Medtr0237s0070	0.0588002	LD	4	1
Medtr0238s0020	0	LD	4	1
Medtr0238s0050	0	LD	4	1
Medtr0239s0010	0	LD	4	1
Medtr0240s0020	0	LD	4	1
Medtr0240s0030	0	LD	4	1
Medtr0240s0040	0	LD	4	1
Medtr0240s0050	0	LD	4	1
Medtr0240s0070	0	LD	4	1
Medtr0242s0010	0	LD	4	1
Medtr0242s0020	2.39971	LD	4	1
Medtr0242s0030	0	LD	4	1
Medtr0242s0040	1.19528	LD	4	1
Medtr0242s0050	0.0761019	LD	4	1
Medtr0242s0060	1.19527	LD	4	1
Medtr0243s0030	0	LD	4	1
Medtr0243s0040	0	LD	4	1
Medtr0245s0010	2.426482	LD	4	1
Medtr0246s0020	2.98333	LD	4	1
Medtr0246s0040	6.41555	LD	4	1
Medtr0246s0050	0	LD	4	1
Medtr0247s0040	0.0917333	LD	4	1
Medtr0248s0010	0	LD	4	1
Medtr0248s0030	0.345094	LD	4	1
Medtr0249s0060	0	LD	4	1
Medtr0249s0070	24.3308	LD	4	1
Medtr0250s0020	0	LD	4	1
Medtr0250s0040	10.3002	LD	4	1
Medtr0251s0050	0	LD	4	1
Medtr0251s0060	0.21529	LD	4	1
Medtr0252s0030	0	LD	4	1
Medtr0252s0060	0.0225655	LD	4	1
Medtr0252s0070	0	LD	4	1
Medtr0254s0030	0	LD	4	1
Medtr0254s0060	0	LD	4	1
Medtr0254s0070	0	LD	4	1
Medtr0256s0050	0.598198	LD	4	1
Medtr0256s0060	0	LD	4	1
Medtr0256s0080	0	LD	4	1
Medtr0257s0040	0.0846991	LD	4	1
Medtr0257s0060	0	LD	4	1
Medtr0258s0040	0.204552	LD	4	1
Medtr0259s0030	0	LD	4	1
Medtr0259s0040	0.327071	LD	4	1
Medtr0259s0060	0	LD	4	1
Medtr0260s0010	0.0479336	LD	4	1
Medtr0260s0020	0	LD	4	1
Medtr0260s0030	5.78082	LD	4	1
Medtr0261s0010	0	LD	4	1
Medtr0262s0020	0	LD	4	1
Medtr0262s0030	6.02243	LD	4	1
Medtr0262s0050	0	LD	4	1
Medtr0262s0060	0	LD	4	1
Medtr0263s0020	0	LD	4	1
Medtr0264s0030	0.141348	LD	4	1
Medtr0265s0020	0	LD	4	1
Medtr0265s0030	0	LD	4	1
Medtr0267s0030	0	LD	4	1
Medtr0267s0050	0	LD	4	1
Medtr0267s0060	0	LD	4	1
Medtr0267s0070	0	LD	4	1
Medtr0268s0020	21.6768	LD	4	1
Medtr0268s0040	0	LD	4	1
Medtr0268s0050	0.0431847	LD	4	1
Medtr0268s0070	25.3774	LD	4	1
Medtr0268s0080	1.27982	LD	4	1
Medtr0271s0010	0.110796	LD	4	1
Medtr0271s0020	0	LD	4	1
Medtr0271s0030	1.43297	LD	4	1
Medtr0271s0040	0	LD	4	1
Medtr0271s0050	1.99314	LD	4	1
Medtr0271s0060	0.583723	LD	4	1
Medtr0271s0070	8.43037	LD	4	1
Medtr0273s0020	0	LD	4	1
Medtr0273s0030	95.0187	LD	4	1
Medtr0273s0050	0	LD	4	1
Medtr0274s0010	0	LD	4	1
Medtr0274s0020	2.8357	LD	4	1
Medtr0274s0030	0	LD	4	1
Medtr0274s0050	0	LD	4	1
Medtr0275s0010	38.0186	LD	4	1
Medtr0275s0020	27.128	LD	4	1
Medtr0275s0040	31.6352	LD	4	1
Medtr0276s0010	0.783323	LD	4	1
Medtr0276s0020	0.23549	LD	4	1
Medtr0276s0040	8.47446	LD	4	1
Medtr0276s0050	22.1758	LD	4	1
Medtr0277s0010	0.3809599	LD	4	1
Medtr0277s0020	0.4446974	LD	4	1
Medtr0277s0030	0.256929	LD	4	1
Medtr0279s0010	0.0987011	LD	4	1
Medtr0279s0020	5.22418	LD	4	1
Medtr0279s0030	1.9485940000000002	LD	4	1
Medtr0279s0040	0	LD	4	1
Medtr0280s0010	0	LD	4	1
Medtr0280s0030	0.0993801	LD	4	1
Medtr0280s0040	0.0736003	LD	4	1
Medtr0283s0030	0	LD	4	1
Medtr0283s0040	0.296997	LD	4	1
Medtr0283s0050	0	LD	4	1
Medtr0284s0010	0	LD	4	1
Medtr0285s0020	0	LD	4	1
Medtr0286s0010	5.80286	LD	4	1
Medtr0286s0020	0	LD	4	1
Medtr0286s0030	0.0810783	LD	4	1
Medtr0286s0040	0	LD	4	1
Medtr0286s0050	0	LD	4	1
Medtr0286s0070	0	LD	4	1
Medtr0287s0010	0	LD	4	1
Medtr0287s0050	10.4553	LD	4	1
Medtr0287s0060	0.0349717	LD	4	1
Medtr0287s0070	0	LD	4	1
Medtr0287s0080	0	LD	4	1
Medtr0288s0010	0	LD	4	1
Medtr0288s0020	1.71815	LD	4	1
Medtr0288s0040	8.67071	LD	4	1
Medtr0289s0020	0	LD	4	1
Medtr0289s0030	0	LD	4	1
Medtr0289s0040	0	LD	4	1
Medtr0290s0050	0	LD	4	1
Medtr0290s0060	0	LD	4	1
Medtr0290s0070	0	LD	4	1
Medtr0291s0010	2.88128	LD	4	1
Medtr0291s0020	0	LD	4	1
Medtr0291s0030	0	LD	4	1
Medtr0291s0040	0	LD	4	1
Medtr0291s0060	0	LD	4	1
Medtr0292s0020	0	LD	4	1
Medtr0292s0040	0	LD	4	1
Medtr0293s0020	0	LD	4	1
Medtr0294s0010	0.283672	LD	4	1
Medtr0294s0020	0.0971092	LD	4	1
Medtr0295s0010	0	LD	4	1
Medtr0295s0020	0	LD	4	1
Medtr0296s0010	0	LD	4	1
Medtr0296s0020	0	LD	4	1
Medtr0297s0010	0	LD	4	1
Medtr0297s0030	0	LD	4	1
Medtr0299s0010	0	LD	4	1
Medtr0299s0030	0.222151	LD	4	1
Medtr0302s0030	0	LD	4	1
Medtr0302s0040	9.55144	LD	4	1
Medtr0303s0010	0	LD	4	1
Medtr0305s0020	0.597398	LD	4	1
Medtr0306s0010	0	LD	4	1
Medtr0306s0020	0	LD	4	1
Medtr0306s0040	0.0720826	LD	4	1
Medtr0306s0050	0	LD	4	1
Medtr0308s0010	0	LD	4	1
Medtr0308s0020	0.387178	LD	4	1
Medtr0308s0050	0.104377	LD	4	1
Medtr0308s0060	4.26174	LD	4	1
Medtr0309s0020	0	LD	4	1
Medtr0311s0010	0	LD	4	1
Medtr0311s0030	1.89362	LD	4	1
Medtr0312s0020	3.6449	LD	4	1
Medtr0312s0030	0	LD	4	1
Medtr0312s0040	0	LD	4	1
Medtr0312s0050	0	LD	4	1
Medtr0313s0020	0	LD	4	1
Medtr0313s0070	0	LD	4	1
Medtr0314s0030	3.42776	LD	4	1
Medtr0314s0040	0	LD	4	1
Medtr0315s0080	0	LD	4	1
Medtr0316s0010	322.215	LD	4	1
Medtr0317s0030	0	LD	4	1
Medtr0317s0040	0	LD	4	1
Medtr0317s0050	0	LD	4	1
Medtr0318s0010	0	LD	4	1
Medtr0318s0020	9.66912	LD	4	1
Medtr0319s0020	0	LD	4	1
Medtr0319s0030	0	LD	4	1
Medtr0320s0010	0	LD	4	1
Medtr0320s0040	6.03523	LD	4	1
Medtr0321s0010	0	LD	4	1
Medtr0321s0020	1.69701	LD	4	1
Medtr0321s0030	0	LD	4	1
Medtr0321s0040	0	LD	4	1
Medtr0322s0040	0	LD	4	1
Medtr0324s0040	0	LD	4	1
Medtr0325s0020	1.04839	LD	4	1
Medtr0327s0020	0	LD	4	1
Medtr0328s0010	1.73846	LD	4	1
Medtr0328s0030	0.470477	LD	4	1
Medtr0328s0040	0	LD	4	1
Medtr0328s0050	0	LD	4	1
Medtr0329s0010	0	LD	4	1
Medtr0330s0020	0	LD	4	1
Medtr0330s0030	0	LD	4	1
Medtr0330s0040	0	LD	4	1
Medtr0330s0050	0	LD	4	1
Medtr0331s0010	9.10752	LD	4	1
Medtr0332s0010	1.19283	LD	4	1
Medtr0332s0020	28.3945	LD	4	1
Medtr0332s0040	6.97663	LD	4	1
Medtr0333s0010	0	LD	4	1
Medtr0334s0010	0	LD	4	1
Medtr0334s0040	0	LD	4	1
Medtr0336s0030	0	LD	4	1
Medtr0336s0070	1.89418	LD	4	1
Medtr0337s0020	0	LD	4	1
Medtr0337s0030	0	LD	4	1
Medtr0337s0040	0	LD	4	1
Medtr0337s0050	0	LD	4	1
Medtr0337s0060	0	LD	4	1
Medtr0337s0090	0	LD	4	1
Medtr0338s0030	0	LD	4	1
Medtr0338s0050	0	LD	4	1
Medtr0339s0010	0	LD	4	1
Medtr0339s0020	18.0356	LD	4	1
Medtr0339s0030	445.013	LD	4	1
Medtr0340s0010	0	LD	4	1
Medtr0340s0020	2.24826	LD	4	1
Medtr0340s0030	2.51824	LD	4	1
Medtr0341s0010	0	LD	4	1
Medtr0341s0020	0	LD	4	1
Medtr0341s0040	0	LD	4	1
Medtr0343s0040	0	LD	4	1
Medtr0345s0010	0	LD	4	1
Medtr0345s0020	0.0345362	LD	4	1
Medtr0346s0040	0	LD	4	1
Medtr0347s0040	0	LD	4	1
Medtr0349s0020	0.918255	LD	4	1
Medtr0349s0030	4.57647	LD	4	1
Medtr0349s0040	0.349211	LD	4	1
Medtr0350s0010	0.106656	LD	4	1
Medtr0350s0030	0	LD	4	1
Medtr0350s0040	0	LD	4	1
Medtr0351s0020	0	LD	4	1
Medtr0352s0020	0	LD	4	1
Medtr0352s0030	0	LD	4	1
Medtr0353s0010	0	LD	4	1
Medtr0353s0020	0	LD	4	1
Medtr0353s0030	0	LD	4	1
Medtr0354s0030	0	LD	4	1
Medtr0354s0040	0	LD	4	1
Medtr0356s0040	0	LD	4	1
Medtr0356s0050	0	LD	4	1
Medtr0357s0030	0	LD	4	1
Medtr0358s0010	0	LD	4	1
Medtr0360s0010	0	LD	4	1
Medtr0360s0020	0	LD	4	1
Medtr0361s0010	1.21978	LD	4	1
Medtr0361s0030	0.172547	LD	4	1
Medtr0362s0010	0	LD	4	1
Medtr0362s0020	0	LD	4	1
Medtr0362s0030	0.424956	LD	4	1
Medtr0363s0030	1.08051	LD	4	1
Medtr0363s0040	0	LD	4	1
Medtr0365s0010	16.3681	LD	4	1
Medtr0365s0020	0.114777	LD	4	1
Medtr0365s0030	0.00463443	LD	4	1
Medtr0366s0010	0.165392	LD	4	1
Medtr0366s0020	0	LD	4	1
Medtr0368s0010	0	LD	4	1
Medtr0368s0020	0.701832	LD	4	1
Medtr0368s0040	0	LD	4	1
Medtr0370s0010	0	LD	4	1
Medtr0371s0010	0	LD	4	1
Medtr0372s0010	0	LD	4	1
Medtr0372s0030	0	LD	4	1
Medtr0373s0010	0	LD	4	1
Medtr0373s0020	2.65231	LD	4	1
Medtr0373s0030	0	LD	4	1
Medtr0373s0040	0	LD	4	1
Medtr0374s0010	0	LD	4	1
Medtr0374s0040	1.05041	LD	4	1
Medtr0374s0050	1.6526	LD	4	1
Medtr0376s0020	0	LD	4	1
Medtr0376s0030	0	LD	4	1
Medtr0376s0040	0	LD	4	1
Medtr0377s0010	0	LD	4	1
Medtr0378s0010	0	LD	4	1
Medtr0378s0020	0	LD	4	1
Medtr0379s0030	0	LD	4	1
Medtr0380s0030	0	LD	4	1
Medtr0380s0040	97.5019	LD	4	1
Medtr0381s0010	0	LD	4	1
Medtr0381s0030	0	LD	4	1
Medtr0383s0010	0	LD	4	1
Medtr0384s0020	0	LD	4	1
Medtr0386s0010	0	LD	4	1
Medtr0386s0020	0	LD	4	1
Medtr0386s0030	0	LD	4	1
Medtr0387s0030	0	LD	4	1
Medtr0388s0020	168.841	LD	4	1
Medtr0389s0010	0	LD	4	1
Medtr0389s0020	0	LD	4	1
Medtr0389s0030	0	LD	4	1
Medtr0389s0050	0	LD	4	1
Medtr0390s0010	0	LD	4	1
Medtr0390s0030	0	LD	4	1
Medtr0390s0040	0	LD	4	1
Medtr0391s0020	0.0387886	LD	4	1
Medtr0392s0010	5.531510399999999	LD	4	1
Medtr0392s0020	0	LD	4	1
Medtr0393s0020	0	LD	4	1
Medtr0393s0030	3.46594	LD	4	1
Medtr0393s0040	0	LD	4	1
Medtr0393s0050	0	LD	4	1
Medtr0394s0020	0	LD	4	1
Medtr0394s0040	0	LD	4	1
Medtr0397s0010	0	LD	4	1
Medtr0397s0030	0	LD	4	1
Medtr0398s0030	0.256402	LD	4	1
Medtr0400s0010	0	LD	4	1
Medtr0400s0020	2.8743	LD	4	1
Medtr0400s0030	0.114777	LD	4	1
Medtr0400s0040	0.00463443	LD	4	1
Medtr0401s0010	0	LD	4	1
Medtr0401s0030	0	LD	4	1
Medtr0402s0020	0.193719	LD	4	1
Medtr0402s0040	0	LD	4	1
Medtr0404s0010	0	LD	4	1
Medtr0404s0040	0	LD	4	1
Medtr0405s0060	2.01821	LD	4	1
Medtr0406s0010	0	LD	4	1
Medtr0406s0020	0	LD	4	1
Medtr0406s0030	0.0203842	LD	4	1
Medtr0408s0010	0	LD	4	1
Medtr0408s0030	0	LD	4	1
Medtr0411s0050	0	LD	4	1
Medtr0412s0010	0	LD	4	1
Medtr0413s0050	0	LD	4	1
Medtr0414s0030	0.0733187	LD	4	1
Medtr0415s0010	0	LD	4	1
Medtr0415s0020	0	LD	4	1
Medtr0415s0050	0	LD	4	1
Medtr0415s0060	0	LD	4	1
Medtr0416s0030	0	LD	4	1
Medtr0417s0020	0	LD	4	1
Medtr0418s0010	0.298465	LD	4	1
Medtr0418s0050	0.237948	LD	4	1
Medtr0419s0010	0.43186	LD	4	1
Medtr0419s0020	5.87903	LD	4	1
Medtr0419s0040	0.214066	LD	4	1
Medtr0419s0050	0.767412	LD	4	1
Medtr0419s0060	0.0736991	LD	4	1
Medtr0420s0020	0	LD	4	1
Medtr0421s0010	0.377641	LD	4	1
Medtr0421s0020	0.345094	LD	4	1
Medtr0421s0030	0	LD	4	1
Medtr0422s0010	0	LD	4	1
Medtr0422s0040	0.139461	LD	4	1
Medtr0423s0020	0	LD	4	1
Medtr0425s0010	9.28569	LD	4	1
Medtr0425s0020	4.769	LD	4	1
Medtr0425s0030	0.174846	LD	4	1
Medtr0426s0010	0	LD	4	1
Medtr0427s0010	0	LD	4	1
Medtr0428s0010	0.0117417	LD	4	1
Medtr0428s0020	0.379679	LD	4	1
Medtr0428s0030	0.00904551	LD	4	1
Medtr0428s0040	0	LD	4	1
Medtr0429s0020	0.66572	LD	4	1
Medtr0430s0010	0	LD	4	1
Medtr0430s0040	0	LD	4	1
Medtr0432s0020	0	LD	4	1
Medtr0432s0030	0	LD	4	1
Medtr0432s0040	0	LD	4	1
Medtr0433s0010	0	LD	4	1
Medtr0433s0030	0	LD	4	1
Medtr0433s0040	0.0717733	LD	4	1
Medtr0433s0050	0	LD	4	1
Medtr0437s0020	0	LD	4	1
Medtr0438s0010	0	LD	4	1
Medtr0438s0020	2.9979	LD	4	1
Medtr0439s0020	0	LD	4	1
Medtr0439s0030	0	LD	4	1
Medtr0439s0040	0	LD	4	1
Medtr0440s0020	0	LD	4	1
Medtr0441s0020	0	LD	4	1
Medtr0442s0010	0	LD	4	1
Medtr0443s0010	0	LD	4	1
Medtr0443s0040	0.0370288	LD	4	1
Medtr0443s0060	0	LD	4	1
Medtr0444s0010	0	LD	4	1
Medtr0444s0020	0	LD	4	1
Medtr0445s0040	0	LD	4	1
Medtr0445s0050	0	LD	4	1
Medtr0446s0010	0	LD	4	1
Medtr0446s0020	10.2101	LD	4	1
Medtr0446s0050	0.513478	LD	4	1
Medtr0448s0010	0	LD	4	1
Medtr0448s0020	0	LD	4	1
Medtr0449s0030	1.61421	LD	4	1
Medtr0449s0040	15.6574	LD	4	1
Medtr0450s0010	0	LD	4	1
Medtr0450s0040	0	LD	4	1
Medtr0451s0010	0	LD	4	1
Medtr0454s0020	0	LD	4	1
Medtr0457s0020	0	LD	4	1
Medtr0458s0010	0	LD	4	1
Medtr0458s0030	0	LD	4	1
Medtr0459s0020	0.429162	LD	4	1
Medtr0460s0010	21.6433	LD	4	1
Medtr0462s0020	0	LD	4	1
Medtr0464s0010	0	LD	4	1
Medtr0464s0020	0	LD	4	1
Medtr0464s0040	0	LD	4	1
Medtr0465s0020	0	LD	4	1
Medtr0466s0010	0	LD	4	1
Medtr0466s0020	0.850926	LD	4	1
Medtr0467s0020	0	LD	4	1
Medtr0468s0010	3.27889	LD	4	1
Medtr0470s0010	213.751	LD	4	1
Medtr0470s0020	0	LD	4	1
Medtr0472s0020	0	LD	4	1
Medtr0473s0010	0	LD	4	1
Medtr0473s0030	0.911167	LD	4	1
Medtr0474s0020	0.124563	LD	4	1
Medtr0475s0020	0.822857	LD	4	1
Medtr0475s0030	0	LD	4	1
Medtr0475s0040	7.10964	LD	4	1
Medtr0477s0010	0	LD	4	1
Medtr0477s0040	3.04833	LD	4	1
Medtr0478s0010	5.46029	LD	4	1
Medtr0479s0040	0	LD	4	1
Medtr0480s0030	0.391497	LD	4	1
Medtr0481s0010	0.173639	LD	4	1
Medtr0482s0010	0	LD	4	1
Medtr0484s0010	7.59224	LD	4	1
Medtr0485s0020	0	LD	4	1
Medtr0485s0050	0	LD	4	1
Medtr0488s0020	0	LD	4	1
Medtr0489s0020	11.0986	LD	4	1
Medtr0490s0050	0	LD	4	1
Medtr0491s0010	0.0130178	LD	4	1
Medtr0491s0020	1.04744e-4	LD	4	1
Medtr0491s0030	0	LD	4	1
Medtr0491s0040	0	LD	4	1
Medtr0492s0010	0	LD	4	1
Medtr0492s0020	0	LD	4	1
Medtr0492s0030	0	LD	4	1
Medtr0493s0010	0.13054	LD	4	1
Medtr0493s0020	0.551697	LD	4	1
Medtr0493s0030	47.3957	LD	4	1
Medtr0495s0010	0	LD	4	1
Medtr0495s0020	0	LD	4	1
Medtr0496s0010	0	LD	4	1
Medtr0496s0020	0	LD	4	1
Medtr0496s0030	0	LD	4	1
Medtr0497s0040	0.200639	LD	4	1
Medtr0499s0020	0	LD	4	1
Medtr0499s0050	0	LD	4	1
Medtr0502s0010	0	LD	4	1
Medtr0503s0010	0.0502904	LD	4	1
Medtr0504s0040	0	LD	4	1
Medtr0504s0050	0	LD	4	1
Medtr0505s0020	0	LD	4	1
Medtr0506s0010	0	LD	4	1
Medtr0506s0040	0	LD	4	1
Medtr0508s0010	10.2958	LD	4	1
Medtr0510s0010	0	LD	4	1
Medtr0511s0010	2.43243	LD	4	1
Medtr0511s0020	0.567711	LD	4	1
Medtr0512s0010	38.7459	LD	4	1
Medtr0512s0030	0	LD	4	1
Medtr0513s0030	0	LD	4	1
Medtr0514s0010	0	LD	4	1
Medtr0515s0010	0	LD	4	1
Medtr0515s0020	0	LD	4	1
Medtr0516s0010	0.160642	LD	4	1
Medtr0519s0010	0	LD	4	1
Medtr0520s0020	0	LD	4	1
Medtr0521s0010	0	LD	4	1
Medtr0522s0010	0	LD	4	1
Medtr0524s0030	0	LD	4	1
Medtr0525s0040	0	LD	4	1
Medtr0526s0020	0	LD	4	1
Medtr0528s0010	0	LD	4	1
Medtr0530s0020	0.0389234	LD	4	1
Medtr0531s0010	0	LD	4	1
Medtr0531s0020	0	LD	4	1
Medtr0534s0010	0	LD	4	1
Medtr0534s0030	0	LD	4	1
Medtr0535s0060	0	LD	4	1
Medtr0536s0010	0	LD	4	1
Medtr0536s0020	26.0278	LD	4	1
Medtr0536s0030	0	LD	4	1
Medtr0538s0010	0	LD	4	1
Medtr0538s0030	0	LD	4	1
Medtr0542s0010	0	LD	4	1
Medtr0542s0020	1.06189	LD	4	1
Medtr0543s0010	0	LD	4	1
Medtr0543s0020	0	LD	4	1
Medtr0544s0010	0	LD	4	1
Medtr0547s0010	0	LD	4	1
Medtr0549s0010	0	LD	4	1
Medtr0549s0020	0.0718689	LD	4	1
Medtr0549s0030	0	LD	4	1
Medtr0550s0010	0	LD	4	1
Medtr0551s0020	0	LD	4	1
Medtr0552s0010	0.121087	LD	4	1
Medtr0552s0020	0.143898	LD	4	1
Medtr0552s0030	0.123484	LD	4	1
Medtr0552s0040	0	LD	4	1
Medtr0552s0050	0	LD	4	1
Medtr0553s0050	0	LD	4	1
Medtr0554s0020	0	LD	4	1
Medtr0555s0020	0	LD	4	1
Medtr0556s0030	0	LD	4	1
Medtr0557s0010	0	LD	4	1
Medtr0558s0010	0	LD	4	1
Medtr0558s0020	0	LD	4	1
Medtr0558s0030	0	LD	4	1
Medtr0559s0010	0.101509	LD	4	1
Medtr0559s0020	1.33829	LD	4	1
Medtr0560s0010	0	LD	4	1
Medtr0562s0010	21.8611	LD	4	1
Medtr0562s0020	0	LD	4	1
Medtr0562s0030	0	LD	4	1
Medtr0563s0010	0	LD	4	1
Medtr0563s0020	0	LD	4	1
Medtr0565s0010	0.281045	LD	4	1
Medtr0566s0010	0	LD	4	1
Medtr0566s0020	0.861085	LD	4	1
Medtr0566s0030	0	LD	4	1
Medtr0568s0010	1.690267	LD	4	1
Medtr0568s0020	0	LD	4	1
Medtr0570s0040	0.169677	LD	4	1
Medtr0571s0010	0	LD	4	1
Medtr0571s0020	0	LD	4	1
Medtr0571s0030	0.155752	LD	4	1
Medtr0572s0010	0.632776	LD	4	1
Medtr0572s0020	0	LD	4	1
Medtr0573s0020	0	LD	4	1
Medtr0573s0030	0	LD	4	1
Medtr0576s0010	0	LD	4	1
Medtr0578s0010	0.85697	LD	4	1
Medtr0578s0020	0.071164	LD	4	1
Medtr0582s0010	0	LD	4	1
Medtr0583s0010	0.30185	LD	4	1
Medtr0586s0030	0	LD	4	1
Medtr0590s0010	32.7243	LD	4	1
Medtr0590s0020	0.480332	LD	4	1
Medtr0591s0010	49.1088	LD	4	1
Medtr0595s0010	0.0688128	LD	4	1
Medtr0595s0020	1.70363	LD	4	1
Medtr0595s0030	1.47082	LD	4	1
Medtr0597s0030	0	LD	4	1
Medtr0598s0020	0.074497	LD	4	1
Medtr0599s0010	0	LD	4	1
Medtr0599s0020	0	LD	4	1
Medtr0600s0020	0	LD	4	1
Medtr0602s0010	0	LD	4	1
Medtr0602s0020	0	LD	4	1
Medtr0603s0010	0.0332646	LD	4	1
Medtr0604s0020	0	LD	4	1
Medtr0606s0020	0.454292	LD	4	1
Medtr0607s0040	0	LD	4	1
Medtr0608s0010	0	LD	4	1
Medtr0608s0020	0	LD	4	1
Medtr0608s0030	0	LD	4	1
Medtr0611s0030	0	LD	4	1
Medtr0616s0010	0	LD	4	1
Medtr0616s0020	0	LD	4	1
Medtr0616s0030	0	LD	4	1
Medtr0616s0050	0	LD	4	1
Medtr0618s0020	2.51244	LD	4	1
Medtr0619s0010	0	LD	4	1
Medtr0620s0010	0	LD	4	1
Medtr0623s0010	2.60378	LD	4	1
Medtr0623s0020	2.85956	LD	4	1
Medtr0624s0020	0	LD	4	1
Medtr0625s0020	0	LD	4	1
Medtr0627s0010	0	LD	4	1
Medtr0629s0020	0	LD	4	1
Medtr0631s0010	0	LD	4	1
Medtr0632s0010	0	LD	4	1
Medtr0632s0020	0	LD	4	1
Medtr0632s0030	0	LD	4	1
Medtr0633s0010	0	LD	4	1
Medtr0635s0010	0	LD	4	1
Medtr0637s0010	0	LD	4	1
Medtr0638s0010	0	LD	4	1
Medtr0638s0020	0	LD	4	1
Medtr0640s0020	0	LD	4	1
Medtr0643s0010	0	LD	4	1
Medtr0644s0020	0	LD	4	1
Medtr0644s0030	0	LD	4	1
Medtr0645s0010	0	LD	4	1
Medtr0645s0020	0	LD	4	1
Medtr0648s0010	1.99314	LD	4	1
Medtr0648s0020	0	LD	4	1
Medtr0649s0020	0	LD	4	1
Medtr0650s0010	0.129109	LD	4	1
Medtr0651s0010	0.0233229	LD	4	1
Medtr0652s0010	0.196701	LD	4	1
Medtr0652s0020	0.0329126	LD	4	1
Medtr0653s0010	0	LD	4	1
Medtr0653s0020	0	LD	4	1
Medtr0653s0030	0	LD	4	1
Medtr0653s0040	0	LD	4	1
Medtr0654s0010	0.0310104	LD	4	1
Medtr0655s0010	1.54854	LD	4	1
Medtr0655s0020	0	LD	4	1
Medtr0656s0010	0	LD	4	1
Medtr0658s0020	0	LD	4	1
Medtr0658s0030	9.93323	LD	4	1
Medtr0662s0010	0	LD	4	1
Medtr0662s0020	0	LD	4	1
Medtr0662s0030	0	LD	4	1
Medtr0663s0010	0	LD	4	1
Medtr0663s0030	0	LD	4	1
Medtr0663s0040	0	LD	4	1
Medtr0663s0060	0	LD	4	1
Medtr0665s0030	0	LD	4	1
Medtr0666s0020	0	LD	4	1
Medtr0667s0010	0.275775	LD	4	1
Medtr0667s0020	0	LD	4	1
Medtr0669s0020	0	LD	4	1
Medtr0672s0010	0	LD	4	1
Medtr0674s0020	0	LD	4	1
Medtr0675s0010	0	LD	4	1
Medtr0677s0030	0	LD	4	1
Medtr0681s0010	0	LD	4	1
Medtr0681s0020	0	LD	4	1
Medtr0683s0010	0	LD	4	1
[truncated: 905,993 more rows]
