# Supplementary material for: The transcriptomic response to a short day to long day shift in leaves of the reference legume Medicago truncatula
Source: PeerJ. 2019 Mar 22;7:e6626. doi: 10.7717/peerj.6626 (PMC6432905; doi:10.7717/peerj.6626)
Supplement: Table S2 — Primers used for RT-qPCR in this study. [file peerj-07-6626-s009.csv]

Primer	Sequence
Medtr2g059540_F	TGTGGTACAGCATGGAGACTC
Medtr2g059540_R	AGACTGATCAACGGTGTTAGCA
Medtr5g041420_F	ACCATCTTGGAGCGTGCAAT
Medtr5g041420_R	AGCTGCAGGGTTAGAAGCAA
Medtr6g012450_F	TAGATGCAGCAGATGAGCCG
Medtr6g012450_R	ACGCATGTCAGACACCAACA
MtFKF1_F	TCAACTGGGTATCGTGCTCA
MtFKF1_R	AACGACTGGATCCACCAAAG
MtPP2A_F	GTGTTTTGCTTCCGCCGTT
MtPP2A_R	CCAAATCTTGCTCCCTCATCTG
MtTubulin_F	CTCCTAGCTTTGGTGACTTGA
MtTubulin_R	TTTCCGGAGATCAGAGTTGAG
