# Supplementary material for: The transcriptomic response to a short day to long day shift in leaves of the reference legume Medicago truncatula
Source: PeerJ. 2019 Mar 22;7:e6626. doi: 10.7717/peerj.6626 (PMC6432905; doi:10.7717/peerj.6626)
Supplement: Table S3 — Contrasts LD expression against SD expression results at individual timepoints using using Wald significance tests. [file peerj-07-6626-s010.csv]

timepoint	gene	baseMean	log2FoldChange	lfcSE	stat	pvalue	padj	description
ZT0	Medtr1g091023	113.19238792265354	10.255324839397785	1.7560827150287508	5.839887125835006	5.223620085452945e-9	8.203344675650791e-8	cytochrome P450 family protein
ZT0	Medtr4g026380	87.52398631029597	9.820690562529238	1.2473664219036287	7.873140073421011	3.4584906239095033e-15	1.122501771111189e-13	hypothetical protein
ZT0	Medtr3g082630	45.80631444404028	7.931515983456422	1.2164082804320437	6.520438993262449	7.010191578679949e-11	1.3942220742545347e-9	B-box type zinc finger protein
ZT0	Medtr4g026390	112.7995027734307	7.761176166905356	0.9071632911576547	8.555434553575374	1.1742553388632243e-17	4.789887666196726e-16	hypothetical protein
ZT0	Medtr5g026090	150.023209948863	7.563841262393293	2.062655889488982	3.6670398106332787	2.453746048291163e-4	0.0017364223213049786	vacuolar sorting-associated-like protein
ZT0	Medtr5g082130	120.44649980015909	7.472931371604238	0.7827265727941487	9.547307618454349	1.3311057745500925e-21	7.66437635621916e-20	hypothetical protein
ZT0	Medtr1g091010	13.248549529142531	7.151573291322269	1.3352701472959343	5.3558999321635214	8.513161762204114e-8	1.1371852951560663e-6	cytochrome P450 family protein
ZT0	Medtr4g026440	46.79158662507343	7.072339815476402	1.1184456418418107	6.323364811748885	2.559281137922796e-10	4.7844028608941004e-9	hypothetical protein
ZT0	Medtr2g041550	839.101999497272	6.9183469003606595	0.7547444522188965	9.166475990676311	4.887349531405077e-20	2.4600521274479877e-18	auxin-binding protein ABP19a
ZT0	Medtr7g087600	82.25271194020713	6.85808801116793	0.8268132744450617	8.294603174786863	1.0894828230868231e-16	4.073428790947327e-15	hypothetical protein
ZT0	Medtr0036s0220	8.619738028097718	6.499640687346943	1.4065316558386292	4.621041169152786	3.818189898624664e-6	3.8890485262936444e-5	UDP-glucosyltransferase family protein
ZT0	Medtr2g041390	6.4909789253265195	6.067959258479815	1.3886613124395644	4.3696466547482204	1.244477400285445e-5	1.155788643154787e-4	frigida interacting protein
ZT0	Medtr2g084210	106.99606120554579	5.787950201565342	0.543932193275798	10.64094067811609	1.9217924171145832e-26	1.5745824569698624e-24	hypothetical protein
ZT0	Medtr4g026430	65.10492276236579	5.712845359350361	0.6537665440377881	8.738356851463715	2.3652536157293272e-18	1.0285069303135856e-16	hypothetical protein
ZT0	Medtr4g069080	748.4221452002832	5.645877494601058	0.246515382037523	22.902739163520753	4.363152620891663e-116	6.792238680013531e-113	cytochrome C biogenesis protein Ccs1
ZT0	Medtr2g084160	57.404558135311774	5.549812309537149	0.6731524217408492	8.244510649140501	1.6583748910665107e-16	6.1123572179558605e-15	hypothetical protein
ZT0	Medtr2g084215	358.45679223094857	5.532647072632169	0.5400432689329235	10.244821833561923	1.2485469901345848e-24	8.975700528574573e-23	hypothetical protein
ZT0	Medtr1g038430	106.48313089929144	5.334692393511965	0.43416028633654347	12.287379941003465	1.0588241826963673e-34	1.4033518037532968e-32	DnaJ heat shock amino-terminal domain protein
ZT0	Medtr7g084970	27.281399745592005	5.268252189561871	0.8231580483117358	6.400049419873675	1.5532666853659463e-10	2.9745178617989782e-09	flowering locus protein T
ZT0	Medtr8g028795	3.5797404234706702	5.247950307910043	1.6696090921638893	3.143220968633119	0.0016709964506099982	0.009517743221209955	oxidoreductase/ferric-chelate reductase
ZT0	Medtr2g101850	57.728869091975334	5.184448052822241	0.5829089441678057	8.89409590416194	5.889681664547371e-19	2.7038849550592276e-17	cytoplasmic dynein light chain
ZT0	Medtr2g084200	152.17853259210727	5.0986275297710995	0.418267970016673	12.189858882973654	3.5203044537676066e-34	4.546130728983145e-32	hypothetical protein
ZT0	Medtr2g084170	121.88497749888907	5.092148620889693	0.4387284821911313	11.606605970640647	3.8145809957590696e-31	4.192611358881791e-29	hypothetical protein
ZT0	Medtr3g086740	6.3425841344964935	5.088250364216245	1.3865815542231181	3.6696365595798794	2.4289555547059492e-4	0.0017214400678248767	DUF617 family protein
ZT0	Medtr2g084140	78.84996068411638	5.041538803970654	0.9735489559994736	5.178515957417739	2.236579462482677e-7	2.77892807397717e-6	hypothetical protein
ZT0	Medtr2g084180	191.2522414683528	4.975813685980296	0.3438990109518916	14.468822321435427	1.9070950437689096e-47	4.830931291345977e-45	hypothetical protein
ZT0	Medtr5g094440	2.8994303993105643	4.9410421719998325	1.8259095497371438	2.7060717069534688	0.006808434274865932	0.032167428684141984	nucleic acid-binding protein
ZT0	Medtr4g114000	5.7195907859797765	4.892228116730767	1.429622184968504	3.4220426684540763	6.215255915443279e-4	0.00397572066851142	aspartate racemase
ZT0	Medtr7g090590	1440.3039407091671	4.881985218981719	0.43386573524888866	11.252294943690703	2.256433952781339e-29	2.2360633684853963e-27	GASA/GAST/Snakin
ZT0	Medtr2g022700	2.748545285936539	4.861385779530588	1.6395826372536804	2.965014186581937	0.0030266897171323448	0.015974921315551185	glucose-6-phosphate/phosphate translocator-like protein
ZT0	Medtr0418s0010	2.7721612478158413	4.843824788248502	1.7189911663982265	2.817829947548647	0.004834940948120178	0.023938451626556966	hypothetical protein
ZT0	Medtr6g079630	5.404806225264509	4.834044812329672	1.4332995262153072	3.3726689529397866	7.444339846851331e-4	0.004668456586006086	chitinase
ZT0	Medtr1g082580	91.93965521184649	4.819294014164993	0.8190277350795133	5.884164610978801	4.000695142026586e-9	6.394241516899689e-8	Serine/Threonine kinase family protein
ZT0	Medtr1g067560	5.275688630450417	4.77756293748682	1.446671712344823	3.3024513417374814	9.584371494400064e-4	0.005824500584502332	copper chaperone
ZT0	Medtr5g016470	2.5260923316818795	4.709652650008773	1.7272960532194324	2.726604186485956	0.006398974755365321	0.03049645248569214	hypothetical protein
ZT0	Medtr1g068630	9.24137934100843	4.676748094231633	1.280312034467031	3.6528189756323526	2.5937709145119263e-4	0.0018258543591261295	nodulin MtN21/EamA-like transporter family protein
ZT0	Medtr2g007960	4.866527838566942	4.648542379971146	1.4357261054639487	3.237764057002355	0.0012047039627089673	0.0071451062127418806	auxin-induced 5NG4-like protein
ZT0	Medtr2g075780	4.821024561731341	4.648412018624667	1.433012242066714	3.243804820481261	0.0011794453576219803	0.007012785522194025	gamma-glutamylhydrolase
ZT0	Medtr3g462220	26.067090788689917	4.604346426198948	0.7772156871836671	5.924155291928475	3.139067169796075e-9	5.086072478040588e-8	maternal effect embryo arrest protein, putative
ZT0	Medtr4g007620	2.2294462218185545	4.541529874979472	1.765830411028408	2.5718946998622108	0.010114364980149154	0.04501231506837001	Novel GRP family
ZT0	Medtr2g076490	4.0717728035078675	4.40743751147755	1.5771931103233294	2.7944818441249795	0.005198295965292668	0.025482543258236474	epidermis-specific secreted EP1-like glycoprotein
ZT0	Medtr4g108880	72.17823808541904	4.393161342038527	0.4020152922300979	10.927846345516759	8.483801531966016e-28	7.694736092870025e-26	two-component response regulator-like APRR7 protein
ZT0	Medtr3g099150	14.82771504141923	4.352390831679104	0.8648952212722494	5.032275268299893	4.846926309228111e-7	5.6817337157189325e-6	nodulin-like/MFS transporter
ZT0	Medtr3g019160	11.09360742829684	4.340129781743096	1.0068255259780103	4.3107069395436515	1.6273345696832164e-5	1.4770739516196013e-4	NADPH:quinone oxidoreductase-like protein
ZT0	Medtr5g069480	474.53659903259165	4.278340723156127	0.2247724231901348	19.034099746022147	8.900888829812601e-81	7.05642686674588e-78	zinc finger constans-like protein
ZT0	Medtr8g065010	452.44645682094074	4.251992310001745	0.8136986829673681	5.225512095577845	1.7367376645898102e-7	2.1977457706500084e-6	polygalacturonase plant-like protein
ZT0	Medtr1g066750	30.531328835769937	4.244604399638163	0.6383679161050645	6.649150580023156	2.947892926711652e-11	6.130643487613593e-10	hypothetical protein
ZT0	Medtr4g066020	6.795222964856931	4.2083861044559345	1.2492210873437928	3.3688080893704626	7.549397286735846e-4	0.0047263775642755424	transcription factor jumonji (JmjC) domain protein
ZT0	Medtr2g037790	6.355611009809633	4.111105217185639	1.3674575506528988	3.006385986331183	0.0026437317530072953	0.014223722049295251	OSBP(oxysterol-binding protein)-related protein 4C
ZT0	Medtr2g034140	745.1013263405483	4.0143569025064645	0.18174772646759685	22.087521976359742	4.166319178959845e-108	5.7535523887506765e-105	iron-sulfur-binding 4Fe-4S ferredoxin
ZT0	Medtr2g025710	5.7870561240859955	4.007285087301598	1.2871200970987262	3.1133731004079155	0.001849620317650527	0.010419402039426155	MBOAT (membrane bound O-acyl transferase) family protein, putative
ZT0	Medtr3g463730	965.9416325906984	3.9978508289748467	0.25416619448972594	15.729278384173353	9.52908738049202e-56	3.343772383269372e-53	ammonium transporter 1 protein
ZT0	Medtr2g084195	44.34080919763637	3.9891480442362623	0.5002358461078252	7.974534562595912	1.5295613828729477e-15	5.135727278493403e-14	hypothetical protein
ZT0	Medtr1g031740	380.14754161488327	3.921294164937411	0.2726305307965332	14.38318061253349	6.599075029639456e-47	1.637718272573131e-44	transmembrane protein, putative
ZT0	Medtr3g098980	53.94646813819436	3.8913396666642748	0.4597671405227225	8.463718529862962	2.58984439701477e-17	1.0265855429277989e-15	omega-hydroxypalmitate O-feruloyl transferase
ZT0	Medtr2g084190	62.59495899012923	3.8872786227358715	0.4909477940771756	7.917906281751828	2.415433098602813e-15	7.966463093311742e-14	hypothetical protein
ZT0	Medtr8g007540	16.310452689485537	3.8778303429796113	0.8436472772227624	4.596506677227955	4.296332118277703e-6	4.3378768392327465e-5	transmembrane protein, putative
ZT0	Medtr8g023130	5.133288755369378	3.8178475215416863	1.2816677659958509	2.978812156187164	0.0028936811477152866	0.015369457135233456	carboxy-terminal region remorin
ZT0	Medtr4g064730	10.642236734971387	3.813779189758975	0.9325421408137355	4.089658818454118	4.3200818040809604e-5	3.6061753345560286e-4	myb-like DNA-binding domain, shaqkyf class protein
ZT0	Medtr7g083060	63.9466239736278	3.7934618310930075	0.37430440618010263	10.134697236953501	3.8757232730217105e-24	2.702275461206179e-22	heavy metal transport/detoxification superfamily protein
ZT0	Medtr4g012330	12.407973043010559	3.763792936242195	0.8214070748447518	4.582128705129016	4.60266454883e-6	4.622098741154405e-5	hypothetical protein
ZT0	Medtr1g105480	19334.985136313575	3.746039141768065	0.13606261535319655	27.531729652880426	7.324290189733262e-167	2.850480572931645e-163	thiazole biosynthetic enzyme
ZT0	Medtr4g122090	12.209195245960094	3.738678314120687	0.9451507559817345	3.9556423041076623	7.632929611984127e-5	6.052337779015382e-4	hypothetical protein
ZT0	Medtr4g060990	31.70690741608766	3.7311089829705484	0.5426393115430076	6.8758545567976865	6.161934407424345e-12	1.3814737469590793e-10	tyrosine phosphatase-like protein PTPLB protein
ZT0	Medtr3g103970	236.12037082021672	3.727982292809053	0.25665078087875415	14.525505358077247	8.352403958589839e-48	2.1605221357536618e-45	early flowering protein
ZT0	Medtr1g079870	860.6647167676431	3.7170380872151787	0.17643246604580543	21.06776700751981	1.571702958895895e-98	1.7034076878565385e-95	hypothetical protein
ZT0	Medtr5g079220	4.828027519083488	3.6986537736869796	1.3152317332841927	2.812168897758629	0.004920865675315498	0.02431747195662663	R2R3-myb transcription factor
ZT0	Medtr1g098580	74.12972879185317	3.6895917776279696	0.4379523230739441	8.424642554082347	3.618532034204783e-17	1.41428724522808e-15	cupredoxin superfamily protein, putative
ZT0	Medtr4g082950	730.6116287679946	3.6650380996925214	0.2018125772244834	18.16060302136555	1.0585556481390779e-73	6.123887472545125e-71	glycogen/starch/alpha-glucan phosphorylase family protein
ZT0	Medtr5g013440	38.027865298529285	3.6603644193079763	0.5314086366634376	6.888040891262803	5.656595363739736e-12	1.2748557384664284e-10	expansin-B1-like protein
ZT0	Medtr1g041390	100.88474677842794	3.640514638452649	0.3194920239986861	11.3946964712572	4.443759211303735e-30	4.584032092431636e-28	chlorophyllase enzyme
ZT0	Medtr2g034790	6.762276721263172	3.627151387380173	1.1017547259945764	3.292158682692166	9.94214973369371e-4	0.0060201333818872375	myb transcription factor
ZT0	Medtr5g077900	10.968612498937103	3.6097112190736818	1.0181273750402973	3.545441668269464	3.9195572882951094e-4	0.002638305778489208	Ulp1 protease family, carboxy-terminal domain protein
ZT0	Medtr3g009020	112.6548669267217	3.594588115969403	0.2770810460598469	12.973056681737104	1.7395243581892685e-38	2.826149441141654e-36	glycoside hydrolase family 5 protein
ZT0	Medtr3g070490	51.514407400420424	3.583732864063934	0.3987277662096745	8.987918995787709	2.519556277800487e-19	1.1944873117678721e-17	early flowering protein
ZT0	Medtr1g090673	4.42565467214587	3.5828143886986137	1.3335200698835712	2.6867345078739064	0.0072154278565864415	0.03381047138139947	LRR and NB-ARC domain disease resistance protein
ZT0	Medtr2g023020	4.496006661632518	3.5754514002849858	1.3439235515063581	2.6604574317321728	0.007803459064162006	0.03612110964337736	hypothetical protein
ZT0	Medtr1g112240	68.09193578403719	3.55489502445756	0.3904870949115025	9.103745221754943	8.726934546343273e-20	4.299195258100754e-18	PPR containing plant-like protein
ZT0	Medtr2g074870	8.69025031244487	3.547667011017851	0.94773467011427	3.743312472245109	1.8161015314759385e-4	0.0013244260589703298	cysteine-rich RLK (receptor-like kinase) protein
ZT0	Medtr7g116930	22.136059188276317	3.539947069570414	0.868114666603525	4.0777413465669925	4.547531534194204e-5	3.7787233109249583e-4	late embryogenesis abundant hydroxyproline-rich glycoprotein, putative
ZT0	Medtr3g117320	24.846993866658252	3.48740062791676	0.6434131355784066	5.4201576484473	5.954650147559304e-8	8.143062540073911e-7	salt tolerance-like protein
ZT0	Medtr2g012800	8.525743298678652	3.4771527485296088	0.9464367723685356	3.673940880200321	2.3883801630121055e-4	0.0016955249077425993	hypothetical protein
ZT0	Medtr8g027985	299.1866476742851	3.474165526810974	0.21119523526228218	16.450018498269753	8.384263088100382e-61	3.370237584991337e-58	ubiquitin ligase cop1, putative
ZT0	Medtr8g008840	331.2191517043341	3.4438979686808135	0.22495095267184168	15.309550494346071	6.601861158672844e-53	2.06296114016631e-50	ethphon-induced protein
ZT0	Medtr4g070080	665.5412912492109	3.44324662790714	0.1753750640493856	19.633615796927216	7.982656592435807e-86	6.974235280044426e-83	RNA-binding (RRM/RBD/RNP motif) family protein
ZT0	Medtr7g097190	20.024606831500147	3.3939814318124655	0.6284014986992661	5.400976030193592	6.627928257304768e-8	9.002118154686754e-7	phytochelatin synthase
ZT0	Medtr4g039540	42.33449265746459	3.3734823639805276	0.4705368660451315	7.169432636245255	7.530921386202275e-13	1.8925667422560575e-11	hypothetical protein
ZT0	Medtr4g084270	120.17103071141169	3.373361967774304	0.351264251975007	9.603487826635783	7.728398166457331e-22	4.510602938050966e-20	phosphoglucomutase/phosphomannomutase family protein
ZT0	Medtr5g095910	69.13804290225389	3.358879928624776	0.3504676128265959	9.583995227218557	9.336191958279616e-22	5.430467088776499e-20	LRR and NB-ARC domain disease resistance protein
ZT0	Medtr8g105590	13.584586776956616	3.3519807948724964	0.7639491078592429	4.387701694247016	1.1455474516159003e-5	1.069827364827153e-4	flavin-binding kelch repeat F-box protein, putative
ZT0	Medtr7g088330	203.93941154352578	3.3456148075808256	0.22392624438017747	14.940699857854572	1.7908447835052314e-50	5.197699334363319e-48	cytochrome P450 family protein
ZT0	Medtr7g103050	9.058670786515357	3.287321206146167	0.9901042537634837	3.3201768335513515	8.996044567117561e-4	0.005518278663394509	hypothetical protein
ZT0	Medtr3g087050	56.67585934753201	3.2819681668332694	0.4793013942207257	6.847399582822562	7.520444465591674e-12	1.6677038465267008e-10	alpha/beta fold hydrolase
ZT0	Medtr2g089530	55.73069453772157	3.281837643882404	0.44091140093391856	7.443304112642505	9.819767187958933e-14	2.742232441725518e-12	hypothetical protein
ZT0	Medtr3g005210	12.868488536839804	3.2807587185050227	0.769376591664705	4.26417797740171	2.0063947445413232e-5	1.7898261932447184e-4	cinnamyl-alcohol dehydrogenase-like protein
ZT0	Medtr4g051000	55.40140793883358	3.2724291518180064	0.4423019517699308	7.398631497606874	1.3759509645080683e-13	3.773508058333787e-12	hypothetical protein
ZT0	Medtr6g018770	7.420958211316124	3.2698132999241922	1.1184504828214978	2.923520844369868	0.0034609705187197597	0.017932790908419694	DUF4378 domain protein
ZT0	Medtr3g462340	779.0106171318199	3.2596673762365147	0.18921886888814038	17.22696787794201	1.6666171107174721e-66	8.061907176250281e-64	glycogen/starch/alpha-glucan phosphorylase family protein
ZT0	Medtr4g129510	20.14584595252658	3.2525660645606207	0.6021252219969273	5.4018100317631585	6.597179583172767e-8	8.963361691701042e-7	auxin canalization protein
ZT0	Medtr2g088080	139.01926387658702	3.24798453953509	0.24489332506110004	13.262854505016538	3.8014554239244855e-40	6.710940482400298e-38	L-ascorbate oxidase-like protein
ZT0	Medtr4g070190	43.53451355220689	3.247900277039857	0.41167712976321985	7.889435779218337	3.0355579145536187e-15	9.889819963625603e-14	RNA-binding (RRM/RBD/RNP motif) family protein
ZT0	Medtr3g086750	113.8222472846471	3.24102304945554	0.26882967432887905	12.056046482021024	1.8022871369868222e-33	2.2203140240116797e-31	glycoside hydrolase family 5 protein
ZT0	Medtr2g024300	117.23082915502953	3.239885614162813	0.3047537486914526	10.631159183682527	2.1344282994768822e-26	1.7437953339810178e-24	chaperonin-like RbcX protein
ZT0	Medtr5g018580	294.6372923000387	3.230233126481572	0.20686600173194827	15.615099143585839	5.745573987049954e-55	1.952127161790544e-52	thioredoxin-like protein
ZT0	Medtr3g025260	40.49135355842186	3.203608648787011	0.4127053468139302	7.762459763409294	8.329780315600896e-15	2.6114822065973954e-13	flavonoid hydroxylase
ZT0	Medtr2g010580	205.8875479065908	3.1973701254523017	0.3400691442746501	9.402117714243456	5.347574132386512e-21	2.9349954949675204e-19	CAP, cysteine-rich secretory protein, antigen 5
ZT0	Medtr2g009480	2671.8442114121217	3.1973584117511327	0.4619101681200957	6.9220351324239	4.4520079168563444e-12	1.0175678532868132e-10	leguminosin group485 secreted peptide
ZT0	Medtr6g090030	10.421270512780309	3.195640265473858	0.859601638167861	3.717582800662161	2.0113807338066053e-4	0.0014552511275014496	profilin
ZT0	Medtr5g076960	3152.375694666129	3.1470290150054963	0.12157202449903669	25.886128227061256	9.54283942559047e-148	2.55330597380955e-144	myb transcription factor
ZT0	Medtr5g091960	363.2978455430367	3.139206991219134	0.18951368455533954	16.5645399095307	1.2573822106356834e-61	5.251564140225718e-59	peroxisomal small heat shock protein
ZT0	Medtr1g039270	73.06788690108802	3.1348630861992453	0.3825391914640473	8.194880828292526	2.5084156006719573e-16	9.073533744382467e-15	aspartic protease in GUARD CELL-like protein
ZT0	Medtr4g082883	61.96056973972789	3.132039160209156	0.4331165043728217	7.23140108628401	4.78036213072324e-13	1.2294821436843613e-11	hypothetical protein
ZT0	Medtr4g099050	25.60664210873317	3.103066498188342	0.5094636944937958	6.090849125709645	1.1231336230874525e-9	1.9255646938075228e-8	ethphon-induced protein
ZT0	Medtr6g027450	11.428328170499979	3.0921316289511602	0.7645438722988287	4.044413592190264	5.245424938555767e-5	4.3039126328619533e-4	Dof zinc finger DOF5.2-like protein
ZT0	Medtr5g077580	12.722827433373935	3.066103278782299	0.767427879861213	3.9952982674238973	6.461285532361769e-5	5.204772483590316e-4	inositol transporter, putative
ZT0	Medtr1g087030	4197.339440264982	3.065111597496875	0.10410961720421036	29.441195538013343	1.6320447538373118e-190	1.270324289305006e-186	calvin cycle protein CP12-1
ZT0	Medtr2g011080	7.849569081497594	3.0594559114446267	1.105788743359581	2.7667634797488176	0.005661581415584269	0.02742233415185411	NAD(P)H:quinone oxidoreductase, type IV protein
ZT0	Medtr1g026750	36.64180537785324	3.0551900224171438	0.44630540867084173	6.845514222012042	7.620164810082823e-12	1.6889425602880954e-10	peptide/nitrate transporter plant
ZT0	Medtr4g076140	39.9969977950453	3.0488825584265027	0.40994126690955524	7.437364336143239	1.0271397828145546e-13	2.8627509181179092e-12	GRAS family transcription factor
ZT0	Medtr7g006060	97.41746768651885	3.0434264615340125	0.31008876489571335	9.814694390999797	9.733246397329665e-23	6.15026240988462e-21	S-adenosylmethionine-dependent methyltransferase, putative
ZT0	Medtr5g026350	158.79426526805653	3.034065792762561	0.22346369210449574	13.57744412163286	5.449508032301606e-42	1.0604247221037807e-39	nodulin-like/MFS transporter
ZT0	Medtr6g032995	41.761716371762816	3.03134115598174	0.47050787884556233	6.442700095521111	1.1736647346381643e-10	2.276601145893059e-9	transmembrane amino acid transporter family protein
ZT0	Medtr1g114300	319.553424869268	3.0296225021972085	0.1951900449134049	15.521398663242717	2.4857319463016325e-54	8.217311553758524e-52	PPR containing plant-like protein
ZT0	Medtr4g076090	113.98214067264328	3.0130722709465725	0.2764171795430554	10.900452265403603	1.1468581005177963e-27	1.0314494807387996e-25	transmembrane protein, putative
ZT0	Medtr4g012510	6.152237444297803	3.010936151673751	1.04052243132475	2.8936773115408494	0.0038075924317233687	0.01943198657200132	hypothetical protein
ZT0	Medtr1g087540	51.73732431105664	2.9987317551271198	0.35933486294210853	8.345229100718338	7.10759640684403e-17	2.7034758078808785e-15	myb transcription factor, putative
ZT0	Medtr1g090670	307.18486879383664	2.997809357219484	0.19055511196152267	15.731980771131497	9.130936578628572e-56	3.2172460488155485e-53	myb-like transcription factor family protein
ZT0	Medtr8g033410	9.221362189686818	2.9970335333488958	0.8843328902800983	3.38903320942822	7.013951535595939e-4	0.0044248206657666826	D-glycerate dehydrogenase/hydroxypyruvate reductase
ZT0	Medtr5g015680	27.785216032137146	2.9450134584902714	0.4997467392402688	5.893011854299193	3.792191909408032e-9	6.088270603478637e-8	BTB/POZ and TAZ domain protein
ZT0	Medtr8g011650	190.72547290875852	2.943595339374149	0.273612230740035	10.758273968282229	5.417534079031541e-27	4.643135814281087e-25	auxin-induced in root cultures protein, putative
ZT0	Medtr3g064310	43.232623758740594	2.9313385466208004	0.46022979469473135	6.3692932974171	1.8990115700492496e-10	3.5964028008762826e-9	CASP POPTRDRAFT-like protein
ZT0	Medtr4g095075	1412.24215072013	2.9191602335467346	0.16921712943665115	17.250973605716222	1.1002952377306995e-66	5.414211393936925e-64	metal transporter Nramp3 protein
ZT0	Medtr8g097220	57.03827873104542	2.912147378841035	0.35890881415599385	8.11389206389152	4.902368891627227e-16	1.725198621048595e-14	amidase C869.01-like protein, putative
ZT0	Medtr1g031900	101.57650469768356	2.873659691676183	0.284479756968637	10.101455802329708	5.442811646615591e-24	3.7551453117101277e-22	glucan endo-1,3-beta-glucosidase-like protein
ZT0	Medtr4g079850	1109.3769162079475	2.871379105373807	0.1576234662370907	18.216698147310105	3.804292841253539e-74	2.2619691185286667e-71	ATP synthase I, related protein
ZT0	Medtr5g022530	30.40309901274236	2.8710335532748044	0.48781455458975737	5.885502034045065	3.968475055877533e-9	6.346298735230376e-8	DUF630 family protein
ZT0	Medtr3g089020	223.1156974481765	2.8552416253640907	0.203579036502778	14.025224180315485	1.0926631684250271e-44	2.423674105713752e-42	RNA-metabolising metallo-beta-lactamase
ZT0	Medtr3g064270	8.505456631303792	2.8468451181696373	0.885840699196182	3.2137212940801705	0.001310267874994834	0.007685492598277569	zinc finger CCCH domain protein
ZT0	Medtr7g015340	2171.7401622674856	2.8334400300459275	0.10612543240973643	26.698972769377143	4.837856366775543e-157	1.656869048493288e-153	RALF
ZT0	Medtr7g108940	1450.2340348635898	2.809033583591565	0.11182853914021489	25.119111858105306	3.0754114201570094e-139	6.929387520890609e-136	RelA-SpoT-like protein RSH1
ZT0	Medtr7g109290	9.549581146491802	2.8005365147033183	0.8152180671933903	3.4353219431764144	5.918502543351415e-4	0.0038083735740398928	DUF3511 domain protein
ZT0	Medtr5g092300	9.563886639590924	2.789825175845182	0.7896527462825652	3.5329772345867148	4.1090785359569105e-4	0.002752028349879777	iron/zinc purple acid phosphatase-like protein C
ZT0	Medtr2g091140	80.81115155416325	2.78765934325208	0.3154986417459742	8.835725338864002	9.945084980692638e-19	4.495766504999491e-17	DUF455 family protein
ZT0	Medtr5g076990	161.10457264204751	2.7649743554644632	0.22822526256234116	12.115110853292121	8.784528319237392e-34	1.098001919260008e-31	anaphase-promoting complex subunit 11 RING-H2 finger protein
ZT0	Medtr8g044230	251.69703425085464	2.751811129093202	0.2603825836744986	10.568337905937712	4.178340611394605e-26	3.340331682050477e-24	LRR receptor-like kinase
ZT0	Medtr7g098700	90.31334069628709	2.7489461933616375	0.298864737666514	9.197960973331785	3.6480622377594703e-20	1.8592088618867014e-18	tyrosine/DOPA decarboxylase
ZT0	Medtr4g068560	83.51572158964626	2.739125477677786	0.4399887203275695	6.225444769671641	4.801917952345555e-10	8.64103016140871e-9	hypothetical protein
ZT0	Medtr3g099720	6.587642000083867	2.7383919270349333	0.9304463616667096	2.943094884190475	0.0032494880734090874	0.01697712770596083	MATE efflux family protein
ZT0	Medtr7g085150	26.76510103763286	2.70896345118888	0.8526360592903328	3.1771626612221957	0.0014872359616314786	0.00859398954139753	Nod factor-binding lectin-nucleotide phosphohydrolase
ZT0	Medtr4g106720	10.269462237833093	2.7055710243313302	0.7792459083558413	3.4720375112907695	5.16524157826691e-4	0.003373106429190854	nodulin MtN21/EamA-like transporter family protein
ZT0	Medtr4g068770	704.4899656250464	2.6767784066796962	0.12177614985735542	21.981138423370968	4.3638146771421345e-107	5.837965822764212e-104	structural constituent of ribosome protein
ZT0	Medtr4g134320	26.594671115267396	2.659621911800422	0.4855867559757179	5.477130253390639	4.322790226226465e-8	6.011325307284553e-7	subtilisin-like serine protease
ZT0	Medtr8g080520	22.87188040381456	2.6584385072736434	0.5186285583875044	5.125900732383761	2.9611860468640824e-7	3.6100918315891034e-6	cytochrome P450 family 78 protein
ZT0	Medtr1g110860	13.550406053897376	2.63944918887447	0.7328501952694566	3.601621731033297	3.1623828273714066e-4	0.0021782317737215496	hypothetical protein
ZT0	Medtr1g088925	24.99783731414905	2.6347627987657023	0.5290800045589328	4.979894866679324	6.361882384580274e-7	7.337073946225257e-6	monothiol glutaredoxin-S2 protein
ZT0	Medtr4g116500	20.226339454143563	2.6341411821490825	0.5501036117283569	4.78844553278416	1.6807816782886418e-6	1.8138206112310753e-5	hypothetical protein
ZT0	Medtr7g093490	932.0354170119068	2.625968928881984	0.15431785286291821	17.01662432547356	6.183429649753886e-65	2.8773111228909116e-62	thioredoxin
ZT0	Medtr3g112160	1736.8379879985412	2.6222271435371898	0.1214430302693466	21.592240721607435	2.124583971807646e-103	2.5620687276925446e-100	wound-responsive family protein
ZT0	Medtr4g082900	7.539419226574887	2.618283598906683	0.8838061432367695	2.962508938122702	0.0030514294996847207	0.01608094893802134	hypothetical protein
ZT0	Medtr1g090867	557.666011000695	2.614593068603611	0.16056402549446122	16.283803676146643	1.286198173124288e-59	4.982999438140341e-57	tyrosine phosphatase
ZT0	Medtr8g083220	22.57127002861321	2.613931750543953	0.6231975309949862	4.194387205563212	2.7361025812955944e-5	2.3747096098381023e-4	subtilisin-like serine protease
ZT0	Medtr4g012460	21.045923816517252	2.6072932318109983	0.530158171206712	4.917953496550745	8.745368055733956e-7	9.870530094014518e-6	hypothetical protein
ZT0	Medtr4g084790	8.642930446095715	2.6061231754213563	0.8137955952352196	3.2024296895685236	0.001362735619659852	0.007958896572665521	PPR domain protein
ZT0	Medtr7g088740	1840.1863566968157	2.6027900770816053	0.11593984074772991	22.449488116383908	1.2945373246590528e-111	1.9445313287247035e-108	4-alpha-glucanotransferase DPE2
ZT0	Medtr6g088810	166.27417998331353	2.598911108989383	0.24733580347234074	10.507621915239683	7.967735637986635e-26	6.241514412849183e-24	pectinesterase
ZT0	Medtr5g059130	14.815444912232925	2.5927513313036465	0.6858794498731204	3.78018517945577	1.567117599256969e-4	0.001161099072762043	flavonol synthase/flavanone 3-hydroxylase
ZT0	Medtr2g069470	109.05653833035251	2.588788130537176	0.2745575111934425	9.428946668711665	4.142276991253425e-21	2.292931850922478e-19	ribosome silencing factor
ZT0	Medtr3g449840	382.8970292626271	2.5878735591439086	0.47634802746626653	5.432737011443117	5.549616865871064e-8	7.620821107552213e-7	hypothetical protein
ZT0	Medtr5g430430	55.49939239600792	2.5779320290009595	0.34353977646264483	7.50402778841324	6.188617615584526e-14	1.760363588858296e-12	hypothetical protein
ZT0	Medtr6g047590	218.2413530873851	2.569371577267661	0.27448984661753156	9.360534128782438	7.933460716522982e-21	4.2964130711492584e-19	MATE efflux family protein
ZT0	Medtr3g091290	738.0075760308403	2.5630122313504087	0.2640349519251257	9.707094506477386	2.8123967582816272e-22	1.7114243812656214e-20	OBP3-responsive protein
ZT0	Medtr3g033420	435.4686587575241	2.55981949558423	0.1798697886587995	14.231514445374872	5.840313661300113e-46	1.3737572958255926e-43	RNA polymerase sigma factor
ZT0	Medtr5g013620	9.335159744586724	2.558211791399068	0.780112711997416	3.2792848418646736	0.0010407053451444831	0.006263545033830357	beta-amylase
ZT0	Medtr8g009020	89.94665079241973	2.553300119080282	0.29984422677646316	8.515421979372618	1.6598476558192885e-17	6.672120013673591e-16	helix loop helix DNA-binding domain protein
ZT0	Medtr5g030290	55.82980617608024	2.5522560985454876	0.3423435918591311	7.455247182180936	8.969950129507026e-14	2.513934959372804e-12	hypothetical protein
ZT0	Medtr1g061080	158.52309090357053	2.5491127303246284	0.23777258079696834	10.720801876231855	8.129544030456391e-27	6.8779798407873145e-25	FKBP-type peptidyl-prolyl cis-trans isomerase
ZT0	Medtr8g096120	11.729034973917006	2.5427840542855105	0.7091141549181674	3.5858599587240656	3.359692266913411e-4	0.0022992314914325493	hypothetical protein
ZT0	Medtr8g463380	454.5586954484435	2.524518101865748	0.17597633703679877	14.345781622547586	1.1321748337787015e-46	2.7696231219466406e-44	TCP family transcription factor
ZT0	Medtr3g116720	47.59092276453762	2.5170875880240535	0.3522746578481782	7.1452417366589485	8.983764879198888e-13	2.2340689775109174e-11	MYB family transcription factor
ZT0	Medtr1g062540	16.104245212527836	2.5071177173796473	0.5774613833985114	4.341619698662105	1.4143619012487757e-5	1.3015656275249373e-4	phenazine biosynthesis PhzC/PhzF family protein
ZT0	Medtr8g069760	1136.0315186067294	2.5020923312457386	0.13181756296903632	18.981479211791186	2.4266685168189267e-80	1.855101414375326e-77	alpha-glucan water dikinase
ZT0	Medtr3g111540	26.363480870437485	2.4966373904717747	0.49888779988169535	5.004406584133385	5.603437673924917e-7	6.510602980614077e-6	transmembrane protein, putative
ZT0	Medtr7g016960	10.203137754370108	2.4886941331568075	0.7260453217224375	3.4277393692899785	6.086294727684473e-4	0.00390285016914578	pentatricopeptide (PPR) repeat protein
ZT0	Medtr8g030600	394.54235763977056	2.4881004106578946	0.1583673701497496	15.710941012060674	1.2727585033223296e-55	4.447901349161545e-53	anion transporter 4
ZT0	Medtr5g016010	279.8047921456527	2.479651873401136	0.20836566699986114	11.900482018483345	1.1766554114560327e-32	1.4031369962237536e-30	peroxidase family protein
ZT0	Medtr8g093750	433.58433745331877	2.463104480816262	0.15365498094014413	16.030098508656597	7.8757812774864e-58	2.944648004272426e-55	TPR repeat protein
ZT0	Medtr7g012250	47.570316187354685	2.4539931354159292	0.35272383152070874	6.957264908458143	3.469422160724167e-12	8.032772455413823e-11	calcium/lipid-binding (CaLB) phosphatase
ZT0	Medtr6g066190	28.7111928836216	2.4516112897603013	0.44985125885045885	5.449826451581131	5.041899576907566e-8	6.960455365605059e-7	Kunitz type trypsin inhibitor / Alpha-fucosidase
ZT0	Medtr6g036450	25.34753687528478	2.4492358751827195	0.4620338464266849	5.300987999309617	1.1517766058870979e-7	1.502363086472476e-6	nodulin MtN21/EamA-like transporter family protein
ZT0	Medtr4g019370	24.29098183126526	2.449142757227499	0.5062405006575313	4.837903632851235	1.3121572871352064e-6	1.4412688508597353e-5	myb transcription factor
ZT0	Medtr8g080050	207.39962930442886	2.448785619158836	0.27422375034650437	8.929881587807742	4.264650197818886e-19	1.9790750674105856e-17	multidrug resistance protein ABC transporter family protein
ZT0	Medtr4g092780	110.7445848740748	2.4457207417836218	0.33344333683342936	7.334741683578383	2.221495406238214e-13	5.923526523890248e-12	glucose-6-phosphate 1-epimerase-like protein
ZT0	Medtr6g051780	563.8727368113396	2.4204704864088087	0.21502840136463583	11.256515283784674	2.150970119236356e-29	2.134021571367518e-27	transmembrane protein, putative
ZT0	Medtr3g062010	9.870752501516455	2.4203768595287825	0.7534680270111589	3.212315284471834	0.0013166978911960147	0.007720563857293712	LRR and NB-ARC domain disease resistance protein
ZT0	Medtr5g013640	213.10255489346304	2.418182109608652	0.18855530068194676	12.824789867284709	1.191090561571023e-37	1.847485034088967e-35	beta-amylase
ZT0	Medtr1g070440	749.5514004448233	2.415463071130408	0.12716132355072557	18.995265255845364	1.8664210997565586e-80	1.4660823354234547e-77	linker histone H1 and h5 family protein
ZT0	Medtr8g077180	644.033160517737	2.399296679739001	0.18261725699770293	13.138389652677683	1.984041497097602e-39	3.363834316465281e-37	soluble inorganic pyrophosphatase
ZT0	Medtr5g096820	14.262165851120612	2.391822070666132	0.6627582243650456	3.6088908183034816	3.0750898717937596e-4	0.002123464294954653	galactinol-raffinose galactosyltransferase
ZT0	Medtr3g099500	204.722294001514	2.3897461347237683	0.18314174132743652	13.048615336965565	6.471285852695625e-39	1.0737819664879832e-36	isoamylase-type starch debranching enzyme
ZT0	Medtr0204s0020	22.047346307114655	2.380838029653843	0.5845069061165511	4.073241915090567	4.6363222695806386e-5	3.8454662743518626e-4	sugar porter (SP) family MFS transporter
ZT0	Medtr4g114320	343.8152737177579	2.3786058871416804	0.1733648171814444	13.720234161768941	7.68169147067327e-43	1.547544526397754e-40	substrate carrier family protein
ZT0	Medtr5g007130	10.48254512106753	2.368326817827365	0.7195299962996781	3.2914914319165884	9.96576524534552e-4	0.006032726387913486	F-box/RNI superfamily protein
ZT0	Medtr7g052640	19.4665898017087	2.3656183991253097	0.7377310955614369	3.2066133762804165	0.0013430736871779018	0.007859611037944908	Nodule Cysteine-Rich (NCR) secreted peptide
ZT0	Medtr4g127790	30.847749234416117	2.356285031550847	0.4371927126056586	5.389579843422919	7.062259854920934e-8	9.55630942608869e-7	lysine-tRNA ligase
ZT0	Medtr5g018720	12.01174596054875	2.354159771356064	0.7631132516765413	3.0849415420110082	0.002035921645787877	0.011315521669091725	DUF4228 domain protein
ZT0	Medtr7g009930	48.78723026117045	2.3529100609126345	0.366306044214155	6.423344899919377	1.333119696403167e-10	2.5701803288907714e-9	aldose 1-epimerase family protein
ZT0	Medtr4g085810	30.478459015899052	2.348011278771187	0.4547865227563972	5.16288667601718	2.43170367457683e-7	3.006099749022065e-6	receptor-like kinase
ZT0	Medtr4g130730	483.8439423921801	2.345731215973169	0.20612074594121393	11.38037418437335	5.23745274038908e-30	5.383321772294274e-28	YbaB/EbfC DNA-binding family protein
ZT0	Medtr8g098500	11.493610194079062	2.3455549277315595	0.710887463965844	3.29947431432587	9.686609161000862e-4	0.005879120127347372	hypothetical protein
ZT0	Medtr1g088970	93.65076019220972	2.3421804559402597	0.26772971143390384	8.748302321008884	2.16586370911504e-18	9.451643770358294e-17	transmembrane protein, putative
ZT0	Medtr1g012700	8.257354581119381	2.33469020769888	0.8066280559462702	2.8943825973918202	0.0037990494739224365	0.019395063857685232	Lipid transfer protein
ZT0	Medtr8g020670	179.03297237409075	2.3246074212642247	0.23713466296072425	9.802900142225267	1.0939865606860498e-22	6.872129811147438e-21	germin family 3 protein
ZT0	Medtr4g101260	48.67809027375379	2.31794125982622	0.33389256427481556	6.94217693904199	3.861031828638766e-12	8.877055455640472e-11	Lipid transfer protein
ZT0	Medtr6g009320	7.606541909432674	2.3097836581159843	0.8230880589868261	2.806241243445075	0.0050123150945085015	0.02469803206607477	transmembrane protein, putative
ZT0	Medtr6g007095	133.24150959305268	2.307381938965181	0.24800731255929442	9.3036851016783	1.35660452832762e-20	7.187653447735819e-19	GDSL-like lipase/acylhydrolase
ZT0	Medtr6g014150	322.05336924242545	2.30572715059402	0.191677979323927	12.029170793257617	2.4965551513161977e-33	3.0667869735393524e-31	UDP-glucosyltransferase family protein
ZT0	Medtr3g076530	78.04764882520081	2.3008128571560693	0.33929591293553096	6.781139322456982	1.1923182376161056e-11	2.5805431624037154e-10	cytochrome P450 family 71 protein
ZT0	Medtr5g068530	13.353240642367759	2.2934396830681836	0.6433261087974873	3.5649721839443265	3.638947793443224e-4	0.002467659671112061	C2 domain protein
ZT0	Medtr7g052120	277.54892800800724	2.292421097382892	0.18452725649652765	12.423211296299904	1.955514303045843e-35	2.6661008698532655e-33	stomagen protein, putative
ZT0	Medtr5g019780	91.73623983222502	2.292178660860074	0.29720228311552255	7.712520364350984	1.2335698617760933e-14	3.784244054649556e-13	cupin family protein
ZT0	Medtr4g080130	14.363025247659941	2.291321024713585	0.6194987288441853	3.6986694532667745	2.1673263363761641e-4	0.001554678962135784	aspartate aminotransferase
ZT0	Medtr5g024580	12.871760704130898	2.2876393819488396	0.667253991458957	3.4284386623853607	6.070636965657169e-4	0.003893392786513609	auxin efflux carrier family protein
ZT0	Medtr4g012490	19.818751666486353	2.2862937489562793	0.5290931349276651	4.3211555736190945	1.5521418623636382e-5	1.415124973438129e-4	hypothetical protein
ZT0	Medtr4g066010	115.45886528213559	2.284267532088893	0.2495480273707592	9.153618869104923	5.505755334726238e-20	2.758354428082273e-18	hypothetical protein
ZT0	Medtr4g009850	8.017281376028066	2.275594401278538	0.8027609842874868	2.834709765196556	0.004586733490612679	0.022881554592219168	hypothetical protein
ZT0	Medtr1g064230	1143.4659011669223	2.2738482398291873	0.1673675804660479	13.585953943395022	4.851692185167211e-42	9.462457514670081e-40	RNA-binding (RRM/RBD/RNP motif) family protein
ZT0	Medtr8g013680	2349.751404940647	2.273689314143007	0.1997487079439681	11.382748542137273	5.096764119784768e-30	5.245011345384277e-28	major intrinsic protein (MIP) family transporter
ZT0	Medtr2g037855	6.989765658306779	2.268241909815098	0.8722958726496187	2.6003125555612927	0.009313888631522846	0.04199342520436999	hypothetical protein
ZT0	Medtr6g032880	265.12502704983365	2.266862783966278	0.24220645329511858	9.359217118811442	8.032967916856491e-21	4.344805515105829e-19	NDH-dependent cyclic electron flow protein, putative
ZT0	Medtr2g101830	14.850167360731778	2.2497555877860447	0.7629669509421964	2.948693367396578	0.003191204309721626	0.016714437694889926	RHO guanyl-nucleotide exchange factor
ZT0	Medtr0019s0100	187.13324732608234	2.2483688520626193	0.3386573686231211	6.639066680296401	3.156755769100413e-11	6.549101743406284e-10	functional resistance protein KR1, putative
ZT0	Medtr1g032100	29.011133606755983	2.2463874414517795	0.43111003259581954	5.210705554509433	1.881238179111406e-7	2.3631398605563173e-6	ankyrin repeat plant-like protein
ZT0	Medtr5g061690	21.522243829376677	2.24274322385394	0.49814878841751975	4.502155331900961	6.726778823492278e-6	6.57623661643536e-5	eukaryotic aspartyl protease family protein
ZT0	Medtr3g084990	72.57807243637484	2.2406305338082118	0.2784486216290187	8.046836506856327	8.4961559658430475e-16	2.921449292351332e-14	transmembrane protein, putative
ZT0	Medtr5g074620	120.5502420989792	2.239449147727458	0.2881537486587397	7.771716169410782	7.742979786309438e-15	2.434645351831855e-13	tRNA pseudouridine synthase
ZT0	Medtr2g097030	132.82038518061722	2.239123536227454	0.6888299808864748	3.2506185827537046	0.001151542338295984	0.006863083322073101	expansin A10
ZT0	Medtr8g087320	60.099490742559105	2.234716654309469	0.31491562552671004	7.096239351641597	1.281973785070858e-12	3.128922334029842e-11	hypothetical protein
ZT0	Medtr1g010210	32.38584437847881	2.231055460297762	0.41310202010250274	5.400737231311945	6.636758033819882e-8	9.012517412460877e-7	sulfate transporter-like protein
ZT0	Medtr0170s0030	34.671708629088364	2.2291377780923316	0.44174332817735534	5.046228513036774	4.5061642540576917e-7	5.317957042486831e-6	transmembrane protein, putative
ZT0	Medtr0374s0050	50.35595828421312	2.227860174502897	0.3723918441026597	5.982569730739668	2.196444288743561e-9	3.641742060461342e-8	aldo/keto reductase family oxidoreductase
ZT0	Medtr1g099440	399.50430560199777	2.2275652586578163	0.19630182519591027	11.347654340119835	7.617896901131219e-30	7.755580650117181e-28	membrane-associated kinase regulator-like protein, putative
ZT0	Medtr3g058610	55.02283050306456	2.2232027802838363	0.32682306047289617	6.802466071601485	1.0284324245685643e-11	2.2422812373710333e-10	naringenin 3-dioxygenase (flavanone-3-hydroxylase)
ZT0	Medtr2g072160	64.91780856990526	2.2194160609648717	0.31064137884080134	7.144624677005075	9.024211811820844e-13	2.2428244276577668e-11	callose synthase-like protein
ZT0	Medtr2g014650	33.809539681773686	2.2162956994847236	0.4489346638696902	4.936788975885443	7.941932461320244e-7	9.022001556829499e-6	receptor-like kinase
ZT0	Medtr4g128260	51.720046538568134	2.2137432023274553	0.37669221361404	5.87679575611208	4.182837611429993e-9	6.665448656069904e-8	P-loop nucleoside triphosphate hydrolase superfamily protein
ZT0	Medtr5g034980	20.076929570631048	2.2097186463345664	0.5616719539479572	3.93418013985315	8.348115783312954e-5	6.562299608586624e-4	nodulin MtN21/EamA-like transporter family protein
ZT0	Medtr1g093995	98.69083282097283	2.2011186406352827	0.28829584554934556	7.634930140741598	2.2594290670382554e-14	6.721762220980383e-13	E3 ubiquitin ligase PUB14
ZT0	Medtr5g079860	238.47652216825904	2.1990109878639506	0.1846455094645284	11.909366191688484	1.0577822785051133e-32	1.2649066855531816e-30	23S rRNA m2A2503 methyltransferase
ZT0	Medtr4g081420	205.93819727833468	2.180261427697086	0.22047573159634276	9.888895307937156	4.6513211214507303e-23	2.9988412230317136e-21	C2H2-like zinc finger protein
ZT0	Medtr1g106910	72.79847624268626	2.1787173572230873	0.46089612444378353	4.72713316878591	2.2771193313228836e-6	2.4049211440466918e-5	glycosyl hydrolase family 10 protein
ZT0	Medtr4g095450	789.0250576426039	2.176560498758758	0.16581361423448612	13.126548798826402	2.319906899111913e-39	3.925502543517035e-37	class III peroxidase
ZT0	Medtr7g108855	11.403383100748234	2.176493005230362	0.6659906595373076	3.2680533488900063	0.0010828995139126132	0.006491483328516274	anaphase-promoting complex subunit 11 RING-H2 finger protein
ZT0	Medtr7g007280	141.7401104478298	2.1733438274030163	0.27189360022649145	7.993361467841054	1.3130841192237503e-15	4.438462782784742e-14	neoxanthin synthase
ZT0	Medtr3g078410	39.621818163499086	2.1727636296299133	0.48032331245570165	4.523543982326069	6.081267518912443e-6	5.985121300549734e-5	alpha-N-acetylglucosaminidase family protein
ZT0	Medtr1g031690	248.41215365087007	2.171773280999826	0.2591710902911597	8.379689565529851	5.3067481723849495e-17	2.0420843978408962e-15	DNA gyrase subunit A
ZT0	Medtr2g031750	8.791593629933175	2.1683188144868164	0.8069195505016235	2.6871561274465043	0.007206326035216006	0.033771518069797175	transmembrane amino acid transporter family protein
ZT0	Medtr1g100587	67.18084118965564	2.1639872713986437	0.28232289260295035	7.664937304400619	1.7891857913580465e-14	5.394017163946336e-13	heavy metal-associated domain protein, putative
ZT0	Medtr1g064235	19.413004678983594	2.1633529853347286	0.6323292800706973	3.4212443635266356	6.233529608513776e-4	0.003986516321190241	hypothetical protein
ZT0	Medtr6g014160	7.4544395265451575	2.162014934541478	0.8105766625241405	2.6672553436327058	0.007647354552614009	0.035498319153961046	UDP-glucosyltransferase family protein
ZT0	Medtr6g008800	38.93504081708955	2.157421395292666	0.5673025453040972	3.802946792943086	1.429850737390624e-4	0.0010705575500962084	ABC transporter B family protein
ZT0	Medtr3g005060	868.3871819431835	2.1551084199464547	0.12506528088047839	17.231868067413814	1.531252386070343e-66	7.449194846326294e-64	dienelactone hydrolase family protein
ZT0	Medtr3g009490	21.61566211091519	2.1540139759989962	0.5229606320946132	4.118883609597014	3.8071237051284264e-5	3.2165574465472255e-4	UDP-glucosyltransferase family protein
ZT0	Medtr3g464530	7.681438418096342	2.1496423074028344	0.8274259856181709	2.5979874269924386	0.009377192739259566	0.042229920173332845	2OG-Fe(II) oxygenase family oxidoreductase
ZT0	Medtr3g048270	439.92865551999165	2.1448268513533892	0.15061543934665028	14.240418250993141	5.141839054822051e-46	1.2195131852461605e-43	DUF1296 family protein
ZT0	Medtr8g027870	82.31595026576548	2.1408669097930426	0.2585277015382218	8.280996183600573	1.2214910460105705e-16	4.55109065967907e-15	UDP-glucosyltransferase family protein
ZT0	Medtr4g075510	126.38820868980252	2.1370378691045153	0.21557281857902885	9.913299288801936	3.644095633361801e-23	2.370877417389342e-21	transmembrane protein, putative
ZT0	Medtr7g100050	275.5366406353866	2.125177798456412	0.2324211159653399	9.143651985447535	6.037815007141978e-20	3.012574131185875e-18	nodulin MtN21/EamA-like transporter family protein
ZT0	Medtr3g014240	9.225343902098093	2.125045751997164	0.8190987151922644	2.5943707548098875	0.009476423537795648	0.04261180522588432	thioredoxin
ZT0	Medtr3g033150	152.77252569907444	2.1187040385931724	0.21795086761086038	9.721016767760728	2.4531946444103057e-22	1.49709569105068e-20	RNA polymerase sigma factor
ZT0	Medtr7g096960	12.009308639375789	2.1179701645974056	0.7874872935726022	2.6895293192462666	0.007155286124557136	0.033565753785554424	pollen Ole e I family allergen
ZT0	Medtr3g033620	430.88985000540947	2.1047476201737787	0.1971336512371795	10.676754612744789	1.307634407615548e-26	1.088043323421217e-24	DUF3411 domain protein
ZT0	Medtr3g107940	59.825961075603324	2.1040404316797567	0.3471724239066918	6.0605056357968445	1.3569429646129367e-9	2.302474901878419e-8	FBD protein
ZT0	Medtr6g071210	250.3267556887652	2.0979221909069454	0.18058990408523914	11.617051360283783	3.3758734109150153e-31	3.719977882143419e-29	dihydroorotate dehydrogenase family protein
ZT0	Medtr7g101840	231.15824389337857	2.095025289278298	0.1720142922011005	12.179367554115915	4.003744574670561e-34	5.154896398245014e-32	RNA polymerase sigma factor
ZT0	Medtr1g098650	30.19436592938202	2.093269063148629	0.4363257470735729	4.797491500760929	1.6066502444789151e-6	1.7382031075598272e-5	plant inositol phosphorylceramide synthase
ZT0	Medtr1g111990	38.59362168871665	2.081271438633074	0.3650529462733298	5.701286511668755	1.1890658644859936e-8	1.7798569810715169e-7	transmembrane protein, putative
ZT0	Medtr1g067600	79.06244870166837	2.0795346529665726	0.3219604322809602	6.458975838223056	1.0541393964020566e-10	2.054528001819806e-9	hypothetical protein
ZT0	Medtr4g027135	9.69891130391653	2.0783946513011626	0.7282482171566427	2.853964626808156	0.004317733864644536	0.021693819229556082	nucleotide-binding site LRR protein, putative
ZT0	Medtr4g019770	55.9604849246324	2.0736595576028285	0.3571383055481752	5.806320759740256	6.386056723801332e-9	9.916107665793798e-8	RHO guanyl-nucleotide exchange factor
ZT0	Medtr5g093240	486.49328761696626	2.0727322539148254	0.17357945927813073	11.941114821619731	7.224828194166115e-33	8.688058848096949e-31	hypothetical protein
ZT0	Medtr1g050545	419.2799892940151	2.072536166052865	0.15678584621796224	13.218898363897239	6.825630600990913e-40	1.1902454013377637e-37	serine carboxypeptidase-like protein
ZT0	Medtr2g025140	170.40288329614566	2.0680837738105997	0.23142236809958125	8.936403990649259	4.0204012736595705e-19	1.8718148833645048e-17	ubiquinol oxidase
ZT0	Medtr4g115360	16331.448988157954	2.0678372043657585	0.21221580646538357	9.74403009279642	1.956380895989134e-22	1.2016164441505715e-20	Lipid transfer protein
ZT0	Medtr7g105850	556.891067873171	2.0676454270293902	0.18261686589868506	11.322313614649973	1.017505517801061e-29	1.0273446041760242e-27	eukaryotic aspartyl protease family protein
ZT0	Medtr4g013345	65.69312137470408	2.061986324443267	0.2827286717362395	7.293163129797162	3.0276113045033734e-13	7.958983109965577e-12	disease resistance response protein
ZT0	Medtr5g031310	17.14903735126894	2.0604799636708635	0.5571138336097484	3.6984900380596275	2.168858606539473e-4	0.0015556477665402504	cinnamyl alcohol dehydrogenase-like protein
ZT0	Medtr4g010140	3273.586486674579	2.0569617229832287	0.09177380522294179	22.41338601996886	2.914150531795152e-111	4.301889112625878e-108	post-illumination chlorophyll fluorescence increase
ZT0	Medtr4g120050	17.785651878809546	2.054414788790352	0.5788520863799759	3.5491187422995183	3.8652274028026475e-4	0.002606448532944496	hypothetical protein
ZT0	Medtr5g007640	68.83347023111817	2.045643610533403	0.3034791403073155	6.740639928206927	1.5769055481952562e-11	3.375366325911946e-10	4-coumarate:CoA ligase-like protein
ZT0	Medtr5g055800	12.991354205451763	2.042352514771431	0.6426821728825796	3.1778577358245417	0.0014836753138801901	0.008578045808253216	2OG-Fe(II) oxygenase family oxidoreductase
ZT0	Medtr5g066440	13.215506089133427	2.0385110056759586	0.6522096604947903	3.1255455555955254	0.0017747557882108991	0.010043928256105308	protein vernalization insensitive-like protein
ZT0	Medtr4g094918	516.1875164200419	2.035748638826697	0.26470549484924816	7.690617227217259	1.4642689552136492e-14	4.4536663568523145e-13	papain family cysteine protease
ZT0	Medtr2g078540	848.0707587738214	2.0335465641983546	0.14490808222173898	14.033355027683085	9.743099134214557e-45	2.1724066350819022e-42	transmembrane protein, putative
ZT0	Medtr3g072920	48.59607286147304	2.0283885867506926	0.32838580397227046	6.1768461432089605	6.53947438057212e-10	1.1556445747463055e-8	nucleic acid-binding protein
ZT0	Medtr7g084480	254.25366544402635	2.0254701593508755	0.20129916037275503	10.061990102692024	8.133725962331836e-24	5.535847511087853e-22	histidine biosynthesis hisIE protein
ZT0	Medtr8g080660	188.7760852546234	2.0222109964523356	0.21363793245411256	9.465598984331528	2.918833256834694e-21	1.6366110245591781e-19	polysaccharide biosynthesis protein
ZT0	Medtr5g017160	201.229118712289	2.0127976226235487	0.2591106499096764	7.768100706494277	7.967170863930354e-15	2.503299704109053e-13	RALF
ZT0	Medtr4g116870	23.02192078090256	2.0121167050051936	0.5796173065336133	3.4714572569245847	5.176417320034057e-4	0.0033791159724101552	DNA replication licensing factor MCM4
ZT0	Medtr3g071540	11.924458576904824	2.012035334398266	0.7494877522055013	2.6845473171209178	0.007262810195780595	0.0340101623803727	eukaryotic translation initiation factor 2 alpha
ZT0	Medtr5g044990	90.06159639465415	2.0101371105798282	0.34249416257917165	5.869113492161084	4.381314590828871e-9	6.954544962305673e-8	pfkB family carbohydrate kinase
ZT0	Medtr1g106095	213.8939175032799	2.008224490616712	0.21356393054247957	9.40338794812198	5.2833857577097695e-21	2.9034883733960877e-19	transmembrane protein, putative
ZT0	Medtr4g132260	1157.4845503799293	2.0060888039623612	0.16546448807868225	12.123983987479047	7.883178374199353e-34	9.91127360350879e-32	lactoylglutathione lyase-like protein
ZT0	Medtr3g085830	20.628525310284036	1.9966890706504559	0.5201472043468259	3.83869999485587	1.2368744559312334e-4	9.367641832537125e-4	ankyrin repeat protein
ZT0	Medtr8g094690	172.95216478957337	1.9965660144754724	0.20862594885698466	9.57007517719735	1.0682796614806881e-21	6.192694963844043e-20	transcription factor TGA5-like protein
ZT0	Medtr4g007600	136.44078368143437	1.9918652678850624	0.22037428019862643	9.038555978899925	1.5875501846721921e-19	7.670770136096676e-18	hypothetical protein
ZT0	Medtr7g070210	209.34228512423022	1.987871348628573	0.19443639078567748	10.223761820490463	1.551985435990855e-24	1.1091902590111602e-22	MATE efflux family protein
ZT0	Medtr1g093985	201.91129915757898	1.986932668675094	0.19138490903145836	10.381866985910042	2.9985302575848817e-25	2.244179726000154e-23	hypothetical protein
ZT0	Medtr8g041770	624.3523466609283	1.9807016828079453	0.5062948353941616	3.9121506765241354	9.147780454385473e-5	7.136519020541997e-4	HXXXD-type acyl-transferase family protein
ZT0	Medtr8g088880	164.7081951364535	1.9796018105330777	0.22894081647906367	8.64678409458765	5.297105743728069e-18	2.2385893078874494e-16	glutelin type-B-like protein
ZT0	Medtr7g102790	43.83076559107783	1.9784223548972588	0.3979734569163315	4.971241977359297	6.65253568186624e-7	7.647557801844624e-6	PLATZ transcription factor family protein
ZT0	Medtr0196s0030	13.579161414824775	1.9780881673364805	0.6544863264843519	3.0223521673279365	0.0025081856065662113	0.013592686349401799	hypothetical protein
ZT0	Medtr1g093960	202.5588035351006	1.9779925285353648	0.19183345100894872	10.310988610860651	6.285141742177576e-25	4.607310239428459e-23	hypothetical protein
ZT0	Medtr5g030010	12.655177052052208	1.9777251004896892	0.6220386118693596	3.1794249790156925	0.0014756756256859042	0.008538136712476491	RING-H2 zinc finger protein
ZT0	Medtr3g065370	27.59669393361786	1.9766116776675173	0.4232289911125598	4.670312571148577	3.0074177340993044e-6	3.110219910539708e-5	salt stress response/antifungal domain protein
ZT0	Medtr4g058910	266.05708251966826	1.973982226122628	0.2258295734896505	8.741026233276278	2.31002365963469e-18	1.0055120779762184e-16	GATA type zinc finger transcription factor family protein
ZT0	Medtr4g122270	51.364251851532984	1.970035543315374	0.4136354043153857	4.76273433744389	1.9098720707090253e-6	2.0425087021497218e-5	DNA replication licensing factor MCM2, putative
ZT0	Medtr4g104660	62.562727816922006	1.9653411228019129	0.3289106286129327	5.975304389189435	2.296609609841142e-9	3.7982560323468914e-8	cytochrome P450 family 71 protein
ZT0	Medtr4g036110	235.97834480088383	1.9648688566108756	0.21082388511042177	9.319953740449048	1.1639103621007426e-20	6.208972286795363e-19	calmodulin-binding protein, putative
ZT0	Medtr3g091340	462.3090941032232	1.9642190261675312	0.18080319501991643	10.863851305012403	1.7136612705774796e-27	1.5157404750707005e-25	CCT motif protein
ZT0	Medtr7g087110	131.22160466411623	1.9459509502092511	0.2689089496612528	7.236467780862572	4.605210035229223e-13	1.1855023548296032e-11	O-acetylserine (thiol) lyase
ZT0	Medtr3g464000	31.70604015539089	1.943817961175647	0.40582039807725834	4.789847849899332	1.6690782251555355e-6	1.802326619218274e-5	glycosyltransferase family 90 protein
ZT0	Medtr4g019790	259.1093070745314	1.9434856419164588	0.20083641455578213	9.676958465003155	3.7778792475403256e-22	2.2730992352382478e-20	glutathione S-transferase, amino-terminal domain protein
ZT0	Medtr3g063240	253.91176576459856	1.942362475035951	0.1844669720666974	10.52959482813896	6.31055153308687e-26	4.970647858904303e-24	DMT(drug/metabolite transporter) superfamily permease
ZT0	Medtr3g096370	61.80042009582216	1.9385761805444668	0.2980862536794316	6.503406838173938	7.852105763517896e-11	1.5522911463227944e-9	E3 ubiquitin ligase PUB14
ZT0	Medtr1g011470	32.52995382153531	1.9373458395769283	0.5457963472571042	3.549576411262271	3.858514671852683e-4	0.0026025368379078836	carboxy-terminal domain cyclin
ZT0	Medtr2g011720	502.9637299462856	1.9335907403641643	0.19556557805633493	9.887173190607045	4.7320116842553917e-23	3.0462769955334335e-21	receptor-interacting protein, putative
ZT0	Medtr8g107010	6138.588602181805	1.9317934856970966	0.08404718556771099	22.98463027225087	6.641516958289546e-117	1.0530494110532425e-113	FKBP-type peptidyl-prolyl cis-trans isomerase
ZT0	Medtr7g081270	223.52123478524246	1.9257049478552288	0.2649387424696638	7.2684913120085755	3.635245276832123e-13	9.469111670287994e-12	transcription termination factor family protein
ZT0	Medtr3g088885	20.912733968322897	1.925557221825793	0.4942810064697028	3.895673102186703	9.792639341059303e-5	7.587058007252715e-4	four ACT domain ACT domain protein which protein
ZT0	Medtr1g073230	320.11891045128255	1.919905169651256	0.16213287828566564	11.841553606841735	2.3800279535885393e-32	2.7838523686646276e-30	O-linked N-acetylglucosamine transferase, ogt protein, putative
ZT0	Medtr2g078920	75.457243196146365	1.9149403694922196	0.48208070934975283	3.9722401920524004	7.119987326478944e-5	5.68404023210375e-4	hypothetical protein
ZT0	Medtr3g090160	80.80182942102809	1.9123477801275968	0.2814726684656001	6.7940798321642815	1.0900601466984854e-11	2.369407203867081e-10	translocon at the outer envelope membrane ofs protein
ZT0	Medtr3g065930	343.13661178180524	1.911035158464661	0.16592763609946146	11.517280685654653	1.0796468177204268e-30	1.1598414119601373e-28	5'-AMP-activated kinase-like protein, putative
ZT0	Medtr5g092290	9.553811993144311	1.9031087371609954	0.7028709318301563	2.707621913180595	0.0067767175955110864	0.0320405632849776	hypothetical protein
ZT0	Medtr0022s0290	57.93721718158528	1.9000988244210335	0.31771335229868636	5.980544445720136	2.223930329569078e-9	3.683035102856953e-8	cytochrome P450 family 71 protein
ZT0	Medtr1g018590	213.9638740832453	1.8953515292184426	0.20190070289523532	9.387542995340267	6.141617102680948e-21	3.3600335867830207e-19	3-oxo-delta(4,5)-steroid 5-beta-reductase-like protein
ZT0	Medtr7g021130	9.868440565188916	1.8947751134779038	0.7301922792758053	2.59489886055371	0.009461875729387614	0.042553640270652324	serine carboxypeptidase-like protein
ZT0	Medtr2g020750	45.076732091183466	1.8927064003435297	0.3893614699634121	4.861052123419879	1.167635015728994e-6	1.2918506257122387e-5	inosine-uridine preferring nucleoside hydrolase
ZT0	Medtr4g070660	27.150565025103095	1.89188766024254	0.430616067162224	4.393444194291566	1.1156883860126098e-5	1.0442199345255755e-4	transmembrane protein, putative
ZT0	Medtr2g010430	2651.5565727745584	1.8916930862611283	0.13740557690127997	13.767222036556994	4.0135157621048284e-43	8.280414928949769e-41	inorganic pyrophosphatase
ZT0	Medtr5g017550	351.2735926524858	1.8876024177291475	0.1488464921614517	12.681537806626249	7.484880413400225e-37	1.1145312365136126e-34	EF hand calcium-binding family protein
ZT0	Medtr7g075120	61.34163976115314	1.8850875843699535	0.3100707066762284	6.079541033001664	1.2052703700495954e-9	2.0577317863139853e-8	hypothetical protein
ZT0	Medtr4g109490	364.0492326843201	1.8840135847362134	0.18752250432629666	10.046866596117734	9.483496795746752e-24	6.428954834931409e-22	carbohydrate-binding X8 domain protein
ZT0	Medtr8g078250	234.41812867719142	1.8834951869124035	0.30679629211369136	6.13923712681125	8.291871425922819e-10	1.4435746878558596e-8	PQ-loop protein/transmembrane family protein
ZT0	Medtr6g092540	950.2025737603749	1.882143946857949	0.15865569823599007	11.863071845414476	1.8409482316041186e-32	2.171101757437254e-30	MYB-like transcription factor family protein
ZT0	Medtr1g046510	44.69014413444379	1.8804932019431904	0.35610577594912435	5.280715250773833	1.2868054713367565e-7	1.6620347632501599e-6	hydroxyethylthiazole kinase family protein
ZT0	Medtr5g027510	127.78047094951948	1.8796159229447347	0.2313789602247923	8.123538636004872	4.527845231869702e-16	1.5993156301678377e-14	ERD (early-responsive to dehydration stress) family protein
ZT0	Medtr2g093740	36.61953134033153	1.8769254553084709	0.4041036997896866	4.644662883030533	3.4063221386544697e-6	3.496574769351345e-5	auxin response factor-like protein
ZT0	Medtr6g007750	227.1488370511244	1.8717647024472746	0.16962991895569363	11.034401914300089	2.607807350419091e-28	2.4138428685717037e-26	nodulin MtN21/EamA-like transporter family protein
ZT0	Medtr5g057990	414.61415735844963	1.867019825519111	0.22673140195526362	8.2345004239311	1.8030847467938474e-16	6.61156813792245e-15	alpha-glucosidase
ZT0	Medtr1g072690	884.8683482860083	1.8667562474680615	0.16245133628714872	11.491172003463154	1.4611599047937824e-30	1.561854070517399e-28	peptidoglycan-binding domain protein
ZT0	Medtr8g102380	56.68394100262917	1.8657781400233011	0.4491082209427859	4.154406561756062	3.2613285170368e-5	2.793187432516663e-4	pectinesterase
ZT0	Medtr1g056190	58.32100625342298	1.8647521960165168	0.3314602173516552	5.625870310819685	1.8457498389742753e-8	2.6908411580619354e-7	hypothetical protein
ZT0	Medtr3g111380	282.13143661355275	1.8624965576041559	0.26278163771707275	7.087620633559781	1.3643735992249342e-12	3.317741197547255e-11	rhamnogalacturonate lyase B-like protein
ZT0	Medtr8g068690	224.27915433808386	1.8615252504238633	0.2265452821107962	8.217011773890968	2.0863659131975086e-16	7.601474446296625e-15	caffeic acid O-methyltransferase
ZT0	Medtr3g465440	16.527360074360974	1.8598020911046291	0.6071211959117088	3.06331273496683	0.0021890116302292245	0.012063798647027947	transmembrane amino acid transporter family protein
ZT0	Medtr4g064380	18.264068699994787	1.8548553822830731	0.5325041368042241	3.4832694322617312	4.953295835704512e-4	0.0032513123999771566	haloacid dehalogenase-like hydrolase
ZT0	Medtr7g056330	47.05883499700131	1.8535095623937974	0.39792611050143517	4.657923954922562	3.1941415004695153e-6	3.292168223886246e-5	mediator of RNA polymerase II transcription subunit 33A
ZT0	Medtr1g109100	34.10014827662612	1.853327809944885	0.45527785149096683	4.070762071722826	4.685959113931221e-5	3.883571961424752e-4	origin recognition complex subunit 4
ZT0	Medtr1g090693	449.41749880484656	1.850788067489641	0.14309241893138838	12.934214693631523	2.8855643721222494e-38	4.644022961299003e-36	alpha-1,6-glucosidase, pullulanase-type protein
ZT0	Medtr6g033675	36.27053461341719	1.8439975039636345	0.36715972382340434	5.022330567092801	5.104822431041842e-7	5.965264044572165e-6	UDP-glucosyl transferase 88A1
ZT0	Medtr5g048470	64.52883077556855	1.8404177555137684	0.3034293890268067	6.065390572141235	1.316333691696087e-9	2.2370879452762798e-8	flavonol synthase/flavanone 3-hydroxylase
ZT0	Medtr6g092660	38.95345836197547	1.8367121933839752	0.44564130676828484	4.121503472610069	3.764077963699047e-5	3.184588490631545e-4	homotetrameric cytidine deaminase
ZT0	Medtr3g072215	17.999569441458643	1.828360696399762	0.5789951418508683	3.157816990579677	0.0015895531354743716	0.00911326767505797	hypothetical protein
ZT0	Medtr8g027770	620.1893913259155	1.82523538393299	0.16092850923922825	11.341902019484234	8.135674024550986e-30	8.263065361590218e-28	DEAD-box ATP-dependent RNA helicase family protein
ZT0	Medtr2g054850	15.60394887909214	1.821581525129189	0.5460747441863096	3.3357732517798007	8.506251260628107e-4	0.005252832549116325	hypothetical protein
ZT0	Medtr8g103220	10.84648762545783	1.819869060633625	0.6656235496688464	2.7340815413442416	0.0062554551014349135	0.029906307766198965	transmembrane protein, putative
ZT0	Medtr4g107580	57.593663806409694	1.8197542935325142	0.32472227531176784	5.604032836322538	2.0942100715657805e-8	3.031335553866867e-7	peptide/nitrate transporter
ZT0	Medtr8g071110	18.69272412147871	1.8168173702289026	0.543986124286856	3.3398230012037113	8.383180092454185e-4	0.0051843111557669	prli-interacting factor L-like protein
ZT0	Medtr3g078860	72.9767738812984	1.811155652189458	0.32800313216532473	5.521763283884051	3.3561444245299e-8	4.728535225082279e-7	superoxide dismutase
ZT0	Medtr8g104655	107.18494583926336	1.8110273379891189	0.7082075977094151	2.5571984031894024	0.010551901484356552	0.04664191043317543	pectinesterase/pectinesterase inhibitor
ZT0	Medtr2g047975	525.8003644023479	1.8109941430270233	0.1389628639004503	13.032216609499187	8.02421797200451e-39	1.3263195806236026e-36	transmembrane protein, putative
ZT0	Medtr7g065860	82.8721999358164	1.8102449510377592	0.3011947692592954	6.010213774593604	1.8527885040672397e-9	3.092314848308714e-8	hypothetical protein
ZT0	Medtr4g095065	200.65090855868942	1.8099442012247928	0.19371153162035415	9.343502609705316	9.319883619195614e-21	5.006075504865297e-19	pentatricopeptide (PPR) repeat protein
ZT0	Medtr5g087350	11.426062422317635	1.8073187354194782	0.6648827553404817	2.7182517833448143	0.006562787634511288	0.031173696380962908	leucine-rich receptor-like kinase family protein, putative
ZT0	Medtr2g082930	1226.4804697720308	1.8060950319150693	0.12484271866716617	14.466963321506672	1.9593333122288377e-47	4.948617055841684e-45	hypothetical protein
ZT0	Medtr2g072270	29.88070057344784	1.8043882564569809	0.48918873868695983	3.688531876878792	2.2555177117910457e-4	0.0016103854776813654	cytochrome P450 family monooxygenase
ZT0	Medtr4g064923	11.704823313492753	1.8031830676475655	0.6722396196182331	2.68235167197018	0.00731065633830698	0.03418560325974023	maternal effect embryo arrest protein
ZT0	Medtr8g039530	83.26490183339247	1.8026292321334163	0.2483508587866896	7.258397417830988	3.9170327805801807e-13	1.0159840856506364e-11	inositol polyphosphate multikinase beta-like protein
ZT0	Medtr8g056860	349.2062958748034	1.7996625718628625	0.20928595925092786	8.599060244194972	8.037149138083573e-18	3.3195403241809717e-16	ATP-dependent zinc metalloprotease FTSH protein
ZT0	Medtr1g090300	88.33955920765526	1.7947317030090981	0.2530196487976325	7.093250312921513	1.3099819997586856e-12	3.191822960140542e-11	6-phosphofructokinase
ZT0	Medtr2g086530	166.722480333822	1.7937460387085262	0.19849470897571836	9.036744848085362	1.6140655755539215e-19	7.790095523051113e-18	glycoside hydrolase family 17 protein
ZT0	Medtr2g091325	11.521854793470418	1.7925981980997645	0.6499629876381517	2.7580004280147445	0.0058156121764412864	0.028077856915918742	hypothetical protein
ZT0	Medtr3g006290	421.4795591889789	1.7908005308973627	0.18129395311450283	9.877883405004232	5.1917907332363865e-23	3.332242298198646e-21	rhodanese-related sulfurtransferase
ZT0	Medtr8g063760	119.33305264196451	1.78916788433396	0.22645894049864945	7.900628168595667	2.775013267423164e-15	9.089389286793088e-14	NHL repeat protein
ZT0	Medtr7g012120	77.63014546490163	1.788240865348505	0.3275048138527025	5.460197193170963	4.756060266967083e-8	6.577513811302239e-7	UDP-glucosyltransferase family protein
ZT0	Medtr0067s0010	57.287977316435054	1.7874364112659198	0.3204829611214761	5.577321193648134	2.4425063423365863e-8	3.507671805281089e-7	DUF247 domain protein
ZT0	Medtr7g055710	13.626868534770084	1.7859750117183228	0.5885976180024559	3.0342885480567316	0.0024110370539301568	0.013144412133556193	UDP-glucosyltransferase family protein
ZT0	Medtr1g101020	228.42618850254027	1.7843907819855154	0.23480043407761014	7.599605976008157	2.970337513741935e-14	8.74253344539651e-13	pectinacetylesterase family protein
ZT0	Medtr5g097010	1386.552626399943	1.7835197194846781	0.12675842224648098	14.070226560698545	5.78836656711873e-45	1.3042103828334361e-42	glucose-1-phosphate adenylyltransferase family protein
ZT0	Medtr1g022255	92.28958836063408	1.7807975367580067	0.2422539300006904	7.3509541692592215	1.967968956237041e-13	5.272137109919132e-12	methyltransferase PMT16, putative
ZT0	Medtr7g117405	59.717725266906264	1.780606107588278	0.3362882731876435	5.294880165490422	1.1909448289446447e-7	1.5492053517812288e-6	UDP-glucosyltransferase family protein
ZT0	Medtr3g064560	27.702692978014404	1.778603692301078	0.5129373020677624	3.4674875177358664	5.253481404410602e-4	0.003420815863150321	regulator of chromosome condensation (RCC1) family protein
ZT0	Medtr6g086510	101.34959454070425	1.7780797105613775	0.24852499050782134	7.154530845884569	8.395956668045637e-13	2.0958070260001968e-11	nudix hydrolase-like protein
ZT0	Medtr2g072790	196.10333325550852	1.7780739283476013	0.19498584483523473	9.118989790515789	7.58278265399823e-20	3.7528199470250205e-18	caffeic acid O-methyltransferase
ZT0	Medtr7g069440	35.07706759689964	1.7768052678328803	0.3957616724331808	4.489583988537624	7.13624061890788e-6	6.94087154141648e-5	transporter TRS120
ZT0	Medtr3g093570	492.14272042828134	1.7746221712497876	0.1322857960491795	13.415062117402547	4.935194202368188e-41	9.126378566020827e-39	alpha/beta fold hydrolase
ZT0	Medtr7g109480	27.204127421460466	1.773622588257064	0.5071111889751162	3.497502375843052	4.6963652957932923e-4	0.0031002528652723338	DNA replication licensing factor Mcm7, putative
ZT0	Medtr4g133968	6765.026630783383	1.7668950691001204	0.19547893130181315	9.038800536371316	1.584002949937638e-19	7.65795214983967e-18	oligopeptide transporter OPT family protein
ZT0	Medtr6g021915	22.007475210998972	1.7522030919024592	0.4706475444319414	3.7229623582065425	1.9689888637540852e-4	0.0014266296565509417	glycerol-3-phosphate dehydrogenase, NAD
ZT0	Medtr5g035750	150.87599466323928	1.751426344085689	0.40649945750411093	4.3085576419692435	1.6432265298768866e-5	1.4905504342415407e-4	DUF1262 family protein
ZT0	Medtr3g109280	39.118404888173046	1.7490944672702065	0.3439738563571305	5.084963391677682	3.676969836615569e-7	4.406188347250175e-6	plant/F12B17-70 protein
ZT0	Medtr0110s0040	1789.373559520902	1.7467655847332724	0.12874903750635158	13.567212761859281	6.265977359436004e-42	1.2137850260518341e-39	glycoside hydrolase family 1 protein
ZT0	Medtr7g084250	536.0150411760868	1.746053626709817	0.13206460123280034	13.22120848744256	6.6191831875252655e-40	1.1566009479916598e-37	tyrosine kinase family protein
ZT0	Medtr6g086530	12.684421231063796	1.745410584244454	0.6724991109159922	2.5954095045078636	0.009447827888948674	0.04250554484009172	dehydration-responsive RD22-like protein
ZT0	Medtr2g063080	391.356951874154	1.742950890354082	0.19770500803250593	8.815916742319002	1.187096777936034e-18	5.332593186090411e-17	DEAD-box ATP-dependent RNA helicase
ZT0	Medtr2g082580	1854.1509999807402	1.7421907552270894	0.13403169893340566	12.998348667449973	1.2501359129423568e-38	2.0544460051079578e-36	oxygen-evolving enhancer protein
ZT0	Medtr3g037390	99.64490043843315	1.742104489443117	0.24880500047266724	7.001886964223205	2.5253780054554964e-12	5.961479592696432e-11	timing of cab expression 1/PRR response regulator
ZT0	Medtr4g071420	297.1962741032248	1.7419969449664365	0.1626359451483442	10.71102051503755	9.036017874449395e-27	7.607314163327012e-25	MATE family efflux protein
ZT0	Medtr5g092570	85.09358184574029	1.7398886108723546	0.26670731833964595	6.5235878104276255	6.864519318890076e-11	1.3684287405899146e-9	heat shock 70 kDa protein
ZT0	Medtr7g076660	250.6352608623526	1.7395450007963122	0.16293703568638587	10.676179258253555	1.3157613160882074e-26	1.0937425619754594e-24	NAD(P)-binding rossmann-fold protein
ZT0	Medtr5g097300	48.648296371729856	1.7393488071930183	0.3142163722765161	5.5355129797703855	3.103187507435087e-8	4.393103743164553e-7	hypothetical protein
ZT0	Medtr7g101170	58.799448744405694	1.739121180058913	0.2923957091085224	5.9478341366953495	2.7171371143551867e-9	4.44146617678436e-8	vacuolar (H+)-ATPase G subunit
ZT0	Medtr4g073090	346.5799882861008	1.7375590088590396	0.13852685042961674	12.54312072692265	4.335785270696466e-36	6.228690182500527e-34	3-oxo-delta(4,5)-steroid 5-beta-reductase-like protein
ZT0	Medtr8g099920	3489.3024912326864	1.7373183045788207	0.222932518000569	7.793023288663462	6.5424557024072976e-15	2.0731497307184042e-13	acyl carrier protein
ZT0	Medtr1g088920	29.85192221239364	1.7344634035547337	0.411752296162442	4.21239521848462	2.52676936807565e-5	2.2098262849298993e-4	monothiol glutaredoxin-S2 protein
ZT0	Medtr3g028465	20.906344468118064	1.7338216133131477	0.5031461479256643	3.445960225396192	5.690341065251751e-4	0.0036762016298713873	transmembrane protein, putative
ZT0	Medtr4g083080	379.27052232681166	1.7302414810380582	0.18538579026917437	9.33319365268396	1.0272790811716051e-20	5.497227183119552e-19	alpha/beta fold hydrolase
ZT0	Medtr8g074130	21.386421832698254	1.7275832582822785	0.5148409036356976	3.3555672171392192	7.920240663992261e-4	0.004931503204501617	26S protease regulatory subunit, putative
ZT0	Medtr5g079330	14.146900434091426	1.7268686237592075	0.5967739151927985	2.8936730976274516	0.0038076435262609917	0.01943198657200132	hypothetical protein
ZT0	Medtr1g084140	2730.8614684479667	1.7267961897564585	0.12898485786487177	13.387588421933215	7.146364801361085e-41	1.310217889277379e-38	solute carrier family 40 protein
ZT0	Medtr3g117120	181.41609474114446	1.7263883503775588	0.18510615093570018	9.326477492243084	1.0944790607875295e-20	5.84951917507043e-19	BZIP transcription factor bZIP124
ZT0	Medtr7g105840	633.2597166875894	1.7250206076393513	0.18065113226808382	9.548905594897928	1.3107355671168042e-21	7.557251128386584e-20	hypothetical protein
ZT0	Medtr4g118780	11.003183606218458	1.7247351392950394	0.6771482936324383	2.5470567607030548	0.01086357615530204	0.047802414966438514	cyclin-dependent kinase
ZT0	Medtr4g079580	87.25359390167384	1.7236246139616094	0.28927974092468606	5.958331573624974	2.548260899263355e-9	4.183741096738801e-8	TCP family transcription factor
ZT0	Medtr8g079840	425.5619160808269	1.718038078734162	0.20998243962549834	8.181817878667694	2.795934064627229e-16	1.007524724803802e-14	transcription factor
ZT0	Medtr3g014380	10.907276903997376	1.7152996792834279	0.6703974480677732	2.558630979618558	0.01050852249802504	0.04647616807042429	translation elongation factor G, putative
ZT0	Medtr4g077900	1395.9508497178167	1.7150797001815805	0.12427064695230432	13.801164975344793	2.507670859144452e-43	5.211329586406505e-41	acyl:CoA ligase
ZT0	Medtr4g100975	36.400433341646576	1.7139660339989748	0.3718019077070232	4.6098903703032255	4.02881365401698e-6	4.0880187847467854e-5	transmembrane protein, putative
ZT0	Medtr4g094285	254.56622140854054	1.71331082077564	0.5565200468526045	3.078614742569038	0.0020796542681321573	0.011527903563218653	beta-xylosidase/alpha-L-arabinofuranosidase-like protein
ZT0	Medtr1g105640	23.464861559389618	1.7104176414695347	0.4439934552661494	3.8523487704210284	1.1699022989069516e-4	8.904527943142785e-4	cysteine-rich receptor-kinase-like protein
ZT0	Medtr3g087700	202.56953117759988	1.7091608664865785	0.20193275381024922	8.464010093640534	2.583374504933936e-17	1.0244952529524948e-15	DUF581 family protein
ZT0	Medtr0099s0120	46.18295624441758	1.708510207852963	0.4037553747533607	4.231547899261104	2.3208855485425323e-5	2.0450161641063252e-4	hypothetical protein
ZT0	Medtr3g115120	260.0028221081791	1.7074919460606508	0.20634977861901313	8.274745713263982	1.2873004697135378e-16	4.787952485528805e-15	DUF630 family protein
ZT0	Medtr7g084740	32.317284288660304	1.7070882133643106	0.40807558539530886	4.183264754029891	2.8735241823471243e-5	2.4849120340628296e-4	plant/MAC12-16 protein
ZT0	Medtr2g438010	77.55207457671199	1.7065841995194382	0.31395703691851995	5.435725270787103	5.457398711069144e-8	7.50622454042956e-7	mTERF protein
ZT0	Medtr6g060230	213.31472167074597	1.7033610042435523	0.19527560043867054	8.72285631393319	2.7127041547978413e-18	1.1736317823839877e-16	LRR receptor-like kinase
ZT0	Medtr8g012655	153.42851338322424	1.7033368964132336	0.25947341682135067	6.564591152649728	5.217581963155611e-11	1.056097795946533e-9	ethylene response factor
ZT0	Medtr3g449590	879.320345265668	1.7026574933693026	0.11769828554280254	14.466289678876493	1.9786122901871675e-47	4.982611302524273e-45	polygalacturonase/glycoside hydrolase family protein
ZT0	Medtr4g132040	13.797455043039953	1.7022572503938793	0.5796443073643934	2.9367272804488276	0.0033169566173029035	0.01728804407099664	calcium-dependent kinase
ZT0	Medtr5g012790	33.31384911013123	1.7006773645508462	0.417075286822691	4.0776267937300394	4.549771949669202e-5	3.7802180915155466e-4	electron transporter, putative
ZT0	Medtr3g107397	335.08762573766745	1.6981416295540441	0.16278126132542903	10.432046144175978	1.7703431873576531e-25	1.3509517263953857e-23	chaperon protein P13.9, putative
ZT0	Medtr3g026310	19.666763164777944	1.6970588786165393	0.4866267027548056	3.4873936613207777	4.8775284424615523e-4	0.003205724863572799	HXXXD-type acyl-transferase family protein
ZT0	Medtr8g104820	16.05939923298818	1.694680967515162	0.6019911891269183	2.815125865833679	0.0048758133276085285	0.024114321690725634	glycosyl hydrolase family 9 protein
ZT0	Medtr1g097270	1087.368768724753	1.6942761334309444	0.12155611966017885	13.938221606344847	3.7107142934001656e-44	8.033978249357251e-42	integral membrane protein, putative
ZT0	Medtr6g028070	15.56590700573401	1.693314505556987	0.5541189152386881	3.055868440851884	0.002244096980088037	0.012327703287253798	C2 domain first repeat protein
ZT0	Medtr1g011640	24.7171385319888	1.6925484622519815	0.44182085120085784	3.8308478598320512	1.2770245251278887e-4	9.649531360113832e-4	drug resistance transporter-like ABC domain protein
ZT0	Medtr3g072390	23.665004486431567	1.6916314677323367	0.4866714611608235	3.4759208269525526	5.091025584149931e-4	0.00332946540264984	adenine nucleotide alpha hydrolase superfamily protein
ZT0	Medtr7g016040	144.5066990330102	1.6906784477559413	0.2529383653778715	6.684151869291124	2.3226584128983022e-11	4.877753576461924e-10	cytochrome P450 family protein
ZT0	Medtr4g066340	40.759575260665365	1.6904859362382874	0.35306942682677517	4.787970319128433	1.6847655775994023e-6	1.817432641477395e-5	cyanogenic beta-glucosidase, putative
ZT0	Medtr2g034750	52.368446659455614	1.6888613933591021	0.4097363403075435	4.121824761971227	3.758830926848012e-5	3.1810922601238195e-4	cAMP-regulated phosphoprotein-like protein
ZT0	Medtr8g018735	1297.398734767895	1.6860997321400537	0.4211780689542288	4.003294227371771	6.246653469441255e-5	5.047074361173542e-4	seed linoleate 9S-lipoxygenase
ZT0	Medtr5g037380	1312.1338806814633	1.6837988805946293	0.12030248780211637	13.99637622926205	1.640234773771125e-44	3.6195077662444255e-42	glutathione S-transferase, amino-terminal domain protein
ZT0	Medtr1g110870	1985.3882607029127	1.6837235284957228	0.14904043369751177	11.297092250234323	1.3563492096212563e-29	1.3582528576347598e-27	zinc finger constans-like protein
ZT0	Medtr3g079820	441.6648128067645	1.6811638887619935	0.1684558439888577	9.979849015349043	1.8675073611411525e-23	1.2366278442452088e-21	DUF3148 family protein
ZT0	Medtr4g077930	17.3096745948344	1.6779720342637041	0.5204354917108523	3.2241691064297457	0.001263387693580333	0.007452890610744669	ABC transporter B family protein
ZT0	Medtr1g032500	23.285256010879078	1.6771627074652666	0.46175885997604393	3.632118087679526	2.8110442430530987e-4	0.0019615452982086902	cleavage and polyadenylation specificity factor, putative
ZT0	Medtr1g016235	314.8469340364364	1.67707383670998	0.15597804780958008	10.751986322827763	5.799896724885307e-27	4.955959656533733e-25	hypothetical protein
ZT0	Medtr6g014050	150.77212486295863	1.6733976769410412	0.21909148600674733	7.637894595728406	2.2080250045006652e-14	6.58026804334657e-13	UDP-glucosyltransferase family protein
ZT0	Medtr8g009290	280.1002612914473	1.6680581122594758	0.19670561124319771	8.479972186442438	2.252477807227437e-17	8.982633901015983e-16	pigment defective 320 protein, putative
ZT0	Medtr7g033165	45.703709675489065	1.6639404516244605	0.3344603845491007	4.97500011508892	6.524760114634568e-7	7.512775161578963e-6	GDSL-like lipase/acylhydrolase
ZT0	Medtr6g009110	65.59020279942031	1.6595464775192688	0.27763499897954125	5.9774397450573575	2.2667172521094687e-9	3.750267268127782e-8	ABC transporter B family protein
ZT0	Medtr2g450710	84.13565125586946	1.657822414247702	0.2814983781844275	5.889278740929573	3.87884738154542e-9	6.214575464220038e-8	nodulin-like/MFS transporter
ZT0	Medtr8g089800	941.7562172870447	1.6576524950607097	0.14204464370672987	11.669940180800866	1.8155085667129211e-31	2.0292929958480458e-29	cytochrome P450 family 88 protein
ZT0	Medtr8g077085	16.8613460349737	1.6561355459578118	0.5490310106422659	3.016469951342887	0.0025573656349893417	0.013826827839592538	transmembrane protein, putative
ZT0	Medtr2g026060	803.1919664679771	1.6557305495354027	0.16369103671134766	10.114973811639507	4.7414380891601206e-24	3.2844816277822777e-22	inositol monophosphatase family protein
ZT0	Medtr3g117680	134.90340722193577	1.655698571333863	0.20264557664136723	8.17041555397008	3.073290042734162e-16	1.1023673793837409e-14	calcium-binding EF-hand protein
ZT0	Medtr2g015560	32.67194052527484	1.6556156240917848	0.3829093976541215	4.323779030326351	1.5337892817537033e-5	1.3995847629090066e-4	pyruvate decarboxylase
ZT0	Medtr2g015510	78.26228047903297	1.6546578648553154	0.2606407735509033	6.348422935953877	2.1753335904907627e-10	4.097053717945867e-9	GDSL esterase/lipase plant-like protein
ZT0	Medtr1g070435	1756.1772434213412	1.6544842777629416	0.10013388954702855	16.522720581885537	2.517799035345183e-61	1.03641323753007e-58	linker histone H1 and h5 family protein
ZT0	Medtr8g064180	307.73057148621166	1.6495335652809915	0.2521786569202538	6.541130742093776	6.105542509161327e-11	1.2256894481462905e-9	xyloglucan endotransglucosylase/hydrolase family protein
ZT0	Medtr5g087710	130.08650307331035	1.6494319264432946	0.434175369412768	3.7989993045303065	1.4528150003597547e-4	0.0010859015306049953	zinc-binding alcohol dehydrogenase family protein
ZT0	Medtr1g101030	2636.7968133402933	1.6487629104672772	0.1774681589238761	9.290471713151113	1.5360603551422992e-20	8.083435009667096e-19	tripeptidyl peptidase II
ZT0	Medtr7g061550	214.08481188241345	1.6460724739261448	0.18325101709531727	8.982610301529443	2.6441769550149724e-19	1.2501072936962006e-17	myb transcription factor
ZT0	Medtr4g113290	28.215410600294145	1.6445962026981698	0.43733342164578165	3.7605088504537187	1.695680749643279e-4	0.0012449338516931704	potassium channel AKT1 protein, putative
ZT0	Medtr8g080180	72.60426430538854	1.6410956262087326	0.3045500743963301	5.388590462378518	7.101241675692393e-8	9.602152752254937e-7	carboxy-terminal region remorin
ZT0	Medtr1g111350	68.87704526145468	1.6390644839410204	0.4144742590348333	3.954562794219918	7.667473266298458e-5	6.077243705904605e-4	aspartic protease in GUARD CELL-like protein
ZT0	Medtr1g492730	488.8222730739875	1.6356202569873102	0.15679115499619992	10.431840093447567	1.774187076531711e-25	1.3526794077706598e-23	OTU-like cysteine protease
ZT0	Medtr4g081520	35.45869182471408	1.6353896069246632	0.38227320444758284	4.278064975252293	1.885249969314399e-5	1.6898565993791757e-4	RNA-binding (RRM/RBD/RNP motif) family protein
ZT0	Medtr0245s0010	191.23346251082057	1.6350445235838451	0.2515588786983478	6.499649434136963	8.050739617045331e-11	1.5893574498764612e-9	DNA topoisomerase I, bacterial protein
ZT0	Medtr6g023320	996.4984973066836	1.6346897483229403	0.13359913766916232	12.23578068573315	2.0017092697997867e-34	2.6125967634185634e-32	rubisco methyltransferase family protein
ZT0	Medtr4g005270	26.052341295087153	1.6291843847584975	0.4710884016034311	3.458341107981614	5.435127631732318e-4	0.0035270246159536233	beta-amyrin synthase
ZT0	Medtr4g102280	67.96373547558684	1.6284444386935208	0.29187950356596315	5.579166809585523	2.4167339550610908e-8	3.4718248528914526e-7	cytochrome P450 family protein
ZT0	Medtr4g127660	56.88880282510371	1.627947969992235	0.3259783006655947	4.994037844446179	5.912980321518892e-7	6.848882239291769e-6	actin filament bundling protein P-115-ABP
ZT0	Medtr6g027720	89.48659709785022	1.6274539644293262	0.2545310517960544	6.393930928841407	1.616744832338551e-10	3.089169661790376e-9	LRR receptor-like kinase
ZT0	Medtr4g008530	31.269370117162744	1.6226171008407657	0.46379289772688803	3.4985811744712616	4.677406850872414e-4	0.0030891180021215777	PPPDE thiol peptidase family protein, putative
ZT0	Medtr6g086805	17.42047565247413	1.6221768783756478	0.5142470170014073	3.1544701762873006	0.0016078981139582456	0.009198732895703927	heat shock transcription factor
ZT0	Medtr3g073790	133.53201877660678	1.621029705136285	0.21408271629032735	7.57197840734575	3.675825742585351e-14	1.072314139966466e-12	tRNA modification GTPase trmE
ZT0	Medtr2g031560	277.53988624899125	1.6193460728921136	0.16415801758036352	9.864556704331319	5.929578536228094e-23	3.7943984624203995e-21	reticuline oxidase-like protein
ZT0	Medtr1g108840	30.596596041330283	1.6188227307893317	0.3950900111472514	4.097351704966266	4.1790371727869275e-5	3.498671777980021e-4	MATE efflux family protein
ZT0	Medtr3g078270	1284.0533264867056	1.6169796036628306	0.12002715630958828	13.471781331652355	2.2926722187626669e-41	4.295374078128217e-39	nucleobase-ascorbate transporter-like protein
ZT0	Medtr8g027605	544.5740430137695	1.615652185442624	0.13794474459179834	11.712314160453232	1.1022932458122839e-31	1.2434564915210507e-29	embryo defective 1703 protein, putative
ZT0	Medtr3g467340	201.10109414086344	1.614365994148568	0.19186468855771704	8.414086022206904	3.959700709595192e-17	1.5424457450206567e-15	LRR and NB-ARC domain disease resistance protein
ZT0	Medtr1g069240	974.6145040043305	1.6123781131051846	0.11270582249996274	14.306076450537573	2.005110315128273e-46	4.849648168962789e-44	plant/F16A16-150 protein, putative
ZT0	Medtr5g032020	122.6785444095883	1.6123000579814966	0.22218362834207428	7.256610534324324	3.969104021254573e-13	1.0288667462906949e-11	nucleobase-ascorbate transporter-like protein
ZT0	Medtr4g052010	539.549815237193	1.6087545354581219	0.1657266032377568	9.7072799660906	2.8072856275009833e-22	1.709529128212192e-20	FAM210B-like protein
ZT0	Medtr1g024980	175.87669807013708	1.6085183422665519	0.19221978114662847	8.368120766090911	5.854437698077067e-17	2.240755278092796e-15	C2H2-like zinc finger protein
ZT0	Medtr2g026575	60.54043809021923	1.6060023756119282	0.2814446532526807	5.706281348930303	1.1547107314861637e-8	1.733280729835998e-7	hypothetical protein
ZT0	Medtr3g449390	50.886372768596075	1.6059164505418966	0.3710882628220458	4.327586214474287	1.5075234326739796e-5	1.3789973964267748e-4	LRR receptor-like kinase family protein
ZT0	Medtr5g090120	80.42729868160329	1.6058872323709408	0.2585477271064872	6.211182942287206	5.258720727373592e-10	9.401788863598391e-9	DEAD-box ATP-dependent RNA helicase-like protein
ZT0	Medtr1g109660	224.23617741391035	1.6049686111639614	0.17851507230388033	8.990661631259215	2.457465370008594e-19	1.1663424888034136e-17	fiber protein Fb34
ZT0	Medtr2g105090	15326.054656643804	1.6048535569120526	0.14022611308078742	11.44475534301846	2.4980822266170816e-30	2.6340615793467305e-28	DS12 from 2D-PAGE of leaf protein, putative
ZT0	Medtr4g028310	615.3285541575578	1.603833541585245	0.12675541146543656	12.652978859388385	1.0771199820826374e-36	1.5983191137940282e-34	Lipid transfer protein
ZT0	Medtr5g034250	5706.109645680817	1.6032070540361383	0.1711321637413477	9.368239254306717	7.37525545560533e-21	4.001707047585097e-19	carbonic anhydrase family protein
ZT0	Medtr2g009660	206.95626160169948	1.6028069373428242	0.18642764512355414	8.597474565966708	8.148943261641805e-18	3.362469985839862e-16	costars family protein abracl protein
ZT0	Medtr1g109620	338.3343580944801	1.5983832292447173	0.16600543488430328	9.628499394364427	6.060806885398719e-22	3.596162754870675e-20	trehalose-6-phosphate synthase domain protein
ZT0	Medtr7g091680	81.86673783928653	1.5970134404484302	0.26311304681446473	6.0696854822808195	1.2816099452466615e-9	2.1806725658191408e-8	LRR receptor-like kinase family protein
ZT0	Medtr1g010140	20.958991031412147	1.591850088459119	0.4975001237477553	3.1996978743792748	0.001375717160671496	0.0080281422639513	DUF581 family protein
ZT0	Medtr1g081180	23.167805173906466	1.5912932616347244	0.5445667643347343	2.9221270298761537	0.0034764971839282327	0.018003852228145847	trihelix transcription factor
ZT0	Medtr7g033230	2557.66514795441	1.5873591727170744	0.19328529225527113	8.212519194790337	2.1659542062356594e-16	7.874792314629787e-15	Pmr5/Cas1p GDSL/SGNH-like acyl-esterase family protein
ZT0	Medtr2g094930	38.46940617658531	1.5841090830098363	0.369337278252147	4.289058203132051	1.794323517157611e-5	1.614438624832226e-4	zinc finger, C3HC4 type (RING finger) protein
ZT0	Medtr3g088425	399.5191048538773	1.5829066164864878	0.1449734280594892	10.918598240202673	9.39343244096633e-28	8.474875506802289e-26	DPP6 amino-terminal domain protein
ZT0	Medtr7g105450	23.917809720977882	1.5828215584562322	0.45276511557797483	3.4958999799171586	4.7246576222976974e-4	0.003115662422207385	hypothetical protein
ZT0	Medtr6g018680	71.29482166681409	1.5824376127049775	0.27793715291952586	5.693508752185994	1.244548334317295e-8	1.857062188641457e-7	phosphoglycerate kinase
ZT0	Medtr1g087200	353.4453645900007	1.5818083341037117	0.27443293279799663	5.763915860885552	8.218439832454108e-9	1.260141150527795e-7	universal stress family protein
ZT0	Medtr2g037600	73.58614531283786	1.5803852421960838	0.27482669049309716	5.750479472574293	8.899070869968932e-9	1.3567280054963318e-7	core-2/I-branching enzyme
ZT0	Medtr7g079550	41.370111793891674	1.5783445946521362	0.3365474050359823	4.689813592481529	2.734540498186577e-6	2.8469279846149656e-5	LRR receptor-like kinase
ZT0	Medtr8g094600	404.7331402978935	1.5782813838786443	0.15160808738855952	10.410271714817126	2.2258543818743293e-25	1.6865278953635405e-23	NAD-dependent aldehyde dehydrogenase family protein
ZT0	Medtr5g025800	144.70923671812062	1.573754596780139	0.22260712773305039	7.069650522005654	1.5532437031761624e-12	3.752503551522095e-11	transmembrane protein, putative
ZT0	Medtr2g037850	737.1528963423478	1.5725724539157502	0.11445611457987233	13.739523307147932	5.8862066698964426e-43	1.2028091051945904e-40	subtilisin-like serine protease
ZT0	Medtr5g014840	25.966508015458857	1.5674449705525895	0.45260003955842265	3.4632011346748017	5.337892179916979e-4	0.0034704656522776597	epidermal patterning factor-like protein
ZT0	Medtr2g064405	701.6030508737209	1.566825523382413	0.1658895089673607	9.444994642130691	3.5542250272836665e-21	1.979913772518071e-19	cation diffusion facilitator family transporter
ZT0	Medtr2g087890	233.17539249082773	1.5614648694603113	0.18986902992321805	8.223905025963205	1.9698209949131112e-16	7.198295927633827e-15	fatty acid hydroperoxide lyase
ZT0	Medtr1g107460	68.72566194598025	1.5603246092391596	0.45366049076244147	3.439410398328518	5.829827309181425e-4	0.0037563953507835164	LRR receptor-like kinase family protein
ZT0	Medtr4g074870	74.92828655169802	1.5596634013071582	0.261333099743034	5.968105084433462	2.4002477141802137e-9	3.9566655619582186e-8	P-loop nucleoside triphosphate hydrolase superfamily protein
ZT0	Medtr7g100550	1373.0738034155343	1.558475429737761	0.12137442977695335	12.840228642900575	9.758583688710618e-38	1.524689663188692e-35	PPR containing plant-like protein
ZT0	Medtr4g069040	16.30632464087955	1.558169573574004	0.5666532168516957	2.749776278040274	0.005963596581232475	0.028685569622759807	dehydration-responsive RD22-like protein
ZT0	Medtr3g105050	702.3927418960592	1.5563195870695545	0.1533881511090243	10.146282980902242	3.442251846715081e-24	2.4177654070200595e-22	hypothetical protein
ZT0	Medtr3g113930	37.79243185469373	1.5553476670716175	0.351311535284661	4.4272604536351166	9.543746755332705e-6	9.05212802915239e-5	transmembrane protein, putative
ZT0	Medtr5g010635	238.52263685791164	1.5548703881774593	0.5835731469684441	2.664396736304141	0.00771265417973643	0.035760719748133496	pathogenesis-related thaumatin family protein
ZT0	Medtr3g099120	96.75677349214115	1.553822721808738	0.22892125156456852	6.787586172926691	1.1402515468632016e-11	2.4728555583188275e-10	non-specific phospholipase C4
ZT0	Medtr8g015480	158.2729055202311	1.5532242960853444	0.2581718826323113	6.016241119089829	1.7851361554120567e-9	2.9840561816942656e-8	early flowering protein, putative
ZT0	Medtr4g116350	1336.2398431461052	1.5527359575053556	0.1508030683463291	10.296448040031892	7.311117422815869e-25	5.341108137726065e-23	chlororespiratory reduction protein
ZT0	Medtr1g007490	156.8268178741919	1.5505320042898525	0.313472561646241	4.946308525846845	7.563405133671104e-7	8.616002495275677e-6	hypothetical protein
ZT0	Medtr5g034790	31.383132831920044	1.5491693319932753	0.4690315062048646	3.3029110230318426	9.568674398160465e-4	0.005817025716916351	RING-H2 finger protein ATL47
ZT0	Medtr3g098170	163.5175744998075	1.548899537152133	0.2032336089396379	7.621276545909143	2.5117915935770078e-14	7.436362249034005e-13	acyl-coenzyme A thioesterase-like protein
ZT0	Medtr4g088160	14.443206275954054	1.547104126747449	0.5892652140327662	2.6254801571596285	0.0086526852100968	0.039467418234962866	cytochrome P450 family flavone synthase
ZT0	Medtr1g025720	96.69291723654827	1.5457969554347772	0.3103039704793692	4.9815571262165035	6.307465789866921e-7	7.28019979682402e-6	GDSL-like lipase/acylhydrolase
ZT0	Medtr2g078750	105.38736776719824	1.5450106888625366	0.22877497782986358	6.753407665114221	1.4441242451419948e-11	3.101226934262794e-10	Serine/Threonine-kinase WNK (WNK)-like protein
ZT0	Medtr3g109540	201.87963131583976	1.5436582190578743	0.21111556496014544	7.3119109874692905	2.633695653886264e-13	6.961933370970729e-12	ribosome biogenesis GTP-binding protein YsxC
ZT0	Medtr2g076320	26.555673406843813	1.5432725380684416	0.4470156715853052	3.452390231857754	5.556435012458529e-4	0.003597292746818142	mTERF protein
ZT0	Medtr1g086000	119.69083115314464	1.5403219927542235	0.2536310782296239	6.073080647316017	1.2547939668190018e-9	2.1371684789942893e-8	plastid transcriptionally active protein
ZT0	Medtr5g007713	30.15971361658522	1.5397758146964124	0.43500196717162376	3.5396985091998814	4.0058437658924763e-4	0.0026887766010952794	chalcone and stilbene synthase family protein
ZT0	Medtr1g073700	972.9868476461289	1.5387331909949469	0.16282419080482427	9.450273840693677	3.3794541215407533e-21	1.8850088722235785e-19	cyclopropane-fatty-acyl-phospholipid synthase
ZT0	Medtr1g023180	37.76055443148997	1.5385985491915621	0.396205590929601	3.8833337651334277	1.030339818792169e-4	7.945392712328696e-4	auxin-induced 5NG4-like protein
ZT0	Medtr2g008226	26.251725480765128	1.5385361571968772	0.5387559690530903	2.855719928079843	0.004293937254570186	0.02159236919093067	UDP-glucosyltransferase family protein
ZT0	Medtr2g090765	1126.2753270528674	1.5380822644436802	0.14749572848229298	10.42797835754497	1.8477776188951686e-25	1.407533093681533e-23	fasciclin-like arabinogalactan protein
ZT0	Medtr7g451010	481.17438904958885	1.5343666726213745	0.16549647630482142	9.271295116853636	1.838991864635015e-20	9.618477913869884e-19	dynamin-like protein 1E
ZT0	Medtr6g014250	858.1759907782209	1.5336954461773475	0.16015905770461977	9.576076858580995	1.0080129997968997e-21	5.855228835998002e-20	UDP-glucosyltransferase family protein
ZT0	Medtr0246s0020	61.65986008546102	1.5324848236517639	0.3169230718024973	4.835510444019646	1.3280440109036508e-6	1.4574100001739372e-5	basic helix loop helix (bHLH) DNA-binding family protein
ZT0	Medtr4g088920	731.8331488130834	1.5296923112890057	0.1127406474226397	13.56824132430718	6.178677905179228e-42	1.1995882136994229e-39	DNA mismatch repair protein MutS2
ZT0	Medtr6g014200	119.65246318329953	1.5289688660166614	0.20870853591825267	7.3258568907576	2.373770029230182e-13	6.304038148346408e-12	UDP-glucosyltransferase family protein
ZT0	Medtr8g080880	39.684064315722516	1.5284266936756037	0.3383930405280858	4.516720235411426	6.280479300165952e-6	6.16452383680708e-5	amidase C869.01-like protein, putative
ZT0	Medtr3g048290	23.25687969675264	1.5281931382558296	0.45650229175570445	3.3476132888148493	8.151066464958076e-4	0.005055739718412855	F-box/RNI/FBD-like domain protein
ZT0	Medtr7g106440	2400.7423981100465	1.5268473539229594	0.12188056160578145	12.527406616827838	5.2863148408196743e-36	7.518509579252169e-34	33 kDa ribonucleoprotein
ZT0	Medtr6g087680	133.65129843777405	1.524734994288989	0.2689395554471631	5.669433757164607	1.4327023001175246e-8	2.1197161039582244e-7	ABIL1-like protein
ZT0	Medtr3g115970	1291.5234870323638	1.5237817613976814	0.11284514021310188	13.50329981885	1.495258830578038e-41	2.8386709772525856e-39	FKBP-type peptidyl-prolyl cis-trans isomerase
ZT0	Medtr2g072380	151.22513241254586	1.5230177354631438	0.19333619463170157	7.877561355567369	3.33832271123245e-15	1.0855571231892229e-13	cytochrome P450 family 72 protein
ZT0	Medtr5g055820	19.290088512523187	1.5219990309972193	0.5216436791981863	2.9176985971279668	0.003526250165689549	0.01822183228839032	flavonol synthase/flavanone 3-hydroxylase
ZT0	Medtr8g106870	259.7369849534466	1.520615432012436	0.2049006642456228	7.421232320602007	1.1603557263308682e-13	3.2120807400080486e-12	transmembrane protein, putative
ZT0	Medtr2g068840	16.897270621761333	1.518588573483456	0.556954680330515	2.726592714118636	0.006399197212776746	0.03049645248569214	leucoanthocyanidin dioxygenase-like protein
ZT0	Medtr2g088770	217.2785746245307	1.5156629408833466	0.25501693437727224	5.943381542815795	2.792015358895946e-9	4.5507777465956766e-8	peroxidase family protein
ZT0	Medtr1g097420	184.5387782744627	1.5150824364740925	0.18419391985323477	8.225474747924938	1.9441922743753146e-16	7.10767474517568e-15	RAB GTPase-like protein A1D
ZT0	Medtr3g063110	22.07449846384935	1.5142939408508584	0.47210422986351297	3.2075415661678064	0.0013387471289502625	0.007836970407542833	deoxyuridine 5'-triphosphate nucleotidohydrolase
ZT0	Medtr2g029350	288.90090689307647	1.5118634509781557	0.17972206095153936	8.412230768852677	4.0228542813857426e-17	1.5656217435102151e-15	haloacid dehalogenase-like hydrolase
ZT0	Medtr3g114070	67.12402551522811	1.5111127199017673	0.3391047506446691	4.456182689947587	8.343194035205671e-6	8.017233288291568e-5	glutathione S-transferase-related protein
ZT0	Medtr5g096670	9459.203362232105	1.5104702616058707	0.2090442771847719	7.225599676525864	4.988953839535924e-13	1.2808222720871538e-11	fructose-bisphosphate aldolase
ZT0	Medtr8g033390	116.13639019502112	1.5093968936683744	0.21663526721099946	6.967456929338494	3.2272120443912497e-12	7.528988971138387e-11	D-isomer specific 2-hydroxyacid dehydrogenase domain protein
ZT0	Medtr2g437370	478.5038247003523	1.5067624274675733	0.13482987193621185	11.17528635034545	5.38763295027399e-29	5.206423625309921e-27	CW-type zinc-finger protein
ZT0	Medtr3g104570	20.076391393907155	1.5065568970111427	0.47700327136987997	3.1583785425297886	0.001586494030736498	0.009097556688209694	IQ calmodulin-binding motif protein
ZT0	Medtr5g085580	1765.8403480554564	1.5051726817879547	0.13127954602810638	11.465401331184554	1.9684492526270793e-30	2.0988620798247885e-28	O-glycosyl hydrolase family 17 protein
ZT0	Medtr4g132270	489.39177206615994	1.5047344076154698	0.1483699732695145	10.141771778054547	3.605008371711612e-24	2.5217386992316034e-22	lactoylglutathione lyase-like protein
ZT0	Medtr8g031000	109.41913238755835	1.5022589799075534	0.2577617452995096	5.828091279262499	5.606491223226819e-9	8.770834615981733e-8	bestrophin-like protein
ZT0	Medtr8g096110	499.6074785117332	1.5021040469756644	0.12956098979285727	11.593798792192276	4.430377997017632e-31	4.863191847495509e-29	transferring glycosyl group transferase
ZT0	Medtr3g006730	1092.3199851880536	1.501699960104924	0.162902455334676	9.218399790351512	3.0156689885846685e-20	1.5470436117592528e-18	glycyl-tRNA synthetase/glycine-tRNA ligase
ZT0	Medtr3g094780	108.24607518571433	1.4999155303493692	0.21535569128889592	6.964828843725605	3.2880324748818665e-12	7.654196315915863e-11	transmembrane protein, putative
ZT0	Medtr3g051220	1605.8096019282666	1.4997839397008124	0.12453391463355885	12.043176705027927	2.1068335643046222e-33	2.591768531260945e-31	ubiquitin-conjugating enzyme, putative
ZT0	Medtr5g064160	64.52538816174189	1.4981922736805917	0.29376415445582404	5.099983272145235	3.3968350062845654e-7	4.0973570652765016e-6	trypsin-like peptidase domain protein
ZT0	Medtr3g062890	2848.870229167674	1.496420166243976	0.11426962516418973	13.095520039501539	3.4927382769678193e-39	5.86369120145068e-37	NADH-quinone oxidoreductase cyanobacterial subunit N
ZT0	Medtr3g452530	15.051388691598886	1.4956706433878015	0.580936511165391	2.5745853714503206	0.01003603156225177	0.04472804912555279	hypothetical protein
ZT0	Medtr3g098500	713.7726215225229	1.49522135353142	0.11281106862933428	13.254207868948575	4.2659744590333516e-40	7.515488337087151e-38	transferring glycosyl group transferase
ZT0	Medtr7g111450	33.1430555594358	1.4950711605425733	0.40756590832624856	3.668292980348587	2.4417528755011394e-4	0.0017290130250087361	low temperature and salt responsive family protein
ZT0	Medtr8g102620	389.69677490389216	1.4934460146934325	0.17982054465147787	8.305202376002027	9.964945400020606e-17	3.742099233113001e-15	NADP-dependent malic enzyme-like protein
ZT0	Medtr4g036815	126.74610145056917	1.4888751800075666	0.21087136948678314	7.060584770854278	1.6580335927552608e-12	3.998896794695928e-11	F-box-like protein
ZT0	Medtr8g045695	40.039699176431526	1.4861308410502196	0.44304187946401463	3.354380048333395	7.95430315815599e-4	0.004948393783341684	polyketide cyclase/dehydrase and lipid transporter
ZT0	Medtr1g101015	47.917079949195205	1.4853534393223922	0.39591581802217163	3.7516900606361	1.7564652353685886e-4	0.0012847751484316738	hypothetical protein
ZT0	Medtr8g028080	581.9695141534581	1.4847171320167711	0.12824299779574894	11.577373872540488	5.366492648391324e-31	5.883215115944497e-29	ribonuclease T2 family protein
ZT0	Medtr3g078300	30.395931913873625	1.4846380385334121	0.3820061422124151	3.8864245216975517	1.0173153793097413e-4	7.854860021327447e-4	DUF4228 domain protein
ZT0	Medtr8g103380	1014.3054605097143	1.4842629328615948	0.12226594709592684	12.139626511845353	6.5122608367390355e-34	8.211778686915998e-32	Zc3h12a-like ribonuclease NYN domain protein
ZT0	Medtr8g007040	3607.6345164470545	1.4837992635693427	0.4944162645572554	3.0011133733597326	0.0026899439242081594	0.01442702322667894	patatin-like phospholipase
ZT0	Medtr4g026450	120.40276276136487	1.4825026809660558	0.23729281096393853	6.247566771803096	4.168960816220985e-10	7.580089723610973e-9	ubiquinone biosynthesis protein UbiB
ZT0	Medtr4g105600	25.890663399512885	1.4824381910774806	0.40986553136786397	3.616889144422729	2.9816492267070515e-4	0.0020680026577910163	transmembrane protein, putative
ZT0	Medtr3g100460	102.05255319593464	1.481172268125557	0.2268816311977167	6.528392185415773	6.647943887443961e-11	1.3274182734210634e-9	PWWP domain protein
ZT0	Medtr4g102770	24.038929379941017	1.4809596388687154	0.4348388750594956	3.4057664201851487	6.597860250986733e-4	0.004188543002072248	F-box protein PP2-A13
ZT0	Medtr8g088030	1489.146256021619	1.4788966046439274	0.1293237863482055	11.435611703031835	2.7757354311455843e-30	2.9089163722727653e-28	16S rRNA processing protein RimM
ZT0	Medtr3g099140	1466.3592600766892	1.4781356964542978	0.12091248097795619	12.224839689823087	2.290330716219287e-34	2.9802145277005376e-32	thylakoid lumenal 17.9 kDa protein
ZT0	Medtr8g103870	506.3495320746141	1.4767755723484712	0.13561647506171884	10.889352283167609	1.2955841531957162e-27	1.1579114321150024e-25	carbon catabolite repressor-like protein
ZT0	Medtr2g070730	154.2704710881395	1.475668701302664	0.2499861842571611	5.903001022587079	3.5694806096919174e-9	5.7501209746344675e-8	interactor of constitutive active ROPs protein, putative
ZT0	Medtr3g015440	409.62979283059417	1.4748295736836536	0.1711589583252233	8.616724407035091	6.889669514665572e-18	2.8705279992489846e-16	TPR domain protein
ZT0	Medtr1g103850	152.8363293279846	1.473189870572718	0.18662635861857726	7.893793146248918	2.931378756801771e-15	9.558740965085177e-14	WNK kinase
ZT0	Medtr2g087810	23.737538294495288	1.4731848392111133	0.4498175350500047	3.275072055711088	0.0010563502619459224	0.0063443258577307714	fasciclin-like arabinogalactan protein 16 precursor
ZT0	Medtr3g434850	424.7305039135668	1.4726056995449446	0.14199818583910198	10.370595165304103	3.3741663286811387e-25	2.514326554061611e-23	serine carboxypeptidase-like protein
ZT0	Medtr2g007950	1673.150726296135	1.4708366440209522	0.1538673118658607	9.559123547327625	1.1875813571940674e-21	6.874963881200545e-20	Thionin-like protein
ZT0	Medtr8g009840	768.3442832056764	1.4688460187857237	0.13294395141610196	11.048611111222165	2.226324984506119e-28	2.0674397524231445e-26	NADP-dependent alkenal double bond reductase P2
ZT0	Medtr8g059125	323.51017685150885	1.468723190159905	0.13827304834464987	10.621905047605999	2.3570109729805084e-26	1.9201453806526273e-24	plasma-membrane choline transporter family protein
ZT0	Medtr1g063350	1333.3372946414522	1.4686814678619773	0.1350938768369997	10.871562074083085	1.5748118777550795e-27	1.3972579582734706e-25	thylakoid lumenal 15.0 kDa protein
ZT0	Medtr8g028145	92.34775308013937	1.464059589339409	0.2553887013740335	5.732671733175845	9.886085407140364e-9	1.4976055070052335e-7	dihydrodipicolinate reductase
ZT0	Medtr7g066210	98.80668575198041	1.462291592653386	0.22947369517838628	6.37237131478901	1.861275788849761e-10	3.5304039220495466e-9	legume lectin beta domain protein
ZT0	Medtr4g006970	486.0570141338781	1.4612572343357981	0.18386962856403546	7.947246349208197	1.9070294558493826e-15	6.348361664456616e-14	CBL-interacting kinase
ZT0	Medtr1g061800	459.86286964088424	1.4588427875847523	0.12853657220653672	11.349631957203872	7.447552167127032e-30	7.600231424903653e-28	threonine dehydratase biosynthetic protein
ZT0	Medtr3g093380	592.8308375565008	1.4586479004562756	0.13580430283829092	10.740807691440835	6.546909214014796e-27	5.577575790089023e-25	protein translocase, putative
ZT0	Medtr2g083390	305.24662449465615	1.4581578299535356	0.15811956279652278	9.221868592123391	2.919671253552691e-20	1.5022971918820996e-18	UDP-glucosyltransferase family protein
ZT0	Medtr1g035730	81.98748202726613	1.4574512109014621	0.2796576486048018	5.211554978641257	1.8726432782358196e-7	2.3530337170905618e-6	xyloglucan galactosyltransferase KATAMARI-like protein
ZT0	Medtr1g090913	360.39440727589493	1.4571288909222202	0.13705241784412672	10.631909409868644	2.1173248117339192e-26	1.7314742156700876e-24	phytol kinase
ZT0	Medtr7g103300	2758.97675022762	1.455637839571374	0.15805840593398027	9.209493357660348	3.276678236998291e-20	1.676922837129669e-18	sulfite exporter TauE/SafE family protein
ZT0	Medtr4g063975	71.26156736221358	1.455416060427494	0.30903862725679765	4.709495616604932	2.4833055444053283e-6	2.6062836566803653e-5	expansin A10
ZT0	Medtr8g005295	271.98263366384913	1.453713332184729	0.19755357176069238	7.358577823870949	1.858798786419706e-13	4.996871337307856e-12	DUF247 domain protein
ZT0	Medtr2g026635	970.9946275176952	1.453572323568459	0.1463494642744112	9.932201192366183	3.015245678605358e-23	1.972233269688241e-21	pentatricopeptide (PPR) repeat protein
ZT0	Medtr4g105460	532.6937491789705	1.4525783587336822	0.18515385512875585	7.845250414708138	4.320903949473803e-15	1.3934304939885008e-13	Sec14p-like phosphatidylinositol transfer family protein
ZT0	Medtr4g068420	51.346234094396735	1.452121029533535	0.43177589065761596	3.3631359715844327	7.706239700452474e-4	0.004810500460431181	BURP domain protein
ZT0	Medtr4g088915	56.91837358870199	1.4508057400463803	0.2886951024803434	5.025390897114932	5.024081294654516e-7	5.87733078901926e-6	rubber elongation factor protein
ZT0	Medtr1g100647	2171.6438692139486	1.450668726868413	0.1474829007145727	9.836182498715075	7.863828279311208e-23	4.9948143714734844e-21	carboxy-terminal region remorin
ZT0	Medtr2g015720	399.8327931949141	1.450556340828231	0.13732889782348615	10.56264459860942	4.4397425206046095e-26	3.532813704592627e-24	trichome birefringence-like protein
ZT0	Medtr1g033010	166.716646179781	1.4500875152125388	0.21011537788512805	6.9013868942296765	5.149726551954538e-12	1.166145430781136e-10	receptor-like kinase
ZT0	Medtr2g036560	535.3780145876352	1.449798690772384	0.18953193222614462	7.649363744376972	2.019761626838552e-14	6.055041683820617e-13	PPR containing plant-like protein
ZT0	Medtr6g008170	120.04061993002638	1.4486514295511006	0.21384687731187757	6.774246356837678	1.250564209197649e-11	2.7011429765767585e-10	armadillo/beta-catenin repeat protein
ZT0	Medtr5g094340	85.66942917057575	1.4450833557942606	0.25453530351505743	5.677339590375425	1.3680571359245007e-8	2.0296837979181383e-7	calcium-dependent lipid-binding (CaLB domain) family protein
ZT0	Medtr8g465890	85.2535986723569	1.4446962686319569	0.27637070829067445	5.227385628409251	1.7192368022406237e-7	2.1772083272865287e-6	PPR containing plant protein
ZT0	Medtr7g005950	518.4570489709653	1.4440025416368392	0.150080671096413	9.6215090929944	6.487232350329308e-22	3.838540662302663e-20	glucan synthase-like protein
ZT0	Medtr0003s0560	509.88678373556843	1.4414626030303637	0.13888037310870496	10.379167126099933	3.0845434831408585e-25	2.3025162426026182e-23	serine carboxypeptidase-like protein
ZT0	Medtr7g057760	76.13741475006218	1.4401499754568823	0.25561510060131803	5.634056720706337	1.7601908591938276e-8	2.5757569879366867e-7	hypothetical protein
ZT0	Medtr5g017070	67.18527336630707	1.4389870748867457	0.36316915928956783	3.962305273117615	7.422954353271265e-5	5.904983292084788e-4	DNA polymerase
ZT0	Medtr6g027460	363.5496656257988	1.4376771114721407	0.2217769506086954	6.482536203722933	9.01934320956043e-11	1.7707777243810227e-9	Dof zinc finger DOF5.2-like protein
ZT0	Medtr4g019800	381.8664288192826	1.4368120588441602	0.17442903659823394	8.237229803393339	1.7624376231784474e-16	6.470836590760664e-15	adenine nucleotide alpha hydrolase superfamily protein
ZT0	Medtr8g063150	484.57226359088475	1.43561891252982	0.20908209172788828	6.8662930462653815	6.589165008135479e-12	1.471860965292355e-10	hypothetical protein
ZT0	Medtr7g406840	408.85899527631574	1.4321025481559935	0.13690780747588602	10.460342434511881	1.313799891452872e-25	1.0134013216774314e-23	heparan-alpha-glucosaminide N-acetyltransferase-like protein
ZT0	Medtr1g064710	148.52749962013644	1.4311268039928704	0.198563843089411	7.207388725592154	5.703501277145421e-13	1.4538070239630572e-11	RING/U-box protein
ZT0	Medtr3g067535	2864.2702985812525	1.429487016464086	0.43564975572986203	3.2812758360651606	0.001033386298354547	0.00622649787931853	albumin I
ZT0	Medtr1g112510	25168.644060497707	1.4292855289756907	0.07147866544330288	19.995973905100467	5.97019272868634e-89	5.3807147518960465e-86	D-glycerate dehydrogenase/hydroxypyruvate reductase
ZT0	Medtr2g070060	2175.153569562194	1.4289455410575356	0.1084888468419693	13.171358924470962	1.28267946231902e-39	2.19646031127509e-37	glutathione S-transferase, amino-terminal domain protein
ZT0	Medtr8g033400	31.86483826273906	1.4286285594313994	0.4063084805278259	3.516117993834392	4.3790632296003345e-4	0.00291325092244274	D-isomer specific 2-hydroxyacid dehydrogenase domain protein
ZT0	Medtr1g015930	1046.697822878645	1.427273142583612	0.12118789486965369	11.777357335225165	5.106917341029413e-32	5.853470719396765e-30	C2H2 type zinc finger protein
ZT0	Medtr4g131350	129.84563637771163	1.4262142876414314	0.2067249190935918	6.899092252133053	5.233587813769627e-12	1.1838831931702918e-10	XH/XS domain protein
ZT0	Medtr2g022250	125.03853427427075	1.4242479070993421	0.24133893468670373	5.901442752899536	3.6033645895667756e-9	5.8003398412992534e-8	heavy metal transport/detoxification domain protein
ZT0	Medtr5g072900	605.4560186118772	1.4224344530166695	0.12759387971647107	11.148140147297736	7.311868041792582e-29	6.979288090727768e-27	calcineurin-like metallo-phosphoesterase superfamily protein
ZT0	Medtr3g463530	133.38393012907187	1.421645686390489	0.1973586973998309	7.203359695419773	5.874672820938382e-13	1.4943240847556276e-11	actin filament bundling protein P-115-ABP
ZT0	Medtr7g081750	2205.491903259504	1.4209604731552445	0.10502540214744653	13.529683715567588	1.0447215885924967e-41	2.001097593183212e-39	subtilisin-like serine protease
ZT0	Medtr1g102350	71.32615853530282	1.4201713629295394	0.3041557663751318	4.6692238646495525	3.023397813704238e-6	3.1259910736548344e-5	subtilisin-like serine protease
ZT0	Medtr4g130660	570.4907567317684	1.417188548413635	0.13315764338172068	10.642938042625204	1.881027101370442e-26	1.5441374920358317e-24	low temperature and salt responsive family protein
ZT0	Medtr4g079700	298.909410006099	1.4165281990512848	0.21627399559065252	6.549692648821197	5.7655620123958246e-11	1.1604311694906686e-9	Pmr5/Cas1p GDSL/SGNH-like acyl-esterase family protein
ZT0	Medtr4g121880	378.20281184739383	1.415968153006863	0.15467452669160187	9.154501282748996	5.46094624977544e-20	2.7375071305958615e-18	dihydrolipoamide dehydrogenase
ZT0	Medtr4g115920	102.8979096029387	1.415953888913397	0.2649358300084206	5.344516401833579	9.06587672444881e-8	1.2038157027718783e-6	monogalactosyldiacylglycerol synthase
ZT0	Medtr3g080060	16.33594099708964	1.414594880674341	0.5157635194771891	2.742719923480173	0.006093263208350086	0.02923537102263572	Clavata3/ESR (CLE) gene family member MtCLE23
ZT0	Medtr5g019790	1408.2246075954715	1.4143361339700014	0.11372334857256418	12.436638137396622	1.6531655304800504e-35	2.2647045235152304e-33	protein phosphatase 2C family protein
ZT0	Medtr4g028930	169.6900502091165	1.4139510847595202	0.1857994584358823	7.610092605557631	2.73899599577516e-14	8.086649557181696e-13	ovate transcriptional repressor
ZT0	Medtr7g084560	610.3297171702187	1.4133277150544643	0.1391852323225786	10.154293609101478	3.1709813105085927e-24	2.2327254918235666e-22	DEAD-box-like helicase superfamily protein
ZT0	Medtr4g117020	163.7522121175786	1.4130945880111163	0.1884145509281038	7.499922808776761	6.385542597486705e-14	1.8133670222116473e-12	cysteine-rich RLK (receptor-like kinase) protein
ZT0	Medtr7g117270	381.0829779388221	1.40803314630342	0.178161783010854	7.903115485870724	2.720173455603075e-15	8.916586955158319e-14	plant organelle RNA recognition domain protein
ZT0	Medtr6g038640	568.326814958617	1.4073684028017743	0.16673890414589018	8.44055207158121	3.1584230902204584e-17	1.2397052969475471e-15	oxidoreductase family, NAD-binding rossmann fold protein
ZT0	Medtr1g101740	21.611042747304612	1.4034956394867968	0.4588471791553231	3.0587430919166736	0.0022226766853702686	0.012224935941504618	callose synthase-like protein
ZT0	Medtr4g073690	283.5632915581945	1.4022905243424686	0.25327177361952025	5.5367027454432085	3.0821900284763395e-8	4.366988420290323e-7	nodulin-like/MFS transporter
ZT0	Medtr6g083900	1386.9793605033315	1.4009050065254491	0.19246543644184116	7.278735509213218	3.3696357716655996e-13	8.809411138015532e-12	CHY zinc finger protein
ZT0	Medtr7g073250	1006.7492736906041	1.3998041170302706	0.18749282481306728	7.465907660337899	8.272734795302332e-14	2.3261463158416607e-12	elongation factor P (EF-P), putative
ZT0	Medtr8g006870	56.07344384830455	1.3989529531326719	0.3141817371219248	4.45268705287532	8.480230824791266e-6	8.138056077321544e-5	Serine/Threonine kinase family protein
ZT0	Medtr4g124320	130.07991713144446	1.3983596970941028	0.22785159201815675	6.137151312871547	8.401435687802261e-10	1.4617576175363332e-8	pectinacetylesterase family protein
ZT0	Medtr7g086640	909.0647153872765	1.3978037755445905	0.15899620390723415	8.79142860769264	1.4767004987792766e-18	6.568056971713334e-17	polyribonucleotide nucleotidyltransferase
ZT0	Medtr6g082420	115.66167845615243	1.397756283903809	0.22327974401200895	6.260112354072887	3.847002062051225e-10	7.02453223614472e-9	alpha/beta fold hydrolase
ZT0	Medtr5g034090	83.10668914811569	1.3972736123325404	0.5202938610287844	2.685546989867787	0.00724111918836247	0.0339160079271113	polygalacturonase
ZT0	Medtr2g101380	3781.887735279776	1.3970171318740394	0.12691495569598424	11.007505965021922	3.516023295921628e-28	3.223146837224944e-26	2Fe-2S iron-sulfur cluster-binding domain protein
ZT0	Medtr3g077550	3153.294102493008	1.396082275891608	0.10833585148200008	12.886613773682909	5.354365179960899e-38	8.442739350059893e-36	transmembrane protein, putative
ZT0	Medtr2g018990	60.088305880315595	1.3959007180041976	0.2736353734162281	5.1013167653616405	3.372984801050408e-7	4.070810811068037e-6	Serine/Threonine kinase family protein
ZT0	Medtr2g031740	244.9983492134068	1.3937871869139773	0.1843258213348528	7.561540628548044	3.98322957745371e-14	1.1537351705737032e-12	nucleic acid-binding protein, putative
ZT0	Medtr1g111590	46.45757403432179	1.3933862716056573	0.3297798730586441	4.225201067252137	2.387275309982346e-5	2.099193920516468e-4	pectate lyase family protein
ZT0	Medtr7g013810	26.004852631958634	1.3912214188989138	0.43474289237086616	3.200101584897458	0.0013737915798412946	0.008017998300341627	glycoside hydrolase family 81 protein
ZT0	Medtr1g015530	1381.780571641809	1.3910666148106894	0.10144768849923531	13.712156830672143	8.58668552491626e-43	1.7258028512754232e-40	LRR receptor-like kinase family protein
ZT0	Medtr4g120825	42.41229629257172	1.3888042367666438	0.42336698600237405	3.280379157289454	0.0010366766423964672	0.006244565507386065	plant invertase/pectin methylesterase inhibitor
ZT0	Medtr8g091660	535.3173229945127	1.3867961737119805	0.12943929589614225	10.713872971193378	8.761787772007607e-27	7.383703435426096e-25	alanine-glyoxylate aminotransferase-like protein
ZT0	Medtr4g092690	16679.38389206047	1.3853745936660078	0.0883461766486933	15.681205981045682	2.0335624909059526e-55	7.020710502877728e-53	glyoxysomal malate dehydrogenase
ZT0	Medtr6g088270	9761.846301343327	1.3814615574041542	0.1416050415324495	9.75573710126405	1.7432960616335976e-22	1.0753674985379583e-20	elongation factor Ts protein
ZT0	Medtr2g103300	148.74302109795738	1.38013485956926	0.23296813637970618	5.924135725238532	3.1394409070829833e-9	5.086072478040588e-8	aspartate racemase
ZT0	Medtr8g011480	29.894156343245623	1.3797878433880082	0.38237229438794607	3.608493250266996	3.079805257895946e-4	0.0021258700917530706	hypothetical protein
ZT0	Medtr5g091340	5771.522725429439	1.3791396941378238	0.09366073802987385	14.724843335079594	4.465032086312861e-49	1.2253487909187742e-46	sucrose-phosphate synthase family protein
ZT0	Medtr8g099410	1422.2933749876356	1.3786858188561235	0.19108780810986994	7.214933451240485	5.396035919111267e-13	1.3795419390692944e-11	endo-1,4-beta-glucanase
ZT0	Medtr3g114920	179.3944160984602	1.3776856119606045	0.25197504600697923	5.467547813930929	4.563041436978266e-8	6.32487628029916e-7	high mobility group B-like protein
ZT0	Medtr3g110172	343.17570323122163	1.3770585431865159	0.5411329699817494	2.5447692518771485	0.010934997157904146	0.04805740974539334	bark storage-like protein
ZT0	Medtr5g097420	102.66905180594692	1.376918943785383	0.23135870476954484	5.95144645695058	2.657829740197686e-9	4.3511162974326174e-8	carbohydrate-binding X8 domain protein
ZT0	Medtr4g071090	48.71817961167623	1.374969903130882	0.4048143549290884	3.3965443329492016	6.824250191475985e-4	0.00431785620303114	minichromosome maintenance (MCM2/3/5) family protein
ZT0	Medtr7g069500	37.93161897682228	1.3725355643673647	0.3615969971912542	3.795760404618099	1.4719160205017596e-4	0.001098739753054583	pyruvate decarboxylase
ZT0	Medtr2g450220	197.2554645626099	1.3722348331778005	0.2176538236016238	6.304666789081683	2.8881456022734987e-10	5.361730842728903e-9	calcineurin-like metallo-phosphoesterase superfamily protein
ZT0	Medtr4g014540	71.6614525461384	1.3702550704480687	0.3678983459469373	3.7245480593862283	1.9566543585751797e-4	0.0014180527017200516	ferritin
ZT0	Medtr1g015520	21.99135867654278	1.3680974976750224	0.47011274853095025	2.9101476229908125	0.003612580786784597	0.01859835048791397	hypothetical protein
ZT0	Medtr4g012810	537.4728215090023	1.3680654984960943	0.16332002574411816	8.376593698555451	5.448152342548329e-17	2.0936750609021e-15	hypothetical protein
ZT0	Medtr8g036185	259.33544864963034	1.3654287421789317	0.16625282242380793	8.21296578471439	2.1579105270821511e-16	7.852116418562423e-15	cytochrome P450 family protein
ZT0	Medtr7g009000	30.69620767370313	1.3640634261749325	0.39520158186008847	3.4515636798686855	5.573482186031681e-4	0.0036075109220443944	hypothetical protein
ZT0	Medtr8g104765	43.91756310175366	1.3631252903616684	0.38584579045678286	3.5328240558175716	4.111459977351219e-4	0.0027534079253876526	plant invertase/pectin methylesterase inhibitor
ZT0	Medtr2g025020	693.5133677245934	1.363011559406301	0.12536945043154823	10.871959274883364	1.5679697174560101e-27	1.3926303652342696e-25	pyrophosphate-fructose-6-phosphate 1-phosphotransferase
ZT0	Medtr8g086560	108.46958179182842	1.362833723104124	0.2529022618942243	5.388776331601674	7.093902525184601e-8	9.593744024740254e-7	PPR containing plant protein
ZT0	Medtr7g090230	31.690395663632476	1.3617646387581532	0.45457304546345695	2.9957003661969774	0.0027381534481752553	0.01464705099542455	glutaredoxin family protein
ZT0	Medtr7g073530	684.763297958997	1.3608867088313445	0.13729793778678004	9.911923884426907	3.694621579928347e-23	2.4001024254435895e-21	Serine/Threonine kinase domain protein
ZT0	Medtr7g113780	50.0517544986042	1.3602839677168916	0.41545177047144233	3.2742283566953674	0.0010595095217590194	0.006361515094881294	GNS1/SUR4 membrane family protein
ZT0	Medtr6g069400	50.05787393312918	1.3597922120324824	0.3586151024308202	3.791787358689941	1.4956695405520095e-4	0.001114333676140472	zinc finger (Ran-binding) family protein
ZT0	Medtr8g099570	23.442479451339533	1.359287343233226	0.45765487230310875	2.9701144366555727	0.0029768883225078746	0.01574896058904623	calcineurin B-like protein 4-1
ZT0	Medtr2g100250	55.63519853303331	1.3577525002324236	0.3563234775226392	3.8104491729601455	1.3871453023000092e-4	0.0010413623917836631	phospholipase D alpha
ZT0	Medtr4g052840	648.6219451649164	1.3564242318805055	0.18416737405909447	7.365171159172116	1.7691972440530075e-13	4.775493948165778e-12	late embryogenesis abundant hydroxyproline-rich glycoprotein
ZT0	Medtr7g032900	536.1484199731099	1.3521233534015142	0.12727879723163865	10.623319695115777	2.3215524379972518e-26	1.8948648211756405e-24	methyltransferase type 11
ZT0	Medtr6g048300	157.2843890619646	1.349045797764032	0.21635942601377767	6.235206954552216	4.511812118893334e-10	8.16877465890563e-9	septum site determining protein MinD, putative
ZT0	Medtr3g105900	266.83166314356635	1.3482322856766118	0.17119786898595854	7.875286612283663	3.39962627750449e-15	1.1038149483501495e-13	proton gradient regulation protein
ZT0	Medtr3g047890	59.9183301163328	1.3477346847518066	0.28004021475669655	4.812646947591938	1.4894427924239234e-6	1.62123178092215e-5	receptor-like kinase plant
ZT0	Medtr5g025370	204.97724435751593	1.3469173700832042	0.19707602087247056	6.834506623993616	8.228773415189e-12	1.8191262065801244e-10	nodulin MtN21/EamA-like transporter family protein
ZT0	Medtr8g006755	235.7568052307512	1.3454217553711605	0.21171101068342094	6.354991887422511	2.0843762128109572e-10	3.931797562037324e-9	FKBP-type peptidyl-prolyl cis-trans isomerase
ZT0	Medtr7g029350	97.58092820719972	1.3445369846703117	0.24946047239083732	5.389779678456572	7.054411512203535e-8	9.54787723166087e-7	methyltransferase small domain protein
ZT0	Medtr5g075490	42.03939182544256	1.3434211783639274	0.34255502219804207	3.921767573990646	8.790176289329228e-5	6.880735910517174e-4	kinase interacting (KIP1-like) family protein
ZT0	Medtr2g043900	163.4956589425322	1.34305912202103	0.28074554434613497	4.783901825224176	1.7192468087892212e-6	1.8532281476587326e-5	respiratory burst oxidase-like protein
ZT0	Medtr0045s0110	58.63708467876159	1.3418963524903613	0.33345596668992716	4.024208550864405	5.716724153265564e-5	4.6553730454878986e-4	DUF642 family protein
ZT0	Medtr7g095920	291.8471741761912	1.3417421855680913	0.21649397585499944	6.197595938959273	5.733209281544747e-10	1.0196871181675554e-8	beta-carotene isomerase D27
ZT0	Medtr3g467550	284.6876480717481	1.3413810208964188	0.1652623114136622	8.116678324429675	4.791165085246133e-16	1.688146315221292e-14	DEAD-box ATP-dependent RNA helicase
ZT0	Medtr4g094518	130.77618709013493	1.3412718547209967	0.23156004900152	5.792328428433665	6.941722623359869e-9	1.074774486459443e-7	FAD-binding berberine family protein
ZT0	Medtr8g038880	357.4482445141895	1.3408716134766125	0.1470471343884931	9.11865177823921	7.606466461494039e-20	3.7623665998447114e-18	peptide/nitrate transporter plant
ZT0	Medtr5g027790	113.42680342338605	1.3404435047137677	0.21778195466361003	6.1549796758149276	7.508712428682871e-10	1.3152535968572574e-8	secretory carrier-associated membrane protein
ZT0	Medtr4g011600	64.63606944310747	1.3402079602448085	0.30139143201724344	4.446735433965925	8.718510513252888e-6	8.338682642367205e-5	sulfate transporter-like protein
ZT0	Medtr2g029520	81.20519915451044	1.3399511836034255	0.26387372813911864	5.078001485987195	3.8142571324068315e-7	4.559216748243374e-6	glycolipid transfer protein
ZT0	Medtr1g097610	392.1123168433877	1.3385127128669325	0.15223347222750824	8.792499397678892	1.4626897453748532e-18	6.512506292199425e-17	30S ribosomal protein S1
ZT0	Medtr0122s0020	155.0162416082036	1.338272164631719	0.1826587385650568	7.326625460927906	2.360202385001224e-13	6.273844402477641e-12	expansin-like protein B1
ZT0	Medtr8g005720	969.5836956901117	1.3378696833383499	0.126591514911752	10.56839934549318	4.1756045704830054e-26	3.340331682050477e-24	Serine/Threonine kinase domain protein
ZT0	Medtr6g047550	37.33231058996883	1.3368119029615027	0.48405189917317565	2.761711926437957	0.005749918652701747	0.027801447653282338	helix loop helix DNA-binding domain protein
ZT0	Medtr3g099030	110.84345430639598	1.3359555884585197	0.2902437939909428	4.602873915368571	4.1670051743670325e-6	4.2207379986904685e-5	heavy-metal-associated domain protein
ZT0	Medtr6g015795	987.621133662328	1.3344745492845769	0.1424759305670483	9.366315727670095	7.510857637748063e-21	4.072701905915068e-19	carbohydrate-binding protein of the ER protein
ZT0	Medtr4g101750	16882.162347605023	1.3295293147264802	0.11238311246504332	11.830330069742724	2.7206982188505415e-32	3.169335802693651e-30	translation elongation factor EF protein
ZT0	Medtr3g101560	257.7333870623395	1.3287814173777477	0.18363768165320205	7.2358864771944695	4.624980790987538e-13	1.1902340105931862e-11	hypothetical protein
ZT0	Medtr4g109540	132.11394988724612	1.3263310626830935	0.2316915388272772	5.724555455915267	1.0370492928133749e-8	1.5662755415537336e-7	RNA-binding (RRM/RBD/RNP motif) family protein
ZT0	Medtr2g101720	33.81929016253313	1.326159217818066	0.3848570778807332	3.4458485864953774	5.6926922861428e-4	0.0036774431382190025	homeobox leucine zipper protein
ZT0	Medtr0054s0080	49.134260544915	1.3259998334686078	0.3912257571071951	3.389346967524141	7.005930148598128e-4	0.004420721787331209	plant/F12B17-70 protein
ZT0	Medtr3g093710	338.0840298439765	1.3247140044099388	0.18643146756481546	7.105635232686154	1.1977036317265682e-12	2.9374788011580854e-11	receptor-like kinase
ZT0	Medtr2g099710	47.87620724106605	1.3235266401574155	0.3520969998004472	3.7589830101009984	1.706054212250792e-4	0.0012516911881140771	serine/threonine-protein phosphatase
ZT0	Medtr5g021230	808.7767298793507	1.323494449006118	0.12820226259780756	10.323487450125171	5.518164038928147e-25	4.05549532200024e-23	radical SAM methylthiotransferase, MiaB/RimO family protein
ZT0	Medtr2g098880	92.05490990293376	1.3233941858714033	0.2366351848272907	5.5925503506052525	2.237582347720364e-8	3.226369158164661e-7	FAR-RED impaired response-like protein
ZT0	Medtr3g082510	56.36560354681409	1.3228556279840076	0.2841942697821695	4.654758271508978	3.2436102189839035e-6	3.338758198478021e-5	RING-H2 zinc finger protein
ZT0	Medtr2g075910	77.99148645737742	1.3227667095405211	0.31096317491066566	4.253772845998659	2.101985368164245e-5	1.867123012991209e-4	UNE1-like protein
ZT0	Medtr5g095770	576.6573511640461	1.3220737969565042	0.17056944334073137	7.750941616872813	9.121361966068894e-15	2.8471418575822774e-13	TIC protein 20-V, putative
ZT0	Medtr0190s0020	30.824091891313355	1.3211098283161797	0.48663456318034853	2.7147883201764516	0.006631814482022753	0.031452720099196155	HXXXD-type acyl-transferase family protein
ZT0	Medtr6g086560	40.956899571728655	1.3207131590476497	0.3702435828702313	3.567146657368411	3.6088952300012425e-4	0.0024505798207051024	sigma factor sigb regulation protein rsbq protein, putative
ZT0	Medtr4g007830	30.293039320145418	1.3190875198962844	0.4001101879158758	3.2968106280103666	9.778941186742596e-4	0.00592969507371743	Ulp1 protease family, carboxy-terminal domain protein
ZT0	Medtr2g437160	159.03497860230848	1.318957992092051	0.2224086199777983	5.930336657921417	3.0231419087836756e-9	4.9116017121453186e-8	mTERF protein
ZT0	Medtr4g057450	38.098893330712485	1.3187766318519194	0.47370475715777055	2.7839632427687273	0.00536991193221265	0.026218728870165867	xyloglucan endotransglucosylase/hydrolase family protein
ZT0	Medtr3g115990	287.82394038249464	1.317352091154193	0.19771004890797703	6.663050757563399	2.6820098049625492e-11	5.603554892652354e-10	outer envelope pore protein
ZT0	Medtr4g113090	749.3041152320635	1.316474594600327	0.16101177014736884	8.176263098004577	2.9278232594047e-16	1.0532782666816403e-14	bile acid:sodium symporter
ZT0	Medtr4g020550	29.970582963362794	1.316289229853809	0.403849878947063	3.2593527904123736	0.0011166671463059006	0.006674744559250992	disease resistance protein (TIR-NBS-LRR class)
ZT0	Medtr2g031610	72.08703041403403	1.3156141342718446	0.2909477028938499	4.521823410827328	6.130919793293954e-6	6.0302050856040014e-5	Sec14p-like phosphatidylinositol transfer family protein
ZT0	Medtr5g040920	44.31618076244811	1.3154360701433947	0.3587476880550963	3.6667443831481097	2.456581406751329e-4	0.0017381414762916187	pentatricopeptide (PPR) repeat protein
ZT0	Medtr3g498695	19.76156027290097	1.315331467138907	0.49254748725175374	2.6704663026056754	0.007574597405156054	0.03521021932946747	BHLH transcriptional factor
ZT0	Medtr3g087150	350.78117911778816	1.313618363418874	0.1461323362299865	8.989238092734455	2.4895019567067313e-19	1.1808928395192816e-17	plant/T5J17-70 protein, putative
ZT0	Medtr4g007550	151.5065151239449	1.313534554264026	0.21501064980210322	6.1091604321600315	1.0015660978662306e-9	1.7275199294783776e-8	transmembrane protein, putative
ZT0	Medtr7g112620	44.44471958434651	1.3133343066508556	0.437432959426322	3.0023670561387226	0.002678889533088699	0.014379444663222019	epoxide hydrolase
ZT0	Medtr4g068000	542.3373881775651	1.311836672010126	0.13490024350603363	9.724494470252397	2.370800754265364e-22	1.4488790905082117e-20	plant regulator RWP-RK family protein
ZT0	Medtr5g042590	55.911029201051285	1.3112228509271164	0.3193024059593122	4.1065235540198275	4.016585211940436e-5	3.375871462121725e-4	eukaryotic translation initiation factor 2c
ZT0	Medtr5g036660	543.5513242696607	1.3108405984297542	0.1505624530913959	8.706291452584363	3.139788569197583e-18	1.3508979763552618e-16	DEAD-box ATP-dependent RNA helicase ISE2
ZT0	Medtr3g093540	204.64293156150617	1.3100347076825842	0.21767536092274678	6.018295787493914	1.7626289537406646e-9	2.9487356588369618e-8	acetyltransferase (GNAT) domain protein
ZT0	Medtr1g094025	40.162144773300234	1.3096567464312867	0.380820802066875	3.4390367840286755	5.837879050087709e-4	0.0037610173383635036	plant U-box protein
ZT0	Medtr5g005645	19.248352742553145	1.3089968766284013	0.5092801918096578	2.5702882179200004	0.01016139356211062	0.04517230097548865	hypothetical protein
ZT0	Medtr3g116060	687.400721614125	1.3087721339335556	0.12823713542044637	10.205874683979275	1.8663187780734185e-24	1.324993480751626e-22	tonoplast monosaccharide transporter 2
ZT0	Medtr3g086340	981.3500242153401	1.3072080515513416	0.10479512740766633	12.473939236374383	1.0357632719694206e-35	1.4419845747320616e-33	OSBP(oxysterol-binding protein)-related protein 1C
ZT0	Medtr4g105430	33.488707082087146	1.3059130720661596	0.3752458437637477	3.480153328196098	5.011268985935236e-4	0.0032833245376168874	FAS-associated factor 2-B-like protein
ZT0	Medtr7g058760	616.6802738126881	1.3051758328787035	0.14666096604678502	8.89927202894839	5.621416336383066e-19	2.584885428147788e-17	DUF3685 family protein
ZT0	Medtr3g113840	214.00174869796817	1.3047999188509072	0.1731003664431854	7.5378229732353885	4.778819714814639e-14	1.3735006545524139e-12	hypothetical protein
ZT0	Medtr4g070360	247.2405695242611	1.3047408838909833	0.16481212490287295	7.9165345672224845	2.4422186252689404e-15	8.048605030620734e-14	phenylcoumaran benzylic ether reductase-like protein
ZT0	Medtr1g034050	281.9671173013794	1.3044404573436885	0.14495510766061986	8.998927174044434	2.2793404510616106e-19	1.0860163017245137e-17	embryo defective 1273 protein, putative
ZT0	Medtr7g105550	17.385533265882408	1.3034023900880332	0.5054436230420059	2.5787295173367166	0.009916439929677159	0.04427185247569915	hypothetical protein
ZT0	Medtr4g046023	159.42115281739277	1.3019444665898783	0.2234062226155955	5.827700103188587	5.619644791812236e-9	8.789806121208689e-8	embryo defective 1923 protein, putative
ZT0	Medtr5g024560	35.94635235598221	1.3018916929071374	0.5140078080875413	2.5328247400580546	0.011314750945320185	0.04949887747613259	auxin efflux carrier family protein
ZT0	Medtr7g073340	321.7920191568257	1.30093009873373	0.1694642564719991	7.676722665989953	1.6321024411516488e-14	4.937830777788133e-13	non-green plastid inner envelope membrane protein
ZT0	Medtr4g079250	19.06732596826936	1.3005554261586008	0.4889469964822239	2.659910860513658	0.007816133455073204	0.03616022836890732	UDP-glucosyltransferase family protein
ZT0	Medtr7g081220	250.07024704617356	1.300471462769747	0.15708608104139068	8.278718611785122	1.245077565856539e-16	4.636952639784117e-15	2-dehydro-3-deoxyphosphooctonate aldolase
ZT0	Medtr6g077800	216.60421975309535	1.2998225731795408	0.18966760618160805	6.853160639012608	7.223589021693437e-12	1.6060339964616777e-10	pentatricopeptide (PPR) repeat protein
ZT0	Medtr1g010170	26.767797692575048	1.2996038365137272	0.4286086014335607	3.0321459535972024	0.0024282176310499587	0.013225444883619432	hypothetical protein
ZT0	Medtr4g096700	44.047925751874956	1.2994660677492487	0.3975398242738093	3.268769538053197	0.0010801624206647448	0.00647734321734945	DNA replication licensing factor MCM4
ZT0	Medtr8g098615	157.5074881426317	1.298251363748248	0.1934239853626593	6.711946097657425	1.920456427540814e-11	4.073061167353096e-10	ubiquitin-conjugating enzyme
ZT0	Medtr2g100220	386.2050991193421	1.2976864369929968	0.1372377948161623	9.455751156096033	3.2071090849719112e-21	1.793551142098596e-19	ribonuclease III domain protein
ZT0	Medtr1g083600	656.5874604703665	1.296940014816896	0.11901932091065073	10.896886361757389	1.1926904267738165e-27	1.0704209050353685e-25	TPR repeat protein
ZT0	Medtr7g086420	189.36442780591065	1.2953385542713158	0.1732118933611812	7.478346487271966	7.5263549093734e-14	2.1246505352474468e-12	receptor-like kinase
ZT0	Medtr8g103540	60.38508076900762	1.2952093081477873	0.2819907140413196	4.593092054648306	4.367262959714737e-6	4.405856658545726e-5	regulator of Vps4 activity in the MVB pathway protein
ZT0	Medtr1g067330	126.8252989924671	1.294607043346858	0.21892368456017197	5.913508380547243	3.3489647937456327e-9	5.414244064208857e-8	flagellin N-methylase
ZT0	Medtr2g042970	85.18616009402822	1.2941707708735404	0.24538328339726326	5.274078791986587	1.3342457874197296e-7	1.7183833381299224e-6	DUF581 family protein
ZT0	Medtr4g109810	23.729043916373207	1.294121561726702	0.43912069527246594	2.947074860417873	0.0032079553187572287	0.01679395502243925	MADS-box transcription factor
ZT0	Medtr5g096020	108.16062278027363	1.29318782315607	0.2577677398719495	5.016872257942297	5.251946204256663e-7	6.125482005291588e-6	ribosomal RNA small subunit methyltransferase B
ZT0	Medtr3g437340	356.3119247813755	1.2927012550748858	0.14879445262659183	8.687832323419968	3.694204994359798e-18	1.5830722303157452e-16	4-diphosphocytidyl-2-C-methyl-D-erythritol kinase
ZT0	Medtr7g099265	34.987738256770285	1.2926386248196788	0.43199621356057133	2.9922452656831786	0.0027693367522375585	0.014796294085902014	hypothetical protein
ZT0	Medtr5g090650	188.8257986767427	1.2924561088228668	0.17750330881911036	7.281307134054497	3.30601042674756e-13	8.653641477778235e-12	anthocyanidin 3-O-glucosyltransferase
ZT0	Medtr8g099245	534.2466370390628	1.292308577400812	0.14289747469346978	9.043606824913812	1.5158573694772435e-19	7.353411216693574e-18	arabinogalactan peptide-like protein
ZT0	Medtr8g090000	48.021218801237616	1.2891103463376388	0.41337737900989807	3.118483041876299	0.0018178460274323339	0.010259058275898117	minichromosome maintenance (MCM2/3/5) family protein
ZT0	Medtr6g008410	262.37088387420147	1.288077190418727	0.1687687825461036	7.63220052302537	2.307800986055377e-14	6.853760680751348e-13	group IIA intron splicing facilitator CRS1
ZT0	Medtr1g069325	167.1804528514532	1.2879349485828135	0.19576198844154583	6.579085954510462	4.733490881847611e-11	9.617500932695597e-10	pfkB family carbohydrate kinase
ZT0	Medtr1g019940	173.39577504808474	1.2877936264286771	0.19392523805007095	6.640670597481347	3.122591839556777e-11	6.481365170978212e-10	patatin-like phospholipase
ZT0	Medtr2g088390	480.8909862494779	1.2870937834856957	0.15598681195725578	8.2512987305516	1.5668234259798896e-16	5.7848823515480005e-15	APO RNA-binding protein
ZT0	Medtr6g039440	131.01800947057066	1.2868215488382335	0.2767937485233892	4.649026777891613	3.3350491737455895e-6	3.427934096711853e-5	sesquiterpene synthase
ZT0	Medtr1g109350	972.0781661680983	1.2864347227222805	0.15816220473205558	8.133641819811784	4.165822161388072e-16	1.476926266907026e-14	B-box zinc finger protein, putative
ZT0	Medtr7g087410	115.43643844179172	1.2856391524843283	0.20818551987607029	6.175449441678989	6.597551700572111e-10	1.1654268137053522e-8	MATE efflux family protein
ZT0	Medtr4g116320	87.14916762068796	1.283440188558924	0.2559161678502684	5.015080521641134	5.301126011084314e-7	6.179439866078598e-6	F-box protein interaction domain protein
ZT0	Medtr7g115010	27.447438002962816	1.2833998100621269	0.4322149230029135	2.9693556186015257	0.002984250147025707	0.015782056676240955	aldo/keto reductase family oxidoreductase
ZT0	Medtr7g069950	251.74303071159054	1.2816584887586389	0.1872511658308705	6.844595509307866	7.6692256665187e-12	1.6993765568512708e-10	40S ribosomal S4-like protein
ZT0	Medtr5g057670	84.11631727410462	1.2812081475538244	0.24040453431190742	5.329384286452559	9.854628315024057e-8	1.2990812568627555e-6	fiber protein Fb34
ZT0	Medtr2g060420	653.2750757597154	1.2810380757867585	0.145146297123164	8.825840556578118	1.0864071544987007e-18	4.8956937141146713e-17	nitric oxide synthase-associated protein
ZT0	Medtr8g036920	264.8039512295134	1.2798836984438058	0.2854554927478717	4.4836541280859565	7.337555977287562e-6	7.122112490367998e-5	DNA-damage-repair/toleration DRT100-like protein
ZT0	Medtr3g117890	236.75184142692424	1.278207757163408	0.16059730500163283	7.95908597065444	1.7331479118389868e-15	5.787524345228317e-14	heavy metal transport/detoxification superfamily protein
ZT0	Medtr2g079630	22.179898379531846	1.2777991431043954	0.4474399718849221	2.855800159564275	0.004292852404333099	0.021590344387864186	CBS domain CBSX5-like protein
ZT0	Medtr7g087190	254.17738405642342	1.2774682677669533	0.19903617834676476	6.418271684966353	1.37830120410227e-10	2.6525095323721366e-9	GDSL-like lipase/acylhydrolase
ZT0	Medtr7g094800	256.59536417362756	1.2774352210744309	0.15638956999645456	8.168289107153315	3.127936052413715e-16	1.1196232642460797e-14	preprotein translocase subunit SecY
ZT0	Medtr4g090440	47.81457836889758	1.2770948437042822	0.3115576852686423	4.0990638462443965	4.148246021519838e-5	3.476292692204449e-4	transmembrane protein, putative
ZT0	Medtr1g033000	57.7015066659151	1.2759222512555222	0.30930897695622744	4.125073458298261	3.7061644756399376e-5	3.141178008357666e-4	receptor kinase TMK1-like protein
ZT0	Medtr7g013220	111.03413341759548	1.2746474240752552	0.22074134360504769	5.774393701054323	7.723066701747797e-9	1.1878012771755817e-7	UDP-glucosyltransferase family protein
ZT0	Medtr3g101870	18.07795876357484	1.274339779733547	0.5027986321540862	2.534493330409492	0.011261007072274481	0.04929926597707857	heat shock transcription factor
ZT0	Medtr5g042410	104.3002542805733	1.2727644298645442	0.27199268378471925	4.679406858134207	2.8770602170987365e-6	2.9858654034908342e-5	acylamino-acid-releasing enzyme-like protein, putative
ZT0	Medtr3g064080	56.99201461583244	1.2719857596651756	0.33151645393713053	3.8368706728094937	1.2461205225531695e-4	9.432661934488761e-4	cysteine-rich RLK (receptor-like kinase) protein
ZT0	Medtr1g089500	119.26542172473283	1.2719381962920646	0.31916482999896206	3.985207882385415	6.742107417843613e-5	5.408087287949879e-4	Rac GTPase activating protein
ZT0	Medtr5g098510	159.5990179662898	1.2718787860000558	0.21742546394165924	5.849723224421097	4.923916618766348e-9	7.764009961303402e-8	SNF1-related kinase regulatory subunit beta-2
ZT0	Medtr5g057335	84.2789052231852	1.2714034164643022	0.23903835872736134	5.318825912431986	1.0443900473278943e-7	1.3700118868119246e-6	fiber protein Fb34
ZT0	Medtr2g008240	2757.657738027755	1.271375725176303	0.16528292579057122	7.69211773748036	1.4471934711109704e-14	4.404859758141532e-13	beta-xylosidase/alpha-L-arabinofuranosidase-like protein
ZT0	Medtr8g099160	205.339233026398	1.2706352829133043	0.16783460049966833	7.570758825238872	3.710503564435009e-14	1.0813251027465129e-12	acyl-coenzyme A:6-aminopenicillanic acid acyl-transferase
ZT0	Medtr7g009060	1169.187111650815	1.2690574069449145	0.1328251610470314	9.554344951974576	1.2436817845243337e-21	7.180312501077104e-20	phosphoglycerate mutase-like protein
ZT0	Medtr6g034515	248.95042618720146	1.2684388906503108	0.17493593626487727	7.250876622226541	4.140827526031852e-13	1.0707872327962767e-11	substrate carrier family protein
ZT0	Medtr6g078100	202.51487497312087	1.268317755635668	0.23840732078779103	5.319961448518653	1.0378924266302529e-7	1.3621144936861168e-6	Kunitz type trypsin inhibitor / miraculin
ZT0	Medtr1g063950	37.873933293056	1.2671747546374046	0.3427478435294838	3.6971049666966027	2.1807218936201962e-4	0.0015629784742320543	SAUR-like auxin-responsive family protein
ZT0	Medtr3g462950	12320.26940476623	1.265863578655874	0.09074265005765117	13.950039786711518	3.1442994095911483e-44	6.867727434928421e-42	thiamine biosynthesis protein ThiC
ZT0	Medtr1g037630	449.910251293805	1.2655053950888409	0.16282032689865744	7.772404215086217	7.701023580999768e-15	2.4223425385936816e-13	aspartic proteinase nepenthesin-like protein
ZT0	Medtr4g094520	155.5516312747503	1.2644506847153565	0.24079360053354906	5.251180604109054	1.5112740740502246e-7	1.931648323474434e-6	FAD-binding berberine family protein
ZT0	Medtr8g070770	560.8711216387801	1.2635089742970609	0.12064421847501339	10.473017192769548	1.1492058988498725e-25	8.888438036090883e-24	Defensin MtDef4.2
ZT0	Medtr5g005200	627.733352126614	1.2631239475493774	0.1370740638748173	9.214901140619306	3.115652723643815e-20	1.5973783604693618e-18	SWIB/MDM2 domain protein
ZT0	Medtr6g014190	45.04449368848521	1.2628521095545824	0.37602706327152885	3.358407500160907	7.839295324089202e-4	0.004885721834681303	UDP-glucosyltransferase family protein
ZT0	Medtr4g117050	165.89917547522677	1.2624520136898376	0.20418453337956974	6.182897366388652	6.293563475324963e-10	1.1140270927379023e-8	aluminum induced protein with YGL and LRDR motif protein
ZT0	Medtr2g013470	36.985008259076146	1.2595530914169073	0.3582780432577537	3.5155743287085977	4.388039103006865e-4	0.0029178619757645836	hypothetical protein
ZT0	Medtr7g080290	670.9025719130966	1.2590784615967923	0.14167941647139165	8.886812869186466	6.288679484014094e-19	2.8808814201245945e-17	biotin carboxyl carrier acetyl-CoA carboxylase
ZT0	Medtr1g069385	46.73654770067787	1.2578610172782356	0.3086641904314898	4.075176377019435	4.597948441126245e-5	3.8172825126464566e-4	3-oxoacyl-(acyl carrier) synthase II
ZT0	Medtr4g013325	91.84311267959987	1.2576678010395848	0.2859589033142334	4.39807184341298	1.0921682907951448e-5	1.0238524934267708e-4	disease resistance response protein
ZT0	Medtr8g080890	102.60145113746277	1.2569830526891363	0.2753009497980359	4.565850766629299	4.974725916265728e-6	4.964289428329506e-5	amidase C869.01-like protein, putative
ZT0	Medtr1g008620	21.20687502123998	1.2568509953563585	0.48966068421979997	2.5667794778315924	0.010264786923584823	0.04555975536953157	transmembrane protein, putative
ZT0	Medtr8g069835	290.5239036203979	1.2564907093944053	0.26185513641718716	4.798419181637004	1.5992281241276807e-6	1.730610616630587e-5	hypothetical protein
ZT0	Medtr2g022980	35.229486215495356	1.2561988386602863	0.3747739893713557	3.351883733360015	8.026371911731118e-4	0.004988515992177833	MATE efflux family protein
ZT0	Medtr6g015965	117.22383900993093	1.2559493690946442	0.23796958734155021	5.277772605841518	1.3076358946960844e-7	1.686649371857167e-6	transmembrane protein, putative
ZT0	Medtr5g028020	581.209311039435	1.2545927509117951	0.1424962172411286	8.804393374097813	1.3156219940924348e-18	5.888319662007018e-17	plant/F3C3-6 protein
ZT0	Medtr2g062700	291.47033654727954	1.2541127533679814	0.16931305752512396	7.407064592061286	1.2912558032974796e-13	3.550331466869949e-12	S-adenosylmethionine-dependent methyltransferase, putative
ZT0	Medtr2g017420	42.68898527200718	1.2532552319290517	0.3918994330376786	3.1979000893541976	0.0013843223296952755	0.008071756869280135	Serine/Threonine kinase, plant-type protein
ZT0	Medtr3g107530	388.81913208829303	1.252987110980158	0.15297367952669755	8.190867310356367	2.593503931663066e-16	9.369305936807599e-15	homeobox domain protein
ZT0	Medtr5g062430	151.11149643089615	1.2521477126775298	0.25085161865540845	4.991587135810308	5.988515555857826e-7	6.933298897949822e-6	glycoside hydrolase family 3 protein
ZT0	Medtr1g063850	809.8846137238542	1.2518688187769527	0.15591062185972193	8.029400459343313	9.795014573657374e-16	3.341231664528065e-14	RNA polymerase sigma factor
ZT0	Medtr5g019920	2275.8779947637686	1.25159188454351	0.10704510952586345	11.69219117143422	1.3973427817765103e-31	1.5721483439645835e-29	plant/T3A5-60 protein
ZT0	Medtr1g008220	470.30003740561665	1.2509560798193826	0.14485209957874967	8.63609214817969	5.816859735370783e-18	2.447368700454282e-16	CCT motif protein
ZT0	Medtr8g105930	39.317494277737445	1.2495414808862881	0.3515909428109174	3.553963793539132	3.794714514165806e-4	0.0025631386612722964	PLATZ transcription factor family protein
ZT0	Medtr1g079525	763.19908881476	1.2488700062564901	0.14100988911186488	8.856612923549966	8.248232747061939e-19	3.744505237558023e-17	plastid transcriptionally active protein
ZT0	Medtr3g075500	1138.0293197426379	1.247780000554256	0.14113509964904916	8.841032483464595	9.483807866907847e-19	4.296315500342063e-17	31 kDa ribonucleoprotein
ZT0	Medtr4g074950	402.97877864222994	1.2472795116329112	0.16811141196804205	7.419362534829098	1.17685373419032e-13	3.2524924700250226e-12	enoyl-acyl-carrier reductase
ZT0	Medtr5g082850	25.690932426495625	1.2471981654757034	0.4754966542753679	2.622937836179664	0.00871751767749307	0.039727159013570185	2-deoxymugineic-acid 2-dioxygenase-like protein, putative
ZT0	Medtr8g078760	47.50374196377607	1.2468018374920142	0.3191654357468466	3.9064437995126258	9.36644154227455e-5	7.290497498632244e-4	electron transporter, putative
ZT0	Medtr4g014720	55.401434119212134	1.245438634767027	0.33969288444053614	3.6663665676077573	2.460211961193042e-4	0.0017402195639924902	NB-ARC domain disease resistance protein
ZT0	Medtr7g063520	30.297814091694473	1.2440843745343995	0.37869252921751306	3.2852097111739518	0.001019064916574268	0.006149727809211223	glycoprotein family protein
ZT0	Medtr3g111840	938.7959946411424	1.2428986793205725	0.10192589818466323	12.19414007094412	3.340113080188624e-34	4.319946856884441e-32	leucine carboxyl methyltransferase
ZT0	Medtr3g011940	61.368410106425955	1.2420903341749159	0.3067701916093854	4.048927725534971	5.1452829890440915e-5	4.2270114135670227e-4	pentatricopeptide (PPR) repeat protein
ZT0	Medtr3g082680	628.1132104658202	1.2419096533962177	0.1375811475180419	9.026742949889687	1.7685722355043194e-19	8.502254621217285e-18	transmembrane protein, putative
ZT0	Medtr7g083920	596.5687264672736	1.2407720914865705	0.12045300361809186	10.30088129159951	6.981870379549458e-25	5.1092969392908086e-23	monofunctional aspartokinase
ZT0	Medtr4g076520	509.80359416360255	1.240177829516222	0.12066656967027448	10.27772508081609	8.87987957057991e-25	6.443180413839423e-23	isochorismate synthase
ZT0	Medtr2g014430	77.61930257185048	1.2389956470091206	0.2684640769467011	4.615126392702074	3.928561584716646e-6	3.993866574251238e-5	transmembrane protein, putative
ZT0	Medtr1g077990	105.25265713566057	1.2388310518587902	0.25992502798270456	4.766109141060561	1.8781754718621406e-6	2.0111228601905514e-5	glucan endo-1,3-beta-glucosidase
ZT0	Medtr1g116870	32.50118118153525	1.2387108435886531	0.42592869045375326	2.908258756340225	0.003634474738688308	0.018691958621245373	carbohydrate-binding X8 domain protein
ZT0	Medtr7g010580	604.6874024306975	1.2382521273639657	0.26337527438884273	4.701474465426969	2.582895677556317e-6	2.7018212163036906e-5	gibberellin-regulated family protein
ZT0	Medtr5g084700	451.59818835712167	1.2361958233447286	0.15260470466124712	8.100640318323368	5.467066532686498e-16	1.9144794950045723e-14	nuclear ribonuclease Z
ZT0	Medtr4g093650	36.61871744436448	1.2358947940211347	0.35542611173488586	3.4772200275003846	5.066418658263557e-4	0.003315652109764777	RNA-binding KH domain protein
ZT0	Medtr5g094570	162.9724299120661	1.2358856172060855	0.26328657201075856	4.694070068851001	2.6782223026155006e-6	2.7944113276863166e-5	cytochrome P450 family 71 protein
ZT0	Medtr1g475250	92.7382812272755	1.2356240578510596	0.22842002039265488	5.409438523501649	6.322264832107201e-8	8.614136138208442e-7	P-loop nucleoside triphosphate hydrolase superfamily protein
ZT0	Medtr7g107560	584.7244670710195	1.2354028044632288	0.12739471914917133	9.697441249638052	3.0915432335152847e-22	1.875959827452719e-20	Rac GTPase activating protein
ZT0	Medtr5g065490	435.9010729917215	1.2345867679488247	0.18671384093381035	6.612186658333932	3.786840776040798e-11	7.788594743398921e-10	transport inhibitor response protein, putative
ZT0	Medtr3g079330	144.71698595239184	1.2344173369170623	0.18841199701805625	6.551691805478625	5.688885706412053e-11	1.1455371453033866e-9	homoserine dehydrogenase
ZT0	Medtr4g081710	193.05312200852129	1.2336568352524555	0.20152466877012487	6.1216169850633175	9.263047205086506e-10	1.6035222436302197e-8	myb-like transcription factor family protein
ZT0	Medtr3g096750	146.20235614407505	1.2295056049058228	0.24038301210790333	5.114777430086954	3.141111094285808e-7	3.8109952089096054e-6	PsbP domain protein
ZT0	Medtr4g014590	86.79287221650063	1.229398008596147	0.2878746966685633	4.27060114287009	1.949467847953329e-5	1.7434033543113018e-4	40S ribosomal S4-like protein
ZT0	Medtr5g034200	45.45959772861297	1.2290953489917402	0.3403225700475583	3.6115599057093997	3.0436075672469624e-4	0.002104701740315418	transmembrane protein, putative
ZT0	Medtr7g050950	261.31084286583206	1.2287698503923132	0.2547284525204408	4.82384216695899	1.408188654046643e-6	1.5372830875873208e-5	pectinesterase/pectinesterase inhibitor
ZT0	Medtr5g029550	1327.7337939580789	1.2286307675017738	0.1396837002207041	8.79580627919008	1.4202443415441495e-18	6.333402110573441e-17	inactive shikimate kinase-like protein
ZT0	Medtr1g075320	848.0315743430449	1.2285324788358443	0.10265455674912546	11.967637070785077	5.2502616302015816e-33	6.349257073133608e-31	N-carbamyl-L-amino acid amidohydrolase
ZT0	Medtr8g447000	353.21377739114206	1.2283136644475368	0.21120785802548783	5.815662712224031	6.0394133767841965e-9	9.400010422109851e-8	DNA-3-methyladenine glycosylase I
ZT0	Medtr5g077220	22.65274982134695	1.227737167907847	0.47254282195371927	2.598150074170614	0.00937275204228211	0.04221436243346629	PPR containing plant-like protein
ZT0	Medtr3g092710	142.59150621518154	1.2276387183616313	0.2135276182145256	5.74932052643539	8.960280979708061e-9	1.3653305881519917e-7	plastid transcriptionally active 15 protein
ZT0	Medtr7g085600	527.8464034292516	1.2263866549641556	0.1180291742068789	10.390538298730892	2.738034046180493e-25	2.054605390306519e-23	chaperone DnaJ domain protein
ZT0	Medtr2g088220	864.2278997293654	1.2262548767143893	0.10963392610377401	11.184994648040584	4.829345819028184e-29	4.688079240648448e-27	phenylpropenal double-bond reductase
ZT0	Medtr5g031870	25.955629615520905	1.2257240575770554	0.42199436677164487	2.9045981512837002	0.0036772488633423504	0.01887679403317777	receptor-like cytosolic Serine/Threonine-kinase
ZT0	Medtr7g112615	610.8341232805626	1.2241622987331866	0.11916060575292813	10.273213122727897	9.305276752594576e-25	6.746128666868312e-23	epoxide hydrolase
ZT0	Medtr8g091670	133.1051160226065	1.2236650920480687	0.21127880115372077	5.791707854105831	6.967426145677229e-9	1.0781692148796031e-7	PPR containing plant-like protein
ZT0	Medtr4g109920	222.96611883629882	1.2212212953862474	0.15721386837151027	7.7678980107556	7.979927209984346e-15	2.506387996033968e-13	isoaspartyl peptidase/L-asparaginase
ZT0	Medtr3g082690	763.1895553570946	1.219992165762511	0.15767110644737128	7.737575978574931	1.0133012941616712e-14	3.146857337907954e-13	rubisco methyltransferase family protein
ZT0	Medtr4g133870	129.80530299540325	1.219476800076596	0.2501080445994865	4.875799984880214	1.0836837138505333e-6	1.2045306968698257e-5	outward rectifying potassium channel protein
ZT0	Medtr7g099260	1257.0555230649734	1.2194092822822304	0.2134579419373596	5.712644239023315	1.1123406415351217e-8	1.6729071794877414e-7	TPR repeat protein
ZT0	Medtr3g118290	1607.3875065220427	1.2192564153213008	0.1177644904323335	10.35334514542714	4.041142940360143e-25	2.9931025826439055e-23	RNA polymerase sigma factor
ZT0	Medtr1g017700	61.13247237510517	1.2190017436442242	0.2826663460793859	4.312511059600536	1.6141080565598697e-5	1.4661567133742421e-4	phytosulfokine precursor protein
ZT0	Medtr2g025050	1149.2755118998314	1.218071480647149	0.16656182896005517	7.313028970997111	2.611866735299914e-13	6.908496443508763e-12	plastid lipid-associated protein
ZT0	Medtr6g065270	32.92762101923888	1.2170900516206937	0.38271127634485297	3.180178183524438	0.0014718451974898203	0.008520004449264986	carboxylesterase-like protein
ZT0	Medtr4g071445	512.0076694937045	1.2166399314945868	0.181958876963439	6.686345573231068	2.2881235403973416e-11	4.809946907164752e-10	MATE family efflux protein
ZT0	Medtr8g038390	146.18423658097424	1.2153740961588024	0.1997717009497514	6.083815126870775	1.1735591722500864e-9	2.0063924985633467e-8	uridine 5-monophosphate synthase-like protein
ZT0	Medtr4g128750	400.6728853011875	1.2148681266308181	0.1614431598212531	7.525051714646182	5.269946150414882e-14	1.506553553918271e-12	CAP, cysteine-rich secretory protein, antigen 5
ZT0	Medtr3g096000	517.0035351073086	1.214741755166553	0.1899127248820125	6.396315759890435	1.591706798556599e-10	3.046087082977559e-9	ATP-dependent zinc metalloprotease FTSH-like protein
ZT0	Medtr8g087740	75.21670126827779	1.2143307377510244	0.25155313372209975	4.82733297646986	1.3837365449056351e-6	1.5130973560002617e-5	LRR receptor-like Serine/Threonine-kinase RFK1, putative
ZT0	Medtr6g006970	179.49421548834897	1.2143154041027804	0.19741015572449871	6.151230668180275	7.688400194297969e-10	1.3448025018095853e-8	50S ribosomal protein L3P
ZT0	Medtr3g450510	4044.8819495250955	1.2134463353424692	0.07863507742333964	15.431361869331697	1.0072217938301184e-53	3.229899999540627e-51	squalene/phytoene synthase
ZT0	Medtr1g063040	52.259442364779034	1.213112971577569	0.3891111650847737	3.1176514076980393	0.0018229828255142745	0.010285587447811016	HASTY-like protein
ZT0	Medtr2g033380	30.392528944113522	1.21303627582546	0.40441248822326	2.9995025157477113	0.0027042089048248514	0.014493544064544839	hypothetical protein
ZT0	Medtr7g056613	236.1973134722113	1.2129857891395568	0.1867546676602396	6.495076157059305	8.299141758616254e-11	1.6368867020795293e-9	PPR containing plant-like protein
ZT0	Medtr1g085620	621.3027531264266	1.2122913234521966	0.1512966201881281	8.01267947654605	1.122358735799516e-15	3.808813117683494e-14	pectinacetylesterase family protein
ZT0	Medtr1g114290	2556.693748287986	1.2116848440976824	0.14121837851437408	8.58022062598849	9.469134362852906e-18	3.8847498042523515e-16	thioredoxin-like protein
ZT0	Medtr3g097290	467.0659605582689	1.2108929236640105	0.15075582898440748	8.032146629562508	9.578179828832354e-16	3.274218385987613e-14	ferrochelatase
ZT0	Medtr7g051440	28.422918003636966	1.209254473996067	0.39947012779888746	3.0271461865225224	0.0024687453482938036	0.013414607902577614	multi-copper oxidase-like protein
ZT0	Medtr6g028050	46.431374131415346	1.2088609910147643	0.3499204972559492	3.4546732772002877	5.509600478732288e-4	0.0035707515932863407	calcium-dependent lipid-binding (CaLB domain) family protein
ZT0	Medtr1g070390	1073.6151747973258	1.2082884560892275	0.13079856827437672	9.237780443854673	2.5166326287019893e-20	1.3019582215677603e-18	linker histone H1 and h5 family protein
ZT0	Medtr5g009810	1302.8135379127227	1.2080579418445523	0.1489660413093256	8.109619690678626	5.077843995192461e-16	1.781823782247453e-14	GDT1-like protein
ZT0	Medtr1g029840	294.9922611369307	1.2069315208893003	0.15265662392285828	7.906185069959342	2.653965326683496e-15	8.716245158060642e-14	NAD-dependent aldehyde dehydrogenase family protein
ZT0	Medtr4g097010	200.01451804555984	1.2048689541941517	0.17540010794557037	6.869260049532256	6.453576885117775e-12	1.4427030101926472e-10	adenylylsulfate kinase
ZT0	Medtr2g105190	313.2049060798239	1.2044380221027442	0.15322438563629068	7.860615770140684	3.822496443764906e-15	1.2364266925392944e-13	multidrug resistance-associated protein ABC domain protein
ZT0	Medtr1g069370	41.03278904626698	1.2042805444058398	0.3354262989643571	3.590298519001363	3.302994630935709e-4	0.0022642305868752237	RmlC-like cupins superfamily protein
ZT0	Medtr7g099960	393.5181199436914	1.2035186153735518	0.14254597772911426	8.443020522547789	3.092407829433428e-17	1.2167828968570315e-15	core histone H2A/H2B/H3/H4
ZT0	Medtr4g095280	614.2876657647827	1.2034736621273057	0.1244756215010088	9.668348288725372	4.1095688861943647e-22	2.469202021304993e-20	hypothetical protein
ZT0	Medtr1g026310	91.55289110078944	1.2031078132966997	0.2462316808045757	4.886080496894137	1.0286315615774929e-6	1.1478096481462914e-5	acyl:CoA ligase
ZT0	Medtr2g062410	206.35827049163072	1.2027604911281746	0.19532762656274633	6.1576568163633745	7.382912511172256e-10	1.2945422265135543e-8	DUF946 family protein
ZT0	Medtr5g089280	562.4391551688778	1.2022477740464443	0.13560260584755798	8.865963648205918	7.584521872191732e-19	3.4523485523501125e-17	dihydropyrimidinase
ZT0	Medtr4g095780	161.6886593952203	1.2003652255317376	0.21458533182418715	5.593882933784188	2.2204670147425833e-8	3.2027693025987197e-7	formin-like 2 domain protein
ZT0	Medtr5g026500	210.19706983221957	1.1998405892255972	0.19291764582617907	6.219444489316788	4.989180900766071e-10	8.95542282439394e-9	3-hydroxy-3-methylglutaryl-coenzyme A reductase-like protein
ZT0	Medtr1g041745	364.48663510204386	1.199547795012875	0.1854936988786419	6.466784598422784	1.0011019073618409e-10	1.956501833104789e-9	plastid developmental protein DAG
ZT0	Medtr7g076230	21.6576117426936	1.1981939344994648	0.44412495568268934	2.6978757198132532	0.006978348754369612	0.03286979197007302	periodic tryptophan protein
ZT0	Medtr5g079290	20.29646675741052	1.19731099504802	0.46174392182532786	2.5930195037866643	0.009513737515632911	0.042739554239985725	R2R3-myb transcription factor
ZT0	Medtr1g103020	250.29113854807173	1.1963777403521731	0.20424712088880628	5.857501124843226	4.698836365604367e-9	7.429628247886351e-8	3-oxoacyl-(acyl carrier) synthase II
ZT0	Medtr8g015510	134.991131321301	1.1963704909879433	0.19177624141038202	6.238366557762648	4.4216357620303174e-10	8.01398082017434e-9	IAA-amino acid hydrolase ILR1-like protein
ZT0	Medtr7g084300	6054.110473857406	1.196049244245371	0.14754686268817432	8.106232978827226	5.221328327197256e-16	1.8314220867457153e-14	chalcone and stilbene synthase family protein
ZT0	Medtr1g050340	340.2054953498197	1.196019883891744	0.1425380376182669	8.390882208542969	4.8250758831170114e-17	1.8634325535068945e-15	transcriptional corepressor leunig-like protein
ZT0	Medtr5g088730	378.3843019511388	1.1959826941170266	0.14169024687219572	8.440825819125012	3.151034096623981e-17	1.237575868591492e-15	tyrosine-specific transporter, putative
ZT0	Medtr6g088375	108.75433760212694	1.1953167208653577	0.2513973163103343	4.754691650684981	1.98749524841904e-6	2.121018860396837e-5	sugar porter (SP) family MFS transporter
ZT0	Medtr2g010200	118.38383759011963	1.1950639031121046	0.2278349050787555	5.245306476191644	1.5602275287239822e-7	1.9878970388295736e-6	hypothetical protein
ZT0	Medtr3g114910	70.60985773537412	1.1950631596484087	0.38766349223297103	3.0827333076033407	0.002051088801928161	0.011385776920454432	RING-finger E3 ubiquitin ligase, putative
ZT0	Medtr1g075200	92.17254704452681	1.1948740445642647	0.2257595404072073	5.292684607742578	1.205336934936466e-7	1.5655483672521273e-6	P-loop nucleoside triphosphate hydrolase superfamily protein
ZT0	Medtr8g089830	276.0430365787806	1.1948006157307094	0.15503236039824317	7.706782072217285	1.2902985926841975e-14	3.9526069948343825e-13	hypothetical protein
ZT0	Medtr4g104320	4671.5456180059555	1.193936723089315	0.17665379582241597	6.758624786582785	1.39307639223306e-11	2.9968643392712215e-10	pectate lyase family protein
ZT0	Medtr4g057845	556.1948307668447	1.1930895349615218	0.14777910154182822	8.073465885998928	6.833027412949962e-16	2.3695577444178846e-14	hypothetical protein
ZT0	Medtr8g009050	34.67894560550421	1.192852621483447	0.4082294821034247	2.92201488079011	0.0034777492417170665	0.018008157851576365	UDP-glucosyltransferase family protein
ZT0	Medtr3g025870	348.6682670697837	1.192623986364605	0.14019703055721666	8.5067706614362	1.788447987050181e-17	7.165508500291834e-16	hypothetical protein
ZT0	Medtr7g061840	2365.0996472770767	1.1916672525113567	0.16272720981790656	7.323097678899828	2.423112880090034e-13	6.4310888032643745e-12	double-strand telomere-binding protein, putative
ZT0	Medtr2g034910	115.6514858544209	1.1910419921831559	0.2697665535498901	4.415083992103887	1.0097077864179992e-5	9.52735074643036e-5	hypothetical protein
ZT0	Medtr3g049970	47.78131118547009	1.1905664165702616	0.34026307410317846	3.4989586210851797	4.6707906087940885e-4	0.00308646362526009	limonoid UDP-glucosyltransferase-like protein
ZT0	Medtr6g018970	217.94903813691806	1.1904376702483295	0.16299273343651505	7.303624187099112	2.8011808842052376e-13	7.386421536977286e-12	aminoalcoholphosphotransferase
ZT0	Medtr3g070500	122.7311884507112	1.190374800852886	0.2118094241446715	5.620027558546348	1.909270012320437e-8	2.778297952367715e-7	peptidyl-prolyl cis-trans isomerase
ZT0	Medtr8g076940	41.90570434212693	1.1897947535460314	0.36432733842011283	3.2657300950994137	0.0010918226194381528	0.006538106915393386	cytochrome P450 family protein
ZT0	Medtr7g086700	229.79434878635738	1.187986105156622	0.17327354636491768	6.856130840969219	7.075058197633113e-12	1.5750558577258117e-10	DnaJ/Hsp40 cysteine-rich domain protein, putative
ZT0	Medtr5g097620	221.890806826298	1.187691909941459	0.1846560094166723	6.431915829294555	1.260055161466485e-10	2.4364481238654122e-9	auxin-responsive family protein
ZT0	Medtr4g117280	408.5998191315406	1.1876717175266223	0.16016170343671873	7.415453832232008	1.2120902407950107e-13	3.3434009799248975e-12	TVP38/TMEM64 family membrane slr0305-like protein
ZT0	Medtr1g109080	2015.0799844257515	1.1871397735833673	0.12907898741069748	9.197002528429987	3.6807380535503114e-20	1.8747459378047452e-18	Sec-independent protein translocase TatC
ZT0	Medtr7g117980	386.11555813010096	1.186143713994624	0.19183173734091927	6.183250646824069	6.279488976267022e-10	1.1117656041107991e-8	hypothetical protein
ZT0	Medtr1g083690	73.57372088280869	1.1860672041232723	0.25708526063172377	4.613516936789002	3.959119855007724e-6	4.021974314937241e-5	catalytic/protein phosphatase type 2C
ZT0	Medtr1g024005	202.86124868462008	1.1840317333725987	0.1713024373404719	6.91193745842202	4.780786382442307e-12	1.0880673313788154e-10	ATRAD3-like protein
ZT0	Medtr3g089940	31.578152563049546	1.18366925186194	0.42344714667020833	2.7953175766320904	0.0051848754403884196	0.02542694514038928	zinc-binding alcohol dehydrogenase family protein
ZT0	Medtr6g092700	713.2734241635588	1.182064467112542	0.1519879699002438	7.777355457069276	7.40563078473285e-15	2.3337140514862956e-13	thioredoxin
ZT0	Medtr8g072430	202.14764983779395	1.1817972863246342	0.26085279372080594	4.530514201007664	5.88402992395897e-6	5.8080544395822814e-5	kinesin-like calmodulin-binding protein
ZT0	Medtr7g026210	23.437437187793947	1.1810618945593157	0.46608553014397436	2.5340024913334775	0.011276792998400476	0.04935938942400944	transmembrane protein, putative
ZT0	Medtr2g073260	207.8187695850026	1.180849130004248	0.16744629996911256	7.052106437837502	1.7622931052197093e-12	4.235908606224832e-11	trehalose-6-phosphate synthase
ZT0	Medtr4g097590	313.94250638263355	1.1808340293103567	0.16311028776826544	7.239482226823086	4.5040089695751136e-13	1.1608466224413644e-11	serine carboxypeptidase S28 family protein
ZT0	Medtr7g099280	376.1310268244093	1.1800123491294061	0.13786719542888906	8.559050943616592	1.1380042594049197e-17	4.650879460155094e-16	pfkB family carbohydrate kinase
ZT0	Medtr8g096080	710.2093825947079	1.178694566882607	0.11770494370614004	10.013976726630224	1.323241128767499e-23	8.844332977757477e-22	transferring glycosyl group transferase
ZT0	Medtr7g045270	113.0744684776534	1.1786326556367064	0.29143835446938154	4.044191979407204	5.250388472578744e-5	4.3067470877772757e-4	hypothetical protein
ZT0	Medtr4g130280	117.863062083649	1.1778529571413991	0.22707565477625166	5.187050801645792	2.136504641599533e-7	2.6627005445960992e-6	transducin/WD40 repeat protein
ZT0	Medtr0035s0150	138.7804302921472	1.1767792251032803	0.291079582955423	4.042809231602811	5.281458992087974e-5	4.3305738259200564e-4	indole-3-acetic acid-amido synthetase
ZT0	Medtr8g011300	29.612268213602277	1.176683440822352	0.4281934453487639	2.748018339850911	0.005995665528978983	0.028815542104472663	NBS-LRR type disease resistance protein
ZT0	Medtr2g048360	123.9945938192422	1.1759070479003406	0.2209708699446589	5.321547804897727	1.0288806515524575e-7	1.3511159721767086e-6	DUF630 family protein
ZT0	Medtr8g091980	111.88810456472426	1.1756651780099452	0.21232721231156093	5.537044287497254	3.0761878594740196e-8	4.359205636017305e-7	Ras-related small GTP-binding family protein
ZT0	Medtr1g046790	57.4449884078976	1.1751464031286982	0.30083655339172477	3.9062620212860857	9.373486905706571e-5	7.295318142592461e-4	hydroxyethylthiazole kinase family protein
ZT0	Medtr4g117030	48.48518380050674	1.1750376176628752	0.3519236687479383	3.3388990909403247	8.41111125360697e-4	0.005200081923126787	cysteine-rich RLK (receptor-like kinase) protein
ZT0	Medtr4g011040	388.41205406880005	1.1730906011649729	0.15780129523732273	7.433973209159799	1.0538332305053538e-13	2.931423040801442e-12	peptide deformylase 1A
ZT0	Medtr1g041890	165.72283803913308	1.1722668947507724	0.19306973763259883	6.0717278073974095	1.2654128802387656e-9	2.15396920091537e-8	peptide chain release factor, putative
ZT0	Medtr5g083810	72.56502232189067	1.171040713706849	0.2847423418593045	4.112632866823431	3.9117220182136926e-5	3.2967973146909773e-4	transcription factor bHLH93-like protein
ZT0	Medtr5g020430	31.1843616679111	1.1701851244437986	0.4320128862426106	2.7086810641723402	0.006755124154415413	0.031957880986907265	OB-fold nucleic acid-binding domain protein
ZT0	Medtr7g109510	70.87733341256222	1.1696447422506266	0.2683228071979234	4.359095503155867	1.3060111240988636e-5	1.2087414597918571e-4	BZIP transcription factor
ZT0	Medtr5g084750	149.33642695720127	1.1692571638825984	0.20966201857407887	5.57686686332017	2.448891460515005e-8	3.515662086674962e-7	GDSL-like lipase/acylhydrolase
ZT0	Medtr3g053180	35.863736562143885	1.1686630560612004	0.3697896240827876	3.160345720786268	0.001575820349713805	0.009044611014260618	disease resistance protein (CC-NBS-LRR class) family protein
ZT0	Medtr3g080870	70.74135851853325	1.1676179225586503	0.385854525076967	3.0260573523810397	0.002477653018467583	0.01345276500990516	oligopeptide transporter OPT family protein
ZT0	Medtr7g107680	405.04979493143156	1.1660344363765316	0.1739169051387022	6.70454913768501	2.0202916479996668e-11	4.2731563957937617e-10	plant/F4C21-7 protein, putative
ZT0	Medtr6g047570	102.71081762366238	1.1658315738890963	0.2448702777306985	4.761017076850974	1.926197469223131e-6	2.0586821534750275e-5	basic helix loop helix (bHLH) DNA-binding family protein
ZT0	Medtr2g104790	132.5902557992781	1.165471874374799	0.21896691656736003	5.322593443088782	1.022982051238232e-7	1.343988387709336e-6	receptor-like kinase
ZT0	Medtr4g107040	1878.847582893883	1.165404865951209	0.09427685194766688	12.361516553375433	4.221170980280202e-35	5.647135302056108e-33	NAD-dependent aldehyde dehydrogenase family protein
ZT0	Medtr2g097580	25.649175704263612	1.163099678909506	0.4290762711717008	2.7107061309481635	0.006714010183467763	0.031791480583370745	ZIP metal ion transporter family protein
ZT0	Medtr3g069280	219.1713139772541	1.1626444199604788	0.1573293508940123	7.389876163308618	1.4696562486083845e-13	4.013778883759167e-12	phosphatidylinositol-specific phospholipase C
ZT0	Medtr5g090610	30.316426930263273	1.1622601904079297	0.37407350067980083	3.1070369547582586	0.001889727740273593	0.010607938395889967	UDP-glucose flavonoid 3-O-glucosyltransferase
ZT0	Medtr2g014920	62.098874472025244	1.1621187535045447	0.27097636351687754	4.2886351356330135	1.7977440892817305e-5	1.617006501988673e-4	LRR receptor-like kinase family protein, putative
ZT0	Medtr2g020970	255.75396817642937	1.1619060274549746	0.16333998989685214	7.113420468488511	1.1320173010408906e-12	2.785152911354053e-11	phosphatase 2C family protein
ZT0	Medtr2g039750	165.7327434744163	1.1615563794724313	0.1836094403201709	6.3262345195702085	2.512159241963501e-10	4.700416833411604e-9	30S ribosomal S16-like protein
ZT0	Medtr4g061700	79.22376221975094	1.1615425052590875	0.3263341992685472	3.5593649328283554	3.717526638444335e-4	0.0025155665121599936	DNA-directed RNA polymerase I protein
ZT0	Medtr5g017560	33.74816422495536	1.1604481846100458	0.3637551907160215	3.1901900350227335	0.0014217926822947102	0.008260425422953998	EF hand calcium-binding family protein
ZT0	Medtr4g061200	41.10590434563803	1.1601470123403914	0.3865231846074113	3.0014939815802872	0.002686583499500567	0.014412731300516603	AP2-like ethylene-responsive transcription factor
ZT0	Medtr8g062790	132.71337739549216	1.1594812804294048	0.20930603377969006	5.539645749772526	3.030841101434958e-8	4.2985028177051703e-7	IAA-amino acid hydrolase ILR1-like protein
ZT0	Medtr1g062160	134.93474477914984	1.159090596750305	0.2165103275070408	5.353511816717435	8.626339898506467e-8	1.1506266117933068e-6	PLATZ transcription factor family protein
ZT0	Medtr7g076670	564.0743058055813	1.1585874780548444	0.20484134576652696	5.656023561646453	1.549202093973188e-8	2.2841860390216007e-7	phosphomannomutase A1
ZT0	Medtr4g081180	65.19716486268617	1.1585340271437827	0.29429341581882934	3.9366630881643325	8.262247641659871e-5	6.499574081945224e-4	40S ribosomal protein S28-1
ZT0	Medtr3g107950	303.50667405517555	1.1571550279933027	0.14531519620633385	7.9630696458631345	1.6782293624774165e-15	5.610698868227895e-14	TIFY-like protein
ZT0	Medtr7g076280	169.02073655492643	1.1567066701078785	0.2348952735428213	4.924350552745419	8.464098586088858e-7	9.57452927653492e-6	ribosomal RNA small subunit methyltransferase A
ZT0	Medtr2g020190	1321.0286766440247	1.155619788709953	0.14022026852434458	8.241460388512365	1.7012125670533965e-16	6.251408583309519e-15	NAD(P)-binding rossmann-fold protein
ZT0	Medtr3g464570	28.983315701639025	1.151270968758478	0.3917720771668853	2.9386243580296427	0.003296723716183178	0.01720078031996545	Pmr5/Cas1p GDSL/SGNH-like acyl-esterase family protein
ZT0	Medtr1g025060	85.21647176248227	1.1499369336625371	0.24308505411270473	4.73059496751033	2.2386277134040124e-6	2.3680665285600634e-5	uridine 5-monophosphate synthase-like protein
ZT0	Medtr8g062720	43.079044995123645	1.1493335474893236	0.3738372941488223	3.074421855385517	0.0021091096684869417	0.01167153372646406	DEAD-box ATP-dependent RNA helicase
ZT0	Medtr1g086190	226.93531766482164	1.1490049700805474	0.21736893412958533	5.285966804233229	1.2504256977874284e-7	1.619199156753775e-6	pectinesterase/pectinesterase inhibitor
ZT0	Medtr7g444860	32.76608049830876	1.1481962349700363	0.3734189359796138	3.074820595152465	0.002106292112452142	0.011659709747730807	squamosa promoter-binding-like protein
ZT0	Medtr5g041700	2434.9565202623958	1.1480868698920856	0.10048598470278979	11.425343278346869	3.1241861403065246e-30	3.258134194068753e-28	expansin A10
ZT0	Medtr8g464690	223.14385438204812	1.1474066532922673	0.20820912294918445	5.510837551399242	3.571302157318184e-8	5.015992301666386e-7	dynein light chain type 1 family protein
ZT0	Medtr5g040090	45.24124326817656	1.147242610427549	0.33398266627594575	3.4350363844321947	5.924742751883002e-4	0.003811529599641014	haloacid dehalogenase-like hydrolase domain protein
ZT0	Medtr8g075010	37.539645321995764	1.1468802377110274	0.33944660169138	3.3786764457101692	7.283567551440009e-4	0.004578364685076673	eukaryotic aspartyl protease family protein
ZT0	Medtr5g017510	34.07974302158843	1.146147144236682	0.36092822986643175	3.1755541667129643	0.001495505983664837	0.008637114490481169	EF hand calcium-binding family protein
ZT0	Medtr5g023090	322.45039840484543	1.1455129489315172	0.17930278436905675	6.388706973862279	1.6729428055736972e-10	3.1873022477352012e-9	ankyrin domain protein
ZT0	Medtr7g051910	852.0061042475782	1.1453924256148234	0.13015342219786963	8.800325079992952	1.3642039826321627e-18	6.099380939580458e-17	auxin-responsive family protein
ZT0	Medtr3g100220	373.7136247954353	1.144165411211517	0.18360456602302183	6.231682773445036	4.614511884063342e-10	8.335327162732137e-9	argininosuccinate lyase
ZT0	Medtr6g464620	50.27768924853409	1.1435273120787437	0.32166124090508	3.5550671534472835	3.778825634535522e-4	0.002553816803448823	gibberellin 20-oxidase
ZT0	Medtr2g020210	333.36232103318804	1.1428399065748678	0.14594261986566742	7.8307481914932895	4.849751389503779e-15	1.5598636888403966e-13	cyclin-dependent kinase
ZT0	Medtr4g028360	1620.5774415315257	1.142261108131776	0.12407340418160286	9.20633326429796	3.374555391849378e-20	1.7249518367172762e-18	Lipid transfer protein
ZT0	Medtr0027s0090	35.83122081265449	1.1410537906909246	0.35429539708720964	3.2206283233480866	0.0012790991475977597	0.007534154445330227	hypothetical protein
ZT0	Medtr8g085560	716.3454328309507	1.1409375320935915	0.12548543843535373	9.092190666260992	9.706329288495284e-20	4.759770410543907e-18	protease inhibitor/seed storage/LTP family protein
ZT0	Medtr7g104650	465.70565713846185	1.1406039564758976	0.13949394086732536	8.17672760109876	2.9165633838884696e-16	1.0496685873414491e-14	SOUL heme-binding family protein
ZT0	Medtr3g111990	100.23497288484162	1.1404797252946313	0.25275249545502515	4.512239229296031	6.414677712442751e-6	6.288352481558831e-5	phenylcoumaran benzylic ether reductase-like protein
ZT0	Medtr2g036920	35.73170647164084	1.1400135166316288	0.3539609875195367	3.220732105593152	0.0012786360821892267	0.007531945053804031	DUF630 family protein
ZT0	Medtr8g009870	389.67515212671475	1.138403707477934	0.13254468181556706	8.588829758269723	8.78595874675082e-18	3.6131305854793716e-16	calcium-binding EF hand protein
ZT0	Medtr4g094398	305.3830679946217	1.1371647095237591	0.26463266154033854	4.297144210789032	1.7301264369512422e-5	1.562094543201153e-4	60S ribosomal protein L3B
ZT0	Medtr7g116990	386.7657339978215	1.136594677308107	0.15322912989424137	7.417614901896159	1.1924822403228952e-13	3.2935590134337514e-12	heavy-metal-associated domain protein
ZT0	Medtr5g011990	2472.4963560881233	1.1357255365081498	0.1850242959266465	6.138250821710528	8.34350554797392e-10	1.4519734654827786e-8	hypothetical protein
ZT0	Medtr4g129920	56.26871176041609	1.1345519459661406	0.2879054347284314	3.940710417767257	8.124065227300807e-5	6.402636825860596e-4	cytosolic purine 5-nucleotidase
ZT0	Medtr8g104540	2459.9810969300947	1.1337261844664972	0.11389547815042568	9.954093023510081	2.420195577568311e-23	1.593978041164606e-21	cytoplasmic phosphoglucomutase
ZT0	Medtr8g007140	3996.538388893067	1.1333209259501902	0.12128503833470311	9.344276437647913	9.251989032153649e-21	4.975849880232383e-19	patatin-like phospholipase
ZT0	Medtr2g102740	176.52667430328052	1.1325300844873463	0.1832151344196668	6.181422119273229	6.352669858272316e-10	1.1237925480687514e-8	plastidic ATP/ADP-transporter-like protein
ZT0	Medtr2g461020	89.19640021608673	1.132059960402526	0.2498594970324438	4.5307861972344	5.876458686165888e-6	5.801918735119042e-5	zinc finger, C3HC4 type (RING finger) protein
ZT0	Medtr8g068110	62.30933133228825	1.1320426404953532	0.39038153269409204	2.8998365590783113	0.0037335728367302854	0.01911778639320896	rhamnogalacturonate lyase B-like protein
ZT0	Medtr3g061480	334.16297154421864	1.1319440739384041	0.14952231281747316	7.570402387503234	3.7206991942566716e-14	1.0839274073230903e-12	transmembrane protein, putative
ZT0	Medtr6g066250	132.8157552592277	1.1316381794305252	0.19789324468122307	5.718427535277558	1.0751434935863126e-8	1.620094789173884e-7	small nuclear ribonucleoprotein
ZT0	Medtr6g013420	397.51497389015356	1.1311650870452308	0.21679214404534466	5.2177402092975935	1.811192556357825e-7	2.2835268248469585e-6	blue copper-like protein
ZT0	Medtr2g462000	43.076613477829284	1.1298766134583742	0.4320351362003089	2.615242416150426	0.008916414694993829	0.04049598292950596	COBRA-like protein 2 precursor
ZT0	Medtr8g094200	293.6551635410532	1.1294075932979422	0.1418820021755816	7.9601892839112836	1.7177629530439318e-15	5.738387204042975e-14	DUF3727 family protein
ZT0	Medtr7g084000	4861.312532703425	1.1285001244568948	0.10962320779119294	10.294354153606129	7.471929289803262e-25	5.453935087748979e-23	light-regulated protein, putative
ZT0	Medtr4g094295	360.9693833530428	1.127779809319188	0.19183961936890218	5.878763797745549	4.133416815838655e-9	6.592830621686021e-8	amine oxidase
ZT0	Medtr7g062630	406.6521338903636	1.127513776519329	0.18941483018280383	5.952616146429337	2.6388973078333926e-9	4.3226016356742886e-8	TPR protein
ZT0	Medtr3g102670	205.30188009229508	1.127511505310731	0.2086202967738766	5.404610782108319	6.494927147298226e-8	8.832523226678433e-7	lipase
ZT0	Medtr4g071465	453.6734201473001	1.1265267729592172	0.16094751020988593	6.999342652086718	2.5716621383201237e-12	6.0657221014592e-11	MATE family efflux protein
ZT0	Medtr3g014470	48.519916573174136	1.125426305940274	0.30426091382821735	3.698885577447777	2.1654819080751852e-4	0.0015537464256213638	LRR and NB-ARC domain disease resistance protein
ZT0	Medtr3g092790	192.04435586393515	1.125349905468565	0.18378426737202574	6.1232113148758955	9.170793781226945e-10	1.5885990641913438e-8	late embryogenesis abundant protein
ZT0	Medtr5g096150	1053.30370242533	1.1252844929726094	0.12493893320493296	9.006676014488171	2.1239640418749085e-19	1.0142431749321232e-17	red chlorophyll catabolite reductase, putative
ZT0	Medtr1g101400	1146.8937832092988	1.125219697518109	0.10070936777108631	11.172939741571488	5.531915682349492e-29	5.3398266146873e-27	dihydrodipicolinate reductase
ZT0	Medtr5g068860	591.1297059501618	1.12436402152879	0.1423225669496418	7.900110612301037	2.7865603232429776e-15	9.120232984559012e-14	transcription termination factor family protein
ZT0	Medtr5g009750	87.70267846986494	1.1243534269619033	0.2646274507437713	4.248816303077234	2.1490304963717327e-5	1.9055508605980503e-4	intracellular protein transporter USO1-like protein
ZT0	Medtr6g003980	218.8207517516408	1.1241361576155675	0.18114379191189206	6.2057669531525805	5.44307889080305e-10	9.709091971469939e-9	methionyl-tRNA formyltransferase
ZT0	Medtr6g477870	61.61824257457876	1.123685841485909	0.31721641128112027	3.542331990163295	3.9660597832262844e-4	0.002665834814255256	RNA recognition motif
ZT0	Medtr3g464840	48.96352295618752	1.1214462353574663	0.30568106142511325	3.668680781626381	2.43805266815266e-4	0.0017270296140252399	LRR and NB-ARC domain disease resistance protein, putative
ZT0	Medtr4g069960	685.966770900646	1.1214288924025055	0.1263156535578842	8.877988284235968	6.808040750384307e-19	3.1055111829936307e-17	adenylyl cyclase-associated protein
ZT0	Medtr8g107030	267.18411461506406	1.1208881819300165	0.1640763650581025	6.831503011010081	8.402952747187303e-12	1.854758479541575e-10	3-oxo-5-alpha-steroid 4-dehydrogenase
ZT0	Medtr7g085490	4375.399841146592	1.1204584144074996	0.11350889668851981	9.871106557243294	5.554839418674695e-23	3.5599202921177206e-21	NDH-dependent cyclic electron flow protein, putative
ZT0	Medtr2g073350	36.87728729258338	1.1199095554775884	0.34956315410122285	3.203740275078582	0.0013565479293866371	0.007926542940973443	NAD/NADH kinase family protein
ZT0	Medtr5g077000	7175.13699526127	1.1186326229269599	0.09301731770486739	12.026068376603213	2.592132825995655e-33	3.170548750882114e-31	UTP-glucose-1-phosphate uridylyltransferase
ZT0	Medtr6g088460	987.6800116366096	1.1178723215498887	0.12914624991216883	8.655863583419134	4.8919345133933986e-18	2.0735021437462514e-16	hypothetical protein
ZT0	Medtr3g065330	787.3755833455883	1.1170614223020803	0.10612830866946765	10.525574526784585	6.585843524746983e-26	5.177960721660576e-24	nudix hydrolase-like protein
ZT0	Medtr3g075050	363.8753158248455	1.1168485479087844	0.18159613499973287	6.150177964472797	7.739605405013565e-10	1.3532060746932027e-8	nucleic acid-binding, OB-fold-like protein
ZT0	Medtr4g019900	272.37326097779254	1.115285826701902	0.15064747769857292	7.403282442826236	1.3285874707995198e-13	3.650630913024868e-12	DUF3527 domain protein
ZT0	Medtr7g113480	1226.816593025935	1.1146759113135305	0.0919526608589052	12.1222801048022	8.048826155883168e-34	1.010469934701931e-31	Xaa-pro aminopeptidase P
ZT0	Medtr3g009150	377.4652131765657	1.1137209218793447	0.16795703843027526	6.630986901699202	3.3344982752954095e-11	6.902798412253215e-10	bacterial trigger factor protein
ZT0	Medtr8g077115	335.8596250973375	1.1121839776890445	0.1646562129665493	6.754582518638334	1.4324712194166058e-11	3.077746193386444e-10	phosphatidic acid phosphatase (PAP2) family protein
ZT0	Medtr4g094595	606.8947064986023	1.1115890765091858	0.12890815638046882	8.623108946096178	6.516040876359424e-18	2.7254685873663604e-16	starch synthase IV
ZT0	Medtr6g034195	522.8364918322568	1.1115272466398725	0.1803959085892918	6.161598981551692	7.201403430584859e-10	1.2642693494498166e-8	pyruvate kinase family protein
ZT0	Medtr8g102600	478.2321154542628	1.110238994491608	0.1289503324154846	8.609818785998636	7.317615791438709e-18	3.042905604968345e-16	2OG-Fe(II) oxygenase family oxidoreductase
ZT0	Medtr4g081560	81.9947880313327	1.1097585867338138	0.24680494179543236	4.496500672395986	6.908096117990555e-6	6.735039736077788e-5	DUF538 family protein
ZT0	Medtr0007s0090	231.10713963646188	1.1079195481281883	0.23015089934885438	4.813883201250689	1.4802534365673589e-6	1.6120490872411252e-5	disease resistance protein (NBS-LRR class) family protein
ZT0	Medtr8g087940	250.34171613733952	1.1078159102457983	0.16514399096455332	6.708181773829004	1.9706436219972638e-11	4.1732997010983363e-10	5'-3' exonuclease family protein
ZT0	Medtr3g068155	70.34210305134268	1.107111976461697	0.2913696575075153	3.7996817717134506	1.44882011780244e-4	0.0010833884583951521	NAD(P)-binding rossmann-fold protein
ZT0	Medtr2g023450	75.2051022216213	1.1064007796231707	0.28005406311075887	3.950668550684798	7.793319081839506e-5	6.168660255034654e-4	ankyrin repeat 13C-like protein
ZT0	Medtr1g076310	5785.712904213537	1.106196212030424	0.1576591627004177	7.01637756463547	2.2769424595358298e-12	5.400327240594397e-11	30S ribosomal S16-like protein
ZT0	Medtr5g090150	71.09359272078912	1.106087385039446	0.28046033939202397	3.9438281627883605	8.019112879764965e-5	6.328077831939874e-4	PPR superfamily protein
ZT0	Medtr4g071010	1569.386915824333	1.105914027513518	0.0910794124423128	12.142305246138623	6.302500893830095e-34	7.994372244884929e-32	transmembrane protein, putative
ZT0	Medtr3g071420	35.772895798053526	1.1050915757491238	0.38656498948195395	2.858747185641634	0.004253176000415866	0.02141386951842028	lateral organ boundaries (LOB) domain protein
ZT0	Medtr7g096280	949.3045066312518	1.1047850552081822	0.1257463330267613	8.785823241247616	1.5522351677713404e-18	6.886133423035346e-17	linker histone H1 and h5 family protein
ZT0	Medtr3g077640	935.4894148208477	1.1034131179225481	0.12442851593955453	8.867847611865509	7.457328689455958e-19	3.398065366637675e-17	plastid phosphate translocator
ZT0	Medtr5g070360	37.104400973276	1.103059733422671	0.3865623348606669	2.853510634501573	0.004323908067169648	0.021721016704474606	Lipid transfer protein
ZT0	Medtr8g098320	45.003653089099856	1.1025703823610644	0.3540781119091393	3.1139184978595833	0.001846204802018811	0.010400845844772378	DNA-damage-repair/toleration protein DRT102
ZT0	Medtr7g092970	50.207904002928835	1.1025260663724894	0.31889736787236905	3.4573068875681305	5.45603128679483e-4	0.003539516584144365	hypothetical protein
ZT0	Medtr1g077690	33.10508750331249	1.1019955458470425	0.3771299119743205	2.922058184348102	0.003477265742362275	0.0180067432479169	60S ribosomal protein L6
ZT0	Medtr1g017390	4024.287553510925	1.101751037435222	0.13885157242083043	7.9347393639593955	2.109378272720936e-15	6.986652522644742e-14	TCP-1/cpn60 chaperonin family protein
ZT0	Medtr1g033230	25.792794456080117	1.1012516977624343	0.4029290359120766	2.7331157588820156	0.006273827817166134	0.029980752230047685	OB-fold nucleic acid-binding domain protein
ZT0	Medtr5g092080	255.7911334642632	1.1007476120379647	0.21817718603803107	5.045200334768688	4.5304642678136757e-7	5.343312755770887e-6	lipocalin-like domain protein
ZT0	Medtr5g030580	151.05732025758445	1.0974012444281043	0.19216892276336592	5.710607254532142	1.1257376448201153e-8	1.6918668974811e-7	sphingolipid transporter spinster-like protein, putative
ZT0	Medtr3g114680	33.158474279798725	1.0969476153656608	0.3711972711049767	2.955160775024765	0.00312506151206278	0.016414226562441646	hypothetical protein
ZT0	Medtr4g024940	1369.6341744016138	1.0967230034331044	0.10780924844355556	10.172810025730797	2.6223224978700596e-24	1.8555640683275578e-22	arginase family protein
ZT0	Medtr2g014770	206.31460884488618	1.0966111045897196	0.17752185945525353	6.177329980402404	6.519472132476137e-10	1.152347654794812e-8	auxin response factor 3
ZT0	Medtr4g133740	405.8679686508747	1.0965987212839599	0.17504949785383692	6.264506523746783	3.7400790398134937e-10	6.845352017717643e-9	pentatricopeptide (PPR) repeat protein
ZT0	Medtr5g071900	2874.1405460810715	1.0963013682439482	0.11406136872723979	9.6115045828144	7.149650027122281e-22	4.1985804891783926e-20	fructose-6-phosphate-2-kinase/fructose-2, 6-bisphosphatase
ZT0	Medtr4g022760	340.3498451309462	1.095905884577189	0.14155019418097461	7.742171537935529	9.773300672085238e-15	3.042872740159775e-13	HXXXD-type acyl-transferase family protein
ZT0	Medtr6g033025	445.29173420076114	1.095514275761671	0.13106372394350818	8.358638399698345	6.344625407929615e-17	2.4207969136672625e-15	TatD-related deoxyribonuclease
ZT0	Medtr7g092780	95.55617006719886	1.0939170236754747	0.37397644612972775	2.925096045476641	0.0034434992504677507	0.017856726171948934	pectinesterase
ZT0	Medtr1g028130	60.19407686541571	1.0925006892093003	0.27460600992991957	3.978429639934357	6.937193336324723e-5	5.549495407419628e-4	receptor-like kinase
ZT0	Medtr3g061530	154.09163374996572	1.0916707954140907	0.21170235653979977	5.1566303429827816	2.514334796208249e-7	3.1001921839192147e-6	transmembrane protein, putative
ZT0	Medtr3g096290	2575.452974656569	1.0913329284519981	0.10842655629069775	10.065181130774574	7.8742254080092e-24	5.367764167466144e-22	cyanobacterial and plant NDH-1 subunit O
ZT0	Medtr8g069840	500.8943426767759	1.091055871696181	0.1515412786047443	7.199727240931589	6.033312782904384e-13	1.5319321438137493e-11	phylloquinone biosynthesis protein
ZT0	Medtr4g020090	327.23637531354643	1.0901274036896642	0.18381526710884558	5.930559636508044	3.0190390360075224e-9	4.907729680329677e-8	uracil phosphoribosyltransferase
ZT0	Medtr1g059660	4289.977952420177	1.0896280987482654	0.0854106052260743	12.757526958907695	2.8304508242556936e-37	4.289260169429602e-35	hypothetical protein
ZT0	Medtr3g084500	1076.1652542688512	1.0895883276583207	0.13998719289081954	7.783485797219502	7.0553076624885054e-15	2.229060671816479e-13	aspartokinase-homoserine dehydrogenase
ZT0	Medtr4g058740	435.9940594827041	1.0891594788053107	0.12624701889805742	8.627209484326839	6.2866966063539846e-18	2.634689003602683e-16	lysine decarboxylase family protein
ZT0	Medtr4g086255	89.5528584336965	1.0888994585943323	0.23953491025078297	4.5458904401629825	5.470348782598568e-6	5.42096368942233e-5	protein disulfide-isomerase SCO2-like protein, putative
ZT0	Medtr4g022560	41.888886983073	1.0887848326616716	0.3477281124119259	3.1311383629859484	0.0017413009957602615	0.009869600904077425	NBS-LRR type disease resistance protein
ZT0	Medtr1g115235	386.4818012443294	1.0887119361026674	0.1641551089317443	6.632214758270813	3.306869643732188e-11	6.85057292272804e-10	thioredoxin superfamily protein, putative
ZT0	Medtr4g107500	3150.2082424165096	1.0879551103997174	0.12118284918080122	8.977797747406653	2.762402956209882e-19	1.303123642483141e-17	plasma membrane H+-ATPase
ZT0	Medtr8g045735	261.80476796999153	1.0869039574114712	0.31322149046132747	3.4700810465164045	5.203013411816434e-4	0.0033931145427658093	polyketide cyclase/dehydrase and lipid transporter
ZT0	Medtr3g099190	1615.7873864498706	1.0867539997780091	0.10522537916893195	10.327869648569306	5.27183892698728e-25	3.881125098268709e-23	acetolactate synthase 1 catalytic subunit
ZT0	Medtr8g036035	47.43731965895551	1.085673201827148	0.33411405005968325	3.249409001606525	0.001156450717689663	0.006886584396201763	4-hydroxy-tetrahydrodipicolinate synthase
ZT0	Medtr3g076970	478.18130639925596	1.0850523227981108	0.12289643796069483	8.82899733143719	1.0561824219842598e-18	4.76450679506282e-17	Serine/Threonine-kinase HT1-like protein
ZT0	Medtr4g085900	137.36495483688694	1.0844677913240104	0.21345063218192753	5.080649236024283	3.7614709891630124e-7	4.498633134406161e-6	class I glutamine amidotransferase superfamily protein
ZT0	Medtr2g042720	5243.250282074183	1.0824775541571259	0.14713401273425725	7.357085788941393	1.8796855628537505e-13	5.048264676647996e-12	light-harvesting complex I chlorophyll A/B-binding protein
ZT0	Medtr4g024960	184.30870762478654	1.0814272668182388	0.17771512090121297	6.085173064251381	1.1636554569553e-9	1.9898578035652642e-8	arginase family protein
ZT0	Medtr7g059040	379.44882523878243	1.0808938723805799	0.2038620354324623	5.302085158168993	1.1448740994777058e-7	1.4938146966973662e-6	F-box/kelch-repeat plant protein
ZT0	Medtr1g116580	53.18257379222916	1.0805220046083273	0.3221731675677542	3.353854738325126	7.969418809114359e-4	0.004956162872767635	DNA-binding domain protein, putative
ZT0	Medtr1g080500	251.9760060314668	1.0800946817942878	0.17185744219924354	6.2848292629776035	3.282142030971967e-10	6.047277828530661e-9	phosphoribosylaminoimidazole carboxylase
ZT0	Medtr8g042000	189.0655744457526	1.0800545061349416	0.1856375415943258	5.818082360168222	5.952657210681883e-9	9.276783953013885e-8	cytochrome P450 family 72 protein
ZT0	Medtr2g084895	264.8546022165529	1.0797429756140584	0.17585330566444463	6.140020919904545	8.251061389607564e-10	1.4370542639914556e-8	nucleobase-ascorbate transporter-like protein
ZT0	Medtr3g095340	90.11145268148157	1.0792913872090855	0.3733741044321516	2.8906433906297084	0.003844540996921359	0.019589930378885123	alginate lyase
ZT0	Medtr1g044580	141.1348216875376	1.079137051812342	0.2622039820619509	4.115639447296321	3.861074748267707e-5	3.2566763860376424e-4	salt stress response/antifungal domain protein
ZT0	Medtr4g461070	236.7763413685229	1.0788290695179044	0.1550779516074305	6.9566889318275775	3.4836297786404797e-12	8.059129468986703e-11	pfkB family carbohydrate kinase
ZT0	Medtr7g094110	139.83446607923793	1.0788172428647518	0.21147898087674963	5.101297719481108	3.3733243055977246e-7	4.070810811068037e-6	sugar porter (SP) family MFS transporter
ZT0	Medtr4g009195	44.05217422483816	1.078021123165737	0.3212232665448568	3.3559870515020687	7.908227128312485e-4	0.00492509751764704	hypothetical protein
ZT0	Medtr3g053200	462.69479484868793	1.0777257469322679	0.13806271698938172	7.806059234769042	5.900385697934075e-15	1.8773356501565048e-13	disease resistance protein (CC-NBS-LRR class) family protein
ZT0	Medtr3g464800	29.142844280163644	1.0770710102520107	0.4021374592836976	2.678365283777667	0.007398248616211545	0.034520850173499006	hypothetical protein
ZT0	Medtr5g032670	2510.896928542812	1.0770077522106123	0.08654501418855809	12.444480624430945	1.4985598186337698e-35	2.0566550302323437e-33	hypothetical protein
ZT0	Medtr5g015530	205.2586212677241	1.0754063819105888	0.16717018183705265	6.4330036020348995	1.2510668516892813e-10	2.4196147242294167e-9	sulfate adenylyltransferase subunit 1/adenylylsulfate kinase
ZT0	Medtr0305s0020	36.93311767635602	1.0747984616274695	0.3854755717360511	2.788240138764026	0.005299524461364097	0.025910534740863064	C2 calcium/lipid-binding and GRAM domain protein
ZT0	Medtr3g093970	2752.1041777792534	1.074636815278641	0.12595281697337443	8.532058600212267	1.437661960084749e-17	5.80625551992718e-16	hypothetical protein
ZT0	Medtr4g101650	1685.7482742075433	1.0744971782698285	0.1365882430715395	7.866688626392607	3.641514978445327e-15	1.17922281563725e-13	monocopper oxidase SKS1-like protein
ZT0	Medtr5g041255	38.327802766928144	1.0730536164730013	0.3846334448949456	2.789808402558657	0.005273924122866124	0.025808542795513305	hypothetical protein
ZT0	Medtr8g014075	55.68068176642292	1.0730414949873095	0.30791852019061133	3.484822849639128	4.924629638044301e-4	0.0032331293609910434	sequence-specific DNA-binding transcription factor
ZT0	Medtr1g062190	1619.7044095949434	1.0727805699021737	0.12522127579059028	8.567079061678012	1.0614301926703962e-17	4.340002535646577e-16	cytochrome P450 family monooxygenase
ZT0	Medtr1g021760	4214.953482688894	1.072299572899057	0.14961880120413434	7.166877185682374	7.672780542030645e-13	1.9259556435317028e-11	30S ribosomal protein S9P
ZT0	Medtr8g044030	306.65992510835827	1.0722095555776474	0.1695548198209115	6.32367488408849	2.554148301348604e-10	4.775850132375354e-9	isoprenylcysteine carboxyl methyltransferase
ZT0	Medtr0291s0010	140.05295785270326	1.071689089294263	0.19679557715209134	5.445697026341296	5.160290731889931e-8	7.115865557487775e-7	calcium-dependent lipid-binding (CaLB domain) family protein
ZT0	Medtr7g099540	983.9552527902861	1.0709698986121203	0.10317150949127038	10.380481044553662	3.0423829947776017e-25	2.275011633300072e-23	transcription factor
ZT0	Medtr2g078900	25.128432657229336	1.0704050652043309	0.41309454279640334	2.5911866517488416	0.009564559996235103	0.04292246065714395	F-box protein interaction domain protein
ZT0	Medtr4g049340	269.31404002581473	1.0683159027157632	0.15473289108443755	6.904258656504934	5.046627465164417e-12	1.1437063090719358e-10	major intrinsic protein (MIP) family transporter
ZT0	Medtr5g029590	3037.772558913851	1.0678387280532864	0.10346071430106366	10.321200034884239	5.6512361644607035e-25	4.1497327650182287e-23	plastid fibrillin
ZT0	Medtr2g010520	159.35416582272268	1.0665929716049927	0.1750442524294114	6.093276167608579	1.1062297479666907e-9	1.8988650966501214e-8	magnesium and cobalt efflux protein CorC, putative
ZT0	Medtr7g007220	83590.78477676197	1.066267689718881	0.0902515265965801	11.814400597178208	3.2888612044364985e-32	3.8053013016736894e-30	ribulose bisphosphate carboxylase small chain
ZT0	Medtr7g007010	64.6307442585161	1.0658869834318472	0.2847132249641615	3.7437213658270228	1.81314715004084e-4	0.0013224436407402397	seed specific protein Bn15D17A
ZT0	Medtr2g089030	1263.439214620791	1.0653864506126027	0.11358452918176952	9.379679242299476	6.617373071772832e-21	3.606489385138064e-19	beta-amylase
ZT0	Medtr5g036310	477.9950086297655	1.06482895811813	0.1512917995727734	7.038246363154224	1.9467426832673097e-12	4.656677763819807e-11	matrixin family protein
ZT0	Medtr3g005720	413.88587323654247	1.0642976679574214	0.16571077232547238	6.422622096450286	1.3394673423291119e-10	2.58067492912283e-9	glutathione S-transferase, amino-terminal domain protein
ZT0	Medtr4g035825	752.0431695610871	1.0625040643334294	0.12709290752480973	8.360057890138508	6.268748813023728e-17	2.3929124983107072e-15	low psii accumulation protein, putative
ZT0	Medtr5g011070	232.83888953112148	1.0609003759235853	0.18551215806757573	5.718764672756033	1.0730127855046408e-8	1.6171687149253187e-7	class II knotted-like homeobox protein
ZT0	Medtr3g098380	244.69704681394205	1.0596892345947302	0.18620808568744562	5.690887324696748	1.26380886848456e-8	1.8844410409531542e-7	respiratory burst oxidase-like protein D
ZT0	Medtr2g017520	6897.563438395142	1.0593673688247263	0.0928845494471167	11.405205441921975	3.938463858106287e-30	4.069562798781805e-28	pyridoxal biosynthesis protein PDX1, putative
ZT0	Medtr3g106620	992.1707614280286	1.058674671063092	0.1816812066112116	5.827100616568456	5.639861226611502e-9	8.81820522685312e-8	Kunitz type trypsin inhibitor
ZT0	Medtr1g081260	113.980987171924	1.0585652988839747	0.21996836684943652	4.8123524034187115	1.491640283806045e-6	1.6230047159673856e-5	plant/T24G3-80 protein
ZT0	Medtr2g009340	313.9930423827771	1.058335404420908	0.19032575354916245	5.560652642562808	2.687676612421535e-8	3.837873107997529e-7	phototropic-responsive NPH3 family protein
ZT0	Medtr4g104470	17856.595778116156	1.057904258976245	0.14985848600815715	7.059355043255014	1.6727717222307923e-12	4.0333065293551235e-11	31 kDa ribonucleoprotein
ZT0	Medtr7g056243	137.34892411903368	1.057239105497622	0.25167527807250645	4.200806346950917	2.6596601697555774e-5	2.3137584203868373e-4	hypothetical protein
ZT0	Medtr5g099290	1369.8950111797694	1.0562034865417953	0.12510347432440666	8.442639121300076	3.1025182298560325e-17	1.2196400865026333e-15	ClC chloride channel family protein
ZT0	Medtr7g088520	3051.7772667712707	1.0561976134268594	0.1473264131430561	7.169098811910095	7.549305542300978e-13	1.8966301071942774e-11	hypothetical protein
ZT0	Medtr4g073010	323.9851406520669	1.0547547273713958	0.18112510261995657	5.823349232737338	5.767984884833547e-9	9.005376838793732e-8	high-affinity nickel-transport family protein
ZT0	Medtr3g117220	157.780784262911	1.054694332219609	0.19962971767455476	5.283253137386181	1.2690983889158422e-7	1.640897071262072e-6	inositol monophosphatase
ZT0	Medtr1g010130	115.22335170235027	1.0541797524953365	0.24586001534222837	4.287723447132938	1.8051363750507373e-5	1.623144049903845e-4	endonuclease V-like protein
ZT0	Medtr7g055730	86.9722482940371	1.0538315373845357	0.24743912439671611	4.258952742230613	2.0538688200204674e-5	1.8285561856104028e-4	50S ribosome-binding GTPase
ZT0	Medtr4g014900	87.65306195102553	1.0536123305030074	0.2643051037254247	3.9863487902888184	6.709785524974263e-5	5.386197605928149e-4	receptor-like kinase
ZT0	Medtr4g094868	260.6974514223718	1.05199468527904	0.1782200193642481	5.902786280866469	3.5741315924591043e-9	5.755447563406968e-8	AP2 domain transcription factor
ZT0	Medtr7g079420	94.61495831944579	1.0516577044143667	0.2349735207896269	4.475643471997517	7.618152048649875e-6	7.369406602704805e-5	hypothetical protein
ZT0	Medtr1g034500	35.6919926399682	1.0507038211069122	0.39901538504480905	2.6332413748630747	0.008457421892976677	0.038690129433461375	bZIP transcription factor
ZT0	Medtr4g011460	2284.6820359826415	1.0500441921785604	0.10045812711851623	10.452555928499073	1.4262868326397932e-25	1.0980599629754595e-23	plastidic ATP/ADP-transporter-like protein
ZT0	Medtr2g104560	88.77893639808036	1.0494118773357208	0.23337814661626152	4.496615868071166	6.9043561464426716e-6	6.732160041662926e-5	helix loop helix DNA-binding domain protein
ZT0	Medtr5g006570	26.615703131049504	1.049250881211304	0.4093952841424081	2.562928597014132	0.010379339186375873	0.045990737521994625	pentatricopeptide (PPR) repeat protein
ZT0	Medtr4g064780	697.4163085845773	1.048820585498433	0.16174723124420434	6.484318633652122	8.913367266320178e-11	1.7539110695676666e-9	translocon at the outer envelope membrane ofs protein 75-III
ZT0	Medtr7g094220	747.5041846655749	1.0487448258486378	0.12292051754307996	8.531893997933128	1.4397094659084244e-17	5.811783331969792e-16	resistance to phytophthora protein, putative
ZT0	Medtr0186s0030	128.73788550483573	1.048462440428506	0.21084560595285065	4.9726549229722306	6.604215602875123e-7	7.594049690010315e-6	glutathione S-transferase, amino-terminal domain protein
ZT0	Medtr7g033680	271.64284323622667	1.0481469875254432	0.17394228931853628	6.02583185280491	1.682420268063917e-9	2.824764380460329e-8	hypothetical protein
ZT0	Medtr7g114790	41.71779915416998	1.0478880259081063	0.32896617543925294	3.185397478962422	0.0014455531236389808	0.008380840902354383	plant/T24G3-80 protein
ZT0	Medtr4g108370	431.83537723083975	1.0477658677549744	0.1384949567103219	7.565372000848356	3.867561850649387e-14	1.123272203706243e-12	TCP family transcription factor
ZT0	Medtr4g053420	156.50735508557415	1.0474837332817084	0.1880604138755301	5.569932085627533	2.5483864988088376e-8	3.651763213857953e-7	UDP-D-apiose/UDP-D-xylose synthase
ZT0	Medtr3g077670	2094.923880539408	1.0454761318526882	0.1268149742832283	8.244106327047183	1.663991431594847e-16	6.130419379223356e-15	boron transporter-like protein
ZT0	Medtr6g015995	231.3884357909739	1.0454632048180224	0.2767926867010057	3.7770622384519226	1.5868908694494912e-4	0.0011740222607989756	pollen Ole e I family allergen
ZT0	Medtr1g018200	879.525751487298	1.0453506797783387	0.16164099093221132	6.467113779429475	9.989243661662178e-11	1.9526918774235515e-9	beta-like galactosidase
ZT0	Medtr8g464010	638.893095876803	1.0451244029852926	0.1257762099834041	8.309396531531634	9.61899860718924e-17	3.618535416289731e-15	hypothetical protein
ZT0	Medtr4g070140	325.2393111844353	1.0443566368716202	0.18992162305781737	5.498882223398487	3.82206301960766e-8	5.350638256030214e-7	RNA-binding (RRM/RBD/RNP motif) family protein
ZT0	Medtr3g117050	69.21518916289024	1.0435776361653408	0.3312557044016816	3.150368800592474	0.001630644774104926	0.009313308355604281	transmembrane protein, putative
ZT0	Medtr3g097260	250.25631066931953	1.043264338891103	0.18492322109572423	5.641608083124749	1.6846923101527395e-8	2.471189919398279e-7	phosphatidylinositol-4-phosphate 5-kinase family protein
ZT0	Medtr8g104110	229.64186954894228	1.0426467931643986	0.1921931242872023	5.424995285504217	5.795606972181421e-8	7.943330702067765e-7	aluminum activated malate transporter family protein
ZT0	Medtr0096s0020	56.082131121171415	1.0420683355328215	0.28551600700576285	3.6497720266583458	2.624731505116063e-4	0.0018449184095561723	CAAX protease self-immunity protein
ZT0	Medtr7g086430	2593.3087768743508	1.0420252842003197	0.11213358710206138	9.292713370989306	1.504042360140573e-20	7.919809770924715e-19	M50 family peptidase
ZT0	Medtr3g053220	28.879388063092232	1.041903260345849	0.40721362025795166	2.5586159413966794	0.010508977036246371	0.04647616807042429	1,4-alpha-glucan-branching enzyme/amyloplastic protein
ZT0	Medtr8g032950	25.392658275799658	1.0413601292791639	0.4078367199289563	2.5533751091872383	0.01066845312548269	0.04707446694515708	UDP-glucosyltransferase family protein
ZT0	Medtr7g011060	224.73162784144782	1.0413079908913714	0.2744279375163496	3.794467867650441	1.479604409187367e-4	0.0011033245907909979	expansin A10
ZT0	Medtr2g026645	35.11906515040797	1.0405557755765449	0.39868726418716427	2.6099548920831706	0.00905541622566053	0.041026814331731117	pentatricopeptide (PPR) repeat protein
ZT0	Medtr2g042130	147.48903368328712	1.0401833422165705	0.22603401017017724	4.601888633632761	4.186770628462654e-6	4.238251373953327e-5	subtilisin-like serine protease
ZT0	Medtr1g110790	41.86438328665801	1.0392371676319792	0.3487622454299737	2.979786892789239	0.0028844897922992705	0.01532737640517989	hypothetical protein
ZT0	Medtr5g024740	96.29942383387858	1.0389565462130086	0.21900180485403406	4.744054720943871	2.094822209112627e-6	2.2261223475763078e-5	tonoplast monosaccharide transporter 2
ZT0	Medtr8g104080	99.75140894491435	1.0385902138629841	0.24722213729973525	4.201040510396463	2.6569103938998256e-5	2.311836056155519e-4	cytochrome P450 family 71 protein
ZT0	Medtr3g088630	208.84283218563544	1.0362197276317577	0.2585058823414376	4.00849573807031	6.11067414183073e-5	4.947479149158837e-4	two-component response regulator ARR3-like protein
ZT0	Medtr4g083370	662.336793879772	1.0361204083466586	0.14040423289975903	7.379552503138506	1.5882244160560953e-13	4.316945222308663e-12	antitermination NusB domain protein, putative
ZT0	Medtr4g122980	594.2642771527657	1.0355449744414944	0.13390876070956734	7.733213039641761	1.0486558904320008e-14	3.244883170899455e-13	beta-glucosidase
ZT0	Medtr5g097180	112.22040274329706	1.0354076350823713	0.20756077220821392	4.988455304279295	6.086398876609533e-7	7.038323498315886e-6	serine carboxypeptidase-like protein
ZT0	Medtr4g115970	12824.551821595189	1.0352149897936487	0.11498575225832239	9.002984886927349	2.196625939163854e-19	1.048356259259806e-17	vacuolar H+-translocating inorganic pyrophosphatase
ZT0	Medtr3g099590	812.9265104697718	1.0352053145223525	0.1524364831456733	6.791060074070828	1.1131255837086196e-11	2.4173149179304195e-10	RNA recognition motif
ZT0	Medtr1g079430	181.55163612968101	1.0328961045226217	0.17351478040309165	5.952784553126275	2.636182339233382e-9	4.318980709628055e-8	Serine/Threonine-kinase PBS1-like protein
ZT0	Medtr7g103420	89.39181587180491	1.0322512940765993	0.2434789113281669	4.239592203060681	2.239262049723514e-5	1.9792052926326755e-4	pyruvate kinase family protein
ZT0	Medtr4g013350	199.94502168986054	1.0304070918851398	0.17828968323431668	5.779398298279157	7.496825542438812e-9	1.1546648730771921e-7	disease resistance response protein
ZT0	Medtr1g077790	195.7832830830126	1.0301609074080758	0.304551230228373	3.3825537550302847	7.181522156553843e-4	0.0045221881815410755	plastocyanin-like domain protein
ZT0	Medtr7g085200	170.39078053527436	1.0298949113134652	0.26075341947533387	3.9496889950119667	7.825280270817223e-5	6.190524778595312e-4	Nod factor-binding lectin-nucleotide phosphohydrolase
ZT0	Medtr7g072470	257.93710236233784	1.0283543559675106	0.2326508941522158	4.420160772280085	9.862749693843104e-6	9.332986613470894e-5	transcription factor bHLH93-like protein
ZT0	Medtr8g075280	36.59565758855097	1.0278162948004048	0.36952603104151116	2.7814449009275446	0.005411751622523435	0.02638390695367592	transmembrane protein, putative
ZT0	Medtr1g037650	188.50106668706883	1.0274164698936668	0.19597341075651348	5.2426319771011025	1.583020852541065e-7	2.0154385932277468e-6	Myb/SANT-like DNA-binding domain protein
ZT0	Medtr1g051385	110.82123470141023	1.0267580981056201	0.21053859730860236	4.8768164661067965	1.0781166035839634e-6	1.1988096571280384e-5	folylpolyglutamate synthase
ZT0	Medtr7g082680	40.18933859496301	1.0262463075903858	0.3404618191754832	3.0142772251987258	0.0025759231010939144	0.013916616350054324	transmembrane protein, putative
ZT0	Medtr6g003960	72.64733800341087	1.0258350646347456	0.2866925088244368	3.5781718498370005	3.4600593224724227e-4	0.0023590562126938113	transcription termination factor family protein
ZT0	Medtr8g102480	258.4757203972293	1.0251771822328497	0.17210977522243004	5.9565308298609905	2.5764852657437673e-9	4.226028131283168e-8	tRNA/rRNA methyltransferase (SpoU) family protein
ZT0	Medtr1g070365	107.67655412675205	1.02487273704511	0.259626562431449	3.947487989853559	7.897547853948478e-5	6.241351737632164e-4	cytochrome P450 family-dependent fatty acid hydroxylase
ZT0	Medtr2g101290	1240.3727681609716	1.0241607466490261	0.1277743750564009	8.015384510367992	1.0979298973516877e-15	3.728867822739052e-14	ATP-dependent zinc metalloprotease FTSH protein
ZT0	Medtr6g016790	279.7424297759722	1.0239455750734916	0.2026215159918985	5.0534888659821915	4.338116168573121e-7	5.134496908394119e-6	glycoside hydrolase family 81 protein
ZT0	Medtr2g101870	360.50221936404853	1.023903439665873	0.1812380242200579	5.6494957063902715	1.6091920443619643e-8	2.3673371621696112e-7	late embryogenesis abundant protein
ZT0	Medtr4g096690	803.9874505259427	1.0230092549559955	0.1382880742441848	7.397667951826398	1.3859688493797666e-13	3.79854842778155e-12	3-oxoacyl-(acyl carrier) synthase II
ZT0	Medtr4g485630	235.12718521884278	1.022541849628549	0.3058225518657233	3.343578959073998	8.270515452308621e-4	0.005123304091279445	flavonoid glucosyltransferase
ZT0	Medtr8g032690	221.60399138933238	1.0222520375669046	0.23186976704692477	4.408733620541508	1.0397681898768707e-5	9.785112378243314e-5	zinc finger, C3HC4 type (RING finger) protein
ZT0	Medtr4g048220	124.55446374419503	1.022172281693715	0.20561896004354333	4.97119663224273	6.65409202795126e-7	7.648320035349535e-6	NEDD8-activating enzyme E1 regulatory subunit-like protein
ZT0	Medtr0287s0050	34.16111709184847	1.0212750174558258	0.34986682769427135	2.919039293282928	0.00351111963145454	0.018158988996988087	complex 1 protein, LYR family protein
ZT0	Medtr7g012870	34.651882788137776	1.020495493806074	0.34831069391656894	2.9298425561705947	0.003391337862021394	0.017624809562152233	complex 1 protein, LYR family protein
ZT0	Medtr8g063120	154.6578428857713	1.0196912814755141	0.20038759264274764	5.088594897656297	3.6072625840652055e-7	4.330535928879177e-6	carboxy-terminal domain cyclin
ZT0	Medtr5g094120	369.5825244902207	1.0193493880388584	0.1912617706516998	5.329603425533273	9.842745557680573e-8	1.2977146206476911e-6	cell division FtsZ-like protein
ZT0	Medtr3g462140	64.51723292679627	1.018505469615269	0.2672504179799593	3.8110528593884005	1.383761712568544e-4	0.0010391867189730615	uncoupling protein
ZT0	Medtr4g095660	1251.8044754724835	1.0177459849932504	0.18498114538197455	5.501890383972206	3.757405496614519e-8	5.263564440774462e-7	acetamidase/formamidase, putative
ZT0	Medtr3g092140	668.1694222188308	1.016932238925717	0.12746051838865613	7.978409720764348	1.4823064620886785e-15	4.988800286322039e-14	aldo/keto reductase family oxidoreductase
ZT0	Medtr0288s0040	979.6646701204503	1.0162729700452708	0.10380367815535722	9.790336798319144	1.238825425235696e-22	7.736559657817673e-21	glycogen/starch/alpha-glucan phosphorylase family protein
ZT0	Medtr1g114560	238.9167876285636	1.01616891196652	0.15955511630541794	6.368764195698903	1.9055730873356725e-10	3.6080311308642253e-9	riboflavin kinase
ZT0	Medtr1g103500	276.60474727722664	1.0156543249608123	0.17716058641519486	5.73295869872838	9.869367233877495e-9	1.4956021638311347e-7	senescence-associated protein SAG102
ZT0	Medtr1g048970	3563.5657581184228	1.015557706060779	0.11071231923501247	9.172942208039407	4.6028123146329986e-20	2.323660320630173e-18	pterin-4-alpha-carbinolamine dehydratase
ZT0	Medtr1g054980	1435.4728439608475	1.015510862690314	0.12014253837656337	8.452550415635411	2.8500742229799557e-17	1.1240136111079861e-15	sucrose-6F-phosphate phosphohydrolase
ZT0	Medtr1g107135	73.5625392584429	1.0149371011877797	0.2518878882675937	4.029320775080535	5.5938244709285705e-5	4.566583249436539e-4	alpha-L-fucosidase-like protein
ZT0	Medtr6g092790	96.5077647679506	1.0148700376667206	0.27230889572110933	3.7269073967606268	1.9384363741556596e-4	0.0014056824117490267	phospholipase A2 family protein
ZT0	Medtr2g015010	193.20452460823034	1.0147858519244486	0.17630261847702122	5.755931821606568	8.616515885608083e-9	1.3166983582469465e-7	aldolase-type TIM barrel family protein
ZT0	Medtr5g027010	546.0259740950183	1.0144681948390455	0.17677599954767098	5.738721305125332	9.539404991755456e-9	1.4484196761732614e-7	transmembrane protein, putative
ZT0	Medtr4g019165	313.38325894751597	1.0138524212383506	0.20527720610324565	4.93894300533507	7.854716374230929e-7	8.92647751475514e-6	pfkB family carbohydrate kinase
ZT0	Medtr2g089795	6105.637351585472	1.013002481782748	0.14213467164718796	7.127061047407638	1.0253462412033212e-12	2.5321328205861218e-11	photosystem II biogenesis protein
ZT0	Medtr2g022990	232.5934396808452	1.0124795295272364	0.17617089707139605	5.747144087691811	9.076338208097092e-9	1.3817853438429463e-7	hypothetical protein
ZT0	Medtr5g043190	137.25694659444085	1.0121780117546493	0.1952966818110524	5.1827711682982995	2.1861319090223017e-7	2.7209858126252285e-6	DUF538 family protein
ZT0	Medtr4g098660	758.9310208941289	1.0117994680049898	0.13393884151474553	7.554190080803403	4.214742747971189e-14	1.217497550881556e-12	pentatricopeptide (PPR) repeat protein
ZT0	Medtr4g056420	281.22418443596007	1.0106660416930544	0.15977949827899693	6.3253799929218255	2.5261016404977873e-10	4.725471323124766e-9	eukaryotic aspartyl protease family protein
ZT0	Medtr8g027265	755.2623832777833	1.0104392125889772	0.1402581074504836	7.204141214765074	5.841080736182138e-13	1.4866627010461196e-11	WNK kinase
ZT0	Medtr8g104030	246.88115738753595	1.0103177346739074	0.181586262854413	5.563844526520879	2.6389508073907332e-8	3.77206958478789e-7	cytochrome P450 family protein
ZT0	Medtr3g099470	729.8896762515035	1.0096323741223758	0.14320490229406002	7.050264047868802	1.785785896359911e-12	4.2868768930608326e-11	seryl-tRNA synthetase/serine-tRNA ligase
ZT0	Medtr5g053940	965.6550581638598	1.0093471998720276	0.12054044734703682	8.373514634188387	5.592473657828476e-17	2.1472089443196148e-15	methionine aminopeptidase 1B
ZT0	Medtr5g030860	153.66579505465452	1.0087652680529686	0.18758077825146502	5.377764595371541	7.541633228923815e-8	1.0160733864051252e-6	glycoside hydrolase family 3 protein
ZT0	Medtr1g080430	1572.0398415064012	1.0080213805513456	0.10288677688278436	9.797385155720763	1.1553781210852284e-22	7.23653801955503e-21	FTSH extracellular protease family protein
ZT0	Medtr8g031010	33.138426550059826	1.0079771111483964	0.36730109290095975	2.7442801849222667	0.006064375340396687	0.029119612845312337	hypothetical protein
ZT0	Medtr5g078300	77.73153814983996	1.0044908987006083	0.33401343135932937	3.007336844547379	0.0026354755390257246	0.014186433776649222	zein-binding protein
ZT0	Medtr8g099535	30.546221826055877	1.0037191935513718	0.3871818674821293	2.5923713837081985	0.009531681409830612	0.042806323750836456	UDP-D-glucose/UDP-D-galactose 4-epimerase
ZT0	Medtr8g010130	99.65454878494035	1.0027127856576186	0.23518236850643318	4.2635542452672865	2.012006272290945e-5	1.7946450362907668e-4	ribosomal RNA large subunit methyltransferase J
ZT0	Medtr5g020890	320.8001476473937	1.002410946049709	0.20636098401340502	4.857560409697374	1.188408858790877e-6	1.3132623449880601e-5	mannan endo-1,4-beta-mannosidase-like protein
ZT0	Medtr1g107315	1570.4244614105169	1.001540780448992	0.12232258009723257	8.187701564607947	2.6626206450986675e-16	9.606977649951451e-15	limonoid UDP-glucosyltransferase-like protein
ZT0	Medtr1g052730	612.0617915488289	1.000917107531852	0.12663066432759224	7.904223774286532	2.6960831805336885e-15	8.844392410624307e-14	exostosin family protein
ZT0	Medtr4g015010	390.9979199197063	0.9991299077852117	0.17460961953727472	5.722078259107156	1.0522881290792899e-8	1.588170449705073e-7	transmembrane protein, putative
ZT0	Medtr4g030890	149.4552324768785	0.9984049374558902	0.26933997106530294	3.7068576695355087	2.0984679784088843e-4	0.0015111087326439754	gaiacol peroxidase
ZT0	Medtr8g087425	618.6397618085055	0.9976213750730545	0.1104647435681215	9.031129234983833	1.6990929170988834e-19	8.18202112272252e-18	glutathione S-transferase
ZT0	Medtr0475s0040	85.33988569836336	0.9974280242412543	0.2385874227586966	4.180555759010133	2.907974912161913e-5	2.512166400759792e-4	hypothetical protein
ZT0	Medtr2g072250	1348.3654099370824	0.9973658980404175	0.10531853533687123	9.469994002957305	2.798597616574272e-21	1.5712519864333715e-19	cytochrome P450 family 709 protein
ZT0	Medtr3g102600	123.10207578383135	0.996848259815368	0.28624018404699403	3.482558757898606	4.966462168218109e-4	0.00325795656483937	two-component response regulator
ZT0	Medtr7g117430	586.9204289565895	0.9967305008968933	0.15304320655948	6.5127392669305815	7.379253685263697e-11	1.463543434172522e-9	eukaryotic aspartyl protease family protein
ZT0	Medtr4g019730	127.53833771833415	0.9955396389037233	0.2306620492869518	4.316009685950707	1.5887501080097068e-5	1.4455768782974611e-4	plant pleckstrin-like region protein
ZT0	Medtr3g051240	161.43253834487217	0.995325219110941	0.21173843558619782	4.700730013213629	2.592330731961649e-6	2.7110706885373935e-5	purple acid phosphatase superfamily protein
ZT0	Medtr7g033710	50.06815489168009	0.9952970656381123	0.32593683576712296	3.053650144499891	0.0022607556027299247	0.012409661155644068	ATP-binding ABC transporter
ZT0	Medtr3g084950	196.87470434033958	0.9952893323037011	0.18317432380001333	5.433563567513651	5.5239592191227666e-8	7.590457203358871e-7	15-cis-zeta-carotene isomerase
ZT0	Medtr2g007030	142.89738993021248	0.9951071716902921	0.20173565500903665	4.932728285665302	8.108892072552209e-7	9.20222504406975e-6	PPR containing plant-like protein
ZT0	Medtr4g130840	53.07140602459263	0.9947458037075797	0.30273818543305486	3.2858286518584885	0.0010168284435078591	0.006138394650859684	endonuclease/exonuclease/phosphatase family protein
ZT0	Medtr1g093100	51.40539128504067	0.992846025510356	0.3525492774707944	2.8161907822732797	0.004859679878673806	0.024042863238879653	xyloglucanase-specific endoglucanase inhibitor protein
ZT0	Medtr8g024210	317.204939555926	0.9914314747518259	0.22864945274688722	4.336032572312041	1.4507745521075152e-5	1.3330684390582256e-4	transcription factor
ZT0	Medtr3g075110	55.075612956369696	0.9913104135823765	0.3342027740159452	2.966194450364077	0.003015097918314874	0.01592355562337278	oxygen-independent coproporphyrinogen III oxidase, putative
ZT0	Medtr4g133770	1182.1571628254776	0.9911849173536782	0.1510374700812139	6.562510063368455	5.290946848620194e-11	1.0704415623319022e-9	transmembrane protein, putative
ZT0	Medtr2g018690	512.1180259567274	0.9903329826866292	0.14442374025512456	6.857134297569124	7.025557971475795e-12	1.5652570219041311e-10	auxin response factor 2
ZT0	Medtr3g068065	73.35772179721204	0.9894346523648863	0.2904062910371031	3.407070311154084	6.566420923507355e-4	0.004171058383193855	NAD(P)-binding rossmann-fold protein
ZT0	Medtr4g009540	53.60416722842879	0.9887376860903256	0.2999027706039157	3.2968607929139826	9.777194804179831e-4	0.00592905601766327	helix loop helix DNA-binding domain protein
ZT0	Medtr5g014260	25641.65498987003	0.9880156269589386	0.13539669362301301	7.297191685565712	2.9383604134165923e-13	7.731481825345072e-12	glycine cleavage system H protein
ZT0	Medtr4g053380	123.7845383707676	0.9878340396867007	0.25089247502503437	3.9372804608353973	8.241026911671637e-5	6.485860135833491e-4	fasciclin-like arabinogalactan protein
ZT0	Medtr3g091570	4408.537146955603	0.9874169513055435	0.07631499525083639	12.938701601959698	2.7219076768149165e-38	4.3888839037456335e-36	starch synthase 2/amyloplastic protein
ZT0	Medtr7g095930	1355.7527283710785	0.9871106346873901	0.09316315623498808	10.59550443093161	3.1265083226918394e-26	2.518265687571734e-24	transmembrane protein, putative
ZT0	Medtr4g133030	230.5793980114943	0.9867953473510602	0.22495905161197463	4.386555420997929	1.1515983251526825e-5	1.074892059299822e-4	importin subunit alpha-like protein
ZT0	Medtr7g015520	467.909626927779	0.986690142131133	0.15218299613416664	6.483576793699431	8.957325277120033e-11	1.760591599503109e-9	RALF
ZT0	Medtr1g108810	65.7423839004859	0.9864627387366799	0.2577156103480283	3.8277182255453037	1.2933669820637262e-4	9.763540910271226e-4	MATE efflux family protein
ZT0	Medtr5g030340	623.3807544642048	0.9856549168744144	0.1328002039969791	7.422088876436033	1.1528740437175556e-13	3.19343499265924e-12	transmembrane protein, putative
ZT0	Medtr1g017950	975.0479923969729	0.9856357103707897	0.12579117191890407	7.835491913583699	4.670107080606758e-15	1.5032126625622204e-13	GATA type zinc finger transcription factor family protein
ZT0	Medtr1g085560	17894.404902138416	0.9850764096675092	0.13691864557633984	7.1946111175798455	6.263903685238353e-13	1.5886171988763007e-11	peptidyl-prolyl cis-trans isomerase
ZT0	Medtr3g072410	139.97217473885772	0.9849436543080999	0.22869783833232035	4.3067466727730075	1.6567315992811957e-5	1.501528099189753e-4	LysM domain GPI-anchored protein
ZT0	Medtr7g098450	710.9262000232081	0.984428053306952	0.12045954022400045	8.172271382377515	3.0263681804607062e-16	1.0869028674959968e-14	TPR repeat protein
ZT0	Medtr1g008060	87.40373892043414	0.9839439908128206	0.23994561883903165	4.100695797546122	4.119097476263256e-5	3.453894093797473e-4	transcription factor jumonji (JmjC) domain protein, putative
ZT0	Medtr2g010350	261.87730258243	0.9827151245416286	0.15505829000766336	6.337714187955126	2.3319890121686094e-10	4.379576644480727e-9	sphingolipid transporter spinster-like protein, putative
ZT0	Medtr8g064820	207.0998875542733	0.982527818114179	0.1928303486848669	5.095296590060498	3.4819570146131636e-7	4.189504772220054e-6	OBP32pep, putative
ZT0	Medtr2g020360	1343.1240900465073	0.9816585623556356	0.12114054763622274	8.103468091489011	5.34142409985596e-16	1.8720128179683475e-14	acyl carrier protein
ZT0	Medtr8g076220	533.3520220912122	0.9814151889302255	0.14411333580501012	6.810023398931735	9.758287261193751e-12	2.1341306176497453e-10	transmembrane protein, putative
ZT0	Medtr5g008300	803.216951611663	0.9811464556268937	0.12247559121181377	8.010955047606695	1.138210501536994e-15	3.8595478471919774e-14	PPR containing plant-like protein
ZT0	Medtr1g088980	658.2800899920583	0.9803762325129098	0.13942399502717628	7.031617709145521	2.041525290923249e-12	4.86759664185042e-11	DegP protease
ZT0	Medtr1g103810	299.0469858062396	0.9801322955726135	0.15459951666135835	6.339814746766245	2.300416000203204e-10	4.323125942436311e-9	photosystem II Pbs27 protein
ZT0	Medtr4g075640	327.08791321208923	0.9800865054470569	0.13238746274122412	7.403167076045698	1.329742710247537e-13	3.652288638190883e-12	Rop guanine nucleotide exchange factor
ZT0	Medtr4g020530	43.66241531087416	0.9799362704136474	0.32771062545299223	2.990248695961835	0.0027875039303384315	0.014879285500914666	hypothetical protein
ZT0	Medtr4g072990	4115.473010009748	0.9795652482915298	0.1098901787531174	8.914038173440874	4.920687213741221e-19	2.2761169056754367e-17	PPR containing plant-like protein
ZT0	Medtr1g017380	6865.725443668165	0.9789729121061015	0.11217175564713154	8.727445750120394	2.6048873893336813e-18	1.1281257373533121e-16	TCP-1/cpn60 chaperonin family protein
ZT0	Medtr2g019640	203.45880705234083	0.9778723193929524	0.18923161128321414	5.167594952882457	2.371255058870948e-7	2.9351866147250337e-6	cytochrome P450 family monooxygenase
ZT0	Medtr1g096050	235.6909739772415	0.9772598926429328	0.19028135898993814	5.135867737283761	2.8084512998421977e-7	3.4361188952913544e-6	alpha/beta fold hydrolase
ZT0	Medtr7g092740	75.32101555918655	0.9762965056495552	0.30223400394477706	3.2302669220103373	0.0012367469685078433	0.007314379736384716	polygalacturonase inhibitor
ZT0	Medtr5g077100	94.17595978701597	0.9752308351922968	0.2582858700917072	3.775780823186458	1.5950720403373162e-4	0.00117954708537052	L-type lectin-domain receptor kinase
ZT0	Medtr3g102270	330.702375121477	0.9732906792721426	0.14398631353583013	6.75960551646421	1.3836795900530174e-11	2.9796440266684945e-10	DCL protein
ZT0	Medtr8g009280	1017.5097920176139	0.9732838514127429	0.18462565195715044	5.271661012948684	1.351946089186226e-7	1.7396970910351254e-6	GroES chaperonin
ZT0	Medtr3g114540	123.79435009947737	0.9730297883740587	0.19877767387788192	4.895065775705952	9.827285352452603e-7	1.0997414349457482e-5	RNA pseudouridine synthase, putative
ZT0	Medtr8g105860	365.0236174635966	0.9725601869881322	0.14884739070036335	6.53394179375264	6.406085021473365e-11	1.2818158437451497e-9	aspartate-semialdehyde dehydrogenase
ZT0	Medtr7g034535	798.5661761501889	0.9718027569036256	0.11956463089090559	8.1278447452435	4.3699040942413716e-16	1.5454406796734666e-14	beta-amyrin synthase
ZT0	Medtr6g091880	636.7818940213887	0.9710710138840399	0.13081378620561793	7.423307910052192	1.1423079421194868e-13	3.1662157981311254e-12	PPR containing plant-like protein
ZT0	Medtr3g088605	301.9003340234425	0.9696848745851923	0.16815074659394325	5.766759257553723	8.081035747975352e-9	1.2404056664425414e-7	plastid transcriptionally active protein
ZT0	Medtr0874s0010	410.18007671129016	0.9687860285996591	0.12976712409109226	7.4655736989254935	8.293745423860124e-14	2.3312885199964012e-12	hypothetical protein
ZT0	Medtr0007s0070	173.93116357598487	0.9687079266550509	0.2506445546039182	3.8648672347414625	1.111496420188006e-4	8.508386511703558e-4	disease resistance protein (NBS-LRR class) family protein
ZT0	Medtr4g101740	9110.69947679861	0.9668627776211435	0.10912815135352731	8.859884141983974	8.009763836921848e-19	3.638174958712195e-17	translation elongation factor EF protein
ZT0	Medtr7g082240	240.57883226865533	0.9666545861858735	0.1485891840058966	6.505551481778868	7.740886744384222e-11	1.531718796057724e-9	group IIB intron splicing facilitator CRS2
ZT0	Medtr1g085070	277.99353346080284	0.966219040688078	0.2064178307447002	4.680889423177343	2.856329810601281e-6	2.9657889689992926e-5	pectinacetylesterase family protein
ZT0	Medtr1g107490	3416.5695146160388	0.9661586933882726	0.1481957107806342	6.519478116464674	7.055243129517729e-11	1.4025305705811653e-9	stress enhanced protein
ZT0	Medtr5g034970	74.74245525377714	0.9661235463758426	0.27586045357820316	3.5022183638292255	4.6140129802386135e-4	0.0030531864237424073	nodulin MtN21/EamA-like transporter family protein
ZT0	Medtr3g083680	176.94063801663992	0.9660784871018621	0.1907281727985785	5.065211252886612	4.079476969098535e-7	4.8505043479269075e-6	PPR containing plant-like protein
ZT0	Medtr8g099450	1942.588514286324	0.9657371161124593	0.104802548314589	9.214824750382755	3.117871954313506e-20	1.5975595256033655e-18	nucleoside diphosphate kinase-like protein
ZT0	Medtr3g027140	1333.714587637828	0.9655787378731383	0.19925849441015214	4.845859850198399	1.2606448806586793e-6	1.3878926923234682e-5	RNA-binding (RRM/RBD/RNP motif) family protein
ZT0	Medtr5g097410	660.3227784743979	0.9653153599841949	0.1722545123967136	5.604006226327526	2.0945317842415776e-8	3.031335553866867e-7	cytokinin receptor histidine kinase
ZT0	Medtr5g092820	646.5876206758619	0.9646748679611111	0.12596726832121533	7.658139140567846	1.8864644507706178e-14	5.671316231565319e-13	eukaryotic translation initiation factor SUI1
ZT0	Medtr5g042420	4491.632027035563	0.9645023700466836	0.11084577825679001	8.701299997301446	3.2810363164517796e-18	1.410960971444507e-16	NAD(P)H dehydrogenase
ZT0	Medtr8g010120	1614.793140467441	0.9644447003421507	0.11559717249869844	8.34315130288338	7.233651758668741e-17	2.7502009927940394e-15	alpha/beta fold hydrolase
ZT0	Medtr4g068230	206.4160786727401	0.9641137797749904	0.17331911098857544	5.562651309921277	2.657064717431048e-8	3.7966936099206666e-7	orn/lys/arg decarboxylase
ZT0	Medtr8g088740	35.38606257211098	0.9639920500250309	0.3675582107835363	2.6226921933536906	0.008723804827790758	0.03973888962308176	Serine/Threonine kinase family protein
ZT0	Medtr4g097500	409.0302729079423	0.963420422641952	0.15473957332004168	6.226076510172017	4.782605774708569e-10	8.61351927704139e-9	thioredoxin-like protein
ZT0	Medtr6g445600	36.22275421179915	0.9621963543311294	0.35706696699144663	2.694722400221856	0.007044729560475095	0.03311935783922016	receptor-like kinase
ZT0	Medtr3g091560	472.72331544343996	0.9604965637039358	0.15242329977514565	6.30150748029243	2.9476455382401247e-10	5.467448244889937e-9	IQ calmodulin-binding motif protein
ZT0	Medtr3g105080	192.21706514175702	0.9582870735949593	0.18854173461940385	5.082625740817475	3.7225272279269625e-7	4.457037914349133e-6	ferredoxin-like protein
ZT0	Medtr5g011460	696.04649241277275	0.9582740845272706	0.13540819924766898	7.076928057912764	1.473849956913837e-12	3.5687509420521135e-11	ycf49-like protein
ZT0	Medtr2g098500	227.4756312488546	0.958166473858941	0.17195931868066605	5.572053211249846	2.5175449619968944e-8	3.609380436138213e-7	oxidoreductase family, NAD-binding rossmann fold protein
ZT0	Medtr8g044220	64.3098788326735	0.9567121887448347	0.2606468229795504	3.670530788782703	2.4204731058408084e-4	0.0017159965829435292	DOF-type zinc finger DNA-binding family protein
ZT0	Medtr2g073070	92.06653058635635	0.9565057519814565	0.2337092564153668	4.09271659433753	4.2634868610641596e-5	3.564493165162712e-4	Na+-bile acid cotransporter
ZT0	Medtr3g073960	468.4857999464433	0.9560547385776355	0.1560694707373869	6.125828030687425	9.021320238299674e-10	1.5645238784752238e-8	DUF581 family protein
ZT0	Medtr5g015840	99.21261287927429	0.9555096626370819	0.2647880809357591	3.608582604097276	3.0787448805120056e-4	0.0021254808633239634	DUF2419 family protein
ZT0	Medtr1g033550	36.93427093512237	0.9553708126455196	0.34148225236524465	2.7977173221396825	0.0051465132122305	0.02526486217712146	nuclear ribonuclease Z
ZT0	Medtr1g105495	66.85105283625329	0.9551252028683815	0.34372253614669673	2.7787680539536845	0.0054565472046816796	0.02657506095931999	xyloglucan endotransglucosylase/hydrolase family protein
ZT0	Medtr5g041910	2569.375567244918	0.9549343949861606	0.11319300891437731	8.436337227403351	3.2743715484191625e-17	1.2836615932950946e-15	oxygen-evolving enhancer protein
ZT0	Medtr7g111880	921.5740483608427	0.9546876384222935	0.16200496033793946	5.892953131995664	3.793540307771198e-9	6.08929360988695e-8	photosystem II reaction center PsbP family protein
ZT0	Medtr3g027870	178.64742308199712	0.9544255781012004	0.18733018601402102	5.094884056912029	3.489547481147928e-7	4.197457928292857e-6	tRNA/rRNA methyltransferase SpoU family protein
ZT0	Medtr4g005880	112.17131190977548	0.9541871103853375	0.20601498246223987	4.631639403023655	3.6278160351596586e-6	3.7061640488052734e-5	D-3-phosphoglycerate dehydrogenase family protein
ZT0	Medtr4g130530	2014.1554923240299	0.9539442688036206	0.09516256717774532	10.024364590982888	1.191233399059582e-23	8.010493574078031e-22	translation initiation factor IF-3
ZT0	Medtr5g080020	45.764858766867604	0.9531736120145966	0.33429299978898463	2.851311910857443	0.0043539236705702235	0.021860255947588256	ribosomal RNA large subunit methyltransferase
ZT0	Medtr3g051310	254.37016588444448	0.9527342660468194	0.17464581748653216	5.455236659877582	4.8907663354781886e-8	6.757260184664233e-7	acyl-peptide hydrolase-like protein
ZT0	Medtr8g061130	1113.3307964699368	0.9517483543532862	0.11519314277660415	8.262196268045455	1.4301629309401781e-16	5.30318536799905e-15	translation initiation factor IF-1
ZT0	Medtr4g106410	70.81209247906375	0.9508602529424482	0.2531489861876453	3.7561290181807334	1.7256175748163626e-4	0.0012648521252955824	ribosomal RNA small subunit methyltransferase G
ZT0	Medtr1g086070	138.36923305231744	0.9507954774018964	0.1940855628411763	4.898847000690872	9.640067096267564e-7	1.0799195928070507e-5	isopenicillin N epimerase-like protein
ZT0	Medtr2g029180	600.0307410965744	0.950464843323211	0.19368694072744036	4.907222137710987	9.23753892769923e-7	1.0380864719643103e-5	triose-phosphate transporter family protein
ZT0	Medtr1g009315	88.36086705085009	0.9498740858433778	0.24227739721725736	3.9206054578487874	8.832677207442004e-5	6.908951420621089e-4	DNA topoisomerase I, bacterial protein
ZT0	Medtr4g094625	1124.2685906518414	0.9495679080493115	0.18780465893488166	5.056146708152535	4.278122761512699e-7	5.070499319500516e-6	thiamine monophosphate synthase
ZT0	Medtr4g132360	31755.409889676313	0.9483817127564033	0.10355388010874589	9.158340679851603	5.270140833849124e-20	2.648060200669965e-18	glycine cleavage system T protein
ZT0	Medtr2g043230	3265.952402651867	0.9470709617783819	0.14597586004045723	6.487860126433926	8.706404948388108e-11	1.714843321097285e-9	GroES chaperonin
ZT0	Medtr5g022700	657.6156021796786	0.9470085999853074	0.16911142422190542	5.5999090797240125	2.1446425890418377e-8	3.0996674286590506e-7	diaminopimelate decarboxylase
ZT0	Medtr4g052500	804.1622998726181	0.9463031530877296	0.11442758035115386	8.269886946693505	1.340860995902042e-16	4.980673252456956e-15	transmembrane protein, putative
ZT0	Medtr3g109700	112.82664979771766	0.9462209351793381	0.22250909922804352	4.252504452456491	2.1139301228723624e-5	1.8765650297597892e-4	peptidyl-tRNA hydrolase II (PTH2) family protein
ZT0	Medtr3g074930	62.769771661961954	0.9454822907896845	0.29373775825472553	3.2187972578240167	0.0012872946708383038	0.007575187648361478	inactive purple acid phosphatase-like protein
ZT0	Medtr2g100660	121.08175226203454	0.9449478678849892	0.20495984465932593	4.610404879334459	4.018854952463715e-6	4.078880524299944e-5	group IIA intron splicing facilitator CRS1
ZT0	Medtr7g066730	91.05227980403855	0.9447601411668599	0.234181201095773	4.03431247575027	5.4762403538454356e-5	4.477850244448918e-4	DUF740 family protein
ZT0	Medtr4g016510	306.77273113002826	0.9446075608955371	0.15928219793120627	5.930402600945472	3.0219279723406022e-9	4.9114934129043735e-8	GDSL-like lipase/acylhydrolase
ZT0	Medtr2g078730	36.637593100386034	0.9445931953373873	0.36460990288844786	2.590695392128131	0.009578223027837658	0.042977017903965006	branched-chain-amino-acid aminotransferase-like protein
ZT0	Medtr4g134250	56.079095068550494	0.9443409501142249	0.32504980271670164	2.905219268621642	0.003669959024242563	0.01884841291198178	calcineurin B-like protein
ZT0	Medtr5g089520	59.98922248061241	0.9443216700246552	0.27990524436507314	3.3737191032869713	7.416000140791464e-4	0.00465272903974914	NOD3, putative
ZT0	Medtr1g116120	27975.96778580683	0.9441041868078173	0.11212824328763123	8.419860680292675	3.769322794497175e-17	1.4716343714767354e-15	plastid transketolase
ZT0	Medtr5g059410	27971.305942044222	0.9439402536618227	0.11215950606184774	8.416052163615172	3.8938397728610944e-17	1.5181418071924976e-15	plastid transketolase
ZT0	Medtr3g030950	1551.3430093853433	0.9427421663084039	0.09125491103185256	10.330864998370766	5.109769978385768e-25	3.768290314809556e-23	PsaB RNA-binding protein
ZT0	Medtr8g107270	142.73616269952836	0.9420058394361389	0.1914580198083412	4.9201691335736815	8.646945806399227e-7	9.771983574771492e-6	ADP/ATP carrier protein
ZT0	Medtr8g032325	85.29157039111884	0.9417907715065846	0.24133867249504237	3.9023616139511628	9.525870158748325e-5	7.404493899155983e-4	hypothetical protein
ZT0	Medtr3g067705	145.80211719212645	0.9400661694105417	0.21371497453431385	4.39869116078062	1.0890567530398196e-5	1.0214156993676127e-4	transmembrane protein, putative
ZT0	Medtr1g032560	147.6022094530419	0.9394838434069811	0.2686037055524635	3.4976577909625366	4.6936296698906355e-4	0.0030986858843090152	hypothetical protein
ZT0	Medtr1g116170	746.6745614672953	0.9393049570602917	0.1325520599875719	7.086309764996191	1.3773532831882813e-12	3.348352870714953e-11	DnaJ/Hsp40 cysteine-rich domain protein
ZT0	Medtr8g020590	18398.34596747436	0.9391271033367944	0.1438158894855439	6.5300649788853375	6.57411636828736e-11	1.3135959007065665e-9	auxin-binding protein ABP19a
ZT0	Medtr4g050760	121.517155834962	0.938878281954932	0.22164289831931885	4.235995328856866	2.2754150682219607e-5	2.0078433282609944e-4	NADPH-dependent quinone oxidoreductase
ZT0	Medtr3g079520	1125.7550982165446	0.9387328811189743	0.11071652509256769	8.47870614015496	2.2771200590961935e-17	9.072453208925829e-16	smad/FHA domain protein
ZT0	Medtr4g121070	196.520461184047	0.9384021651080848	0.1801460745127186	5.209118031832729	1.8974038729657014e-7	2.3806523974695687e-6	tyrosyl-tRNA synthetase
ZT0	Medtr8g016650	41.048931308118355	0.9381431863471706	0.36594253383387654	2.5636352695012232	0.01035823294188792	0.04590909537656298	TIR-NBS-LRR class disease resistance protein
ZT0	Medtr1g052515	52.98086256050633	0.9374119821059038	0.305213726007942	3.071329701867705	0.0021310769093919046	0.011778633076117416	galactinol-raffinose galactosyltransferase
ZT0	Medtr5g043580	2031.3726444016263	0.936902682248834	0.10960973227976745	8.547623123989458	1.25649221824641e-17	5.11045258866633e-16	hypothetical protein
ZT0	Medtr7g077740	177.65421430352268	0.9368342514025196	0.18595462377822788	5.0379723416816	4.704894084474195e-7	5.525830336250762e-6	phosphatidylinositol N-acetyglucosaminlytransferase subunit P-like protein
ZT0	Medtr4g007095	42.02496007134382	0.9365252521491644	0.3593377725379044	2.60625329069845	0.009153874150290993	0.041407158957518744	phospholipid N-methyltransferase
ZT0	Medtr3g479600	1126.12387138326	0.9364924957810625	0.11069789417320454	8.459894406986374	2.6761973516516174e-17	1.0588540538281492e-15	smad/FHA domain protein
ZT0	Medtr2g029830	2406.6448759995437	0.9364879197711676	0.08730634460238537	10.72645893074741	7.647065223256459e-27	6.476179272158437e-25	peroxidase family protein
ZT0	Medtr7g051020	632.6622412868354	0.9362341665551883	0.18566039365484127	5.042724234958419	4.5895044013282564e-7	5.40662309908813e-6	2-hydroxyisoflavanone dehydratase
ZT0	Medtr4g115120	182.98612973354307	0.9358754485696354	0.1675164280309193	5.586768172951351	2.3133420531173307e-8	3.327202193648679e-7	receptor-like kinase
ZT0	Medtr4g019560	40.040347742533974	0.9357532325609248	0.36023054960249984	2.597650958791506	0.009386385166693911	0.04226242627115759	F-box SKIP22-like protein
ZT0	Medtr3g110640	813.187589323405	0.9352680856229775	0.1470445559404463	6.360440069619206	2.01176538089654e-10	3.799853340224173e-9	50S ribosomal protein
ZT0	Medtr4g088030	349.03599698563335	0.9351273934921687	0.15929599407957765	5.870376081303199	4.348076741619986e-9	6.905626611343038e-8	trichome birefringence-like protein
ZT0	Medtr4g098650	49.485330369044405	0.9349084071762017	0.30153901821067636	3.100455830638173	0.001932230297351441	0.010815032886136522	protein phosphatase 2C family protein
ZT0	Medtr5g085300	106.28348038766605	0.9347855845830648	0.21071145031665917	4.436330266714315	9.15054230959071e-6	8.707150839599428e-5	tyrosine specific protein phosphatase family protein
ZT0	Medtr7g102930	556.7787209279262	0.9346450348500469	0.11440873798348833	8.169350097935146	3.100551761074457e-16	1.110749965620063e-14	hypothetical protein
ZT0	Medtr1g008300	68.7520380659038	0.9345122826346901	0.2967124372233145	3.1495554799792527	0.0016351905732454393	0.009337402753186242	rhomboid protease YdcA-like protein, putative
ZT0	Medtr4g132280	100.91303819074004	0.9344684396334034	0.29103285146170976	3.21086927108072	0.0013233412165402747	0.0077552248979505896	glucan endo-1,3-beta-glucosidase-like protein
ZT0	Medtr4g087980	339.2736704188256	0.9342702983190113	0.14617939262388058	6.391258586789232	1.6452587649597628e-10	3.140148360585263e-9	pectinesterase/pectinesterase inhibitor
ZT0	Medtr4g045997	212.57785552201082	0.9342687431376492	0.15644147513700324	5.972001621177924	2.3436020172347017e-9	3.8699943050267145e-8	NAD(P)H dehydrogenase B2
ZT0	Medtr3g005660	168.0523500515749	0.9337812343184352	0.2668776104005005	3.4989118529543157	4.671609930762517e-4	0.0030867668025303806	GDSL-like lipase/acylhydrolase
ZT0	Medtr7g007230	169832.93434646106	0.9335618773054979	0.11309663408168638	8.254550499099855	1.5247499982552064e-16	5.634402022037582e-15	ribulose bisphosphate carboxylase small chain
ZT0	Medtr5g008070	266.5342476759397	0.9334431717041168	0.1965951225409616	4.7480484746493605	2.053888160834105e-6	2.186965605405e-5	eukaryotic aspartyl protease family protein
ZT0	Medtr8g018290	285.2932534619268	0.9321554707392857	0.15936768972911589	5.849086927994692	4.942787393726052e-9	7.789461745827803e-8	phospholipid-transporting ATPase-like protein
ZT0	Medtr1g082430	728.3471972878583	0.9313021920290264	0.1774044888538797	5.2495976739128585	1.524317597203163e-7	1.945908344603173e-6	Mog1/PsbP/DUF1795-like photosystem II reaction center PsbP family protein
ZT0	Medtr1g079760	2775.3276720112217	0.9309698186815178	0.12392515131524885	7.512355714727	5.807273273305918e-14	1.6551888737032382e-12	ammonium transporter 1 protein
ZT0	Medtr1g010150	62.949409860281655	0.9309684767878885	0.28019896895013424	3.3225264185521284	8.920622361792846e-4	0.005477900642736165	CHY and CTCHY and RING-type zinc finger protein
ZT0	Medtr5g093390	32947.59087939301	0.9308002026229742	0.11652706811587633	7.987845379387491	1.3731752454649105e-15	4.6306130175937625e-14	GDP-L-galactose phosphorylase
ZT0	Medtr7g053290	74.08689128310485	0.9299376651403555	0.2946385011533513	3.1561987367575846	0.0015983991167205385	0.009152339488638568	enoyl-acyl-carrier reductase
ZT0	Medtr4g093620	987.8556255794963	0.9283116628072452	0.12265056288788934	7.568751752536048	3.768274691910718e-14	1.0959228231025669e-12	fructose-1,6-bisphosphatase
ZT0	Medtr3g079680	36.372775997990686	0.9259771914846703	0.35538985197378276	2.6055251334328475	0.009173354310677022	0.04147555558325852	ribosomal protein L23 family protein, putative
ZT0	Medtr1g073190	99.78253654568739	0.9257081825986556	0.2454512552072218	3.7714542621390468	1.6229890921467806e-4	0.0011977273407137335	hypothetical protein
ZT0	Medtr2g030000	100.34762734153674	0.9255447083255045	0.2293903515451904	4.0348022577713785	5.464830094988645e-5	4.4689470175064726e-4	glycoside hydrolase family 3 protein
ZT0	Medtr4g045767	307.38897591029314	0.9250040315920303	0.17518568861588363	5.280134689656165	1.29088956789858e-7	1.6668068889078032e-6	phototropic-responsive NPH3 family protein
ZT0	Medtr8g103470	859.5759513409515	0.9248003986702408	0.13461184379537586	6.87012652524123	6.4144985949854794e-12	1.4347162217937741e-10	signal peptidase I family protein
ZT0	Medtr1g013040	68.63367737347151	0.9243063703528185	0.25718264917958367	3.5939686184171795	3.25679080243271e-4	0.002235958852572277	Serine/Threonine kinase family protein
ZT0	Medtr6g034310	38.38888220993895	0.9240009099603278	0.36335618151383997	2.5429618566297414	0.010991722746728381	0.04827944911377849	ABC transporter-like family-protein
ZT0	Medtr5g067460	62.43036226197161	0.9237018341934082	0.31288566861065775	2.952202439616451	0.003155160031198857	0.01655197609651652	MATE efflux family protein
ZT0	Medtr1g096240	802.3291375696248	0.9228728362097082	0.12444302413315723	7.416027074544656	1.2068583874044256e-13	3.3300423825190758e-12	2-oxoacid dehydrogenase acyltransferase family protein
ZT0	Medtr6g004110	40.316992707061495	0.9223884282333923	0.34348715804471075	2.6853651050131186	0.007245061413756786	0.03393261628170538	DegP protease
ZT0	Medtr3g100310	145.72594190461595	0.9221327804119488	0.18041949168719226	5.111048544636875	3.2037563930150955e-7	3.879304516616497e-6	GDP-fucose protein O-fucosyltransferase
ZT0	Medtr7g096120	3950.381589864126	0.9216336861994632	0.10228138968438133	9.010766172061498	2.0462188339099709e-19	9.776632620500652e-18	phospholipase A1
ZT0	Medtr7g035310	603.4174593970752	0.921258114892219	0.12875676645204084	7.155026801914663	8.365657587833344e-13	2.0894620848024824e-11	peptide deformylase 1A
ZT0	Medtr1g018580	71.34543548138501	0.921257270669693	0.2674926331309133	3.444047261738312	5.730755174898766e-4	0.0037003563957378007	3-oxo-delta(4,5)-steroid 5-beta-reductase-like protein
ZT0	Medtr3g024510	63.01843442195068	0.9208826896956565	0.33592818302991817	2.741308220672993	0.006119507290515745	0.029344845377426942	GDSL-like lipase/acylhydrolase
ZT0	Medtr8g095060	62.10966473094682	0.9208138591629508	0.2771199289900517	3.32279913075471	8.911906305718543e-4	0.005473333461700177	magnesium transporter NIPA2-like protein
ZT0	Medtr2g015580	42.011211394350724	0.9205202129258445	0.3242803626019884	2.8386554324156297	0.004530404885797458	0.022628238614046108	GDSL-like lipase/acylhydrolase
ZT0	Medtr3g055310	74.85660204228245	0.9203123145777035	0.31263033121861744	2.943771677528447	0.003242391053115434	0.016945458090692016	ankyrin repeat protein
ZT0	Medtr6g090585	84.40194041321226	0.9195421245248658	0.29146942465780196	3.154849348621898	0.00160581000176079	0.009190471413820778	meiotic nuclear division-like protein
ZT0	Medtr1g100800	334.86088622473943	0.918972035926407	0.1347553355471713	6.819559553578636	9.132005208426587e-12	2.0053405641074232e-10	plant/K24M7-17 protein
ZT0	Medtr2g451510	366.2987764481866	0.918736532224966	0.13856499415873735	6.630365322806417	3.348570740593235e-11	6.9302544551509e-10	glycoside hydrolase family 79 amino-terminal domain protein
ZT0	Medtr1g061560	58.33255359260887	0.9185971075065702	0.2865804540662891	3.2053725035067773	0.0013488779007864691	0.007887646896963358	3-deoxy-D-manno-octulosonic-acid transferase
ZT0	Medtr4g100650	47.74898524500779	0.9185691159866979	0.31194748642425524	2.944627400322836	0.003233437952550035	0.016905652021087812	ethylene response factor
ZT0	Medtr1g016310	63.496664722462164	0.917989521336869	0.3469345231635201	2.646002228219284	0.008144927995401506	0.03746273086039629	F-box/RNI/FBD-like domain protein
ZT0	Medtr6g008950	84.84569433020653	0.917839070682107	0.25151161300209685	3.6492910197130937	2.6296506533825053e-4	0.0018482243387178633	anti-virus transcriptional factor, putative
ZT0	Medtr8g063940	604.6124787855559	0.9176182240978312	0.11045674919362725	8.30748895650799	9.774847662055903e-17	3.672323198004504e-15	spermidine synthase
ZT0	Medtr1g105545	393.8633182576563	0.9175691735777265	0.13514732252013043	6.789399571279357	1.1260118198123086e-11	2.443830976231429e-10	pyruvate, phosphate dikinase regulatory protein, putative
ZT0	Medtr2g064295	50.3600171393889	0.9173653247926615	0.3232473362406364	2.8379671599512992	0.00454018536090999	0.02267179928852871	Ent-kaurene synthase
ZT0	Medtr3g058630	1988.5097684854495	0.9173077170459654	0.16343764902768876	5.612585120400012	1.9932610361556386e-8	2.892593388400776e-7	ZIP metal ion transporter family protein
ZT0	Medtr4g015540	3409.627843804343	0.9161171978987142	0.13119730260644524	6.982744154784998	2.8946928850624475e-12	6.793958465434396e-11	hypothetical protein
ZT0	Medtr3g092220	227.66098589934577	0.9152064990064434	0.1502128925459491	6.0927293489571	1.1100164503760636e-9	1.9046013723687088e-8	SAUR-like auxin-responsive family protein
ZT0	Medtr5g010330	41.09739504918073	0.9146331386726864	0.33387949012102847	2.7394109723275895	0.006154938184139173	0.029488322272172574	AT hook motif DNA-binding family protein
ZT0	Medtr6g033510	2683.0807810258802	0.9144690764363201	0.10932221091763193	8.364897386911801	6.016726630378095e-17	2.2997863129150557e-15	shikimate kinase
ZT0	Medtr4g108780	53.59241775173959	0.9137173797104635	0.31949711132305175	2.8598611609561013	0.0042382651509278975	0.021348409355362197	galactoside 2-alpha-L-fucosyltransferase-like protein
ZT0	Medtr3g055120	119.32251306511677	0.913575082310178	0.24394820526698494	3.7449551281196407	1.8042602021912035e-4	0.0013167470040198674	pathogenesis-related protein bet V I family protein
ZT0	Medtr4g073650	96.31872521573968	0.9128393084135055	0.2175637376714364	4.195732791611029	2.7199076095155383e-5	2.3625696411354408e-4	peptidyl-prolyl cis-trans isomerase
ZT0	Medtr3g113970	1075.689699302655	0.9122297622989438	0.20765396949490014	4.393028288926341	1.1178257523227115e-5	1.0459917039767276e-4	tubulin beta-1 chain
ZT0	Medtr3g031360	453.3169178607164	0.9117138591947976	0.14559697158035384	6.261901255903732	3.803117460609317e-10	6.948845859525601e-9	protein phosphatase 2C family protein
ZT0	Medtr1g115295	676.2943145723641	0.9100849967411082	0.11334173532840514	8.029566462028814	9.781770945110557e-16	3.3380439550433075e-14	methionyl-tRNA synthetase
ZT0	Medtr3g094300	686.2117796313908	0.9100492215589534	0.11081851096858228	8.212068666190236	2.1740987740411326e-16	7.897595970869825e-15	dual specificity phosphatase domain protein
ZT0	Medtr2g029850	729.2774739754036	0.9099499084427948	0.1710684738521395	5.319214510730344	1.0421620405961766e-7	1.3675082592466611e-6	peroxidase family protein
ZT0	Medtr4g129300	91.76184189617668	0.909750981328523	0.23941358584777886	3.7999137689159803	1.4474644590011692e-4	0.0010825638275653398	hypothetical protein
ZT0	Medtr1g043240	122.52449753593	0.9091858091951245	0.22200801532405293	4.095283712473335	4.21651711311597e-5	3.527980017834353e-4	serine/threonine-protein phosphatase PP1
ZT0	Medtr4g059790	146.96737071581558	0.9089669929661133	0.2837915910013685	3.2029384301303345	0.0013603306089939365	0.007945392369333573	fasciclin-like arabinogalactan protein
ZT0	Medtr7g077120	521.5014271358707	0.9078634953219221	0.15220328085649978	5.964808972665139	2.4492040566712996e-9	4.0327086794653206e-8	AT hook motif DNA-binding family protein
ZT0	Medtr1g015700	56.10963669193171	0.9072426789620912	0.2800810673829325	3.2392145868313573	0.00119859359408246	0.007113300306740156	chalcone-flavanone isomerase family protein
ZT0	Medtr4g019910	383.7864157134116	0.9064889687026306	0.13289224732538202	6.821232893165876	9.026247137657953e-12	1.9841521949326673e-10	SnoaL-like domain protein
ZT0	Medtr7g116630	2307.414879261252	0.9059923175703731	0.09273678285210246	9.769503423633518	1.521961972783552e-22	9.442781457226646e-21	violaxanthin de-epoxidase
ZT0	Medtr7g078070	2483.6220129234616	0.905790882781616	0.10299106015623877	8.794849586046785	1.432397315729019e-18	6.384271638350786e-17	cysteine synthase/L-3-cyanoalanine synthase
ZT0	Medtr3g064140	1031.2101654207925	0.9042993772877433	0.12595797237829945	7.1793738833123655	7.003138980541892e-13	1.766047964148729e-11	class I glutamine amidotransferase superfamily protein
ZT0	Medtr7g117750	371.7235747401637	0.9039936096768647	0.1384746839578458	6.528222949055849	6.655458022433115e-11	1.328608803638898e-9	lecithin retinol acyltransferase
ZT0	Medtr2g018740	627.5830211061416	0.9038967178448903	0.13181917247657762	6.857095981280719	7.027441855394465e-12	1.5652694371979037e-10	plastid transcriptionally active protein
ZT0	Medtr2g061490	76.70522927524505	0.9033518176062975	0.2368542900169474	3.8139559031912014	1.367598808934141e-4	0.0010284016337690246	transmembrane protein, putative
ZT0	Medtr1g041575	104.77690520984216	0.9033506740371366	0.24137397608764344	3.7425354989766086	1.8217278764885253e-4	0.001328023335759451	hypothetical protein
ZT0	Medtr0014s0440	101.75677176000038	0.903327280166689	0.22076520850527237	4.091800905961663	4.280360703705088e-5	3.5768542206834826e-4	glycosyltransferase family 90 protein
ZT0	Medtr1g084790	194.28303229224818	0.9032935261876522	0.19223651155145582	4.698865573961834	2.6161056924848117e-6	2.734264763068232e-5	LRR receptor-like kinase
ZT0	Medtr0022s0280	204.90088687937265	0.9031667007481962	0.15998604798819824	5.6452841488704095	1.649086536065558e-8	2.4222815100005673e-7	hypothetical protein
ZT0	Medtr1g096230	1496.7321965566448	0.902799777780168	0.09619965784488327	9.384646453066223	6.312787009206716e-21	3.44793032291879e-19	TPR protein
ZT0	Medtr6g088795	177.15115005791753	0.9025856470816812	0.1888382857348668	4.779675072611767	1.7557872304643649e-6	1.889761190098792e-5	hexokinase
ZT0	Medtr1g024025	87.38835395891657	0.902566452095647	0.23145635466091063	3.8995103565764246	9.638741458432295e-5	7.484075847202078e-4	auxin response factor 2
ZT0	Medtr2g061510	76.25144583107787	0.9023360392638009	0.23819069407494092	3.788292581153077	1.5168615469827632e-4	0.0011285513178020872	transmembrane protein, putative
ZT0	Medtr7g085420	451.93745275883043	0.9022595916010513	0.12645657505301494	7.134936172538225	9.683208251177126e-13	2.3996419405666732e-11	HNH endonuclease domain protein
ZT0	Medtr3g048950	1280.5503204909562	0.9021490993065121	0.11625942306066424	7.75979336174557	8.506787390267704e-15	2.662102106559652e-13	aspartyl/glutamyl-tRNA(Asn/Gln) amidotransferase subunit A
ZT0	Medtr4g085570	184.2880997255252	0.9021313255514589	0.1643217062118555	5.4900313923734805	4.018623114807296e-8	5.608386488831306e-7	filament-plant-like protein, putative
ZT0	Medtr4g093560	961.3313952944507	0.9020302239863706	0.09618678464477848	9.37790183253971	6.7298567566885684e-21	3.6631299142255262e-19	magnesium-dependent phosphatase-like protein
ZT0	Medtr6g072710	43.81625854387249	0.9017562206941515	0.34567381601732566	2.608691138610725	0.009088923657250567	0.04115466939202462	aldo/keto reductase family oxidoreductase
ZT0	Medtr3g118070	5528.810385676227	0.9015081541722477	0.09365984735138266	9.625342979580877	6.249807412064326e-22	3.70317308388199e-20	glutamate-1-semialdehyde 2,1-aminomutase
ZT0	Medtr7g070530	42.60490221912383	0.9014581537392765	0.34045205989238575	2.647826992217995	0.008101097187554354	0.0372941927856376	methyltransferase domain protein
ZT0	Medtr1g023160	462.66748970706584	0.9006185183229383	0.12771409715403692	7.051833261888824	1.7657571999671825e-12	4.2419789972275583e-11	GTP-binding protein Obg2, putative
ZT0	Medtr2g074840	1061.8949746012988	0.9004535935954764	0.12047624206593911	7.474117536822237	7.772364899855574e-14	2.1898814502668186e-12	LRR receptor-like kinase
ZT0	Medtr5g031830	217.45352335398223	0.9000217752482819	0.17736193094815617	5.07449242594998	3.88531706435403e-7	4.637034388764874e-6	UDP-glucosyltransferase family protein
ZT0	Medtr7g117620	397.60093637297325	0.8999770524142576	0.13002351434890877	6.921648418140997	4.464180840707847e-12	1.0198056659055652e-10	ankyrin repeat protein
ZT0	Medtr4g103610	188.41004497420062	0.8995158149949569	0.16862913353013478	5.334284747624641	9.592189886878241e-8	1.267412497090301e-6	oligomeric subunit-like protein
ZT0	Medtr3g465590	51.34004977162778	0.8987931331812962	0.3116466592215832	2.8840133740764644	0.003926420776669657	0.01996437715413362	Serine/Threonine-kinase DDB-G0267514-like protein, putative
ZT0	Medtr2g087960	208.52896725761974	0.898421529285351	0.1968822945702672	4.563241866143046	5.036973029232948e-6	5.021139023901794e-5	cellulose synthase H1-like protein
ZT0	Medtr4g132320	367.78582898482824	0.8982017230705668	0.13687026153850765	6.5624315536056965	5.293734225116073e-11	1.0707524789852071e-9	multi-copper oxidase-like protein
ZT0	Medtr7g075453	2373.6626939820535	0.8979983998050249	0.09779312926623607	9.182632834667524	4.2067770120593047e-20	2.133589661459281e-18	fasciclin-like arabinogalactan protein
ZT0	Medtr1g018840	7737.017541380834	0.8976850601587225	0.12984575777254176	6.913472381063452	4.729317897081452e-12	1.0766397190856525e-10	papain family cysteine protease
ZT0	Medtr5g030990	52.13803040820196	0.8965749478336198	0.32994087085920426	2.7173806794497293	0.006580087652956993	0.03124893809119628	hypothetical protein
ZT0	Medtr7g405770	545.4967944155015	0.8962385893717157	0.13664996946049096	6.558644637171628	5.4299025525802806e-11	1.0972580990132726e-9	Lipid transfer protein
ZT0	Medtr1g008675	111.06792968839967	0.8955964068547706	0.2794155771174428	3.2052486697201465	0.0013494584044951934	0.007890502533147475	transmembrane protein, putative
ZT0	Medtr8g093330	1074.568152635343	0.895547639762088	0.11656840101222539	7.682593498628889	1.5589967989062162e-14	4.731701734220143e-13	uridylate kinase
ZT0	Medtr0102s0060	503.0283086905714	0.8943245501732887	0.14421338115434426	6.201397838499734	5.596384367807861e-10	9.965940714885796e-9	indole-3-acetic acid-amido synthetase
ZT0	Medtr2g008380	71.03094963585781	0.8942178375910836	0.2964929585188333	3.015983388132581	0.0025614729268123764	0.013847285768005788	somatic embryogenesis receptor-like kinase
ZT0	Medtr3g074060	94.03487610527299	0.894060736311979	0.2165544999507431	4.128571498238733	3.650239381174982e-5	3.096537162550302e-4	glycoside hydrolase family 3 amino-terminal domain protein
ZT0	Medtr4g127810	524.502852571642	0.893930527028778	0.15432874054502588	5.792378813380979	6.939639785249076e-9	1.0746463346229442e-7	hydroxyproline-rich glycoprotein family protein
ZT0	Medtr0049s0070	260.1391196718506	0.8927291621412943	0.16062555963318492	5.557827559822915	2.7315304283514703e-8	3.893999921336212e-7	NSP-interacting kinase-like protein
ZT0	Medtr2g069310	452.37635253807696	0.8927086423885371	0.18105490726439138	4.930596225624141	8.197902282473236e-7	9.294284870568835e-6	translation elongation factor EF-2 subunit
ZT0	Medtr8g090025	4439.454178697697	0.892179254288441	0.15963846176587893	5.588748754024484	2.2871157647394813e-8	3.291693591813656e-7	haloacid dehalogenase-like hydrolase
ZT0	Medtr1g111140	638.9301445382068	0.8918413256059223	0.12401668719297497	7.191300991762352	6.417682579330937e-13	1.6256863385867302e-11	2-oxoacid dehydrogenase acyltransferase family protein
ZT0	Medtr7g088590	175.92929802451843	0.8915285178218939	0.1968739855843979	4.528422153772595	5.942576634366983e-6	5.861790454314529e-5	peroxisomal membrane 22 kDa (Mpv17/PMP22) family protein
ZT0	Medtr1g087840	62.133837531930574	0.8913981637982412	0.26790236415150465	3.3273247387027016	8.768412612101409e-4	0.005394879906928159	substrate carrier family protein
ZT0	Medtr2g016280	130.87937782202167	0.8913649459247636	0.2295861946591211	3.8824849518858078	1.0339441665035543e-4	7.969598445807915e-4	CBL-interacting kinase
ZT0	Medtr3g072210	1164.8718879034182	0.8905139951982755	0.10625514203319592	8.380902591237078	5.2523355522448145e-17	2.022964327409811e-15	peroxidase family protein
ZT0	Medtr3g100280	463.3601136849685	0.8895933421123208	0.12845993905310224	6.925064332660039	4.35777440268642e-12	9.965615501015259e-11	mechanosensitive ion channel-like protein
ZT0	Medtr6g093190	112.41670974016725	0.8894965847633248	0.2599285111301355	3.422081636585032	6.214365187992536e-4	0.00397572066851142	hypothetical protein
ZT0	Medtr2g087590	855.0663380428614	0.8894226725935033	0.11928686479775384	7.456166059033274	8.907646598853215e-14	2.498109078918481e-12	outer membrane OMP85 family protein
ZT0	Medtr3g108040	1225.648536447333	0.8889081341768209	0.12083852530979564	7.3561650301335035	1.8926900032345883e-13	5.081596678486844e-12	PsbP domain protein
ZT0	Medtr4g105140	43.81113537839595	0.8889076987400605	0.3375310536641825	2.633558272906218	0.008449533507793469	0.03865610787802708	S-adenosylmethionine-dependent methyltransferase, putative
ZT0	Medtr3g106250	233.84027140420204	0.8884794699329845	0.16863471573884953	5.268662896843248	1.3742106215934342e-7	1.7664001414326654e-6	DUF868 family protein
ZT0	Medtr2g104640	48.67002483660829	0.8884358407666942	0.30902592597561146	2.874955678756902	0.004040842161318514	0.020475640992607635	PPR containing plant-like protein
ZT0	Medtr4g130300	3725.40815768302	0.8873506565229129	0.1829542150149039	4.850124149643817	1.2338422256410332e-6	1.3604838552399904e-5	50S ribosomal protein L35
ZT0	Medtr8g087470	131.6082221248584	0.886746312430868	0.2312607514182389	3.8344003770322987	1.2587097370760498e-4	9.522064648210937e-4	fasciclin domain protein
ZT0	Medtr6g088500	299.81536964953233	0.8866761431748421	0.16422707948288684	5.399086106668769	6.698122210988639e-8	9.0899136877877e-7	short-chain dehydrogenase/reductase
ZT0	Medtr1g070840	552.1272281401023	0.8863010055378675	0.12889213413333264	6.876300183074261	6.1426993307109705e-12	1.377522044775991e-10	single-stranded DNA-binding protein
ZT0	Medtr5g055940	3277.759071457802	0.8859934083305435	0.12615095843001475	7.0232792469989	2.1672044977321632e-12	5.1443318296597675e-11	aspartyl/glutamyl-tRNA(Asn/Gln) amidotransferase subunit B
ZT0	Medtr7g082270	98.12156006590733	0.8859616995125368	0.2267430256367519	3.907338261119749	9.33184677179477e-5	7.266212446353839e-4	sugar porter (SP) family MFS transporter
ZT0	Medtr8g080080	711.1053850046148	0.8857841039461618	0.12948701836511964	6.84071743353053	7.87975474448537e-12	1.7446718417968384e-10	ankyrin repeat protein
ZT0	Medtr5g091570	40.09002212268806	0.8856596765712792	0.32977433199168954	2.68565376578065	0.007238805792947994	0.033907027298660054	magnesium transporter CorA family protein
ZT0	Medtr5g022580	1094.6466679865252	0.885492337554955	0.10288553557134586	8.60657751974194	7.527425018300286e-18	3.12559713902459e-16	3-dehydroquinate synthase
ZT0	Medtr7g115180	342.4977963637018	0.8854862049922488	0.16134677250449214	5.488093695630606	4.062945513553891e-8	5.66562532362352e-7	twin arginine translocase
ZT0	Medtr4g104510	1261.2519019393255	0.8849585410095488	0.14986567427518366	5.90501157312772	3.5262199534691986e-9	5.6857806481362104e-8	transmembrane amino acid transporter family protein
ZT0	Medtr6g032915	185.48827620401659	0.8849196840582774	0.18319329806861986	4.830524333520145	1.3617397021282154e-6	1.4909482518697928e-5	pentatricopeptide (PPR) repeat protein
ZT0	Medtr5g087440	67.51977748176685	0.8843536572570913	0.2633726869607355	3.357803223494218	7.856452049288244e-4	0.004895345494942576	hypothetical protein
ZT0	Medtr8g032340	391.44430558495935	0.8842433649768677	0.12581843722108133	7.027931553649195	2.0961767293505283e-12	4.9881781980820526e-11	signal recognition particle receptor FtsY
ZT0	Medtr0004s0440	1427.1563730764017	0.8839216568195625	0.10381041977657475	8.514768158359987	1.6692392292156044e-17	6.706722797064292e-16	peroxisomal biogenesis factor 11 family protein
ZT0	Medtr7g084160	1320.7684216300038	0.8835083184352763	0.1141905969757619	7.7371372235037	1.0168029742890761e-14	3.155768384541327e-13	cofactor assembly of complex protein C, putative
ZT0	Medtr1g029140	84.53338978892137	0.8834857990964162	0.3385090133658333	2.6099328650419595	0.009055999309653564	0.04102728508876333	transmembrane protein, putative
ZT0	Medtr3g087980	113.28165372522203	0.8834721755255298	0.23346874752466654	3.784113226684393	1.5425758997927768e-4	0.0011453937086138024	bacterial long-chain fatty acid CoA synthetase
ZT0	Medtr2g075860	200.46171779544073	0.8832321662219127	0.17470624292879072	5.055527217661667	4.2920340838553735e-7	5.085243718853472e-6	NHL repeat protein
ZT0	Medtr8g009660	1396.1963986793976	0.8831756516449651	0.10806768011182408	8.172430931533745	3.0223673367200823e-16	1.0859214912713951e-14	ribose-phosphate pyrophosphokinase
ZT0	Medtr8g070840	1564.928432164009	0.8830484828539553	0.11458817647316087	7.706279216868288	1.2953904392612551e-14	3.965367515536241e-13	WEAK movement UNDER BLUE LIGHT-like protein
ZT0	Medtr3g095490	1036.1223415506367	0.8829160115286355	0.12046413809519001	7.329285092555602	2.313836973157511e-13	6.154418193281953e-12	carbamoylphosphate synthase small subunit
ZT0	Medtr3g072260	678.2994924618688	0.8822298834280433	0.12695047087785818	6.949402214323852	3.668372895759053e-12	8.46593227317763e-11	peroxidase family protein
ZT0	Medtr7g014610	251.0997866719621	0.8815741666684106	0.16635736010928207	5.299279611610177	1.162604747768518e-7	1.51510226033395e-6	HXXXD-type acyl-transferase family protein
ZT0	Medtr5g093830	2482.9450448464904	0.8815133061830732	0.15448479162299467	5.706149433365078	1.1556055352443518e-8	1.734319823446475e-7	trigger factor-like protein
ZT0	Medtr2g437990	79.73202314804358	0.8811795444100458	0.2696626797854949	3.267710404387386	0.001084212430872938	0.006497079250513784	mTERF protein
ZT0	Medtr3g462790	197.3222940422013	0.8810644102451174	0.17750388619581722	4.963634482194673	6.918609577328127e-7	7.933190732701678e-6	MYB transcription factor MYB51
ZT0	Medtr2g090885	75.39764192636473	0.8806093125789879	0.2424891553769556	3.6315410114322773	2.817338737619785e-4	0.0019652969098501384	PPR containing plant-like protein
ZT0	Medtr4g108710	206.81359952268917	0.8804527979543627	0.16127970781156512	5.4591666236341405	4.7837466026124094e-8	6.612599033188157e-7	HNH endonuclease domain protein
ZT0	Medtr8g095520	617.0278593456385	0.8804023462094478	0.15141095250798595	5.814654300936468	6.075931832038767e-9	9.453412383411944e-8	respiratory burst oxidase-like protein D
ZT0	Medtr5g017260	249.98863616896716	0.8801238959263658	0.14492159690399484	6.073103765958465	1.2546132575783468e-9	2.1371684789942893e-8	triacylglycerol lipase-like protein
ZT0	Medtr5g038520	435.9528800963252	0.8792504107015107	0.16146767325494854	5.445364963630973	5.169927195278375e-8	7.128005901122939e-7	SecE/sec61-gamma subunit of protein translocation complex protein
ZT0	Medtr6g007180	1313.036128719303	0.8792499344430185	0.09922811521969543	8.8608952462346	7.937442514535511e-19	3.607239002624896e-17	calcium homeostasis regulator CHoR1, putative
ZT0	Medtr7g094460	185.5752096638187	0.8792097221572491	0.21262893452229106	4.134948633084914	3.550340384951116e-5	3.019270398882743e-4	GTP-binding elongation factor Tu family protein
ZT0	Medtr1g110750	5495.504843386458	0.8781853252275952	0.14075035074211353	6.239311807020853	4.395001532944711e-10	7.967394267430153e-9	50S ribosomal protein L15
ZT0	Medtr7g065220	256.3716072279921	0.8777315131638435	0.16122174918564128	5.444250032005086	5.2024102841605454e-8	7.170482429649483e-7	RHO guanyl-nucleotide exchange factor
ZT0	Medtr4g084630	357.0668975083187	0.8769537017430434	0.1748836139782884	5.014498967592906	5.31718381862014e-7	6.195662473465656e-6	transcription termination factor family protein
ZT0	Medtr4g108080	927.0394937010374	0.8769282271583192	0.10651297832146116	8.233064561500747	1.824837807505499e-16	6.685606036740301e-15	ubiquitin-conjugating enzyme
ZT0	Medtr3g058940	579.9800620218602	0.8768124648815808	0.18381869972681159	4.769985133094106	1.8423951634290729e-6	1.9757749736071797e-5	translation elongation factor EF1B, gamma chain
ZT0	Medtr2g103670	402.09207630514555	0.8764635308126933	0.17622487814571017	4.97355163490592	6.573725370898353e-7	7.56508556796125e-6	embryo-specific protein
ZT0	Medtr4g109520	283.1185152424686	0.8757851225851362	0.16351812204113722	5.355890293094301	8.51361567618592e-8	1.1371852951560663e-6	hypothetical protein
ZT0	Medtr7g111860	40187.525856363995	0.8756669217804368	0.09063411631275788	9.661559657719925	4.391268072751964e-22	2.631073284737741e-20	stem-loop-binding protein of 41 kDa protein B
ZT0	Medtr1g031590	153.26112087997132	0.8756017541194879	0.19587368869713542	4.470236711952488	7.813307388180229e-6	7.545402420211946e-5	O-fucosyltransferase family protein
ZT0	Medtr6g009400	409.42874735861926	0.8752147787215306	0.13176957169872838	6.642009740477715	3.094345097495538e-11	6.424292610270804e-10	rRNA methyltransferase YlbH-like protein, putative
ZT0	Medtr5g094610	165.04599870129226	0.8749402207098188	0.2643804384829729	3.3093984779292525	9.349666649086559e-4	0.0057045425674823	transcription termination factor family protein
ZT0	Medtr8g018480	77.89061486872356	0.8740030885335152	0.2736832249478552	3.193484323710519	0.0014056696946203751	0.008178962912225383	disease resistance protein (TIR-NBS-LRR class)
ZT0	Medtr0004s0220	635.8174637950976	0.8738605608195524	0.14822829580871533	5.895369410083796	3.738440704056646e-9	6.004226094191147e-8	riboflavin synthase alpha chain
ZT0	Medtr3g087360	63.581550157216924	0.8724875204195067	0.3030342618967474	2.879171203145302	0.00398721818502082	0.020236254949702583	transmembrane protein, putative
ZT0	Medtr4g126050	870.967714050224	0.872194347741275	0.13828036158804038	6.307434676369183	2.836982513618832e-10	5.270176672077336e-9	valacyclovir hydrolase, putative
ZT0	Medtr4g134680	315.9024170754751	0.8719595354045059	0.15474795570807406	5.634707944377781	1.753552560661487e-8	2.566481542629684e-7	dynamin-2B-like protein
ZT0	Medtr6g021510	381.1904856434585	0.871604878463828	0.12671591100909763	6.878417015849341	6.05212881266224e-12	1.358278555544275e-10	membrane protein
ZT0	Medtr2g461260	1003.0628674210469	0.8710816708227741	0.12053017963861037	7.227083485933291	4.934767657303095e-13	1.2680516411113174e-11	peptidyl-prolyl cis-trans isomerase
ZT0	Medtr2g021310	98.8674270755587	0.8699865101574565	0.31272718137494593	2.781934420706403	0.005403595777120812	0.02635285921811746	armadillo/beta-catenin-like repeat protein
ZT0	Medtr6g088690	46.027648117127114	0.8693673208179202	0.33632969168181925	2.584866404362464	0.009741673555688368	0.043623540263495714	cytochrome b5-like heme/steroid-binding domain protein
ZT0	Medtr2g019790	911.0149397805002	0.8691662113882941	0.12966332966297348	6.703253831653625	2.0382894055407e-11	4.3101590245096253e-10	Obg family GTPase CgtA
ZT0	Medtr5g022350	679.5521452895289	0.8688755462108837	0.12106502415819262	7.176932828060612	7.129269221064194e-13	1.7963744282151748e-11	pathogenesis-related thaumatin family protein
ZT0	Medtr1g022015	155.2374584409265	0.8688118125812098	0.22607798667649734	3.842973946085348	1.2155237689747748e-4	9.214089871590989e-4	PPPDE thiol peptidase family protein, putative
ZT0	Medtr4g077250	44.9203951152527	0.8669164598378897	0.3280378340058301	2.6427331544399917	0.008223982144411737	0.03776953018315362	transmembrane protein, putative
ZT0	Medtr4g015180	552.2693865568084	0.8668897271476381	0.14929534752646217	5.806542142875446	6.377622556289297e-9	9.904807605105924e-8	anthocyanin 5-aromatic acyltransferase
ZT0	Medtr3g116110	3166.571528189372	0.8668160378286064	0.09706756563305022	8.930027575899844	4.259026154563802e-19	1.9775369813110238e-17	photosystem II reaction center PsbP family protein
ZT0	Medtr4g087955	63.521743721424826	0.8665845944469412	0.2799891336247759	3.095065094948593	0.0019676970694002703	0.010986255173267111	ATP synthase F1 complex assembly factor
ZT0	Medtr1g008380	106.16504973987433	0.8661395159352306	0.2277327494202985	3.8033155887329264	1.427722841886495e-4	0.0010691999450915919	indole-3-pyruvate monooxygenase
ZT0	Medtr1g064560	64.91628981813196	0.8651680039658745	0.2777028191404705	3.1154455206601495	0.0018366727242294756	0.010352595039402744	Serine/Threonine-kinase CCR1-like protein
ZT0	Medtr4g078150	1866.2712538400149	0.865167602843212	0.13251042088749795	6.529053315570885	6.618668987261899e-11	1.321881125937401e-9	pfkB family carbohydrate kinase
ZT0	Medtr8g098230	249.9773520989571	0.8644076772753834	0.15950052262493786	5.419466112396509	5.97772791145621e-8	8.17331625325584e-7	P-loop nucleoside triphosphate hydrolase superfamily protein
ZT0	Medtr2g099125	227.92618619960382	0.8641852882103076	0.16797674819135533	5.144672090126707	2.6798849316612015e-7	3.286332681879577e-6	RNA-binding ASCH domain protein
ZT0	Medtr1g016230	65384.73174487622	0.8638890328039387	0.0985382385695673	8.767043589824667	1.8341878884745807e-18	8.090838073734858e-17	glycine dehydrogenase [decarboxylating] protein
ZT0	Medtr2g093280	523.9363993666357	0.863809874852698	0.1283444672477029	6.73040212310483	1.6919483133009754e-11	3.6089839208975966e-10	carbamoyl-phosphate synthase large chain
ZT0	Medtr8g032030	71.4922724011457	0.863409930734	0.25578541515953696	3.375524480922726	7.367513704408446e-4	0.004625359461588584	short-chain dehydrogenase/reductase
ZT0	Medtr2g035620	186.69619861004585	0.863138286076473	0.21797031481108867	3.9598891565786882	7.498455936653345e-5	5.957296068444459e-4	PPR containing plant protein
ZT0	Medtr8g015450	102.02355209793873	0.8629038552972674	0.26499066811631355	3.256355634827522	0.0011285230291837413	0.006738555112540061	transcription factor
ZT0	Medtr2g012380	123.31251299419634	0.862836790241779	0.2261465387478632	3.815388000272596	1.3596911720380693e-4	0.0010230842617971658	NADPH-dependent quinone oxidoreductase
ZT0	Medtr7g073990	859.212024181737	0.8623283086946679	0.1250830331772823	6.894046992548344	5.4227097507091025e-12	1.2237543723134248e-10	acetyltransferase NSI-like protein
ZT0	Medtr0004s0610	41.17347176341625	0.860988086372672	0.3208340113651271	2.6835935588911712	0.007283559278425436	0.034088681831135115	PPR containing plant-like protein
ZT0	Medtr1g086180	246.4177966256035	0.8604931655845505	0.17801513782362877	4.833820180152866	1.3393758023715041e-6	1.4689042679524553e-5	MYB family transcription factor
ZT0	Medtr8g086600	230.59350613595709	0.8601634845819869	0.2592375650472232	3.318051087331028	9.064790327488481e-4	0.005555671781242404	cellulose synthase-like protein
ZT0	Medtr3g064040	1155.366286125812	0.8601233596500548	0.09249562983527854	9.29907024993301	1.4167913126593597e-20	7.492629536126892e-19	transmembrane protein, putative
ZT0	Medtr3g025840	172.63979108468237	0.8601169075774842	0.16865163409016076	5.099961896115799	3.397218649998569e-7	4.0973570652765016e-6	phosphoserine phosphatase
ZT0	Medtr1g076920	1368.9263057994096	0.860089102040199	0.11397283030735945	7.546439793771282	4.473177220921723e-14	1.2886723878038961e-12	alpha/beta fold hydrolase
ZT0	Medtr4g015260	259.3869235793338	0.8599069533324297	0.16868010397583455	5.097856433949209	3.4352118265346315e-7	4.137912726335047e-6	group 1 family glycosyltransferase
ZT0	Medtr3g116320	175.05880935177075	0.8597317391345571	0.21127565414881805	4.069241875493049	4.7166362309772674e-5	3.905971506879521e-4	dehydration-responsive RD22-like protein
ZT0	Medtr4g015930	135.9401806141031	0.8580980382419856	0.20244395190288358	4.238694365409506	2.2482348765957286e-5	1.9865208476174025e-4	leucine-rich receptor-like kinase family protein, putative
ZT0	Medtr6g006990	250126.27281259667	0.8578681656406971	0.08182000471272838	10.484821757865804	1.014367463444616e-25	7.873992948334362e-24	carbonic anhydrase family protein
ZT0	Medtr7g097060	287.72225331814343	0.8578662495382053	0.1602694705197031	5.352649177391158	8.6675793863198e-8	1.154867953714132e-6	arabinose 5-phosphate isomerase, putative
ZT0	Medtr8g085910	97.9096861888615	0.8573518771320802	0.2331491012418519	3.677268634386567	2.3574473576279663e-4	0.001675754609880502	peptidyl-tRNA hydrolase family protein
ZT0	Medtr2g021220	315.01354932541113	0.8569633967283051	0.180218104385908	4.755145991843618	1.983030620043157e-6	2.116518096336264e-5	cobalt ion transmembrane transporters protein
ZT0	Medtr5g038560	262.2242118778357	0.8565870084486568	0.1538013041796894	5.569439173596913	2.5556058575441457e-8	3.6608829433316005e-7	single-stranded DNA-binding protein WHY3
ZT0	Medtr4g068510	116.66922628374914	0.8565331924617281	0.19976668976125983	4.287667746236205	1.8055889546220127e-5	1.6233805134383778e-4	cold acclimation protein WCOR413
ZT0	Medtr1g072140	78.34594443594793	0.8565272058678005	0.24309798190020027	3.523382626102726	4.2607576873708976e-4	0.0028424970639917115	transducin/WD40 repeat protein
ZT0	Medtr1g104933	286.15508826900066	0.8554587364076184	0.1408432668832137	6.0738348047334	1.2489120846735754e-9	2.1288443696944358e-8	2-hydroxyisoflavanone dehydratase
ZT0	Medtr1g016360	905.6555707878226	0.855325963906786	0.11001230359663548	7.774820960416144	7.555418955663106e-15	2.378290334499541e-13	DUF1230 family protein
ZT0	Medtr1g084610	127.77442061323117	0.8544805945417377	0.19685554209101516	4.340647895738048	1.4206321200078517e-5	1.3070548260807249e-4	neutral/alkaline invertase
ZT0	Medtr6g014170	308.9096516793469	0.8542957383695574	0.1814448147663649	4.708295133534571	2.497972494717226e-6	2.6194293324885354e-5	UDP-glucosyltransferase family protein
ZT0	Medtr8g099770	284.8885622767031	0.8542512962449966	0.15793818458524617	5.408769883535794	6.345910413024855e-8	8.64085320552144e-7	cyclin-dependent kinase C
ZT0	Medtr1g086170	78.85655809199453	0.8537212367573519	0.284308124829866	3.002802812153999	0.00267505697282464	0.01436067327188198	hypothetical protein
ZT0	Medtr4g071190	1406.0084146198026	0.8529971681780188	0.12127699020632017	7.0334625449301935	2.0147007658534548e-12	4.808995806310923e-11	hypothetical protein
ZT0	Medtr8g087440	233.11957466628772	0.852561815971092	0.18904018728923666	4.50995012328595	6.484286943840331e-6	6.351500379036828e-5	39S ribosomal protein L46
ZT0	Medtr7g083120	63.67670985791938	0.8518578135323017	0.28941875865304	2.943340015335782	0.003246915935195952	0.016964724621436347	plant integral membrane protein
ZT0	Medtr4g126350	563.285002918289	0.8515285652444015	0.12984819453712307	6.557877591443544	5.4578980143805026e-11	1.102394421393448e-9	GATA type zinc finger transcription factor family protein
ZT0	Medtr4g055030	516.5861862633053	0.8498689453518926	0.12868985785723583	6.6040087346643	4.0018593183910326e-11	8.212828256007676e-10	Low molecular weight tyrosine-phosphatase, putative
ZT0	Medtr2g058580	254.34537083007933	0.8497051584297626	0.16466705780568708	5.160140526907601	2.467645462688948e-7	3.0464923688218687e-6	PPR containing plant-like protein
ZT0	Medtr3g096330	103.76986921152447	0.84948264358127	0.21282601939195062	3.9914416762022973	6.56728405954078e-5	5.279726396036448e-4	glycoside hydrolase family 28 protein
ZT0	Medtr1g100753	372.7649120329616	0.8493840986543766	0.12540987999269645	6.77286429668733	1.2625737044558175e-11	2.725707528378898e-10	3-hexulose-6-phosphate isomerase, putative
ZT0	Medtr3g027470	51.008540006445955	0.8489408841728178	0.2889752183968717	2.9377636216781142	0.0033058897545108256	0.017240241246267322	disease resistance protein (CC-NBS-LRR class) family protein
ZT0	Medtr6g012520	132.38719237675133	0.8485248201003384	0.2149511901470177	3.947523247114764	7.896385264233356e-5	6.241009012495707e-4	expansin A10
ZT0	Medtr8g006090	604.2243049303357	0.8483121072886904	0.11288766702189842	7.514657089371253	5.706029665058984e-14	1.6274159224595276e-12	nodulin MtN21/EamA-like transporter family protein
ZT0	Medtr4g065040	166.77995151465456	0.8478240328861707	0.17511463230444768	4.841537350300778	1.2883845235482182e-6	1.416610798846776e-5	NAD-dependent aldehyde dehydrogenase family protein
ZT0	Medtr8g007295	739.7875816969184	0.8478094706610917	0.16010729920511974	5.295258085485096	1.1884843570040835e-7	1.5467096921521453e-6	lysyl-tRNA synthetase (class II)
ZT0	Medtr2g460740	488.83176785185424	0.8474692856787882	0.14154448996202154	5.9872997239678964	2.1335340537927797e-9	3.5415507112395855e-8	leucine aminopeptidase (cytosol aminopeptidase), putative
ZT0	Medtr7g090640	292.0783021225533	0.847237727525404	0.1622663499183389	5.221278028080247	1.7769252874811335e-7	2.243957863040334e-6	P-loop nucleoside triphosphate hydrolase superfamily protein
ZT0	Medtr8g017080	47.06196177125755	0.8463982420759701	0.32490289647494375	2.6050806295020017	0.00918526416368181	0.04152282564384564	TCP-1/cpn60 chaperonin family protein
ZT0	Medtr1g092860	181.37604213183363	0.8462164934440101	0.18828518218509316	4.494333986474515	6.978802317371679e-6	6.800877013582553e-5	RNA-binding (RRM/RBD/RNP motif) family protein, putative
ZT0	Medtr1g021955	51.36317460044462	0.8459508950063266	0.2892624468316312	2.9245099191832624	0.0034499908424400947	0.017887139150400928	PPR containing plant-like protein
ZT0	Medtr7g094890	945.5390965991375	0.8454357378153837	0.1043960368184789	8.098350891283404	5.570918999450018e-16	1.9500494061034772e-14	ribosome biogenesis GTPase A
ZT0	Medtr5g090130	76.48791373004747	0.8454338786826063	0.271359449601986	3.1155497990677636	0.0018360234433477565	0.010349921619719859	N-acetyl-D-glucosamine kinase-like protein
ZT0	Medtr4g094942	208.83709064317532	0.8451254980353617	0.1988232488329669	4.250637201614983	2.1316321038916097e-5	1.8914948775541467e-4	carboxy-terminal domain cyclin
ZT0	Medtr1g069405	54.863497516800315	0.8451113932980657	0.31506347888080816	2.6823527636403086	0.007310632479200494	0.03418560325974023	transmembrane protein, putative
ZT0	Medtr2g010330	754.0754021285178	0.8446029402730484	0.11741975779930834	7.193022333742401	6.337257132016788e-13	1.6062639302642906e-11	cytochrome P450 family protein
ZT0	Medtr2g026685	1882.6918288592576	0.8445540860921237	0.12130331176091402	6.962333293560195	3.346825348413781e-12	7.782596043758499e-11	heavy metal transport/detoxification superfamily protein
ZT0	Medtr3g104980	4330.318387345631	0.8443187683383432	0.11585603112400085	7.287654860493777	3.153966834286825e-13	8.283516575203618e-12	DnaJ heat shock amino-terminal domain protein, putative
ZT0	Medtr8g077125	669.1535584313624	0.8442985474986617	0.12232546935265852	6.902066691153165	5.125136225466571e-12	1.1608840307525074e-10	GTP-binding protein Era protein
ZT0	Medtr6g092560	91.60739072421507	0.8441805620784023	0.23342859925893666	3.6164401652514453	2.9868231886411413e-4	0.0020708705272609483	F-box protein interaction domain protein
ZT0	Medtr3g083820	255.33775968545106	0.8432648180227927	0.16172864396350553	5.214072147993014	1.8473956156051108e-7	2.324720937802904e-6	purple acid phosphatase superfamily protein
ZT0	Medtr4g106970	944.7278157887304	0.8429834912410775	0.10479186664959012	8.044359912586543	8.6697371629196295e-16	2.979386168810042e-14	phosphoglycerate mutase
ZT0	Medtr3g030975	314.3528694429008	0.8427883355918223	0.18079468918300243	4.661576838348069	3.1379586995091876e-6	3.2385730936834214e-5	PsaB RNA-binding protein
ZT0	Medtr4g055520	532.4585439881853	0.8427861627259059	0.12279734480223108	6.86322789864259	6.732169405364213e-12	1.5026286352640354e-10	cellulose synthase-like protein A1
ZT0	Medtr4g076230	744.1641549504684	0.8424923881910985	0.14001553413196496	6.017135123000334	1.775308871854318e-9	2.9687880001595058e-8	saccharopine dehydrogenase
ZT0	Medtr6g453040	432.76411356383284	0.8422891864130504	0.14669700167873842	5.741693264172064	9.373449811361352e-9	1.424990718836575e-7	rossmann-fold NAD(P)-binding domain protein
ZT0	Medtr0007s0080	90.78663430153395	0.841706665748626	0.3002930686928956	2.8029506955068095	0.005063740989815607	0.02492569297160011	disease resistance protein (TIR-NBS-LRR class), putative
ZT0	Medtr3g103070	278.98828328592333	0.8412796010928631	0.16407788004375745	5.127318812679105	2.9389759591086976e-7	3.585056583827991e-6	calcium-transporting ATPase 2, plasma membrane-type protein
ZT0	Medtr6g069630	539.616031311171	0.8405888420881127	0.14242011327190118	5.902177879070377	3.587340717577248e-9	5.7756320466145915e-8	aldose 1-epimerase family protein
ZT0	Medtr3g084110	214.35165099210144	0.8399100294382155	0.21168904848057155	3.967659335552736	7.258198456510128e-5	5.783591920394577e-4	sugar porter (SP) family MFS transporter
ZT0	Medtr3g464720	91.77120603968629	0.8392790763594465	0.22926474619324214	3.6607419600920106	2.514859361396262e-4	0.0017760001527775317	clathrin heavy chain
ZT0	Medtr1g083380	124.91381089753841	0.8389150145411223	0.20851453632213784	4.023292713008111	5.739009606102525e-5	4.67085553682983e-4	translationally-controlled tumor-like protein
ZT0	Medtr3g095920	87.23702187893554	0.8386771126453141	0.25096698094942177	3.3417826897887237	8.324220378613042e-4	0.005151197953287429	pectinesterase/pectinesterase inhibitor
ZT0	Medtr8g083210	1528.1522629991462	0.8382627437871764	0.09678470448999393	8.661107643035063	4.6720209767644765e-18	1.983234685327588e-16	aspartokinase-homoserine dehydrogenase
ZT0	Medtr2g089140	227.32950791961537	0.8381672262338143	0.1952677381175413	4.292399934131874	1.767522142503199e-5	1.591997115938606e-4	xyloglucan endotransglucosylase/hydrolase family protein
ZT0	Medtr3g078700	172.8984438610871	0.8377246630387416	0.22001629650303722	3.807557332586849	1.4034620809486725e-4	0.001052873244290067	L-ascorbate oxidase
ZT0	Medtr7g078800	5328.323086820288	0.8372349335003257	0.14806723712088204	5.654423961573669	1.5636980315188173e-8	2.3043687686513106e-7	50S ribosomal protein L5P
ZT0	Medtr5g091560	348.84852270889957	0.8368978210767662	0.14365116223588373	5.825903585120533	5.680440514437254e-9	8.876789867605726e-8	hypothetical protein
ZT0	Medtr7g102120	236.8105800571953	0.8363711572879404	0.21854385642717425	3.827017473568953	1.297053106810501e-4	9.79050401173544e-4	S-adenosylmethionine synthase-like protein
ZT0	Medtr7g079440	5759.437645554623	0.83622435631752	0.08634491376494188	9.684697336012018	3.502443757217299e-22	2.1148041924749304e-20	cytochrome P450 family monooxygenase
ZT0	Medtr0199s0040	213.18906757069246	0.8357153361246719	0.16640600016784718	5.022146649049426	5.109714420080789e-7	5.970165783942647e-6	60S ribosomal protein L37a-2
ZT0	Medtr7g098730	101.80979291160507	0.8356235841549753	0.2307596917654804	3.6211852155020825	2.9325646841394873e-4	0.002036879924199099	tyrosine/DOPA decarboxylase
ZT0	Medtr8g104120	197.32303798708463	0.8347740544884492	0.18804858272457015	4.439140366780222	9.031889925211351e-6	8.6047670568220307e-05	aluminum activated malate transporter family protein
ZT0	Medtr6g048440	2211.3668133223223	0.834687651307028	0.10926700536385656	7.638972519906973	2.1896203010972467e-14	6.527691162254396e-13	beta-carotene hydroxylase
ZT0	Medtr7g102450	412.66865433377944	0.8345438977004884	0.23699800287063064	3.521311941839604	4.2941713533496803e-4	0.0028630038255240586	UDP-glucosyltransferase family protein
ZT0	Medtr5g005710	139.24873584385114	0.8330571265789526	0.19075602802758326	4.3671339521626695	1.2588752784912207e-5	1.1680201706157165e-4	glycoprotein membrane precursor GPI-anchored protein
ZT0	Medtr5g092610	410.29312265805777	0.8330044308804478	0.14296849194774383	5.826489595937809	5.660539423127985e-9	8.847305319609676e-8	hypothetical protein
ZT0	Medtr3g112480	517.320573029058	0.8328394426989965	0.12196978765106618	6.82824377034747	8.596043238016226e-12	1.8936707122388453e-10	auxin-induced 5NG4-like protein
ZT0	Medtr3g105100	1517.181951293185	0.8321950580569717	0.13720301826914894	6.065428214009608	1.3160254155729419e-9	2.2370080619685387e-8	YGGT family protein
ZT0	Medtr5g094300	624.6085454600469	0.8321935101186302	0.12419280296017329	6.700819131890451	2.072544402965825e-11	4.3815123896773807e-10	import inner membrane translocase subunit TIM22
ZT0	Medtr8g076250	108.63063556376603	0.832054685150802	0.22553121654376962	3.689310499459494	2.2486264739328486e-4	0.0016061349687005132	transmembrane and coiled-coil protein
ZT0	Medtr1g094190	470.6771949357513	0.8316652395290757	0.14123969374269	5.888325140694518	3.901290204550687e-9	6.248194300666477e-8	RNA pseudouridine synthase
ZT0	Medtr7g113970	112.8758023269746	0.8310834286218767	0.23937859928158411	3.4718367937488956	5.169104866206878e-4	0.0033748570889479404	sugar porter (SP) family MFS transporter
ZT0	Medtr5g015790	900.004502018474	0.8310600206810546	0.1208042670529451	6.879392930026424	6.0108155260364035e-12	1.3493603181416804e-10	phototropic-responsive NPH3 family protein
ZT0	Medtr3g081310	176.23898010225648	0.8298568830217558	0.20208652526352736	4.106443425357508	4.017978141510769e-5	3.376379315694887e-4	PPR containing plant protein
ZT0	Medtr1g061940	116.6024076539771	0.8292661929290113	0.20591546741108296	4.027216621243372	5.644102891862797e-5	4.601924479585684e-4	eukaryotic aspartyl protease family protein
ZT0	Medtr7g090160	416.6807910012043	0.8290623556785964	0.15469751063701923	5.359248201633318	8.356897896179081e-8	1.1174724314709556e-6	pyrroline-5-carboxylate reductase
ZT0	Medtr5g035590	770.1980044081586	0.8285597826637282	0.13052764358461874	6.3477724710979535	2.1845484747831834e-10	4.1135042975794185e-9	LRR ribonuclease inhibitor domain protein
ZT0	Medtr7g007760	640.2474228234446	0.8284780564843737	0.13105623470171426	6.321546306972734	2.5895874924003285e-10	4.834724838624425e-9	palmitoyl protein thioesterase family protein
ZT0	Medtr3g005290	181.2890536581898	0.8282624172135905	0.17495278459529787	4.7342053979279815	2.1991493770087817e-6	2.32860709447801e-5	transmembrane protein, putative
ZT0	Medtr2g081930	164.51543847711397	0.827792668542003	0.24529189298526707	3.374724938796581	7.388950306413769e-4	0.0046377972673201885	organic cation/carnitine transporter
ZT0	Medtr4g088320	291.96962410218566	0.8265774976344242	0.15308387047063768	5.399507440550154	6.682411274168174e-8	9.071635536614541e-7	LRR receptor-like kinase
ZT0	Medtr7g063390	958.2258930830768	0.8256904480273831	0.18970498156210405	4.352497447501532	1.3459543963701915e-5	1.2431565848674842e-4	enoyl-(acyl carrier) reductase
ZT0	Medtr8g067530	552.4108961821502	0.8255671705187365	0.12227193654225638	6.751894129307635	1.4592734851272532e-11	3.1329738163639776e-10	auxin-responsive AUX/IAA family protein
ZT0	Medtr3g074490	136.78866579025285	0.8254627098739747	0.19546486903201274	4.223074529770271	2.4099208353576085e-5	2.1175843793444014e-4	substrate carrier family protein
ZT0	Medtr3g466380	318.1152696411681	0.8251298023356096	0.14824036482735453	5.566161438529797	2.6041199999934943e-8	3.7253927217952046e-7	phosphatidate cytidylyltransferase family protein
ZT0	Medtr5g035330	394.09348638124175	0.8236354363066154	0.13498262620412654	6.101788500255421	1.0488810899001805e-9	1.8044042378391292e-8	RNA recognition motif
ZT0	Medtr1g063360	638.6683692910492	0.823063838162212	0.12389326136993627	6.643330146137676	3.066738498925645e-11	6.371612479447068e-10	hypothetical protein
ZT0	Medtr4g122960	173.29724688740717	0.8229139013872983	0.17315047438708311	4.752593975270604	2.008233770779744e-6	2.1418158377449136e-5	serine carboxypeptidase-like protein
ZT0	Medtr2g031620	170.1780130654303	0.8225132095323826	0.2313184853652388	3.5557608300680372	3.7688682391000977e-4	0.0025476906571273517	toprim domain protein
ZT0	Medtr3g096830	449.4814698992911	0.8216019792513521	0.12281379843116975	6.6898181616930765	2.2344807337901332e-11	4.702955762711681e-10	transmembrane amino acid transporter family protein
ZT0	Medtr4g057230	572.7546556652744	0.8215654247351607	0.11575297346898333	7.097575121517754	1.26964797944481e-12	3.099722269748065e-11	C2H2-type zinc finger protein, putative
ZT0	Medtr8g009650	196.6130452521045	0.8215528595761614	0.17534861596846713	4.685254314889494	2.796125248199313e-6	2.9075084254411606e-5	hypothetical protein
ZT0	Medtr4g086480	1717.2872325399692	0.8214443416182382	0.12598336628736262	6.520260299637963	7.01854843597602e-11	1.3955599560805084e-9	CXE carboxylesterase
ZT0	Medtr3g073450	568.939620306164	0.8211373604944144	0.1424895024934345	5.762791968006556	8.273374820570304e-9	1.2674295082076033e-7	co-chaperone GrpE family protein
ZT0	Medtr1g115225	56.88874120441882	0.8210266525916377	0.2837220085258117	2.89377146615309	0.003806450950802347	0.019428216417746464	LRR receptor-like kinase
ZT0	Medtr6g048050	68.74302079972566	0.8209044478469425	0.30716520638162825	2.6725176901287258	0.007528440495853888	0.0350356057862273	integral membrane protein, putative
ZT0	Medtr0168s0080	280.7314313701971	0.8204563838368079	0.1518355060917164	5.403587111839377	6.53212095843745e-8	8.8802825732203e-7	5-formyltetrahydrofolate cyclo-ligase
ZT0	Medtr2g023320	5145.046865602967	0.8198045807973096	0.08626678333426732	9.503131438443964	2.036715827856415e-21	1.1518071940625246e-19	soluble starch synthase III-1
ZT0	Medtr4g105610	410.28155827457203	0.8195764136415503	0.14015179618833212	5.847776738731383	4.981865837586987e-9	7.844705942721338e-8	CO2+/MG2+ efflux protein ApaG
ZT0	Medtr7g029620	134.37510437050128	0.8194740678483317	0.20832637134292412	3.9336069771954265	8.368057010634924e-5	6.576163756315394e-4	hypothetical protein
ZT0	Medtr4g127580	208.17382019648352	0.8191392490894478	0.2770131112266617	2.9570414391656707	0.0031060637123098635	0.016322419139996963	heavy metal transporting P-type ATPase, putative
ZT0	Medtr3g112100	72.70826449542716	0.8189080177479577	0.26531542621068016	3.0865450586264966	0.0020249725367810735	0.011263441083557169	transmembrane protein, putative
ZT0	Medtr4g057210	3183.1027400499074	0.8187167987560605	0.12883170435386723	6.354932606552018	2.0851801922279099e-10	3.932447754593693e-9	50S ribosomal protein L9
ZT0	Medtr3g070470	77.59223005826703	0.8178677586350096	0.25658017293598695	3.187571936195771	0.0014347276457531847	0.00832540705044986	DNA replication complex GINS protein
ZT0	Medtr1g039490	368.6997786042771	0.8168228338520752	0.1398274171357167	5.841650018173945	5.168630387866741e-9	8.124437925631547e-8	transmembrane protein, putative
ZT0	Medtr4g068280	1734.1545338312342	0.8167843496918844	0.14334204937876316	5.698148960697747	1.2111520808581325e-8	1.8097528998791153e-7	trigger factor-like protein, putative
ZT0	Medtr5g069430	638.6424560669896	0.8167285455139939	0.12074325576439535	6.7641752770661165	1.3407069543530209e-11	2.8900133290963155e-10	ribonuclease E/G family protein
ZT0	Medtr4g061610	231.31712482320194	0.8163947557493695	0.229592036889382	3.5558496139947153	3.7675955602835265e-4	0.002547031439964276	nonphototropic hypocotyl protein
ZT0	Medtr1g054525	447.2118495491448	0.816359083847115	0.16425040327173535	4.970210529690652	6.688024189821481e-7	7.685258772413303e-6	disease resistance response protein
ZT0	Medtr8g039090	340.6597476299017	0.8161048345740595	0.19854745828761253	4.110376640489971	3.950142683364652e-5	3.326558636271088e-4	NADPH:quinone oxidoreductase-like protein
ZT0	Medtr6g075290	1574.8014820325322	0.8160039298879693	0.1334950125590635	6.112617349857447	9.801018552936382e-10	1.691520275151004e-8	cyclic nucleotide-gated cation channel protein
ZT0	Medtr8g028765	53.52841375877785	0.8149185673161599	0.31415725311507414	2.5939829790199354	0.009487118354313283	0.04264645736842039	transferring glycosyl group transferase
ZT0	Medtr4g078200	223.65407147713054	0.8145833270528844	0.21353638884924522	3.8147284003569664	1.363327931083684e-4	0.001025460225418475	prohibitin complex protein
ZT0	Medtr2g437150	83.47121753599234	0.8140808990374738	0.2593302956166544	3.1391662015488517	0.0016942932195294416	0.009635054825724682	mTERF protein
ZT0	Medtr6g093210	384.4800195772829	0.81314130276467	0.1765184754642221	4.6065506776342096	4.094033199293008e-6	4.1515184875608656e-5	CemA-like proton extrusion protein
ZT0	Medtr8g067490	156.04285051559276	0.8122155936135107	0.2339368778125604	3.471943377239951	5.167053077414556e-4	0.003374032065956637	zinc finger (C3HC4-type RING finger) family protein, putative
ZT0	Medtr1g011520	90.86143216224735	0.8120556545797529	0.22183133435605987	3.6606895817356815	2.515373566644756e-4	0.0017762167816587548	PPR containing plant-like protein
ZT0	Medtr7g027020	135.68303650137983	0.8119911206261473	0.29330062181488475	2.768460276700782	0.005632185101390352	0.027298482218004076	RALF-like protein
ZT0	Medtr4g057970	5042.0087102033885	0.8115432256154033	0.1610239537577853	5.039891312295927	4.657963012754678e-7	5.4819902838770524e-6	ruBisCO large subunit-binding protein protein
ZT0	Medtr8g013650	87.06991732475704	0.8114771948464748	0.2562715192486311	3.166474359794897	0.0015429894812369073	0.008878411248891398	zinc finger, C3HC4 type (RING finger) protein
ZT0	Medtr1g115410	3630.532009906295	0.8111657685182787	0.09905528817247358	8.189020328787384	2.633610590067058e-16	9.506312762290958e-15	photosystem II reaction center PsbP family protein
ZT0	Medtr8g023680	128.6824577173288	0.8111352383554028	0.20129120186640462	4.029660664919408	5.585742766962425e-5	4.5608553853454395e-4	ethylene-responsive transcription factor ERF118-like protein
ZT0	Medtr4g085480	4404.945448933826	0.8106842733687871	0.12773859802313933	6.346431586965867	2.2036647415042396e-10	4.146764289397648e-9	Serine/Threonine kinase, plant-type protein, putative
ZT0	Medtr5g014290	1451.676136427139	0.810017123502845	0.11868652307358397	6.8248449994667535	8.802029907027412e-12	1.9373516725955964e-10	FeS assembly protein SufD
ZT0	Medtr8g102820	113.48447773322968	0.8097306734680734	0.1998304108339362	4.052089319582987	5.076227716914657e-5	4.178700289609008e-4	alpha/beta-hydrolase domain protein
ZT0	Medtr5g080010	472.80820093697764	0.809515470978988	0.14708589755351092	5.503691954454576	3.719191693064327e-8	5.21429822761041e-7	double-strand telomere-binding protein, putative
ZT0	Medtr7g081665	511.3042789505016	0.8092074610615702	0.11740140340707654	6.892655773932546	5.476027374722671e-12	1.235135573824434e-10	Serine/Threonine kinase family protein
ZT0	Medtr5g032150	145.9908489487537	0.8088477573864603	0.19571478388111385	4.132788240860698	3.583888910162893e-5	3.0444743376143157e-4	MADS-box transcription factor
ZT0	Medtr5g057040	51.846097011691114	0.8088229718769289	0.3154289084349178	2.5642005226791467	0.010341377982049572	0.04585093593904541	F-box protein interaction domain protein
ZT0	Medtr1g092920	1108.3169963720272	0.808452313564522	0.10836681669262185	7.460330922681476	8.630544038524166e-14	2.4235722550949136e-12	aspartyl aminopeptidase-like protein, putative
ZT0	Medtr5g056550	1207.3970810777407	0.8082444663427382	0.12919520783646318	6.255994164782207	3.949915149441483e-10	7.201697936439093e-9	alpha/beta-hydrolase superfamily protein
ZT0	Medtr8g045640	191.4196829684258	0.8078174748466805	0.2252195505522418	3.5867999597099796	3.34760933570252e-4	0.0022918783889560993	pathogenesis-related protein bet V I family protein
ZT0	Medtr4g123860	454.2151997956378	0.8066462390589271	0.15470937971739185	5.2139452729526194	1.8486602818996932e-7	2.325970511921407e-6	PPR containing plant-like protein
ZT0	Medtr6g015020	220.15536214575172	0.8063416415948368	0.15398533675924675	5.236483281882464	1.6366505939795456e-7	2.079080472648794e-6	biotin carboxyl carrier acetyl-CoA carboxylase
ZT0	Medtr5g042100	501.08567844492325	0.805959272324026	0.14715317236479475	5.477009155643901	4.325748440794101e-8	6.01446218741135e-7	arabinanase/levansucrase/invertase, putative
ZT0	Medtr3g491830	2885.334183619969	0.8051475860221967	0.10300716542059583	7.816423087992391	5.434549773261588e-15	1.7381626880338332e-13	protein phosphatase 2C-like protein
ZT0	Medtr7g090510	1625.8911843223157	0.804935848151703	0.11193394723278778	7.191168256379693	6.423925757955044e-13	1.6267865229107094e-11	UDP-sulfoquinovose synthase
ZT0	Medtr0022s0430	400.14366342280243	0.8041287462616692	0.13535172280172134	5.941030742842105	2.8323548592718132e-9	4.6156494680405915e-8	plant regulator RWP-RK family protein
ZT0	Medtr5g059050	138.12213208505702	0.803390917680568	0.18801822344997146	4.272941755001408	1.9291086075380766e-5	1.7262779993458413e-4	transmembrane protein, putative
ZT0	Medtr3g088645	3963.2988031525133	0.8032131639495654	0.08987569134446564	8.936934469534132	4.0011548982829497e-19	1.864882321126762e-17	NAD(P)H-quinone oxidoreductase subunit M
ZT0	Medtr4g114730	95.51259161145799	0.8031955795771537	0.24461200780566802	3.283549269646862	0.0010250872468856027	0.006182584536372591	plant-specific transcription factor YABBY family protein
ZT0	Medtr1g086940	2409.908277579328	0.8029525467371856	0.09687260278476204	8.288747526699977	1.1444718441978968e-16	4.271564049704618e-15	ATP-dependent Clp protease proteolytic protein
ZT0	Medtr4g087895	47.853841814086906	0.802568950147732	0.30820976081522194	2.6039699327656547	0.009215084057912423	0.04163784352939267	magnesium-chelatase subunit ChlI
ZT0	Medtr3g080800	4302.641584701555	0.802425221423138	0.12889002633185762	6.225657983474268	4.795391556655897e-10	8.634730285612574e-9	50S ribosomal protein L11P
ZT0	Medtr4g075580	63.65291586421757	0.80210368955207	0.30158909258347394	2.659591176461607	0.007823555125106768	0.03618869745065594	alpha 1,4-glycosyltransferase family protein, putative
ZT0	Medtr3g464950	67.6836227665244	0.8020445785616487	0.28551887930422326	2.809077215895983	0.004968372858541323	0.024514309068410848	NB-ARC domain disease resistance protein
ZT0	Medtr1g054630	395.221725849441	0.800655753897385	0.13258888254631304	6.038634148814984	1.554241850466623e-9	2.6169948325850986e-8	DEAD-box ATP-dependent RNA helicase-like protein
ZT0	Medtr7g111760	402.63282570203614	0.8003870316080793	0.12432836256082752	6.437686583513805	1.2130815894312634e-10	2.3493337635626503e-9	glucose-6-phosphate 1-dehydrogenase
ZT0	Medtr8g090185	2448.6151164230178	0.8000936534194885	0.14616650633737796	5.473850839485291	4.4035976415247106e-8	6.119721312568507e-7	50S ribosomal protein L29
ZT0	Medtr8g027620	127.66374114640351	0.799824299012605	0.21834626060789383	3.6631005119383717	2.4918070479106356e-4	0.0017605918422355887	calcineurin B-like protein 4-1
ZT0	Medtr3g017580	425.6062338388736	0.7996689304002693	0.12814464679843518	6.240361578725225	4.3656056961568656e-10	7.919134739511671e-9	uridine 5-monophosphate synthase-like protein
ZT0	Medtr6g038230	206.45649522305087	0.7996005247229359	0.16225695953380714	4.927989079915766	8.308025939912944e-7	9.411658917376903e-6	UDP-glucosyltransferase family protein
ZT0	Medtr1g103530	285.328256738532	0.7995881669949262	0.15108616932376456	5.292265801520707	1.2081012991183314e-7	1.5689008528820195e-6	folate/biopterin transporter
ZT0	Medtr2g035460	848.2757426220958	0.7993478051269499	0.10022905988725449	7.975210044134097	1.5212188852032053e-15	5.1137322713426945e-14	Mo-molybdopterin cofactor sulfurase
ZT0	Medtr4g094130	831.7059583709022	0.7991494889481464	0.12942045563746615	6.174831366586529	6.623412682483397e-10	1.1697537002356197e-8	3,4-dihydroxy-2-butanone 4-phosphate synthase
ZT0	Medtr3g069580	77.59365833831782	0.7987443080532248	0.29522665990246993	2.705529061356096	0.006819568094578618	0.03220759116651891	maternal effect embryo arrest protein
ZT0	Medtr3g009510	162.97208048397798	0.7984990412985051	0.1803835648830188	4.426672916772338	9.569767293796355e-6	9.074797604328762e-5	UDP-glucosyltransferase family protein
ZT0	Medtr7g087250	1829.1933522894865	0.7977519371748888	0.12683996959415525	6.2894365216849515	3.1862035953698103e-10	5.88444244684131e-9	co-chaperone GrpE family protein
ZT0	Medtr8g087590	48.9374244603177	0.7970495917848103	0.31350795935328846	2.542358393161637	0.011010720751853472	0.0483504929107444	NB-ARC domain disease resistance protein
ZT0	Medtr7g069210	1438.0325044406466	0.7963501020532335	0.11200398388722743	7.1100158620701235	1.160296186227511e-12	2.851451190149239e-11	bacteriochlorophyll synthase, putative
ZT0	Medtr6g015695	370.46853694819805	0.7959129243305307	0.1801594371844979	4.417825326105183	9.969894000450226e-6	9.416683114380015e-5	disease resistance protein (TIR-NBS-LRR class)
ZT0	Medtr3g061090	220.62426598497117	0.7956843264899331	0.16258328246835554	4.894010715061073	9.880145584228539e-7	1.1050788208506392e-5	BTB/POZ domain plant protein
ZT0	Medtr3g096900	183.67557546142268	0.7954494045701932	0.17136981085040448	4.641712566658387	3.455333049668422e-6	3.5434856355564775e-5	beta-galactosidase
ZT0	Medtr3g072190	290.71415332965074	0.7947521769535283	0.17092974698764613	4.6495837673647795	3.3260557755497367e-6	3.419921886664686e-5	peroxidase family protein
ZT0	Medtr4g059530	85.5568790101174	0.7946331092123806	0.23557253431170008	3.3731993058280474	7.430015020316459e-4	0.004660155930257822	telomere recombination domain protein
ZT0	Medtr1g007870	159.58635055968966	0.7944919097839672	0.18399996384675474	4.317891662444367	1.575267134010127e-5	1.434528525993906e-4	transcription factor Pcc1
ZT0	Medtr1g484940	918.68214109491	0.793792883299794	0.12021952907995792	6.60286136016922	4.032966729156559e-11	8.270834915586436e-10	fungal proteinase A, aspartic proteinase superfamily protein
ZT0	Medtr4g007190	2672.3903120713253	0.792903569294969	0.10049091970237514	7.89030065247008	3.014593962224847e-15	9.825258281145466e-14	Low PSII accumulation protein
ZT0	Medtr8g068220	125.75771842101368	0.7924076758307314	0.23531328048954786	3.367458369464738	7.586447947006616e-4	0.004746449932208304	tRNA/rRNA methyltransferase SpoU family protein
ZT0	Medtr3g071560	249.36902541808246	0.7920810008360293	0.17191964515797092	4.607274521234696	4.079812226019055e-6	4.1382954956966176e-5	eukaryotic translation initiation factor 2 alpha
ZT0	Medtr7g029325	4674.203077641941	0.7917698311784833	0.12238419318330199	6.469543252146976	9.829959137219563e-11	1.9219938372430666e-9	ribosomal protein S21
ZT0	Medtr1g054715	154.28519653842335	0.7912756120577695	0.18644917244876139	4.243921287852443	2.1964742335743394e-5	1.9450007640773082e-4	TRAF-type zinc finger protein
ZT0	Medtr4g114180	2270.3543005880624	0.7911924086996402	0.1448009278056916	5.464000961108078	4.655210117341577e-8	6.446370536095517e-7	chaperon protein P13.9, putative
ZT0	Medtr3g014680	559.2594266651655	0.7903818705783225	0.1310103629599179	6.0329721460289125	1.6097117028338335e-9	2.705073915537445e-8	transglutaminase family protein
ZT0	Medtr4g065003	82.48840689325291	0.7902097307647219	0.23860037103857015	3.311854576441472	9.267970926782691e-4	0.005661555870085145	LRR receptor-like kinase
ZT0	Medtr8g041600	247.19438755164057	0.7898336149200362	0.16168359029147192	4.885057373455025	1.0339874063001745e-6	1.1531848603285261e-5	2OG-Fe(II) oxygenase family oxidoreductase
ZT0	Medtr8g006995	5234.9120683744495	0.7895232305570349	0.14265735370414018	5.534402609166873	3.122908937343452e-8	4.4195613754602707e-7	50S ribosomal protein L4, bacterial/organelle protein
ZT0	Medtr5g042880	77.05858716531905	0.7895159776530059	0.30911878505512896	2.5540860530756864	0.010646694019612392	0.046992118760624604	argininosuccinate synthase
ZT0	Medtr4g033315	124.92159742707899	0.789270192466931	0.20572759343894356	3.8364819189953385	1.2480938034784746e-4	9.44676374238216e-4	proton-dependent oligopeptide transport family protein
ZT0	Medtr2g099940	289.10522265054215	0.7891050058250844	0.14580649082594827	5.4120019030363515	6.232402663332955e-8	8.503877546367611e-7	nucleosome assembly protein
ZT0	Medtr5g023760	147.98734896451566	0.7883356821634543	0.1889348736629211	4.172526050272353	3.0124114484696813e-5	2.594534435348296e-4	serine acetyltransferase
ZT0	Medtr6g021740	71.86166638757962	0.7878093646775267	0.2747461963983144	2.867407720307061	0.004138494740381056	0.020903658761809097	PPR containing plant-like protein
ZT0	Medtr3g100710	159.90477101153374	0.7876538819146004	0.18027911273754654	4.369080088946746	1.2477100565293993e-5	1.1585395839935709e-4	carboxy-terminal domain cyclin
ZT0	Medtr7g099610	48.63920426763782	0.7867068496434002	0.3002077853580818	2.620541131886477	0.008779033902022492	0.03995008677603857	histone H4 domain protein
ZT0	Medtr2g098560	53.749057553230784	0.7862393704941144	0.2894442447771003	2.716375898576231	0.006600093405463861	0.03133004365336895	hypothetical protein
ZT0	Medtr3g109950	840.538693999246	0.7859796139942686	0.14115793126179102	5.568086801559833	2.5755152417259418e-8	3.686935545838073e-7	sulfite exporter TauE/SafE family protein
ZT0	Medtr1g102630	98.44971699649389	0.7852688962361242	0.21582200759356038	3.6385024168385818	2.7422805513532356e-4	0.0019176254557894809	eukaryotic translation initiation factor 2c
ZT0	Medtr3g101320	240.36708579409114	0.7848692959333007	0.17347818608456367	4.524311175070209	6.059252121278211e-6	5.96451099820465e-5	pheromone receptor-like protein
ZT0	Medtr4g104070	1149.8699880258046	0.7847815194341269	0.10898351332468813	7.200919620714316	5.980779851296246e-13	1.5190577599168928e-11	ubiquinone biosynthesis protein coq-8, putative
ZT0	Medtr2g097680	502.52402521431515	0.7839599098457087	0.176515693998425	4.441304294748453	8.941524587850899e-6	8.531966290112492e-5	transmembrane protein, putative
ZT0	Medtr1g072640	289.3851315228401	0.783513761734678	0.15444122939271515	5.073216296034197	3.9114746422346796e-7	4.666485923208592e-6	PALE CRESS protein (PAC)
ZT0	Medtr1g066970	457.0889717407862	0.7829895054479243	0.1524951742200493	5.134519891875902	2.828651768103396e-7	3.4593510124983968e-6	RNA-binding (RRM/RBD/RNP motif) family protein, putative
ZT0	Medtr2g017960	120.47435860068157	0.7829341864886604	0.2727529722602019	2.870488193037009	0.0040983850217332805	0.020734089196454947	fasciclin domain protein
ZT0	Medtr1g089865	971.1334722772964	0.7826157403417968	0.11649973213172095	6.7177471228597225	1.8455560709891907e-11	3.921005230721948e-10	2OG-Fe(II) oxygenase family oxidoreductase
ZT0	Medtr7g080430	484.5410778815731	0.7824378514730985	0.11880280485067582	6.586021705939946	4.517678063460722e-11	9.198658639560216e-10	peptide chain release factor 2
ZT0	Medtr3g014390	123.45574750621527	0.781866794390715	0.2290292162062773	3.4138299355070902	6.405654655771857e-4	0.0040819600448584875	LRR and NB-ARC domain disease resistance protein
ZT0	Medtr4g064807	359.43281239059445	0.7811463912455165	0.16342779064482965	4.779764739909795	1.7550043624219417e-6	1.8891560662630962e-5	monosaccharide-H+ symporter
ZT0	Medtr4g098890	697.5125766050542	0.7804914208879421	0.12264720270517328	6.363711553732981	1.9693582468521498e-10	3.7230393706222357e-9	methyltransferase PMT14-like protein, putative
ZT0	Medtr3g033040	281.1720472155562	0.7804304814814318	0.14025471620848162	5.564379598625125	2.6308669879865004e-8	3.7611426199933905e-7	PPR containing plant-like protein
ZT0	Medtr7g082220	162.26704174200574	0.7804210306444946	0.18063376768873124	4.3204603470892495	1.557040348515292e-5	1.4191376904394218e-4	DUF4378 domain protein
ZT0	Medtr4g049830	605.2725326911516	0.7803967030021992	0.1257415129195763	6.206356873575534	5.422696114252679e-10	9.674749766666271e-9	dienelactone hydrolase family protein
ZT0	Medtr8g011430	1291.1214532599095	0.7796002873694555	0.12195608681476598	6.392467221037995	1.632302268570178e-10	3.116809104259113e-9	lectin kinase family protein
ZT0	Medtr3g110360	422.2795818376604	0.7793352137210467	0.15945213329187813	4.887580978891444	1.0208251108408363e-6	1.1396928672603001e-5	tryptophan-tRNA ligase
ZT0	Medtr4g459430	85.88636517632195	0.7792432736659419	0.23567030054887347	3.3064975597310866	9.447017333754968e-4	0.005754507855123082	telomere recombination domain protein
ZT0	Medtr1g112280	370.51372508013765	0.7784586645738185	0.13647050242498657	5.704226559887637	1.1687254315955711e-8	1.752474106010732e-7	protein accumulation AND replication OFs protein
ZT0	Medtr2g095750	888.0960305418432	0.7783404246307567	0.138547509989563	5.617859351563881	1.9333777572425347e-8	2.8118872698336304e-7	serine carboxypeptidase-like protein
ZT0	Medtr4g007560	142.1812509124557	0.7782620022785982	0.21954912081084932	3.5448194891616223	3.9288204601495096e-4	0.0026437095865922745	transmembrane protein, putative
ZT0	Medtr7g056233	532.4184478268317	0.7781955806703187	0.11931154418600849	6.522382942736036	6.919906480852443e-11	1.3775456705198468e-9	oleoyl-[acyl-carrier] hydrolase (acyl-ACP thioesterase)
ZT0	Medtr3g111920	268.0098633607365	0.7781888516246316	0.1762836491446296	4.414413108649554	1.0128438620857278e-5	9.55273093983036e-5	MYB family transcription factor
ZT0	Medtr8g012570	385.62334286806	0.7781130551096919	0.1284566022261676	6.057400255221637	1.3833906781966938e-9	2.34453503300081e-8	GTP cyclohydrolase I 1
ZT0	Medtr8g012580	61.704673881683014	0.7776104267671026	0.28039392892625287	2.7732784006590383	0.0055494621928485295	0.026970820965640636	hypothetical protein
ZT0	Medtr3g078637	99.94922072585359	0.7774173007620505	0.2521111537645673	3.0836291419618735	0.002044923351306201	0.01135596947326741	glycine cleavage T-protein aminomethyltransferase
ZT0	Medtr1g112320	412.9488961606483	0.7768781434166787	0.14003462355480403	5.547757573773455	2.8935670089993197e-8	4.113352271468068e-7	DUF615 family protein
ZT0	Medtr2g025580	308.98531426938086	0.7766518110100641	0.14975168823333865	5.186264142811587	2.1455444363799093e-7	2.673188513429101e-6	blue copper-like protein
ZT0	Medtr1g029000	130.79760949838135	0.7765626698032406	0.19422119122608106	3.9983416068089674	6.378784526890873e-5	5.142185586972946e-4	transmembrane protein, putative
ZT0	Medtr8g089665	112.40294384207368	0.7765321937958918	0.2302586982198947	3.372433700872883	7.450702211461963e-4	0.004672104316283677	cellulase (glycosyl hydrolase family 5)
ZT0	Medtr4g029020	463.45942410246454	0.7763100722833063	0.17734807075249223	4.377324596706373	1.201449794032044e-5	1.1176459296504085e-4	CBL-interacting kinase
ZT0	Medtr2g090330	68.41090015949452	0.7761791679661576	0.25951426162918906	2.9908921501786794	0.0027816371620557907	0.014849967191371544	zinc finger, C3HC4 type (RING finger) protein
ZT0	Medtr1g062130	524.738805166498	0.7760510197596961	0.1374201454594108	5.6472871365786395	1.629994644991421e-8	2.39588225758224e-7	cytosine/purine uracil thiamine allantoin permease
ZT0	Medtr4g077000	111.20682332291044	0.775855203323314	0.2472522579347758	3.1379094767578692	0.0017015741858471402	0.009670679176384476	DUF3411 domain protein
ZT0	Medtr4g031650	862.83267552052655	0.7755170661851118	0.12601415350442524	6.154206052400915	7.545453078498233e-10	1.3211486555849054e-8	hypothetical protein
ZT0	Medtr7g112650	344.1838272954059	0.7752826774585229	0.1484767080300901	5.221577766267589	1.7740510027339292e-7	2.2406586053116836e-6	hypothetical protein
ZT0	Medtr7g038690	459.9493766204127	0.7752765125708853	0.14436068047513892	5.370413259477532	7.855641184631071e-8	1.0560527527525706e-6	LRR receptor-like kinase
ZT0	Medtr2g085340	231.62022771110617	0.7751553469443297	0.15409168206546978	5.0304814416587735	4.892497448672086e-7	5.732014662770991e-6	RNA-binding S4 domain protein
ZT0	Medtr7g013730	321.8817717893792	0.7748829768048496	0.15059154817864814	5.145594066710828	2.6667552879744995e-7	3.272575430075629e-6	RNA-binding (RRM/RBD/RNP motif) family protein
ZT0	Medtr8g054450	5467.770289609546	0.7747370812342164	0.14804164015693666	5.233237624312522	1.6656638223459874e-7	2.111550732443936e-6	50S ribosomal protein L13
ZT0	Medtr7g091410	1279.5855156970051	0.7746757596475943	0.10660082721709138	7.267070808653068	3.673662647836747e-13	9.563362599810953e-12	PPR containing plant-like protein
ZT0	Medtr1g022450	4075.0500517613873	0.7745317303418213	0.1201490600114486	6.446423553109936	1.1452033815835748e-10	2.223912758702329e-9	50S ribosomal protein L31
ZT0	Medtr7g085800	45.61997644989644	0.7741061312789345	0.2995627264810511	2.584120328895126	0.009762772701477719	0.04370887882767843	tubulin beta-1 chain
ZT0	Medtr4g072020	2320.2575130976406	0.7735349609358002	0.10567617560205195	7.319861421260406	2.4822716014048823e-13	6.584017797778377e-12	arginine decarboxylase
ZT0	Medtr2g017950	121.41003695213041	0.7732004196684515	0.2846380948307174	2.71643337174631	0.00659894760921536	0.03132634144494451	fasciclin domain protein
ZT0	Medtr6g034205	359.8430349704366	0.7729905015420326	0.1542820725107817	5.0102418833400995	5.436166548047869e-7	6.326153607641745e-6	DUF3143 family protein
ZT0	Medtr8g102460	1978.25394089803	0.7727096409760704	0.1063694676072057	7.264393235749592	3.747164467951597e-13	9.742855200304152e-12	hexokinase
ZT0	Medtr4g032660	293.58388442327765	0.7726491513737807	0.14688503109842102	5.2602307096634195	1.4387476768101117e-7	1.8439011687977147e-6	50S ribosomal protein L18 family protein
ZT0	Medtr2g095510	298.3980957049234	0.7725991929397807	0.14449982972103387	5.346713518149694	8.956560915515277e-8	1.1909624873216617e-6	4-coumarate:CoA ligase-like protein
ZT0	Medtr4g087590	321.2049948836274	0.7724939917818441	0.13583013928055301	5.687206063937557	1.2913460252497394e-8	1.9228703770762205e-7	HAD-family hydrolase IIA
ZT0	Medtr7g110380	96.48968244122428	0.7722245336996982	0.23880864121327858	3.2336540661861104	0.0012221739573933755	0.007237190278167288	triose-phosphate transporter family protein
ZT0	Medtr1g442840	348.60347617867217	0.7719404098504339	0.14354761795980087	5.3775912190100454	7.54889692675316e-8	1.0168919994786116e-6	S-adenosylmethionine-dependent methyltransferase, putative
ZT0	Medtr6g046960	94.4889882495778	0.7719390179849508	0.24692702134696112	3.126182844526711	0.0017709140749413456	0.01002417447418207	nucleotide-diphospho-sugar transferase superfamily protein
ZT0	Medtr4g058930	95.59528244387283	0.7709220190110916	0.22652719972194774	3.4032205402148827	6.659650174775066e-4	0.004223899459819535	auxin response factor, putative
ZT0	Medtr1g030290	2121.832214588742	0.7708963743764586	0.14414133334332552	5.348197886724732	8.88343080724518e-8	1.182156272484197e-6	long-chain fatty acyl CoA ligase, putative
ZT0	Medtr2g099910	2001.7838064023872	0.770824950910812	0.13509636550773926	5.705741586857522	1.1583762855320711e-8	1.7381734589424453e-7	glyoxylate/succinic semialdehyde reductase
ZT0	Medtr4g123070	7250.34093382796	0.7693619617894122	0.08609117759896572	8.93659470396947	4.013471471102532e-19	1.8696051542752925e-17	dihydrolipoyl dehydrogenase
ZT0	Medtr1g050458	387.28307654424765	0.7691882654421069	0.14793026203774637	5.19966810608257	1.9964469259260935e-7	2.4979655969281327e-6	alpha/beta fold hydrolase
ZT0	Medtr4g087900	180.55942380686682	0.7691199163528717	0.1692673147192528	4.543818265378262	5.524429129938725e-6	5.471389498037636e-5	acyl-CoA thioesterase, putative
ZT0	Medtr2g058330	154.4001828527485	0.7689188329629363	0.19028199572130408	4.040943705935956	5.323653771980544e-5	4.3630825687467615e-4	2-aminoethanethiol dioxygenase-like protein
ZT0	Medtr4g132110	8004.3584526876	0.7687817202296771	0.07765404559991711	9.900085878210803	4.159177403259671e-23	2.693712324259403e-21	cationic peroxidase
ZT0	Medtr3g498725	19745.163592632485	0.7686446511888048	0.09071416800159275	8.473259118413663	2.386209819070123e-17	9.48942334922359e-16	ATP-dependent Clp protease ATP-binding subunit
ZT0	Medtr2g020160	1500.8756397479108	0.7682308460002721	0.1024051293323677	7.5018785778482835	6.290963484896681e-14	1.7876943032753199e-12	3,8-divinyl protochlorophyllide A 8-vinyl reductase
ZT0	Medtr2g087760	72.12609545349191	0.7679231458370208	0.25136698858140705	3.0549880482349945	0.00225069491033769	0.012359190496608068	hypothetical protein
ZT0	Medtr8g019510	1379.0986244838625	0.7679018441447963	0.09816395416985835	7.822645803530435	5.172449016209395e-15	1.6580497370567144e-13	rossmann-fold NAD(P)-binding domain protein
ZT0	Medtr8g468600	560.2112156095017	0.76731916950272006	0.1164527947022339	6.589100514631108	4.424991505366388e-11	9.018513989275652e-10	zinc knuckle (CCHC-type) family protein
ZT0	Medtr1g039410	482.93879695949704	0.7670035620330035	0.12790819825787098	5.996516036342534	2.0159571070938807e-9	3.3561393643666744e-8	inosine-uridine preferring nucleoside hydrolase
ZT0	Medtr4g131540	4082.644940736544	0.7669591888758293	0.12923189593299764	5.934751504949457	2.9429088366389943e-9	4.790339440932142e-8	ribosomal protein L10 family protein
ZT0	Medtr6g078300	84.34610046049616	0.7666693559839732	0.2344678118479001	3.2698277428430718	0.0010761299411294063	0.006456779646776437	ribosomal protein L37
ZT0	Medtr3g013710	225.443182650477	0.7666621638778763	0.20187300786735674	3.7977447900395958	1.460185484780682e-4	0.0010905537439543091	aicarft/IMPCHase bienzyme family protein
ZT0	Medtr4g099130	312.72368995319306	0.7660066589884881	0.13550274241037233	5.6530712616031344	1.5760592409501632e-8	2.3209871381175263e-7	receptor-like kinase plant
ZT0	Medtr5g072860	96.31173983631878	0.7659009217677891	0.24947489239549112	3.0700521179246	0.0021402142000750708	0.011825616834090108	UDP-glucosyltransferase family protein
ZT0	Medtr2g078120	146.206989330415	0.7657139977831346	0.19812279808608363	3.864845465439241	1.111595556177482e-4	8.508386511703558e-4	tRNA dimethylallyltransferase
ZT0	Medtr4g072030	157.83865218202024	0.765687469805722	0.22443701352768147	3.411591777001097	6.458475557558303e-4	0.0041096794760630655	polyol/monosaccharide transporter 1
ZT0	Medtr4g019450	53.976937168809535	0.7653656496255392	0.30163102796498104	2.5374234699568015	0.011167178125024876	0.04894715834261441	BEL1-like homeodomain protein
ZT0	Medtr3g040090	535.1040741272151	0.7649353250459814	0.11441239058336847	6.685773465144046	2.2970813163546138e-11	4.825529868734342e-10	ABC-type transport system protein
ZT0	Medtr1g022295	180.1297015609225	0.7647969063436325	0.18681746323482945	4.093819138215592	4.243253472805159e-5	3.5489631956782034e-4	Maf DDB-G0281937-like protein
ZT0	Medtr8g102980	3183.683155197434	0.7645650956973844	0.112596421974733	6.7903143127314936	1.1188950511936939e-11	2.4290008692495964e-10	lactoylglutathione lyase-like protein
ZT0	Medtr5g021810	170.19576498966413	0.7645019639062918	0.2499616012563337	3.0584776224180965	0.0022246469344369326	0.01223420068896462	filament-plant-like protein
ZT0	Medtr4g133070	420.0933251887228	0.7643963367554936	0.13556409304722092	5.638634239888523	1.7140417224396105e-8	2.5112295050526944e-7	hypothetical protein
ZT0	Medtr6g004400	574.2665018868856	0.7642876654151042	0.12379674120825515	6.173730083325805	6.669736966595245e-10	1.176721366329868e-8	tRNA pseudouridine synthase B
ZT0	Medtr4g059680	88.89092912450423	0.7641834706981079	0.24667262600959672	3.097966252114159	0.0019485361652661361	0.01089205891950686	beta-galactosidase
ZT0	Medtr2g006210	100.1380738209364	0.7641325049120771	0.277259300059149	2.7560211857602654	0.005850920713610616	0.02822604414578211	plastid developmental protein DAG, putative
ZT0	Medtr6g053090	382.40626382899956	0.7640288348467632	0.12527227968312768	6.098945726695086	1.0677031087572603e-9	1.835308977550625e-8	PPR containing plant protein
ZT0	Medtr8g093250	112.22192457191628	0.7633474807318409	0.26318293666749454	2.9004444224142634	0.003726339131327541	0.01908645348314573	cystathionine beta-lyase family protein
ZT0	Medtr5g067640	136.78505953458813	0.7632578683906285	0.18964526017211122	4.02466092586727	5.705746595677486e-5	4.647317575360601e-4	glycerol-3-phosphate dehydrogenase [NAD(+)] protein
ZT0	Medtr8g071280	197.25195784036012	0.7628481875382818	0.18076257010029584	4.220166747546334	2.4412168355068882e-5	2.1413480735180796e-4	methyltransferase PMT16, putative
ZT0	Medtr4g084180	798.9295650431718	0.7623464638806473	0.11344944003174715	6.719702306748415	1.8209620084352733e-11	3.8735594326019404e-10	sulfiredoxin
ZT0	Medtr6g016880	749.0563864458616	0.7621436903776654	0.10505059661050949	7.255015344686	4.016163026746831e-13	1.0404353354011004e-11	Pmr5/Cas1p GDSL/SGNH-like acyl-esterase family protein
ZT0	Medtr0316s0010	3040.387761932275	0.7619144473524346	0.16406080801304251	4.644097859690317	3.4156564473901267e-6	3.505315893869623e-5	50S ribosomal protein L6
ZT0	Medtr4g088385	466.1241084243821	0.7618171669458706	0.20207326715291438	3.770004700173342	1.6324447302168004e-4	0.0012035642624744893	hypothetical protein
ZT0	Medtr4g104680	2684.4396226504045	0.761664993852324	0.1094009049575618	6.962145277937005	3.351296346546742e-12	7.790876817576216e-11	quinolinate synthetase A protein
ZT0	Medtr3g116050	569.4839955401911	0.761613340081729	0.12253173198772194	6.215641676868201	5.111532906622682e-10	9.15776203107416e-9	multiple division site protein, putative
ZT0	Medtr1g069320	1109.6648286808315	0.7614906339629586	0.11535248215844235	6.601423911424927	4.072272623152926e-11	8.339344223734837e-10	pfkB family carbohydrate kinase
ZT0	Medtr4g010270	128.774031109482	0.7612012701100604	0.1992734516744057	3.8198829985330542	1.335149923271406e-4	0.001005767520944024	transmembrane protein, putative
ZT0	Medtr4g074050	707.9977720934039	0.7599856969183069	0.10954810302665945	6.937461041505739	3.992093621284651e-12	9.163620800385841e-11	magnesium transporter NIPA2-like protein
ZT0	Medtr7g009710	98.55366948130357	0.7599851584087424	0.22156911144890845	3.4300140188267494	6.035500656558626e-4	0.003873469501645675	2-aminoethanethiol dioxygenase-like protein
ZT0	Medtr5g009770	434.7225434554059	0.7596438819488827	0.13069805606356666	5.812204900579548	6.165530823465169e-9	9.585849811241834e-8	cation/H+ exchanger 3
ZT0	Medtr1g080110	354.4603202414571	0.759499943968342	0.16632572123983896	4.56634090209749	4.963114017136917e-6	4.9543016631809296e-5	pentatricopeptide (PPR) repeat protein
ZT0	Medtr2g088400	1609.1677816811248	0.759426634940452	0.11861306171667192	6.402554861575664	1.527981958507986e-10	2.9280621147594843e-9	MATE efflux family protein
ZT0	Medtr7g091520	142.8987696617107	0.7589881194185083	0.19041539066072147	3.985959941498946	6.720785094806232e-5	5.393510355397034e-4	S-adenosylmethionine-dependent methyltransferase
ZT0	Medtr5g039970	77.53216248314148	0.7587267794841409	0.29428567207505907	2.578198164165545	0.009931702412755303	0.04432843458166653	F-box/RNI/FBD-like domain protein
ZT0	Medtr1g107485	1166.6705482289442	0.7580496058268162	0.10375475333111585	7.306167491022107	2.7486951527097133e-13	7.259200461906405e-12	Na+/H+ antiporter
ZT0	Medtr2g093980	140.12377090560318	0.7578393036529907	0.23361253647409633	3.2440010073561365	0.0011786332941274178	0.0070089305905812966	fasciclin domain protein
ZT0	Medtr4g124790	9553.37991046296	0.7575156405506366	0.1577690061003263	4.801422404023561	1.5754255550303996e-6	1.706578137926402e-5	thioredoxin-dependent peroxidase
ZT0	Medtr7g088035	145.39339077339838	0.7570700650720045	0.204679212873602	3.6988126661378504	2.1661039766771788e-4	0.0015540625312812138	ICE-like protease (caspase) p20 domain protein
ZT0	Medtr2g033020	9093.79828295351	0.7568182425903106	0.13379369146803452	5.656606333872825	1.543953387949865e-8	2.277231508635098e-7	30S ribosomal protein S1
ZT0	Medtr7g019160	201.9219983076648	0.756029477275726	0.16432747335783607	4.600749112897343	4.2097422676550875e-6	4.258768263978616e-5	hypothetical protein
ZT0	Medtr6g092630	1397.7963731313987	0.7559700807083144	0.1375175449196739	5.4972627758144466	3.8573169517585354e-8	5.396462049175912e-7	S-adenosyl-L-methionine-dependent methyltransferase
ZT0	Medtr8g091410	2250.4049967676187	0.755917140481149	0.13898913041458946	5.4386781054484645	5.3677333723662686e-8	7.388058236537544e-7	FKBP-type peptidyl-prolyl cis-trans isomerase
ZT0	Medtr3g005360	100.10623460671916	0.7558443315348106	0.22081957619614165	3.4229045474819517	6.195582933976158e-4	0.0039646174200825	deoxyribonucleoside kinase
ZT0	Medtr4g114030	428.70914617223895	0.7556012721434799	0.1606452086796949	4.703540667994948	2.5568813702454456e-6	2.6766130690844242e-5	NADH-cytochrome b5 reductase-like protein
ZT0	Medtr5g006750	1700.1443555966991	0.7550974130217991	0.14170655550117925	5.328599021768724	9.897323221604773e-8	1.303705868052001e-6	12-oxophytodienoate reductase-like protein
ZT0	Medtr5g058430	294.3141852119166	0.754732051060838	0.1716973165186907	4.395712561871513	1.1040995882329008e-5	1.0340517036151933e-4	N-acyl-L-amino-acid amidohydrolase
ZT0	Medtr4g110040	258.31011667336406	0.754589608291238	0.15197104603551173	4.9653511506060815	6.857687344319044e-7	7.865441264843892e-6	transcription factor BIM2-like protein
ZT0	Medtr4g021750	775.8534385942575	0.754020166087162	0.10614000323803398	7.104014915056721	1.2118376948495675e-12	2.968742301373962e-11	ribonuclease II
ZT0	Medtr4g100530	106.61252504777784	0.7534668192989314	0.21601676629831246	3.488001566778465	4.866452272376416e-4	0.0031989684726362283	transmembrane protein, putative
ZT0	Medtr7g073550	370.1067267420322	0.7533595680897638	0.1718705139118656	4.383297349515595	1.1689638675825736e-5	1.0903876930212436e-4	mannan endo-1,4-beta-mannosidase
ZT0	Medtr5g006320	1142.2039766054152	0.7533061728270041	0.10485560940825131	7.184223877752074	6.759003234741693e-13	1.708608966514862e-11	2Fe-2S ferredoxin superfamily protein
ZT0	Medtr4g094100	275.42672096736123	0.752516119689288	0.1416378328804159	5.312959852503769	1.0785880759110116e-7	1.4122757464367765e-6	1,4-dihydroxy-2-naphthoate octaprenyltransferase
ZT0	Medtr3g023160	212.04058220855086	0.7523327597215793	0.1699583690841014	4.4265708348219	9.57429515299691e-6	9.076075631084981e-5	high chlorophyll fluorescence 153 protein
ZT0	Medtr7g083030	1193.8597954091515	0.7522263866776426	0.11452847784900824	6.568029199422007	5.098554498698752e-11	1.0334712030743066e-9	phenylalanyl-tRNA synthetase
ZT0	Medtr3g026110	1382.166947854102	0.7514609068012669	0.15320292208679206	4.905003746439976	9.342555609219003e-7	1.0490617852607619e-5	longifolia protein
ZT0	Medtr4g074350	919.2427581527642	0.7513843612467477	0.11609715638719327	6.472030707977213	9.669446356545732e-11	1.8914736053174447e-9	delta(24)-sterol reductase-like protein
ZT0	Medtr2g088820	96.85841048441816	0.7512071540339452	0.22345482390392693	3.361785352894965	7.744029594970076e-4	0.004831272325279349	histone-lysine N-methyltransferase
ZT0	Medtr2g090760	244.37541672978102	0.7504126723403147	0.19256875055348097	3.89685590306568	9.744956020931834e-5	7.556496810610788e-4	prohibitin complex protein
ZT0	Medtr5g033700	410.13542632466056	0.7502648107128591	0.15692721195483259	4.780973301996873	1.7444853130206663e-6	1.8790141212835507e-5	ubiquinone/menaquinone biosynthesis methyltransferase
ZT0	Medtr3g052850	319.3664205978163	0.7501272444142932	0.14373622178299866	5.218776694623118	1.8010875565504573e-7	2.271790167823367e-6	imidazole glycerol phosphate synthase subunit HisF
ZT0	Medtr4g129150	241.92540753266925	0.7500038850989518	0.1568611933995391	4.7813220647163295	1.7414610444841862e-6	1.8759926349866133e-5	YaeB/AF-0241 family methyltransferase, putative
ZT0	Medtr5g015850	90.81918795587458	0.749952536150176	0.251709768598302	2.9794335767198947	0.0028878183302365433	0.01534315888519099	39S ribosomal protein L47
ZT0	Medtr2g449830	329.4753640050036	0.7491838607545815	0.1354730550225327	5.53013188216633	3.199901245468274e-8	4.524461043477619e-7	FAD-dependent oxidoreductase family protein
ZT0	Medtr4g115930	75.77437916447182	0.7487770758643274	0.24872006604824407	3.010521377551772	0.0026079958874903556	0.01406858668642416	RING-H2 zinc finger protein
ZT0	Medtr8g101470	179.3488681739869	0.7485441219623653	0.17007208657839593	4.401334381331993	1.0758717329448476e-05	1.0100205465318e-4	ethanolamine-phosphate cytidylyltransferase
ZT0	Medtr4g109600	3798.1285922344223	0.747368250891766	0.09686639713407222	7.715454202940344	1.2055214309051305e-14	3.7048365008649413e-13	glycerophosphoryl diester phosphodiesterase family protein
ZT0	Medtr8g076240	102.61909480111821	0.7472007560918524	0.20768412676863296	3.597774985106392	3.2095109466237834e-4	0.0022072154799191034	transmembrane protein, putative
ZT0	Medtr5g042990	393.9292848443002	0.7471610013506476	0.25117706328306777	2.9746386536441953	0.0029333385723500863	0.01554930959414403	eukaryotic translation initiation factor 5A4
ZT0	Medtr4g113100	639.089312835764	0.746197165559848	0.14234674142630802	5.24210921924159	1.5875135035367198e-7	2.020257226111979e-6	LRR receptor-like kinase
ZT0	Medtr2g032540	1474.4193276981375	0.7457246158244543	0.12105751360925024	6.160085347791845	7.270574882961027e-10	1.2758897755259749e-8	ribose-5-phosphate isomerase A
ZT0	Medtr3g079530	386.9459063433914	0.7453865255877865	0.18239915167387818	4.086567940406354	4.378013234315437e-5	3.648131319922995e-4	haloacid dehalogenase superfamily protein
ZT0	Medtr5g031360	4427.130894860075	0.7448937261807922	0.10430016276411823	7.141827073323165	9.209841996673837e-13	2.286968305554565e-11	cinnamyl alcohol dehydrogenase family protein
ZT0	Medtr7g100430	256.836773162811	0.7447621329917113	0.20604406224574928	3.6145770223819	3.0083837190221887e-4	0.0020837223925184727	ankyrin repeat plant-like protein
ZT0	Medtr3g082150	3752.434608950395	0.7444778662244065	0.08107501177750256	9.182581043188835	4.208801356209827e-20	2.133589661459281e-18	glucose-1-phosphate adenylyltransferase family protein
ZT0	Medtr7g107050	767.2196521451998	0.7442074947104363	0.10679931500218981	6.968279662609982	3.2083996940803366e-12	7.489181619606282e-11	D-lactate dehydrogenase (cytochrome)
ZT0	Medtr2g072510	497.69763790585415	0.7441880425590728	0.17171065465679475	4.333965437651568	1.4644717670031627e-5	1.3449326685703185e-4	chalcone-flavanone isomerase family protein
ZT0	Medtr2g010250	1358.9506824460855	0.7435975732906154	0.21399153442739577	3.4748924777812054	5.110581514399807e-4	0.0033407236926470563	cytochrome P450 family 87 protein
ZT0	Medtr4g092620	1378.9185741395934	0.7435072804389744	0.11750201548379077	6.327612997766324	2.4898263475424335e-10	4.662706296513193e-9	LL-diaminopimelate aminotransferase
ZT0	Medtr3g103010	1391.83467074452	0.7431797453320331	0.10444285066525041	7.115659335209043	1.1137909040397554e-12	2.7426740639598462e-11	adenine phosphoribosyltransferase-like protein
ZT0	Medtr5g096850	199.74441553630973	0.7431526121554933	0.16410601872577388	4.528490898297422	5.94064396571208e-6	5.861032447740213e-5	transmembrane amino acid transporter family protein
ZT0	Medtr2g096100	756.2659807258698	0.742390127964615	0.10133625689637832	7.326007005801962	2.37111402683376e-13	6.2989383486660425e-12	histone H4 domain protein
ZT0	Medtr8g087450	171.4516793553227	0.7418500101051436	0.2679756962693366	2.7683481018350493	0.005634124226172752	0.027306335120848582	fasciclin domain protein
ZT0	Medtr2g082430	141.40567399064778	0.7416418949103879	0.19275277870751495	3.8476327027988684	1.1926467865418504e-4	9.060729180453703e-4	dual-specificity kinase domain protein
ZT0	Medtr4g130210	157.44549804684337	0.7409748108319064	0.17492029553677643	4.236071112034674	2.274647657819347e-5	2.007373041254303e-4	LRR receptor-like kinase
ZT0	Medtr3g006860	64.81212329283686	0.7407034953290139	0.2720452496773303	2.7227216656330286	0.006474658134776994	0.030808059881049586	M48 family peptidase
ZT0	Medtr1g023260	224.43772776654316	0.7403755530295566	0.15899865427462845	4.656489430097642	3.2164678495230142e-6	3.313608197282644e-5	salt tolerance-like protein
ZT0	Medtr8g075810	85.43677995694394	0.7401554146930843	0.24786845742588842	2.9860814981445856	0.0028257732362859003	0.015059299420565093	apurinic/apyrimidinic endonuclease
ZT0	Medtr7g031470	159.5753669364389	0.7400942960770295	0.24134448747744436	3.066547339914683	0.002165465150684856	0.011950955665955743	inactive LRR receptor-like kinase
ZT0	Medtr8g089560	169.0933195598475	0.7399247855088503	0.18391856960121108	4.023110809926493	5.7434457108142597e-5	4.674021687671485e-4	RPM1-interacting protein 4 (RIN4) family protein
ZT0	Medtr8g075960	1914.7368221881632	0.7398157355534158	0.0931461290748884	7.94252797084689	1.9810166367591545e-15	6.586976483080343e-14	transmembrane protein, putative
ZT0	Medtr4g020535	104.71242441729677	0.7395847942630298	0.231642296737709	3.1927882113017962	0.001409062511029689	0.008195362556508523	disease resistance protein (TIR-NBS-LRR class)
ZT0	Medtr2g460760	716.6671351455727	0.7393349120071413	0.15115036558591877	4.891386859311825	1.001279438809313e-6	1.1187465163885344e-5	cytosol aminopeptidase family protein
ZT0	Medtr3g040370	1355.1865925952804	0.7393152309134865	0.09507471466805568	7.776149878490146	7.476512125111196e-15	2.355183841618913e-13	methyltransferase PMT2-like protein
ZT0	Medtr1g066900	790.8910054861961	0.7392307824479993	0.11349745458797816	6.5131926097512665	7.357007385170925e-11	1.459469351988727e-9	PPR containing plant-like protein
ZT0	Medtr7g068530	652.8937137939075	0.7388463619057489	0.11197020528743587	6.5985979038716165	4.150643453733956e-11	8.495770798678014e-10	GDSL-like lipase/acylhydrolase
ZT0	Medtr1g023310	1086.3989921419118	0.7385198413294976	0.10028983273850592	7.363855549097407	1.786730347456462e-13	4.821300105553806e-12	protein accumulation AND replication OFs protein
ZT0	Medtr5g098930	311.86108902635317	0.7377198716590748	0.1453224688540589	5.076433654591536	3.845849990835073e-7	4.592491997423974e-6	UDP-glucose flavonoid 3-O-glucosyltransferase
ZT0	Medtr3g110720	15472.325633988183	0.7375335379796584	0.13883849901919332	5.312168765795287	1.0832820873780957e-7	1.4179882635883282e-6	tubulin beta-1 chain
ZT0	Medtr1g112270	330.2069851708395	0.7374175113440754	0.14637498308474461	5.037865732268904	4.707514693455468e-7	5.52814988415385e-6	C2H2 zinc finger protein, putative
ZT0	Medtr7g074120	219.279700486186	0.7372584036707788	0.16031001314645216	4.598954171360787	4.246171691587888e-6	4.292293036998288e-5	plant/F17O14-7 protein
ZT0	Medtr6g078070	133.02945873084488	0.7368112859896537	0.1961289551927942	3.7567695461660437	1.7212086485931893e-4	0.0012620784991631282	Kunitz type trypsin inhibitor / miraculin
ZT0	Medtr5g093570	71.49529606841547	0.7364907708599391	0.25015506010524136	2.944137010660884	0.0032385659526635033	0.01693039546141465	aspartate carbamoyltransferase, catalytic chain
ZT0	Medtr4g065030	727.5715296163379	0.7357478487327688	0.11750776604153283	6.261269986808536	3.8185474027392613e-10	6.974062043996066e-9	GTPase Der protein
ZT0	Medtr1g046740	100.59718755371583	0.7356895841630944	0.2176514946015085	3.380126497684043	7.245247542797041e-4	0.004557958079458359	core-2/I-branching enzyme
ZT0	Medtr8g066975	4050.2922406120165	0.7356748103003273	0.10133693943589514	7.259690438605645	3.879772039732224e-13	1.0069296212242286e-11	carnitine/acylcarnitine carrier-like protein
ZT0	Medtr5g027220	1539.368401906744	0.7353615053597413	0.10878972868254196	6.759475497044313	1.3849217842315046e-11	2.981569101481052e-10	plant/K24G6-12 protein
ZT0	Medtr5g022300	66428.91671111729	0.7352105614082936	0.08047459483913756	9.135933680410844	6.484477668594425e-20	3.226037059762084e-18	leaf ferredoxin-NADP reductase
ZT0	Medtr3g026400	10103.371973011632	0.7350992606879161	0.14965020921178293	4.91211649191625	9.009849325665481e-7	1.014897117831178e-5	glycoside hydrolase family 1 protein
ZT0	Medtr8g442660	415.78254246728176	0.7349247140831082	0.12521473875560316	5.869314757886052	4.375999723292835e-9	6.948685020555129e-8	ATP-binding ABC transporter
ZT0	Medtr2g064310	139.3102703894872	0.7339864914016274	0.21814025262279735	3.364745765976619	7.661421804941671e-4	0.00478741012216542	ZIP zinc/iron transport family protein
ZT0	Medtr1g069465	2666.297841394988	0.7338427150958603	0.1318564759872847	5.565465856729152	2.6145297467481946e-8	3.7396598215265687e-7	photosystem II reaction center Psb28 protein
ZT0	Medtr8g098835	337.4280862233169	0.7337038091840123	0.14124567122646264	5.194522443152591	2.0524601359879991e-7	2.5635541479692557e-6	transferring glycosyl group transferase
ZT0	Medtr4g088615	5851.221766118438	0.7335673393572699	0.1331437849002711	5.5095875478283505	3.5967547227311614e-8	5.049256261030366e-7	ribosomal protein S5
ZT0	Medtr3g118120	984.2093073458774	0.7334117980694277	0.09955988752498535	7.3665390379772395	1.7511468130253023e-13	4.729990284145227e-12	DEAD-box ATP-dependent RNA helicase
ZT0	Medtr1g026910	584.0316678249158	0.7334007095745145	0.12248097479586861	5.987874531508487	2.1260096231044756e-9	3.530429478863561e-8	sulfite exporter TauE/SafE family protein
ZT0	Medtr8g063210	100.31510418429023	0.733363819574687	0.21791980732593277	3.3652921621660026	7.64626481377474e-4	0.004778665607796884	C-4 methylsterol oxidase
ZT0	Medtr7g029105	404.6130566111588	0.7333115347843928	0.1428416082657562	5.133738997254007	2.84041933642785e-7	3.470767854787391e-6	plant/MOJ10-14 protein
ZT0	Medtr3g115270	2051.1008549467906	0.7332567661394902	0.08873978822423033	8.262998828515066	1.420576345771761e-16	5.269919702122105e-15	PPR containing plant-like protein
ZT0	Medtr3g096300	416.31563816533424	0.732636315394365	0.12531205794823844	5.846494961378647	5.020387687225946e-9	7.901573415078777e-8	ATP-binding ABC transporter
ZT0	Medtr0536s0020	998.3724788391439	0.7322381057075544	0.11330062540585295	6.462789619074142	1.0279015602026386e-10	2.0070451900695534e-9	UDP-glucosyltransferase family protein
ZT0	Medtr7g080890	541.8360532361919	0.7321210149704459	0.16345371185461363	4.479072433800965	7.496809327099704e-6	7.262693081990005e-5	rhodanese/cell cycle control phosphatase superfamily protein, putative
ZT0	Medtr5g007050	92.11634428535083	0.7316850583579011	0.25824211013761883	2.83332976937023	0.004606583628198466	0.0229645234495693	nucleotide-diphospho-sugar transferase superfamily protein
ZT0	Medtr2g035660	648.5767708146545	0.7316298156410276	0.12661030428713407	5.778596140025031	7.532649667726648e-9	1.1595567503609413e-7	plastid transcriptionally active 14 protein
ZT0	Medtr5g066180	105.04027959928766	0.7313816751844364	0.253254163961136	2.887935439026674	0.003877794562379512	0.0197440990979385	MADS-box transcription factor
ZT0	Medtr8g095330	494.0093729460059	0.7308152789963548	0.12212769815321567	5.984025655502884	2.1768900282559267e-9	3.6107191828607603e-8	sucrose non-fermenting-like kinase 2 family protein
ZT0	Medtr1g011800	2494.1331503851825	0.730470762248791	0.17947190354546316	4.070112077814737	4.6990525770651594e-5	3.8929161262536905e-4	plant/F18G18-200 protein
ZT0	Medtr4g086260	106.21996054258726	0.7304566471446988	0.21779675141862434	3.3538454654940995	7.969685871556272e-4	0.004956162872767635	EF hand calcium-binding family protein
ZT0	Medtr6g012280	459.3849957446831	0.7302212515644233	0.14851039868407964	4.916970515430333	8.789378350403687e-7	9.913102791139593e-6	transcription factor HB29-like protein
ZT0	Medtr7g113050	259.96022569286606	0.7299727526133275	0.14820306825836754	4.925490148022717	8.41491507104283e-7	9.526444907876333e-6	epoxide hydrolase
ZT0	Medtr3g077490	666.1373229813204	0.729621640324529	0.1700758166962924	4.289978754753994	1.7869021140560288e-5	1.6081076961794283e-4	embryo defective 2759 protein
ZT0	Medtr3g070330	419.37929816830115	0.7291440998123309	0.13815568781380844	5.277698742269618	1.3081629350668537e-7	1.6870750188345235e-6	yippee family zinc-binding protein, putative
ZT0	Medtr2g015280	80.09100734127455	0.7288520385865692	0.24915125557195533	2.9253396171470443	0.00344080486481761	0.017844915653624314	receptor family ligand-binding region protein
ZT0	Medtr4g105500	257.99794625571775	0.7281688564706159	0.19495742325912144	3.735014775522518	1.877041662890433e-4	0.001364281045642435	embryo defective 2759 protein, putative
ZT0	Medtr1g022400	114.05101527638875	0.7264081944964981	0.21367084499750041	3.3996598576890347	6.746972759925891e-4	0.0042730661121743825	PPR containing plant protein
ZT0	Medtr1g055315	293.42320285785456	0.7263854258159036	0.15300448969890665	4.74747785012935	2.05968938005352e-6	2.1920522650115898e-5	START-2 domain protein
ZT0	Medtr3g070850	318.4315526230695	0.7263843662136025	0.14816714120813096	4.90246596033899	9.464101854969058e-7	1.0615962279869654e-5	double Clp-N motif P-loop nucleoside triphosphate hydrolase superfamily protein
ZT0	Medtr6g088605	109.41842610734759	0.7254038489205459	0.21618183799592705	3.35552632749016	7.921411623637522e-4	0.00493163594584004	ribosomal protein S6 family protein
ZT0	Medtr5g036290	13904.100183203678	0.7249232948191792	0.08588611736596387	8.440517711730461	3.159351737841098e-17	1.2397052969475471e-15	matrixin family protein
ZT0	Medtr4g094265	510.426303937106	0.7248210396565666	0.13803168673949615	5.251120643222333	1.5117661855555943e-7	1.931901803093582e-6	beta-hydroxyacyl-ACP dehydratase
ZT0	Medtr2g438210	133.65665066312044	0.7247367773310265	0.1863373183568886	3.889380740914983	1.0050034102365687e-4	7.767502435859812e-4	phospholipid/glycerol acyltransferase family protein
ZT0	Medtr7g114590	2926.06147334216	0.7247143042478003	0.0953127658338188	7.6035387065712206	2.881410185747482e-14	8.489550588565018e-13	rubredoxin-like protein
ZT0	Medtr8g016070	127.77347943593293	0.7246702967160379	0.26886598023931757	2.6952844538792484	0.007032856353879227	0.03307806861234561	multidrug resistance-associated protein
ZT0	Medtr2g007300	950.9275898129881	0.7246411256000359	0.1514046439632754	4.786122186422527	1.7003456422868416e-6	1.8335465225768184e-5	plastid lipid-associated protein
ZT0	Medtr3g088555	249.30412620114558	0.7245347176384964	0.16809105057456267	4.310370570960907	1.6298119811882985e-5	1.4790090283979025e-4	preprotein translocase subunit SecA
ZT0	Medtr8g097280	70.50636632682043	0.7244962900244187	0.24991425101686426	2.8989794982741084	0.0037437937330332795	0.019161435721871428	tetraspanin family protein
ZT0	Medtr3g085620	153.06169231837373	0.7244666979135188	0.20953705023304145	3.4574634753509534	5.452861531564864e-4	0.003537728304406938	OTU-like cysteine protease
ZT0	Medtr1g099360	185.58825534688015	0.7243490819704044	0.17323548548930648	4.181297382141242	2.898504741566596e-5	2.504996224618269e-4	pyruvate kinase family protein
ZT0	Medtr6g086445	224.1018088253399	0.7243147603929523	0.15716603722732497	4.608595935681087	4.0539730999947915e-6	4.1130605145343524e-5	hypothetical protein
ZT0	Medtr1g063170	122.598236390153	0.7242162860499537	0.21207234420068416	3.4149492182942414	6.379390382214476e-4	0.004067342352559412	ABC transporter B family protein
ZT0	Medtr5g043480	1299.0292201417246	0.7241102220842197	0.09984016819363743	7.252694333204914	4.085614237623562e-13	1.0571480538692336e-11	UvrB/uvrC domain protein
ZT0	Medtr4g064983	540.7679250811876	0.7240736921998625	0.11747483783234894	6.1636492168067925	7.10873269761569e-10	1.249024612291926e-8	core histone H2A/H2B/H3/H4
ZT0	Medtr2g096520	138.58520269838422	0.7239392949650449	0.20428655697345938	3.543744168438348	3.9448783723438713e-4	0.0026532638353502142	methyl-CpG-binding domain protein
ZT0	Medtr2g044920	2269.3360258066	0.7239199553912323	0.16567666943819628	4.369474337249893	1.2454597460672276e-5	1.1565755255778312e-4	50S ribosomal protein L18
ZT0	Medtr0015s0130	71.63093044419314	0.7220755291880246	0.2723226008374193	2.6515446274659906	0.008012452356079646	0.03695936664035653	actin-97
ZT0	Medtr4g081120	82.02748244042863	0.7217971431456068	0.2428625904292953	2.972039217195717	0.0029582889408683844	0.015661206895266868	ribosomal protein S13P/S18e
ZT0	Medtr8g063270	169.01929588468505	0.7214436171256671	0.2626981283543499	2.7462838111755468	0.006027459635746358	0.028957759170816687	cellulose synthase-like protein
ZT0	Medtr4g093600	461.51392367501796	0.7208135651097707	0.20486932614499603	3.518406482186678	4.3414680377217436e-4	0.0028926003111017277	isochorismatase hydrolase family protein
ZT0	Medtr2g087950	257.92249909163303	0.7208126181720343	0.24313753720677928	2.964629100273441	0.0030304805755690463	0.015990986495761233	cellulose synthase-like protein
ZT0	Medtr3g467270	79.96547592979255	0.7204814079750074	0.24349576841770412	2.9589073052762855	0.003087319515427361	0.016239865878902172	salicylic acid carboxyl methyltransferase
ZT0	Medtr6g006060	10425.399505008958	0.720345563423402	0.1382862772207139	5.209089274083816	1.897697946873822e-7	2.3806725012650057e-6	50S ribosomal protein L7/L12
ZT0	Medtr3g005730	471.7356750097335	0.7202096561781102	0.12392359634849628	5.811723331146283	6.183297178513685e-9	9.610302579853787e-8	methyltransferase domain protein
ZT0	Medtr1g041320	4076.0420430313984	0.7197032195731352	0.1487203836182478	4.839304485796314	1.3029429771019743e-6	1.4318826556214997e-5	50S ribosomal protein L28
ZT0	Medtr1g039790	123.68861377846464	0.7190538426070364	0.22389613223274424	3.211550978734936	0.0013202054473462146	0.007739010708050315	hypothetical protein
ZT0	Medtr6g463260	399.05248085573203	0.7180409272137626	0.1455668932603446	4.932721384178716	8.109178691603161e-7	9.20222504406975e-6	1-aminocyclopropane-1-carboxylate synthase
ZT0	Medtr3g491820	615.116404377017	0.7178595981225195	0.15176350158172464	4.730120158277662	2.2438698853116583e-6	2.3727323648312237e-5	plastid transcriptionally active protein
ZT0	Medtr1g031620	393.47642990660785	0.7163251541774317	0.13486196541199	5.311543191507917	1.0870080028346204e-7	1.4226478936517914e-6	hypothetical protein
[truncated: 17,601 more rows]
