# Supplementary material for: The transcriptomic response to a short day to long day shift in leaves of the reference legume Medicago truncatula
Source: PeerJ. 2019 Mar 22;7:e6626. doi: 10.7717/peerj.6626 (PMC6432905; doi:10.7717/peerj.6626)
Supplement: Table S4 — Results of the likelihood ratio test testing for genes with significant interaction terms indicative of differential patterns of expression. [file peerj-07-6626-s011.csv]

gene	baseMean	padj
Medtr0001s0010	3.1814902352232384	0.6824194297569165
Medtr0001s0120	23.493934368505126	0.549625629280272
Medtr0001s0160	8.713163219763608	0.36909415338006
Medtr0001s0190	9.867468969903562	6.753752244355899e-4
Medtr0001s0260	0.17183766724618846	NA
Medtr0001s0360	2.529837141455651	0.7868529453907864
Medtr0001s0430	417.24063749756556	9.886882679806225e-6
Medtr0001s0490	78.10805847881096	4.0693986987875676e-10
Medtr0001s0560	17.232130265567555	0.24851845388787047
Medtr0001s0570	447.0716682073198	0.7985312203979533
Medtr0001s0580	9.906415447191392	0.8219488284512657
Medtr0001s0660	270.0684610622453	0.004209170478733043
Medtr0002s0020	63.18341738854751	0.05453710742271717
Medtr0002s0050	17.70749792626565	0.8762670511696814
Medtr0002s0090	0.20865597070317032	NA
Medtr0002s0110	19.278826132278937	0.13340130436993078
Medtr0002s0250	383.18359267091034	0.03918782354346889
Medtr0002s0260	110.03622562342586	0.02754136272404464
Medtr0002s0270	58.850670411705636	0.06581143728256748
Medtr0002s0420	663.428606143039	0.08656720857407223
Medtr0002s0510	2.1071798627720657	0.32128373028077817
Medtr0002s0550	39.51927134640054	9.561154332392424e-4
Medtr0002s0590	2.209633142249412	0.7395558565648623
Medtr0002s0820	11.415976735360475	0.5462694028228015
Medtr0002s0880	1.021349021350495	NA
Medtr0002s0890	4.44455973453411	0.9600554234963746
Medtr0002s0900	229.82376908941336	0.5763367859712872
Medtr0002s0990	2.592738715880489	0.27849913780656327
Medtr0002s1200	0.3624294855690862	NA
Medtr0002s1270	61.28047840989599	0.8698172438248235
Medtr0003s0060	0.11401365957526213	NA
Medtr0003s0070	4.85017698738409	0.15877910451345328
Medtr0003s0090	9.599176158564653	0.44737671247804395
Medtr0003s0170	2.024459024211127	0.17247801898332588
Medtr0003s0350	1.1927996461251085	NA
Medtr0003s0410	1.5840557515679248	NA
Medtr0003s0470	368.8992911705835	0.6550358901681105
Medtr0003s0480	33.300699697974146	0.7544807748277843
Medtr0003s0500	13.895342842685011	0.6531016806484129
Medtr0003s0540	336.3021899438369	0.059140628455973496
Medtr0003s0560	354.70237125212674	5.584211005283519e-6
Medtr0003s0580	43.29888786379614	0.5890423236447362
Medtr0003s0590	1.2318454872531186	NA
Medtr0003s0610	0.11972714546103991	NA
Medtr0003s0620	63.36762433793267	0.03308461108141578
Medtr0003s0660	562.679715487445	4.199926604841583e-21
Medtr0003s0690	77.15478534208462	0.5392775800338537
Medtr0004s0130	453.749254878246	0.0025345963694479836
Medtr0004s0210	4.818834424946297	0.07943490850750036
Medtr0004s0220	635.9667093152415	2.961060171747794e-6
Medtr0004s0230	311.08170938521323	1.7495350478375159e-7
Medtr0004s0240	151.9667614635258	0.7768136752234273
Medtr0004s0250	4.048989770369324	0.9895814298713406
Medtr0004s0260	0.10885495293058267	NA
Medtr0004s0300	0.5325097889991484	NA
Medtr0004s0330	1238.8428776245687	0.6086410395392424
Medtr0004s0440	1594.154730859544	4.379145351985303e-6
Medtr0004s0480	318.8554441965594	0.6713110812427152
Medtr0004s0490	747.9902924965351	0.2270657251641182
Medtr0004s0510	598.1088612461745	1.584293180393404e-20
Medtr0004s0600	85.05131317608584	0.6707519587055338
Medtr0004s0610	46.686861901626926	0.016854633455335846
Medtr0004s0650	1851.694852713531	6.540945184942475e-22
Medtr0005s0070	1.980179926730102	0.5433115237512571
Medtr0005s0110	25.86539188807904	0.6693791551385607
Medtr0005s0130	506.5874604092134	1.8915083542500018e-13
Medtr0005s0150	0.18833375337779606	NA
Medtr0005s0200	13.628951849917213	7.954850004034028e-5
Medtr0005s0210	0.8361536495311166	NA
Medtr0006s0080	73.37796827652993	0.1474981771300826
Medtr0006s0110	1.27575448519373	NA
Medtr0006s0140	19.78617522104062	0.9040043689117474
Medtr0006s0160	5.049428727080953	0.8824214471276149
Medtr0006s0180	0.1631290671818882	NA
Medtr0006s0190	3.6773888947025855	0.7113675698701251
Medtr0006s0230	26.63358873263663	0.0781467652559814
Medtr0006s0240	125.2217273251917	0.0019166249354501952
Medtr0006s0250	4.694669441808796	0.5449341207997833
Medtr0006s0260	0.11798644580436417	NA
Medtr0006s0300	0.1857378007275231	NA
Medtr0007s0020	0.15938122281440503	NA
Medtr0007s0030	0.6943952727402123	NA
Medtr0007s0060	722.6180859233681	1.1460277644176546e-15
Medtr0007s0070	173.40146182681684	8.645774698739884e-9
Medtr0007s0080	85.63931368567263	0.00695664112826481
Medtr0007s0090	219.68491953162072	7.009711371915128e-9
Medtr0007s0220	1.0051960050096003	NA
Medtr0007s0330	9.959338406629726	0.6923989809342297
Medtr0007s0380	28.79968117964264	0.02930213903989554
Medtr0007s0390	118.08701400303043	0.07105317093303866
Medtr0007s0450	0.1510077719989485	NA
Medtr0008s0170	4.2483207452443	0.04358702802044575
Medtr0008s0180	0.8632070220809935	NA
Medtr0008s0210	0.721324380311605	NA
Medtr0009s0050	0.677156810686235	NA
Medtr0009s0100	0.747918734830265	NA
Medtr0009s0120	716.9011432577604	3.705149826393074e-5
Medtr0009s0190	2.0588403675131013	0.6597150821217409
Medtr0009s0230	57.749635775696	0.764596979775994
Medtr0009s0240	2.6276864873052124	0.12658662318271768
Medtr0009s0270	1.3177999026228535	NA
Medtr0009s0330	23.44923776255158	0.9107924074329099
Medtr0009s0370	35.92648106556707	0.8400811982415645
Medtr0009s0390	3958.614022599499	0.7017727613913677
Medtr0009s0400	0.37154402400569153	NA
Medtr0009s0410	2.960150657892328	0.056597360251556
Medtr0009s0480	0.27962621371614416	NA
Medtr0009s0490	10.825065994913077	0.91010082805105
Medtr0009s0500	12.045477293644117	0.5112523343775973
Medtr0010s0210	0.4217322714311931	NA
Medtr0010s0220	161.2044937939837	0.5694756501951533
Medtr0010s0310	1.212063909064738	NA
Medtr0011s0020	1705.3282301993293	0.01879656644601289
Medtr0011s0100	11.603635264529293	0.24062669508813195
Medtr0011s0210	32.81831315351036	0.9515431658616134
Medtr0011s0260	352.35594657000473	9.648713178201463e-7
Medtr0011s0280	1.31891826887509	NA
Medtr0011s0290	57.78272079640319	1.8730646991421825e-4
Medtr0011s0300	36.00918529874958	9.550690625309632e-5
Medtr0011s0310	6.324986465323744	0.6084088032696576
Medtr0011s0320	19.88812552608922	0.9916643403106883
Medtr0011s0330	119.80657447576267	3.539654475386163e-6
Medtr0012s0070	0.1776076395375871	NA
Medtr0012s0090	158.01489197337384	0.8406703853740266
Medtr0012s0100	72.28993512761377	0.2628176392880605
Medtr0012s0110	83.4541548358897	0.7581454897422999
Medtr0012s0140	0.4891195375710781	NA
Medtr0012s0150	1487.3506014268528	3.2842852406631524e-7
Medtr0012s0160	28.65373397814913	0.05633959393767722
Medtr0012s0220	0.14633912602000054	NA
Medtr0012s0240	0.4005223703774945	NA
Medtr0012s0290	38.83503607361721	0.019708351984813695
Medtr0013s0100	0.4677675446354417	NA
Medtr0013s0120	11.531309046063187	0.0058777751554157974
Medtr0013s0150	3269.1575151281986	0.46536615166297285
Medtr0014s0040	25.71297108731452	0.25933916416269875
Medtr0014s0140	0.6383506228761291	NA
Medtr0014s0180	0.11848084000019038	NA
Medtr0014s0200	1.363510364109699	NA
Medtr0014s0210	22.85645923454792	0.45820420390050143
Medtr0014s0220	0.09576802107165963	NA
Medtr0014s0250	20.212406492030283	0.818589450105945
Medtr0014s0260	11.781826844900921	0.9859518518597847
Medtr0014s0300	0.2526358724923142	NA
Medtr0014s0310	0.23051734308297936	NA
Medtr0014s0440	100.03993190762853	0.27110112170149603
Medtr0014s0490	0.21129651782936854	NA
Medtr0015s0030	1.4955055246896984	NA
Medtr0015s0060	7.882469209543392	0.2687435279765585
Medtr0015s0090	0.6403590819215893	NA
Medtr0015s0110	232.01957365505876	0.9791052246028877
Medtr0015s0130	101.60766178071421	3.414966612557188e-11
Medtr0015s0140	243.24990117970452	8.002374801513059e-5
Medtr0016s0010	0.38369998170345104	NA
Medtr0016s0020	0.35094889122122336	NA
Medtr0016s0030	64.35560943306534	0.9210614904865143
Medtr0016s0040	32.392965261970105	0.008269078468241787
Medtr0016s0050	2.7780679603010974	0.36201870523725777
Medtr0016s0060	1.8519557081929883	NA
Medtr0016s0150	1.2910523314834832	NA
Medtr0016s0170	0.20426451807727405	NA
Medtr0017s0080	0.9968108984017086	NA
Medtr0017s0100	0.3224666951768675	NA
Medtr0017s0200	105.39082838373835	0.10320364277944843
Medtr0017s0240	0.2553222594549122	NA
Medtr0018s0090	335.19307691420806	0.4379364576008332
Medtr0018s0170	2.519516483275903	0.39174617273514334
Medtr0018s0260	722.6554728135789	5.459800826051775e-4
Medtr0018s0290	182.13535838043208	0.019118622345955173
Medtr0018s0300	0.10490781411289585	NA
Medtr0018s0310	8.273474200700656	0.8447910184502198
Medtr0018s0320	190.0151983295041	0.5627089599423252
Medtr0019s0010	55.14068444367045	0.3316773784683968
Medtr0019s0020	331.32892344423186	0.16486023700862854
Medtr0019s0070	926.0389851100688	3.128365851005755e-12
Medtr0019s0090	0.3312544462181632	NA
Medtr0019s0100	176.30362674878012	2.879585578855482e-6
Medtr0019s0110	0.5280066370368534	NA
Medtr0019s0120	18.964720542421695	0.6454783799785496
Medtr0019s0130	2.754193039386488	0.12228064698310324
Medtr0019s0160	2.8137517764124893	0.2784360481853699
Medtr0019s0180	43.10222214005997	0.8899945804155224
Medtr0019s0190	0.552860323535391	NA
Medtr0019s0210	3.539576178043995	0.6324541338365229
Medtr0019s0290	13.871761911843166	0.26873068128336014
Medtr0019s0310	0.10957184160719757	NA
Medtr0019s0320	2.8823426891911765	0.7034120970207505
Medtr0020s0020	150.35298846548264	9.38999464113482e-18
Medtr0020s0050	6.898052320587331	0.48052796763366257
Medtr0020s0120	3.071995498849394	0.5367785193465731
Medtr0020s0130	129.98035849373915	0.3939693789731615
Medtr0020s0150	3.2407647813888776	0.7599424378491834
Medtr0021s0120	9271.457786312269	0.1163397577324855
Medtr0021s0130	7.453028170578049	0.8330125050149786
Medtr0021s0140	5.019853059304502	0.5569619577086347
Medtr0021s0160	378.6925818415716	0.15441776908830956
Medtr0021s0190	0.7699623913881002	NA
Medtr0021s0200	1.3028360767220102	NA
Medtr0021s0240	0.35907183337150267	NA
Medtr0021s0270	0.10701388893674889	NA
Medtr0021s0370	4.033684925673839	0.8826298352277617
Medtr0022s0200	0.14617496700350635	NA
Medtr0022s0280	178.01413017470918	0.012842779586794514
Medtr0022s0290	129.9774744385567	7.155103200362005e-11
Medtr0022s0300	234.39080890629634	6.090466832706101e-8
Medtr0022s0360	67.05871602886239	0.034054637230124786
Medtr0022s0430	439.9683073477024	1.388239125540977e-16
Medtr0023s0210	32.44992646743043	0.01510747714281844
Medtr0023s0260	62.850476116133905	0.1409113294950274
Medtr0023s0280	0.1991954709913466	NA
Medtr0023s0370	0.2672490668592476	NA
Medtr0024s0010	28.046078686969405	0.18147517679957628
Medtr0024s0020	179.14712322108463	0.11462405838932423
Medtr0024s0040	1.0296503381202382	NA
Medtr0024s0060	112.226225126781	0.9974242130141917
Medtr0024s0070	390.2708063414648	0.47774581368015456
Medtr0024s0080	23.770741834608735	0.06396072280663545
Medtr0024s0110	9.9116174611986	0.36095018300957926
Medtr0024s0120	1.099411002414158	NA
Medtr0024s0130	0.11562167078561458	NA
Medtr0024s0140	0.37743839418292513	NA
Medtr0024s0150	0.2653486289873648	NA
Medtr0024s0160	0.4053058577121887	NA
Medtr0024s0170	11.132346252076749	0.052210827580838226
Medtr0024s0180	1.6388228179708206	NA
Medtr0024s0220	792.9419481865227	0.18686193177799384
Medtr0024s0250	1.624257733186396	NA
Medtr0024s0260	3582.532973960289	0.6907896090496611
Medtr0024s0310	0.25496848760983887	NA
Medtr0024s0330	24.672205348938604	0.6114350333267993
Medtr0025s0060	1728.308448873423	0.031114310133774338
Medtr0025s0110	0.3136396058314918	NA
Medtr0026s0010	5063.484698632953	0.0025347478798091855
Medtr0026s0160	32.5238670196296	0.16906199113401083
Medtr0026s0190	0.5133983277167478	NA
Medtr0026s0200	392.5302726101372	0.0010540564502159598
Medtr0026s0210	437.75927096486316	0.09586577074847784
Medtr0026s0230	0.27333594835700264	NA
Medtr0027s0010	37.57416686781867	0.9839686499578463
Medtr0027s0090	38.93268471519662	0.019131286975381693
Medtr0027s0140	33.91311903303747	0.3115145714071353
Medtr0027s0180	23.47885746198676	0.07504356242734951
Medtr0027s0200	51.278660195268955	0.6430369541022797
Medtr0027s0220	0.8348450890564327	NA
Medtr0027s0230	222.7341674064328	4.49369500444376e-5
Medtr0027s0250	71.82350597158562	0.6288151038155847
Medtr0027s0260	0.1221985165149423	NA
Medtr0028s0030	1.5007618971396304	NA
Medtr0028s0090	147.7898753959093	0.027055385033079464
Medtr0028s0180	1.31062946664536	NA
Medtr0028s0210	0.44329490041203423	NA
Medtr0029s0040	0.5630086307731402	NA
Medtr0029s0090	3.159904665315437	0.62643273022372
Medtr0029s0120	2.7815797283410033	0.427788114603334
Medtr0029s0140	7.174748433848102	0.9709952663026313
Medtr0031s0060	33.01448188034238	4.788534468651815e-4
Medtr0031s0130	34.334129789528205	0.757247243464634
Medtr0032s0030	5.0033271024367805	0.9572113036967119
Medtr0032s0040	20.544360491498356	0.00707394619006474
Medtr0032s0050	1.57095905245609	NA
Medtr0032s0060	1.860224557604955	NA
Medtr0032s0070	0.8895357877443937	NA
Medtr0032s0080	0.7862032601827234	NA
Medtr0032s0190	0.1515552733293549	NA
Medtr0034s0060	3418.719475746817	6.561858430795065e-13
Medtr0034s0110	1.9025394194070182	0.5151984941438312
Medtr0034s0120	0.839164685236453	NA
Medtr0034s0170	580.5048130565118	0.14508539057508546
Medtr0034s0190	17.348702530948778	0.8069998119018191
Medtr0035s0150	138.46242292029407	1.5846220769663993e-10
Medtr0036s0010	45.314323536785466	0.46972742152907804
Medtr0036s0020	0.1406882029689468	NA
Medtr0036s0040	41.43679817231504	0.7572814133304937
Medtr0036s0050	497.7759511367131	0.9187094478496781
Medtr0036s0070	53.02844947718737	0.6756397179939067
Medtr0036s0140	123.8749515627105	0.06831037371268557
Medtr0036s0150	327.6150438055334	0.7773511522108237
Medtr0036s0210	80.56645928326277	0.6799605534588723
Medtr0036s0220	14.642485434133043	1.6818636995983473e-13
Medtr0036s0240	12.310181936123268	0.9383423779628364
Medtr0036s0250	4.831239288280689	0.7006283773774434
Medtr0036s0260	12.81986717746699	0.922593917281174
Medtr0036s0270	10.91065837791233	0.7086361607461236
Medtr0036s0280	18.733821095159332	0.8893971777465751
Medtr0036s0310	0.21273251355296086	NA
Medtr0036s0320	90.42625923985001	0.10122696599809497
Medtr0037s0010	0.8885147617119604	NA
Medtr0037s0030	0.5466912531217847	NA
Medtr0037s0060	5.574084056632729	0.16622750712727047
Medtr0037s0250	27.634394760913853	0.6948363037732564
Medtr0038s0030	1.9229327099522977	0.9311006359610624
Medtr0038s0060	22.344685179833974	0.5795310684445963
Medtr0038s0070	0.10544461796833518	NA
Medtr0038s0080	21.109917659950302	0.00293399197435173
Medtr0038s0110	0.7308887445620034	NA
Medtr0039s0040	0.16647580978322535	NA
Medtr0039s0080	2.5437620572206843	0.8764296635042172
Medtr0040s0110	26.787482639669406	0.8902522161947589
Medtr0040s0140	3.220466415415782	0.3352070086729345
Medtr0041s0030	973.1811374209899	0.7216239494260607
Medtr0041s0100	81.5553637449874	2.044053334022496e-15
Medtr0041s0110	1.0099203519502244	NA
Medtr0041s0130	31.829541688022516	0.7437150560552273
Medtr0042s0030	0.1102318429984674	NA
Medtr0042s0040	1.4058021514844152	NA
Medtr0042s0120	0.13045439698039207	NA
Medtr0042s0190	421.98449747584476	0.05273481529321141
Medtr0042s0230	0.20424613241924763	NA
Medtr0043s0030	0.12025306108187173	NA
Medtr0043s0040	1.0444462867026965	NA
Medtr0043s0050	1.122893973073605	NA
Medtr0043s0080	55.945324747069485	0.15941911176288645
Medtr0043s0110	5.683909144757581	0.6797814027146855
Medtr0044s0040	3.6059677987715744	0.8640270271690487
Medtr0044s0130	8.730490460737835	0.562174655089997
Medtr0044s0150	32.84279105073138	0.1257783394992096
Medtr0044s0160	1.7474763897224783	NA
Medtr0044s0180	317.85140455066187	8.329227228868913e-6
Medtr0045s0060	0.1061395627783943	NA
Medtr0045s0110	63.34292727829661	0.4498779348870327
Medtr0045s0130	8.495634345615349	0.6705618834391875
Medtr0045s0160	0.5175500058328744	NA
Medtr0047s0030	0.12098782148412965	NA
Medtr0047s0040	55.876935470389014	0.15215755118619564
Medtr0047s0090	0.4058463511690459	NA
Medtr0047s0140	0.8696598466457792	NA
Medtr0048s0020	1.271068227404089	NA
Medtr0048s0140	0.9265419774656832	NA
Medtr0048s0210	1.8936137300174711	0.6316099350643252
Medtr0048s0220	7.54307339647584	0.2784360481853699
Medtr0049s0070	259.6058992654479	2.493102894567939e-5
Medtr0049s0080	0.12610464165473267	NA
Medtr0049s0090	6.0907953388543765	0.9733879075204459
Medtr0049s0100	0.12390289228916022	NA
Medtr0049s0110	140.17920978255202	0.6439549774516151
Medtr0050s0010	84.4304146550717	0.39823129636508464
Medtr0050s0090	0.10955250378164477	NA
Medtr0050s0130	0.16467103260334506	NA
Medtr0050s0160	331.94648081291575	0.17526515735434084
Medtr0050s0180	1647.4869213564582	5.6000143950203014e-5
Medtr0050s0240	177.29066434971057	4.591699169758715e-13
Medtr0051s0090	0.29244818990706434	NA
Medtr0051s0110	0.883863350971339	NA
Medtr0052s0020	2.1714149607319544	0.5292241126480207
Medtr0052s0030	1221.0877794291002	0.12511450348997036
Medtr0052s0040	48.738987368195154	0.9791052246028877
Medtr0052s0060	4309.4295879995225	0.10131699233729562
Medtr0052s0070	29165.02439748967	0.06425207011589983
Medtr0052s0080	10686.837708237897	0.06660581024713814
Medtr0052s0090	4083.194374499742	0.025365328808728906
Medtr0052s0100	24.90812367383889	0.8136965574138806
Medtr0052s0110	8379.561954568637	0.21671879050698856
Medtr0052s0120	12.677642589757962	0.4447559465232713
Medtr0052s0130	31730.941042107195	0.06488550544294493
Medtr0052s0140	30.507382087998174	0.10071604046565927
Medtr0052s0150	3157.2761845691634	0.07285708434793152
Medtr0052s0160	220.29943974695692	0.02151284359574506
Medtr0052s0170	14643.067979386997	0.056209315260737705
Medtr0053s0020	82.13634604761613	0.48692732238301684
Medtr0053s0030	2994.252418425106	0.0023352349522356946
Medtr0053s0040	1.7712677286962826	NA
Medtr0054s0080	47.14196357314795	0.023583041370789357
Medtr0054s0090	2.1590832893705407	0.0616724325135504
Medtr0054s0120	0.09823264753323342	NA
Medtr0054s0140	36.21852669751264	0.2334355546687166
Medtr0054s0230	1.451514460993242	NA
Medtr0054s0250	0.20151435415559352	NA
Medtr0055s0010	0.7811658877675459	NA
Medtr0055s0030	996.2708679402986	0.249997564726164
Medtr0055s0040	2.318314911064066	0.8544481682915817
Medtr0055s0050	34693.10328976035	0.05309408838774492
Medtr0055s0080	2.162434820030923	0.9141030934254137
Medtr0055s0090	768.4243847321494	0.006377161595706879
Medtr0055s0100	1.7906757104371385	NA
Medtr0055s0110	26661.696867719624	0.04281897353489884
Medtr0055s0120	29702.220045022634	0.13677028992675272
Medtr0055s0130	48524.01006673626	0.12395523108544579
Medtr0055s0140	40.21622041238289	0.11755625159577794
Medtr0056s0180	0.2659442236396142	NA
Medtr0057s0080	271.4067289978044	0.7818731747701857
Medtr0057s0130	282.7387333596254	0.7822753923810776
Medtr0057s0200	1.9425931750754095	0.9919864201683516
Medtr0058s0010	500.7170636106458	0.02740954784855023
Medtr0059s0060	10677.179305060807	0.1753357557511639
Medtr0059s0080	0.33229163294057573	NA
Medtr0060s0090	2.788719896519898	0.6861195748228417
Medtr0060s0110	0.10956719614219616	NA
Medtr0061s0050	2.4329536334348227	0.5500725758367901
Medtr0061s0080	3.583679634242427	0.7160166723175316
Medtr0064s0040	0.09822408134830735	NA
Medtr0064s0170	0.1156527635512805	NA
Medtr0065s0100	0.21214305724182286	NA
Medtr0065s0130	0.4774551960615417	NA
Medtr0066s0040	35.59344603997695	0.7695311526191814
Medtr0066s0050	59.95865473955372	0.7307798921116249
Medtr0067s0010	41.99964565214223	0.0011931561646448703
Medtr0067s0070	622.4837340666612	0.00354438952935186
Medtr0067s0100	76.1479695961022	3.2462328768460786e-4
Medtr0068s0060	4.295544315967733	0.4300563928102884
Medtr0068s0070	0.11950472004326462	NA
Medtr0068s0080	2.130788557524085	0.7833941102826267
Medtr0069s0020	43.21403853000189	0.2402873209334982
Medtr0069s0040	15.902263412489507	0.7052723244388381
Medtr0069s0080	0.2779429833878003	NA
Medtr0069s0090	0.7791129863278985	NA
Medtr0070s0020	0.29028248454104866	NA
Medtr0070s0040	0.36503567595546804	NA
Medtr0070s0070	0.2904322026749033	NA
Medtr0071s0100	2.3606466140635605	0.6250291309426738
Medtr0072s0020	111.489282577826	0.10774747901912214
Medtr0072s0040	49.53103135072151	0.033791236613079985
Medtr0072s0050	93.1830941582952	2.812250357778859e-12
Medtr0075s0010	0.11577767836288885	NA
Medtr0075s0030	0.12095710065952185	NA
Medtr0076s0010	1124.8324748888454	1.4538986086502423e-4
Medtr0076s0020	6452.317398926592	2.313730874970118e-4
Medtr0077s0010	354.8016009263775	1.717737758016948e-5
Medtr0077s0040	0.38367016784903574	NA
Medtr0077s0060	0.11668701335437658	NA
Medtr0077s0090	2.3547328669251826	0.7930744730644667
Medtr0078s0010	617.3625578586482	6.229654417334245e-13
Medtr0078s0050	3.9004973091518442	0.6828688255690675
Medtr0078s0060	1335.8806884026285	9.167789711069522e-16
Medtr0078s0190	19.8484979917508	0.01734688209052794
Medtr0078s0200	0.13431172650631878	NA
Medtr0080s0060	7.471037898287949	0.615982265602673
Medtr0082s0010	1.6780645694273948	NA
Medtr0082s0030	3.682836294582392	0.1439111958451337
Medtr0082s0040	35.33149925056654	0.033817690967494735
Medtr0082s0050	4.690002948523747	0.685268707185476
Medtr0082s0060	7.851037375807727	0.10764921936844508
Medtr0082s0070	0.9737608139910829	NA
Medtr0082s0080	0.8591310418380201	NA
Medtr0082s0090	21.47844261264824	0.3565353137328826
Medtr0082s0100	2.856568198394621	0.0787398648779954
Medtr0082s0120	0.20434188840479714	NA
Medtr0082s0140	5.769121790453676	0.039969321213836735
Medtr0082s0150	0.18392572563528728	NA
Medtr0082s0160	14.704524579475986	0.13164767207029104
Medtr0082s0170	5.323725871773891	0.13482977177632102
Medtr0082s0180	1.8375522573186198	NA
Medtr0082s0190	0.13233309001160387	NA
Medtr0082s0230	0.7869486662982503	NA
Medtr0082s0250	0.4610965179923079	NA
Medtr0082s0260	5.32896154116696	0.5345817457905515
Medtr0082s0270	1.6791435984486502	NA
Medtr0082s0280	3.329678108933236	0.36453134901683953
Medtr0082s0290	0.42256295589997717	NA
Medtr0083s0110	1.7970748052249776	NA
Medtr0083s0120	10.729287870858679	0.31757434060404816
Medtr0084s0030	0.10962068209881431	NA
Medtr0085s0010	116.88235465546086	0.17995602464536342
Medtr0085s0020	12.712312270346423	8.9162732225202e-9
Medtr0085s0030	0.11208014560050938	NA
Medtr0086s0010	1038.4508381713154	0.002028540041667481
Medtr0086s0060	5.388269885182027	0.9166741189484279
Medtr0086s0070	5.867844238374116	0.5638314706154895
Medtr0087s0010	0.5294062570394609	NA
Medtr0087s0020	21.87255134117132	0.7216597841871168
Medtr0087s0030	0.844933111477171	NA
Medtr0087s0040	6.4171618344129016	0.314596685172453
Medtr0087s0050	0.9723630122850605	NA
Medtr0087s0070	1.046334323911813	NA
Medtr0087s0090	44.70307978634582	0.0654451839894476
Medtr0089s0050	0.614931862334025	NA
Medtr0089s0100	5.769006413670441	0.07584476114836725
Medtr0090s0050	0.3239026740420137	NA
Medtr0091s0070	0.5920526823712676	NA
Medtr0091s0080	11.688721733820012	0.24292979926447356
Medtr0091s0090	1.777755579602825	NA
Medtr0092s0070	0.10301367505967342	NA
Medtr0092s0090	7.340572842446975	0.8006940514361939
Medtr0092s0100	1662.282842050398	0.003417440080571628
Medtr0094s0010	3.388519631737155	0.7792934021746358
Medtr0094s0020	1.9450890520092594	0.41465858022448093
Medtr0094s0040	11.315263216092559	0.007188675953226968
Medtr0094s0110	8.912021217059392	0.5655473593970843
Medtr0094s0120	3.957427773885911	0.5499112051844733
Medtr0094s0140	1.1426758605263605	NA
Medtr0095s0040	0.5826452140451298	NA
Medtr0096s0020	58.49131884089341	6.818891642721495e-4
Medtr0097s0060	23.864154963530133	0.8573288709976135
Medtr0097s0070	4.799525236168448	0.01744178359659524
Medtr0098s0030	1.3965716183157353	NA
Medtr0098s0100	0.10664019027239863	NA
Medtr0099s0120	43.048176684469595	0.10473930010072628
Medtr0099s0130	4.4558879293844535	0.5152710046333482
Medtr0100s0070	0.11584049196206515	NA
Medtr0100s0150	0.11132136261386681	NA
Medtr0100s0160	56.59648770508572	0.05287778859894065
Medtr0100s0170	1.2320709446899043	NA
Medtr0101s0020	3.7164933674908838	0.5104750137167677
Medtr0101s0030	3.494103222723506	0.6861195748228417
Medtr0102s0030	0.28691653150879265	NA
Medtr0102s0060	995.3053202312059	3.6642951761589594e-29
Medtr0103s0010	0.21733993420148304	NA
Medtr0103s0090	33.88779985099365	0.3789522290537367
Medtr0103s0100	23.882808061686465	0.9258208844680332
Medtr0105s0020	0.09655113762470544	NA
Medtr0105s0060	0.3529284727663569	NA
Medtr0105s0070	29.5784857313688	0.42185019375192134
Medtr0105s0110	1.5979127933874302	NA
Medtr0105s0130	0.09655113762470544	NA
Medtr0105s0170	0.09655113762470544	NA
Medtr0106s0030	0.4168788761091421	NA
Medtr0107s0090	1.2692279656323937	NA
Medtr0108s0020	2.3743926798914257	0.5260163874230489
Medtr0109s0150	21.878095210082282	0.857317700259426
Medtr0110s0010	37.94224296370308	3.877493468139409e-5
Medtr0110s0030	58.993025503019204	0.03929057774098154
Medtr0110s0040	2057.226362601047	5.314150339709678e-30
Medtr0110s0050	0.9118697785907477	NA
Medtr0110s0060	68.83679664302386	0.9144675641990622
Medtr0113s0040	174.47530509321945	3.9425542930739644e-14
Medtr0113s0060	1.373792976363994	NA
Medtr0115s0010	0.10426341131193048	NA
Medtr0115s0020	15.340455535449973	0.7360293736891715
Medtr0116s0060	0.3093881252065153	NA
Medtr0116s0070	0.1170132362761094	NA
Medtr0116s0130	0.15661908443852646	NA
Medtr0117s0040	1.370151991933557	NA
Medtr0117s0080	2.376168462472545	0.874824445696191
Medtr0117s0110	0.2599669057611176	NA
Medtr0120s0020	2.439053471645148	0.6832044496042724
Medtr0121s0010	622.2638117351966	0.13729289615842266
Medtr0121s0060	45.331734384865	6.5287030688279846e-9
Medtr0122s0020	182.91924528552875	4.012908927029624e-11
Medtr0122s0040	0.6894810561065909	NA
Medtr0123s0070	438.27358204127296	0.050808842903424155
Medtr0126s0080	0.37477978812317175	NA
Medtr0127s0030	0.4664107146242368	NA
Medtr0127s0040	0.17994672051707583	NA
Medtr0128s0060	0.5163564431177818	NA
Medtr0128s0080	0.11791422750438603	NA
Medtr0129s0050	19.541341905361303	0.5253113602327503
Medtr0129s0070	1.2285126461924296	NA
Medtr0129s0120	0.5965669465308961	NA
Medtr0130s0060	0.15077808234421003	NA
Medtr0131s0030	25.736332571732905	0.4695621577985258
Medtr0133s0020	644.6763492009949	0.004503982589126153
Medtr0133s0030	369.88053435231564	0.0917896285468316
Medtr0133s0060	0.10347791740569627	NA
Medtr0134s0080	2.9289163746574314	0.6057074908648644
Medtr0136s0010	91.2580198513755	0.19630477585313172
Medtr0136s0020	1.05304494349608	NA
Medtr0136s0060	331.1635137675414	1.0582177284488485e-22
Medtr0137s0010	0.3812305305007615	NA
Medtr0137s0040	10.434773339707007	0.9062591764913894
Medtr0137s0060	11.068872937919899	0.857317700259426
Medtr0137s0070	103.78129229112085	0.10496543184123794
Medtr0137s0080	43.10036767127346	0.3647214300515379
Medtr0140s0020	0.11091347281277442	NA
Medtr0140s0030	242.89199496516602	1.4153781894398764e-8
Medtr0140s0050	122.09805296393696	1.3313134981868344e-7
Medtr0141s0020	3.653139899550688	0.1142330528730951
Medtr0143s0020	5.433261058557333	0.6639491751203374
Medtr0143s0050	0.1510883856365619	NA
Medtr0143s0070	1.7304479003332867	NA
Medtr0144s0010	352.44325784558697	0.18531620341360963
Medtr0144s0020	7.9657398400977035	0.1936182125202554
Medtr0144s0030	79.36566415589363	0.0760327663076647
Medtr0144s0060	4.155854944297014	0.2623143589072644
Medtr0147s0030	0.4863894365054028	NA
Medtr0147s0050	1.8693328689149824	0.4439366988117423
Medtr0147s0060	4.940994076504919	0.9852891235318606
Medtr0147s0070	817.3928828172108	0.18972027631851168
Medtr0147s0080	495.63001156949247	0.8745447267888866
Medtr0148s0050	3295.5187816269895	6.4086245565122504e-6
Medtr0148s0080	876.9440566296768	0.06022691604117079
Medtr0148s0110	1.32600378744902	NA
Medtr0150s0040	0.7338962725212521	NA
Medtr0151s0020	0.6895437120897773	NA
Medtr0151s0030	1740.6108668566578	6.990408400454655e-4
Medtr0152s0090	39.83275454013405	0.018760618205578818
Medtr0152s0100	342.78588101033205	0.05929876918926323
Medtr0152s0120	1.2587904886405321	NA
Medtr0153s0020	0.3336316372150282	NA
Medtr0153s0030	23.754447247337268	0.7470052636655599
Medtr0153s0060	45.67849456860091	0.9581577770195918
Medtr0153s0070	108.19677638905766	0.16148897834345147
Medtr0154s0010	2.4109425812737166	0.019332513526202383
Medtr0154s0020	3.7340839966177826	0.08300974136262936
Medtr0154s0040	64.97493542397854	0.0037670337464825376
Medtr0155s0010	3.6771121342187842	0.425607677121229
Medtr0155s0050	0.49854367760627644	NA
Medtr0155s0060	0.12485027274982026	NA
Medtr0157s0060	4.246447660797487	0.5539119261994189
Medtr0157s0070	305.1313327246576	0.20410151845501912
Medtr0158s0020	0.2848352411228892	NA
Medtr0159s0060	8.884313652083767	0.7390901761102618
Medtr0160s0030	3.184746854142559	0.45649666269216566
Medtr0160s0040	57.51183053098176	7.15460485076883e-9
Medtr0164s0030	0.11581481403655523	NA
Medtr0165s0050	4.481847361339537	0.2547600492459277
Medtr0165s0060	5.319558556034004	0.696593504676417
Medtr0167s0040	182.85889512815294	0.6596880495216308
Medtr0167s0060	983.8824403496897	1.8487941984900644e-25
Medtr0168s0080	400.190497498672	3.7439926074187406e-5
Medtr0168s0100	100.57923495007071	0.9330667962904572
Medtr0168s0110	401.1211564255397	0.49012040258537937
Medtr0168s0120	1706.2850218724095	0.06570406716982614
Medtr0170s0020	1.0187311590925823	NA
Medtr0170s0030	35.003950670416046	4.231587948229469e-8
Medtr0172s0010	652.005697413039	1.3408452300127657e-5
Medtr0172s0020	1906.342723832604	5.267240005294234e-10
Medtr0172s0030	4557.934156279872	0.0020442806854621166
Medtr0172s0050	269.3981208227351	2.8989872895806084e-11
Medtr0173s0010	4.317926235811459	0.43037749874795816
Medtr0173s0030	512.1051989040183	0.2389045338013439
Medtr0174s0090	0.20330719567784825	NA
Medtr0175s0030	1152.8727176907512	0.026760994662079863
Medtr0176s0050	122.36198890309598	0.3649688635828905
Medtr0177s0060	7.581609937428783	0.9880172221569554
Medtr0177s0070	1.413153014921312	NA
Medtr0177s0080	1.5412097367648685	NA
Medtr0178s0030	154.1895747915162	0.2943019009550469
Medtr0178s0050	0.7858327977335372	NA
Medtr0180s0050	952.9936653423439	0.9000828568494424
Medtr0180s0070	106.04100161139016	0.06748542155401373
Medtr0180s0080	2.0390479865008078	0.9900945195713907
Medtr0181s0030	157.0940397605737	0.03452736851780177
Medtr0181s0060	0.0992084464046574	NA
Medtr0182s0060	5.557224560302583	0.8483670360210233
Medtr0184s0010	0.4137744735733234	NA
Medtr0184s0030	104.90622348595124	0.07139369726603614
Medtr0184s0040	19.78059233992912	0.019510618452786295
Medtr0185s0010	9.167427419816757	0.44610359522643794
Medtr0186s0030	88.33422758811496	0.07668807045884331
Medtr0186s0120	0.111497380831837	NA
Medtr0187s0040	31.397008646049724	0.9315345643120361
Medtr0187s0080	0.1641562581623119	NA
Medtr0188s0020	0.9039585337214722	NA
Medtr0189s0010	158.50271910539797	1.0365401249792626e-10
Medtr0189s0030	5.091680056981081	0.9547802269511462
Medtr0189s0040	0.3944562000150954	NA
Medtr0189s0050	32.680018564403184	0.4049295796267538
Medtr0190s0020	57.445493067764176	0.016301919091030712
Medtr0191s0020	0.4322626135159481	NA
Medtr0191s0030	0.7763821749955756	NA
Medtr0193s0080	0.46297294160228514	NA
Medtr0194s0020	49.47559715183877	0.4678211887595319
Medtr0194s0030	164.682684530859	0.017703275407431097
Medtr0194s0040	161.96473640765151	0.6844385627817153
Medtr0194s0050	168.7181987729118	0.7741077102866625
Medtr0195s0010	1.1627887193571675	NA
Medtr0195s0020	7.597467602763356	0.2179186421667303
Medtr0196s0020	1.5132976261907125	NA
Medtr0196s0030	15.093082526284167	0.0780993927625315
Medtr0197s0010	23.531971380799504	0.061919025051282724
Medtr0197s0020	9.948480456765708	0.2152804996858767
Medtr0197s0030	0.11717914153855315	NA
Medtr0197s0040	0.2704904465129286	NA
Medtr0197s0070	477.2904555434238	0.5686890822900456
Medtr0197s0090	1.3723137406758905	NA
Medtr0197s0100	6.767220428614797	0.966272300228042
Medtr0199s0030	3.7065654745404517	0.3793577024484395
Medtr0199s0040	333.1479085056254	2.5408183693938026e-5
Medtr0200s0020	153.2294389894236	0.5614421914524474
Medtr0200s0050	2.136330441255562	0.9417570273229103
Medtr0202s0060	5.404151021137608	0.5116038802094052
Medtr0202s0070	3.9774341402921154	0.887648542064654
Medtr0203s0040	3.1764487067874385	0.4283650486595769
Medtr0204s0010	460.47746077955026	0.003042125479790048
Medtr0204s0020	26.558644593777775	3.128017714898406e-6
Medtr0204s0040	30.44542464230306	1
Medtr0206s0010	360.6453824637068	5.506681844475517e-4
Medtr0208s0030	0.563332846261434	NA
Medtr0209s0040	17.934076441029333	0.9433465261505325
Medtr0210s0040	0.6884260054818863	NA
Medtr0211s0060	2.2994274751508823	0.4614609493598428
Medtr0211s0080	1.030810823820522	NA
Medtr0212s0020	8.177133766925548	0.683175194336057
Medtr0212s0030	0.13051330906733483	NA
Medtr0212s0040	405.58911752860854	0.20078292660042468
Medtr0212s0050	0.4499088111389199	NA
Medtr0212s0070	1.7513821038683348	NA
Medtr0212s0080	8.783805973019211	0.25485963313210874
Medtr0214s0040	3.774823245114113	0.7408466844650928
Medtr0219s0020	25.312588051823482	0.15435107147715124
Medtr0219s0050	0.14463876866688002	NA
Medtr0219s0070	9.812332191570592	0.6892736910369639
Medtr0219s0100	2.7413335480861565	0.5101959869441886
Medtr0221s0020	393.1450619834854	0.28360150833303055
Medtr0221s0060	21.04546414988108	0.5598641173407163
Medtr0223s0010	39.85854187900849	0.06774529632789042
Medtr0223s0040	1.5970983549881472	NA
Medtr0224s0030	47.89015319710329	0.9839686499578463
Medtr0227s0010	21.931931864595395	0.7151758813702714
Medtr0227s0020	223.19048511692344	5.598194408987773e-4
Medtr0227s0030	42.74281330012165	1.1489599561266221e-4
Medtr0229s0020	16.414906181140925	4.0412694858692823e-4
Medtr0229s0030	1.7810079694672163	NA
Medtr0229s0040	9.13023832271341	0.815720342193113
Medtr0229s0060	1.0615406041380435	NA
Medtr0230s0010	134.4709932362632	0.024124206895260007
Medtr0230s0040	3.34486734871304	0.0838520506889958
Medtr0232s0030	4.12388703572806	0.24763642898458427
Medtr0236s0050	13.453660540264773	0.0053613685425720715
Medtr0237s0020	0.8178768894146997	NA
Medtr0237s0060	0.6197489651825717	NA
Medtr0237s0070	2.975077880672814	0.6967590605366133
Medtr0240s0020	0.11982004249596928	NA
Medtr0242s0020	91.82244360475904	4.857222652562404e-5
Medtr0242s0040	42.925331382934274	0.07040274189722509
Medtr0242s0050	0.6129334996395709	NA
Medtr0242s0060	42.63305826152514	0.059968591406484126
Medtr0243s0030	0.32173367058916114	NA
Medtr0245s0010	336.97576499806655	8.589279786899702e-18
Medtr0246s0020	70.4111041681361	0.011688458155308142
Medtr0246s0040	124.96680637615097	0.5500644156533148
Medtr0247s0040	0.09583297743014786	NA
Medtr0248s0030	1.160921925508068	NA
Medtr0249s0070	274.26221960034445	2.1068661787610458e-4
Medtr0250s0020	0.37010292463837874	NA
Medtr0250s0040	142.08691028628556	1.4660674674705645e-5
Medtr0251s0060	4.178385563489522	0.8348690955019097
Medtr0252s0030	0.17353693016867047	NA
Medtr0252s0060	1.0824366393270932	NA
Medtr0254s0030	0.17618288592302717	NA
Medtr0254s0060	0.10535541925430517	NA
Medtr0256s0050	97.18627419591144	0.27376868042394037
Medtr0257s0040	1.317969027307652	NA
Medtr0258s0040	2.331750365255519	0.7048073514616454
Medtr0259s0030	0.09560578004823181	NA
Medtr0259s0040	5.349662222938059	0.7339848621976768
Medtr0260s0010	6.267065929516483	0.508960086407953
Medtr0260s0030	192.24612819653348	0.8159422780467884
Medtr0262s0020	0.6378755646605169	NA
Medtr0262s0030	62.39581849545758	0.8996169127814295
Medtr0264s0030	1.8573371154787461	NA
Medtr0265s0030	0.5598855655506559	NA
Medtr0267s0070	0.27444482299629014	NA
Medtr0268s0020	70.15328833545338	0.6563028854276601
Medtr0268s0050	0.10299139090002862	NA
Medtr0268s0070	29.031751713298775	0.9854601921642306
Medtr0268s0080	29.85145825172212	0.4616557875123473
Medtr0271s0010	12.871169535896748	0.7985312203979533
Medtr0271s0020	0.10347791740569623	NA
Medtr0271s0030	25.08671798055284	0.9084210643066428
Medtr0271s0040	0.12326005302908785	NA
Medtr0271s0050	6.801730261638827	0.8915550551447973
Medtr0271s0060	2.4945662903291903	0.3090127163585314
Medtr0271s0070	56.71830340910177	0.00965341279888548
Medtr0273s0030	109.80840557948507	6.453746425927811e-4
Medtr0274s0020	51.5765120209579	0.4855630304853901
Medtr0275s0010	724.1771445007349	2.422764439000196e-21
Medtr0275s0020	687.7477969437036	0.001753693748007046
Medtr0275s0040	344.57753821308205	0.009416514206606955
Medtr0276s0010	45.32958971957243	0.0028067446393900963
Medtr0276s0020	5.962255014711957	0.7994661140335593
Medtr0276s0040	337.74566983547567	2.4142211337518772e-14
Medtr0276s0050	537.945763291136	0.6766786937000443
Medtr0277s0010	27.58365983470228	0.021388746887205025
Medtr0277s0020	39.25645133138593	0.007011186597250145
Medtr0277s0030	3.9143084387121325	0.47887966260129966
Medtr0279s0010	0.6716186291767007	NA
Medtr0279s0020	103.90247828113345	0.50435452551758
Medtr0279s0030	49.38585515239656	0.3929329322767632
Medtr0279s0040	0.14580500740615757	NA
Medtr0280s0030	6.023236309928814	0.9166741189484279
Medtr0280s0040	6.822346515127351	0.6551470317338579
Medtr0283s0030	0.7070863402126348	NA
Medtr0283s0040	0.705402980022112	NA
Medtr0286s0010	112.9761838491122	0.470152282904867
Medtr0286s0030	1.3166116578246916	NA
Medtr0286s0050	0.11166060691076025	NA
Medtr0287s0050	45.97187441974345	8.867641636202984e-9
Medtr0287s0060	5.523022828582128	0.02431407316088523
Medtr0288s0020	54.303313038140686	0.026038202429746776
Medtr0288s0040	886.6482876165682	4.923289479608897e-9
Medtr0289s0040	0.17486215799732388	NA
Medtr0291s0010	162.86709852332257	1.204215486803469e-5
Medtr0292s0040	0.40000253128490654	NA
Medtr0294s0010	23.914203943927557	0.2605953866198996
Medtr0294s0020	3.245423846483963	0.3806634735463474
Medtr0296s0010	1.5127879786531728	NA
Medtr0297s0010	2.1711651233675933	0.37491987260412957
Medtr0299s0030	5.050207425571586	0.9867611662464251
Medtr0302s0040	38.14242663998826	0.3215908545504162
Medtr0305s0020	34.60000107255335	0.587400263046895
Medtr0306s0040	0.31357729982015503	NA
Medtr0308s0020	14.889751147706825	0.7574147480271077
Medtr0308s0050	0.36802906740325486	NA
Medtr0308s0060	13.493977993136536	0.5687134739096844
Medtr0311s0030	15.74268080784824	0.9099573164152505
Medtr0312s0020	397.53936198509916	7.039170446127745e-4
Medtr0312s0030	0.2894885178831484	NA
Medtr0314s0030	105.69222026733271	0.05661166717625334
Medtr0315s0080	0.4197368175696848	NA
Medtr0316s0010	3225.9606852572942	0.9275614477165569
Medtr0317s0050	0.7666580109263824	NA
Medtr0318s0020	357.50918058259793	0.3190326236043836
Medtr0320s0010	0.11864844150416116	NA
Medtr0320s0040	103.52798590328956	0.06379523825047408
Medtr0321s0020	6.7642172443909825	0.9270339084697161
Medtr0322s0040	0.16370549493928355	NA
Medtr0325s0020	61.80830715342805	0.690865000706711
Medtr0328s0010	5.1195989502676795	0.968936581722769
Medtr0328s0030	15.676303633303334	0.848586429161407
Medtr0331s0010	66.1920977359947	0.5050839387675076
Medtr0332s0010	2.3157724173222984	0.4135519493542589
Medtr0332s0020	488.673531580905	0.0029348114334223456
Medtr0332s0040	254.55169871292168	0.8306009821388207
Medtr0334s0010	2.779305418666817	0.7151491476259211
Medtr0336s0030	0.45544251982029593	NA
Medtr0336s0070	35.38497877067845	0.5587938145465664
Medtr0338s0050	0.3000274606507823	NA
Medtr0339s0020	491.93058109671523	5.846949115537806e-5
Medtr0339s0030	5483.540154753538	0.5415376386004447
Medtr0340s0020	85.65184697692546	0.3591368559517512
Medtr0340s0030	44.44226516391787	0.0546110593178373
Medtr0345s0010	0.09655113762470544	NA
Medtr0345s0020	1.5979127933874302	NA
Medtr0349s0020	54.1904389481287	1.078719676518735e-5
Medtr0349s0030	115.50976555442301	0.6876629776435728
Medtr0349s0040	4.715154044117091	0.19440765077544425
Medtr0350s0010	1.2299876645704857	NA
Medtr0350s0030	0.17176792886172138	NA
Medtr0351s0020	0.0956057800482318	NA
Medtr0352s0020	0.12728215656240974	NA
Medtr0358s0010	0.3760808532636079	NA
Medtr0360s0020	0.2995577708998016	NA
Medtr0361s0010	17.57173001279998	0.21433806000000039
Medtr0361s0030	0.9415294160461016	NA
Medtr0362s0020	0.11176165670012439	NA
Medtr0362s0030	3.152305838746862	0.609703618545081
Medtr0363s0030	73.95494748329625	2.223036101968963e-6
Medtr0363s0040	0.6974767529891055	NA
Medtr0365s0010	531.2252419377135	3.5407324316520853e-10
Medtr0365s0020	6.624726093468579	0.2517815033304711
Medtr0365s0030	0.13250313557675186	NA
Medtr0368s0010	0.39081212418766087	NA
Medtr0368s0020	5.529224148722342	0.5495753416788921
Medtr0370s0010	0.5724429173455918	NA
Medtr0372s0010	0.4680610250950678	NA
Medtr0372s0030	0.9343589535222145	NA
Medtr0373s0020	14.006333313789414	0.3797845563790186
Medtr0374s0040	1.0901939369273508	NA
Medtr0374s0050	67.18924789970221	1.8729769995471518e-23
Medtr0376s0040	0.14610199428702628	NA
Medtr0380s0040	927.6806619259321	8.759994103642222e-7
Medtr0381s0010	0.5353543259856522	NA
Medtr0384s0020	0.2190393900999208	NA
Medtr0386s0030	0.5437635767999116	NA
Medtr0387s0030	0.23694474048776998	NA
Medtr0388s0020	1345.459579213934	0.41468650201003887
Medtr0391s0020	3.371987611015429	0.047310963160702414
Medtr0392s0010	208.14273319014623	0.8078812435913729
Medtr0393s0030	92.05530301437985	0.38612716847185813
Medtr0393s0040	0.14220059422602294	NA
Medtr0400s0020	59.298104626354764	3.457349089057093e-4
Medtr0400s0030	6.506335063252807	0.20986681581008665
Medtr0400s0040	0.13250313557675186	NA
Medtr0402s0020	1.6144400479361318	NA
Medtr0402s0040	0.8119877301221324	NA
Medtr0404s0010	0.10729030529922175	NA
Medtr0405s0060	36.00253298479519	0.3403872166157678
Medtr0406s0010	0.1656045163797747	NA
Medtr0406s0020	0.7988874162691003	NA
Medtr0406s0030	0.48499658092713466	NA
Medtr0411s0050	0.5080231122323285	NA
Medtr0414s0030	0.7401740918429106	NA
Medtr0415s0020	0.43947820396794657	NA
Medtr0415s0060	0.15747695910280238	NA
Medtr0417s0020	0.2821216217434448	NA
Medtr0418s0010	3.3794676487328026	0.14347580523161785
Medtr0418s0050	2.7627257678177686	0.6785147426140538
Medtr0419s0010	0.4186314651574059	NA
Medtr0419s0020	24.215185515273184	0.7060864792288861
Medtr0419s0040	31.285543782674544	5.6904820304392445e-11
Medtr0419s0050	2.8102698255764698	0.18209779078598123
Medtr0419s0060	0.29798235786531935	NA
Medtr0421s0010	12.85191740880551	0.22232504732296224
Medtr0421s0020	2.527728104760787	0.710821978386799
Medtr0422s0040	0.1441833581148494	NA
Medtr0425s0010	13.708981369194273	0.8531254454250145
Medtr0425s0020	575.622251657982	0.006234624800095492
Medtr0425s0030	1.5941940426352605	NA
Medtr0428s0010	0.4514134546632936	NA
Medtr0428s0020	5.957679575332752	0.6861681391705505
Medtr0428s0030	5.714056100780612	0.8280535357671772
Medtr0429s0020	24.652434047025967	0.49232906588082986
Medtr0433s0040	0.16592257448741501	NA
Medtr0438s0020	86.745925308213	0.18915038984653773
Medtr0443s0040	2.196772868642338	0.8000013785185697
Medtr0443s0060	0.10852767894196537	NA
Medtr0444s0010	1.4732954480995635	NA
Medtr0446s0020	5.943956550180492	0.43784454328719213
Medtr0446s0050	3.8804717472859087	0.5939416723525661
Medtr0449s0030	17.631828579294513	0.8403967241154051
Medtr0449s0040	411.55806010291104	2.8558431811263578e-8
Medtr0454s0020	0.8396126546504351	NA
Medtr0458s0010	0.14357302178036407	NA
Medtr0459s0020	15.144237770948637	0.6804055903208713
Medtr0460s0010	1183.8665148386633	1.6956196782790062e-7
Medtr0462s0020	1.0387664124663762	NA
Medtr0465s0020	0.11373702915097117	NA
Medtr0466s0010	0.922639390818984	NA
Medtr0466s0020	11.596455816124353	0.4606021394043369
Medtr0468s0010	344.3784285792081	1.9573054274042382e-13
Medtr0470s0010	2978.547596922821	5.202584324105206e-4
Medtr0473s0030	3.3877483133376467	0.38054536273072453
Medtr0474s0020	7.888162109331696	0.004358794380810202
Medtr0475s0020	10.763177464276072	0.2870840369402623
Medtr0475s0040	79.08100313475319	0.0013083390172979868
Medtr0477s0040	8.989725952667808	0.5211603216944259
Medtr0478s0010	83.35574026080415	0.8004036265680979
Medtr0480s0030	2.318897958615043	0.615982265602673
Medtr0481s0010	1.0432997840902205	NA
Medtr0484s0010	17.361639924735524	0.9086099927279284
Medtr0489s0020	242.40187980997567	1.2847022841551267e-8
Medtr0491s0010	1.2065076006206783	NA
Medtr0491s0020	0.364605463696742	NA
Medtr0491s0030	0.506656683969706	NA
Medtr0493s0010	6.443115353104188	0.301325970150485
Medtr0493s0020	2.7381486257818204	0.93469158731512
Medtr0493s0030	1572.5084469197443	6.53634824180453e-16
Medtr0495s0010	0.31912101695656525	NA
Medtr0497s0040	0.0989792767085545	NA
Medtr0503s0010	0.16194045036378557	NA
Medtr0504s0040	0.12211128312801149	NA
Medtr0506s0040	0.6902533192514156	NA
Medtr0508s0010	270.3423306799103	1.956341186802564e-4
Medtr0511s0010	75.80835004758309	0.05375302094668799
Medtr0511s0020	86.29907950420987	0.09253452653388278
Medtr0512s0010	123.66269375088336	0.6302450427387415
Medtr0516s0010	3.6662341469689745	0.780232819665108
Medtr0525s0040	0.11250383901494557	NA
Medtr0530s0020	1.1251826453948284	NA
Medtr0534s0010	2.3457198768198673	0.46556349940032454
Medtr0534s0030	0.10406195683048247	NA
Medtr0536s0010	0.9308058620540107	NA
Medtr0536s0020	1035.0064895870362	2.633769064937531e-5
Medtr0536s0030	0.49441516562637366	NA
Medtr0542s0020	4.43957919528551	0.02130736149748388
Medtr0544s0010	0.2715568174086046	NA
Medtr0549s0010	0.15972949809514445	NA
Medtr0549s0020	3.6894196776116703	0.6339898572814813
Medtr0551s0020	1.459814667431096	NA
Medtr0552s0010	1.997603495180964	0.9783660595903296
Medtr0552s0020	0.16776168697766036	NA
Medtr0552s0030	0.15290102600062006	NA
Medtr0559s0010	0.2646867582524304	NA
Medtr0559s0020	2.1424003641270506	0.3133207309851849
Medtr0560s0010	0.3537630752807812	NA
Medtr0562s0010	422.58420372764965	0.24288582946807638
Medtr0565s0010	5.2358490288365305	0.7544604399663944
Medtr0566s0020	23.482739554365004	0.8988390105942282
Medtr0568s0010	1.4987398183578595	NA
Medtr0568s0020	0.3839636001711497	NA
Medtr0570s0040	3.4958807524240783	0.2754400830793273
Medtr0572s0010	24.42584789197173	0.4586841916220715
Medtr0576s0010	0.11553415847540016	NA
Medtr0578s0010	13.671007299549576	0.956891492059045
Medtr0583s0010	0.9911023495350144	NA
Medtr0590s0010	925.4304454358057	1.0676787945565819e-11
Medtr0590s0020	33.40154047310582	0.03125009495056708
Medtr0591s0010	1269.7095551928076	0.0010055884768933455
Medtr0595s0010	2.832728247807243	0.36755467275095477
Medtr0595s0020	46.34795494839111	4.320113353147214e-5
Medtr0595s0030	40.34333149372141	6.767090326868136e-15
Medtr0598s0020	0.6714114992419647	NA
Medtr0602s0010	0.10353453026273374	NA
Medtr0602s0020	0.430226010217043	NA
Medtr0603s0010	2.904015581516433	0.984427553858877
Medtr0606s0020	6.25409706101304	0.6289729048558079
Medtr0607s0040	0.8825077023916653	NA
Medtr0618s0020	234.28481972280582	0.7550189701503919
Medtr0623s0010	11.684915596776985	0.8202510380593829
Medtr0623s0020	7.670423231110715	0.3198223947993776
Medtr0625s0020	5.451576783568391	0.6584145414182717
Medtr0635s0010	0.44888250774488414	NA
Medtr0640s0020	0.12555598978969212	NA
Medtr0645s0010	0.1626392120611817	NA
Medtr0648s0010	6.693390184950763	0.8610931873080154
Medtr0650s0010	1.7694215726944509	NA
Medtr0651s0010	0.4511734279025556	NA
Medtr0652s0010	4.242628987139437	0.09819576019613901
Medtr0652s0020	0.09583682617248315	NA
Medtr0654s0010	1.8107133226903074	NA
Medtr0655s0010	2.896633214171273	0.12185138114813468
Medtr0656s0010	0.6044532516910178	NA
Medtr0658s0030	44.659862597365354	0.2798125410131509
Medtr0662s0030	0.7890099540270175	NA
Medtr0667s0010	12.88290486063395	0.1662653410707149
Medtr0685s0020	0.43794623340149513	NA
Medtr0685s0030	0.29012583221752664	NA
Medtr0689s0010	4.408782053986947	0.8973980526246675
Medtr0690s0010	20.618734605131536	0.15630722724465787
Medtr0691s0020	130.57482047396346	0.03240018632658965
Medtr0693s0030	189.12989703332485	7.226025492319173e-5
Medtr0693s0050	3.7477126127153326	0.7753093345976528
Medtr0695s0010	7.540120860259558	0.21478889467701087
Medtr0697s0010	7.998255930193723	0.8792214396742056
Medtr0699s0020	852.9486871266275	0.050871171972971696
Medtr0703s0020	41.93294533395529	0.2659164832712918
Medtr0709s0010	15.22108278428674	0.5249266254685837
Medtr0709s0020	0.10980227533759779	NA
Medtr0712s0010	142.7234022058793	0.6678813009161301
Medtr0722s0010	63.75081830331474	0.9400541074453426
Medtr0722s0020	20.743240250573614	0.7822753923810776
Medtr0722s0030	0.3954981534186989	NA
Medtr0729s0010	0.8505087734231058	NA
Medtr0734s0020	1.2060709001689824	NA
Medtr0735s0010	0.6506419671816813	NA
Medtr0737s0030	1.088783347818935	NA
Medtr0750s0010	2.693434227227595	0.7153354487469498
Medtr0756s0010	0.9122990622218055	NA
Medtr0766s0010	0.19449602858584064	NA
Medtr0768s0010	57.272154497240706	0.3614654922904552
Medtr0769s0020	17.697876957223915	0.4255594517097727
Medtr0775s0020	1.3810443095746496	NA
Medtr0777s0020	0.10347791740569627	NA
Medtr0783s0010	459.42070680215977	0.0016278985861189147
Medtr0795s0020	5.112773352716749	0.8215771459855677
Medtr0813s0010	0.2478369522956097	NA
Medtr0813s0020	0.76697331703726	NA
Medtr0827s0020	0.10271968757135352	NA
Medtr0830s0010	0.109868694910223	NA
Medtr0836s0010	3.3381559763555826	0.235896787123541
Medtr0854s0010	15.350086146938958	0.08559763742005934
Medtr0856s0010	0.12556520113369907	NA
Medtr0857s0010	8.964097568719412	0.4812924496698521
Medtr0864s0020	0.11047642207230497	NA
Medtr0866s0010	0.5875260882613674	NA
Medtr0874s0010	380.8755588245772	2.6212199748708266e-4
Medtr0874s0020	835.0358232652455	0.6282763588728767
Medtr0886s0010	3.816115815004968	0.6739226301188564
Medtr0891s0010	20.505426252920657	0.005412233444020926
Medtr0903s0010	3.7143449335500582	0.9302158953660662
Medtr0907s0020	2.4347815630411747	0.6135991411059278
Medtr0912s0010	11.569463810526795	0.5347217847040613
Medtr0922s0020	199.94859154990283	0.08600172115658096
Medtr0929s0010	203.50742266146287	0.055875373215349584
Medtr0939s0010	46.89147607304568	0.5298833200599666
Medtr0945s0020	28.375149465975387	4.0555063561358603e-4
Medtr0961s0010	56.9243005725608	0.10404279878806781
Medtr0961s0020	0.36055990247558356	NA
Medtr0989s0020	0.09720333827077168	NA
Medtr0991s0010	11.359806148363278	0.7493494734554976
Medtr1008s0010	242.09050000060836	0.6360171126958268
Medtr1014s0010	355.47474438085425	0.6512087526827821
Medtr1034s0010	442.1209762081695	2.6579261859493535e-10
Medtr1091s0010	175.85684994147863	0.7736537298027547
Medtr1099s0010	17.514427177798364	0.06879454204096741
Medtr1113s0010	0.17495911365041966	NA
Medtr1113s0020	8.402092572348538	0.002753880507988379
Medtr1126s0010	30.84416588262388	0.7712928740275853
Medtr1142s0010	2.5907050198946475	0.91010082805105
Medtr1155s0010	1.5979127933874302	NA
Medtr1160s0010	618.0849884003576	0.48784164688387427
Medtr1173s0010	0.17913767109713047	NA
Medtr1236s0010	6.291204602169132	0.8403967241154051
Medtr1242s0010	0.0973371501792095	NA
Medtr1246s0010	0.17929030070994	NA
Medtr1252s0010	0.11373147473982627	NA
Medtr1254s0010	0.6399360080016762	NA
Medtr1262s0010	1869.6655522429094	1.0614636573993418e-23
Medtr1301s0010	40.619493623023516	0.24848880284942468
Medtr1319s0010	0.3992509032281015	NA
Medtr1328s0010	0.14422868157788438	NA
Medtr1338s0010	523.7538854231105	0.054501940995466326
Medtr1342s0020	3.3495077503049577	2.8202604215963554e-4
Medtr1344s0010	0.6349013603198886	NA
Medtr1360s0010	0.5220732146582694	NA
Medtr1361s0010	0.9765570277407156	NA
Medtr1396s0010	69.95130978093952	0.911916024737997
Medtr1412s0010	5.8955857707359485	0.26563388971740676
Medtr1415s0010	8.077359035451725	0.7656126225724453
Medtr1434s0010	0.1663894260929962	NA
Medtr1439s0010	1.9914853089613984	0.40852893215587827
Medtr1452s0010	26.888862324571182	0.8559621133198919
Medtr1454s0010	0.3400468478944251	NA
Medtr1457s0010	12.304919324775087	0.10385621550570821
Medtr1462s0010	0.21553256892607053	NA
Medtr1478s0010	0.09647891591678412	NA
Medtr1480s0010	132.73872930071045	0.006730558004810016
Medtr1493s0010	0.2812650547788463	NA
Medtr1526s0010	25.090058920117343	0.9106971763773825
Medtr1527s0010	297.4711908132013	0.4123879859697607
Medtr1543s0010	18.61750895211188	0.6493341610635037
Medtr1588s0010	12593.747175622559	0.795609826501796
Medtr1589s0010	1.0741834391458056	NA
Medtr1626s0010	3.513470012083645	0.508163242197639
Medtr1638s0010	0.11968169603818417	NA
Medtr1643s0010	147.29330495554564	0.2041912411299916
Medtr1663s0010	22.869491712669443	0.2903218981062979
Medtr1717s0010	296.86593865125695	0.4189334154577875
Medtr1749s0010	0.10480666679031471	NA
Medtr1750s0010	164.7269741154328	9.760789398773739e-9
Medtr1761s0010	0.5997570033862463	NA
Medtr1840s0010	2.382737641009719	0.16709144361644618
Medtr1870s0010	0.3228438466949279	NA
Medtr1914s0010	7.3920353792001805	0.19003434848613124
Medtr1918s0010	1.9117699238903794	0.3019544833600694
Medtr1982s0010	0.10534886713245747	NA
Medtr1995s0010	0.9404086407437916	NA
Medtr1996s0010	13.473276094418711	0.019313493726276693
Medtr1g004990	3.1019184658381724	0.48144621149119177
Medtr1g006490	419.9098463237515	7.303680452126896e-21
Medtr1g006590	0.6700392841212858	NA
Medtr1g006600	35.16388640868413	0.5555935224037573
Medtr1g006605	0.17613094857135628	NA
Medtr1g006660	3.4684237061057677	0.7599424378491834
Medtr1g006690	125.6855733209642	0.2504699919514301
Medtr1g006695	407.59874869911994	0.34361821831325245
Medtr1g006975	17.752940490606544	0.09236660929815779
Medtr1g006990	29.44770548391184	0.6027529531204071
Medtr1g007020	1.203191708055429	NA
Medtr1g007030	0.3380004034340837	NA
Medtr1g007060	135.6680781430551	0.1313970432315001
Medtr1g007120	64.04934562040442	0.5923945359686607
Medtr1g007150	720.9172508034765	0.14177393786046655
Medtr1g007157	1.2001082202475377	NA
Medtr1g007160	731.0898420782419	0.34268132794473
Medtr1g007170	55.11646973528506	0.7722647245266622
Medtr1g007180	1441.7330051397714	0.07842409449349252
Medtr1g007190	6.937662212830189	0.7916735669186018
Medtr1g007195	1.6207119850262033	NA
Medtr1g007220	14.570918303011185	0.18377464900573132
Medtr1g007230	7.84762293026381	0.35244512359842556
Medtr1g007240	0.09720333827077166	NA
Medtr1g007260	2.1482367547665926	0.365520578934196
Medtr1g007270	0.9901293897753872	NA
Medtr1g007300	7.577746567401512	0.0011090116812379632
Medtr1g007320	446.58479008449564	0.003320654697929236
Medtr1g007325	56.2283827710056	0.2628434348452616
Medtr1g007340	65.07248233987356	0.23956685967876656
Medtr1g007360	92.41362004099668	0.30445690027893635
Medtr1g007370	1452.8741600484677	1.8581667296796647e-9
Medtr1g007380	5588.360710815994	1.0555227487760522e-14
Medtr1g007385	0.2851667223871928	NA
Medtr1g007390	358.58585333910054	0.6561857894796984
Medtr1g007400	0.8732588996990635	NA
Medtr1g007420	117.77839178481862	0.8734470355556293
Medtr1g007460	174.15972007629665	0.3398848494209234
Medtr1g007480	155.38482980710572	0.028798600512745454
Medtr1g007490	168.60517167180393	4.1951428463430143e-13
Medtr1g007520	0.2894885178831484	NA
Medtr1g007530	0.11374524019787684	NA
Medtr1g007540	1.7747658106026645	NA
Medtr1g007580	22.838903664311037	0.5855022769260209
Medtr1g007590	613.1822177619355	0.014961766802330393
Medtr1g007600	4.9560187572452925	0.008991756342420698
Medtr1g007610	10.016021424549143	3.066477673534606e-4
Medtr1g007630	52.03233772708348	0.7395955705492676
Medtr1g007640	74.3646946025843	0.24012204470496823
Medtr1g007670	1.5023432292957413	NA
Medtr1g007700	13.323568742271092	0.4513058201876564
Medtr1g007740	311.7260715250414	0.459257659829435
Medtr1g007800	60.72561270688484	0.02825357860895345
Medtr1g007810	1.2997953260579704	NA
Medtr1g007840	82.27003253663196	0.003344447510690338
Medtr1g007860	322.9136425338838	2.111685918856698e-13
Medtr1g007870	181.03165843068697	0.015733849826612894
Medtr1g007880	22.630252786023	0.02342378929264589
Medtr1g007905	163.07787052750527	0.2342748752534393
Medtr1g007920	147.52347882901208	0.02189158002096585
Medtr1g007950	0.4970374975273567	NA
Medtr1g007990	2.271145022362592	0.14638561370112912
Medtr1g008050	3.5282803181808924	0.2525758433302236
Medtr1g008060	77.68800455104862	0.0019323513930109646
Medtr1g008120	453.36668448912826	0.5014256918167922
Medtr1g008140	1021.0616876284408	8.267919490236039e-31
Medtr1g008160	101.00834878995029	0.14454130973132664
Medtr1g008170	0.2302626426361325	NA
Medtr1g008200	405.91372201631873	2.708364517208305e-6
Medtr1g008220	363.0475096448126	3.44812468536715e-21
Medtr1g008230	307.78239260566295	0.005912718727021025
Medtr1g008280	539.2751441523449	0.9529520113667949
Medtr1g008290	0.2994869882804119	NA
Medtr1g008300	65.99421875305971	0.022798742018073165
Medtr1g008310	364.8202265863381	5.863250386535518e-17
Medtr1g008330	0.4707348184490862	NA
Medtr1g008350	172.5544915245032	0.26292004557566395
Medtr1g008360	35.37733635693787	0.1395359258493147
Medtr1g008370	125.2671706862655	5.204331144988456e-9
Medtr1g008380	95.60161820624434	3.705149826393074e-5
Medtr1g008420	0.17161506155641196	NA
Medtr1g008500	1453.0293862676817	0.951988784608231
Medtr1g008510	0.23926963980607968	NA
Medtr1g008590	17.360808694732285	2.9542009351714676e-13
Medtr1g008600	100.20877817648609	0.7656126225724453
Medtr1g008610	57.11969865080826	0.06577219147719585
Medtr1g008620	16.371829156892744	0.91010082805105
Medtr1g008670	95.74275433796434	0.8570097534648599
Medtr1g008675	96.4933504356019	0.6135978160243803
Medtr1g008700	220.07324048400181	1.4244932806995799e-8
Medtr1g008710	0.6532207013308912	NA
Medtr1g008740	1.1777060292330175	NA
Medtr1g008765	0.14541627251239633	NA
Medtr1g008885	1.6807977059825505	NA
Medtr1g008910	0.12480968007175228	NA
Medtr1g008980	737.1402159773578	8.206804896853033e-8
Medtr1g008990	212.3044086487277	0.20906874770040662
Medtr1g009000	0.17151717644132838	NA
Medtr1g009010	511.41333481362693	0.00804412029213604
Medtr1g009030	33.62857019379413	0.5567638550404902
Medtr1g009180	4.229016385158893	0.6142814824745664
Medtr1g009190	427.7819109256427	1.9397232033292124e-5
Medtr1g009200	378.8847493436644	1.993199685107221e-24
Medtr1g009220	44.55433677098858	0.5471784520063236
Medtr1g009230	84.76893290930246	0.9418166486089199
Medtr1g009260	34.3351441201741	0.025499375517573673
Medtr1g009270	132.84708573863153	1.3252558311662843e-19
Medtr1g009310	0.12556520113369907	NA
Medtr1g009315	160.91042046693246	2.558540569635381e-25
Medtr1g009420	8.47311497267955	0.4143529574371078
Medtr1g009430	4.3591055758603545	0.6517709399727268
Medtr1g009570	15.96850842602961	0.5333786478154776
Medtr1g009600	0.35329203840101187	NA
Medtr1g009610	1177.499727740488	0.03688266914535021
Medtr1g009613	210.54338504061187	7.9317099149953035e-06
Medtr1g009620	204.856919439658	0.3002071688857004
Medtr1g009640	1045.9476557965897	2.9242065819887937e-5
Medtr1g009650	872.7131766859487	0.02343144113992707
Medtr1g009660	6.033724798898731	0.8930524763949831
Medtr1g009680	123.16227117619027	0.625657836171048
Medtr1g009690	75.72753813499602	0.6502203266507025
Medtr1g009710	74.62092784477926	0.883132208353491
Medtr1g009720	1.2896899645468871	NA
Medtr1g009750	6.52801732167995	0.8168331777907522
Medtr1g009760	569.9144044966062	0.23048171771034126
Medtr1g009770	655.6885347681553	0.05510421052544876
Medtr1g009780	67.00171182307047	0.23290204211060314
Medtr1g009790	225.08260997308165	0.32103569116433817
Medtr1g009830	48.93371220027621	0.6045655630437997
Medtr1g009840	12.938200714397098	0.9868864378058348
Medtr1g009850	0.2824957926640597	NA
Medtr1g009860	7539.250744015318	0.08557824643043321
Medtr1g009890	43.4026252603148	0.04966859842839153
Medtr1g009950	3.6202342031931383	0.18884028421112278
Medtr1g009960	427.3129911847462	0.15533477521046224
Medtr1g009980	2972.657642769631	5.349316116739088e-9
Medtr1g010000	9.513835178299267	0.7252843247084396
Medtr1g010010	102.98471710447103	1.0814258379220137e-9
Medtr1g010020	62.1871364942788	0.5737185031090732
Medtr1g010030	62.971322325287396	0.12185248238367682
Medtr1g010040	280.9503144701914	0.36787254109347167
Medtr1g010050	132.83738123167012	0.07482162218824641
Medtr1g010070	278.8030793299661	0.6175052273997477
Medtr1g010080	1113.1705407177287	0.602562556508885
Medtr1g010090	663.800435945458	3.46923804097695e-20
Medtr1g010100	81.9505724994109	4.920545244818034e-6
Medtr1g010120	168.26786235180612	2.587775674280545e-4
Medtr1g010130	127.22366094667525	2.5283678975570165e-9
Medtr1g010140	23.422923063179773	0.7414794759057594
Medtr1g010150	84.3934507044795	7.79883223183171e-11
Medtr1g010170	36.79078726897263	7.553362238904529e-11
Medtr1g010210	28.169356503691805	0.014948766987615398
Medtr1g010220	3.855876160248318	0.49441960316374023
Medtr1g010240	0.6285966471965448	NA
Medtr1g010250	73.66001712472972	2.246847045355094e-14
Medtr1g010260	86.52139718363651	1.215379359473235e-10
Medtr1g010270	461.2346512928107	5.071029446497813e-24
Medtr1g010280	0.0958400015281791	NA
Medtr1g010290	581.8490397125914	0.1845343394910516
Medtr1g010300	1796.0086590606209	0.003923494261945975
Medtr1g011200	0.09920844640465737	NA
Medtr1g011260	0.22312407729901967	NA
Medtr1g011280	244.29670230586638	0.2537755635489441
Medtr1g011320	0.32702821830635176	NA
Medtr1g011340	0.3162377879361169	NA
Medtr1g011380	276.0420719435574	0.019088236911412374
Medtr1g011400	0.1613944813895386	NA
Medtr1g011460	514.926850986034	0.5356345649766131
Medtr1g011470	74.12877832334165	4.7568210984557865e-4
Medtr1g011510	940.7987678096445	0.4254520039222884
Medtr1g011520	103.46390880479376	4.5554224479180374e-6
Medtr1g011600	0.12024492692539962	NA
Medtr1g011610	711.2704232912965	3.5142417072227163e-13
Medtr1g011625	0.21851331895358841	NA
Medtr1g011640	15.380373234000647	0.3796981220670071
Medtr1g011650	365.206408693891	0.351461114023588
Medtr1g011670	0.19038598104751786	NA
Medtr1g011690	812.0450067336743	0.4452053558610777
Medtr1g011700	5.360404447969435	0.9633543903590207
Medtr1g011710	7.018452117981652	0.46972742152907804
Medtr1g011720	171.064519579188	0.7075132275405557
Medtr1g011730	0.9589941077683197	NA
Medtr1g011740	0.15228915210873945	NA
Medtr1g011750	444.8051090659561	0.002522250245115128
Medtr1g011755	0.6946583553647306	NA
Medtr1g011800	2185.5908829818404	0.0682539443502131
Medtr1g011850	635.211100584129	4.031964205183472e-5
Medtr1g011880	1744.1711561395107	0.6036522476797164
Medtr1g011980	873.1589144430234	0.5464921701477343
Medtr1g011990	0.19989512303524914	NA
Medtr1g012000	0.1019515499353613	NA
Medtr1g012020	40.22187299462172	0.3318159872114268
Medtr1g012030	130.00289424474335	1.1505787158078644e-5
Medtr1g012040	4.680547552291742	0.16822272826885107
Medtr1g012050	0.6705915276449947	NA
Medtr1g012160	1212.2035275685632	2.705762111820978e-4
Medtr1g012170	2.939472142138198	0.9285229615778626
Medtr1g012180	7.828980845545753	0.7363502445942838
Medtr1g012190	7.779824182795988	0.7230887481573539
Medtr1g012200	2.939472142138198	0.9285229615778626
Medtr1g012210	1212.0175820804286	2.891269602174787e-4
Medtr1g012260	0.12590449759159683	NA
Medtr1g012280	2.806130643605357	0.34655539859194084
Medtr1g012290	0.7267462106268925	NA
Medtr1g012330	4.135644802885473	0.06435793184953732
Medtr1g012335	1.06427095386503	NA
Medtr1g012360	15.83050834541429	0.4857822698729643
Medtr1g012370	635.6350473915752	5.381169374622754e-12
Medtr1g012380	20.262430419616003	0.03168414815092615
Medtr1g012390	0.09497402641206963	NA
Medtr1g012420	641.3284978726408	0.7293879976536942
Medtr1g012430	13.20019419025469	0.4242032090894955
Medtr1g012440	143.27713357386537	0.24744319272658133
Medtr1g012470	0.36460942601557467	NA
Medtr1g012480	33.650082305389816	0.9198487082772792
Medtr1g012520	2765.195440195957	4.5375239471118526e-13
Medtr1g012530	461.9205486835092	0.657629683502836
Medtr1g012540	448.80825321565726	0.019224374144784506
Medtr1g012550	331.4950418741033	1.9872757459231428e-11
Medtr1g012590	139.25777704257092	0.05830903857118673
Medtr1g012600	18.254547547817566	0.9186118637480811
Medtr1g012610	456.04145166428475	0.3430229243497273
Medtr1g012620	5378.462518035545	5.110396652727595e-82
Medtr1g012650	0.11655661580744953	NA
Medtr1g012670	0.16791442511558374	NA
Medtr1g012700	5.307748953637237	0.0025304985427083973
Medtr1g012710	8584.919902288153	5.228477104873602e-13
Medtr1g012740	0.14611190303036206	NA
Medtr1g012760	14.126469604009756	0.48712708890400624
Medtr1g012790	187.68450428091526	0.625744239340784
Medtr1g012800	236.24835179316383	7.35513110846668e-5
Medtr1g012830	379.47458763874556	0.887648542064654
Medtr1g012840	519.8280633539757	9.052225933776094e-4
Medtr1g012850	214.3093692610648	0.05163792255004023
Medtr1g012860	13.113386208395303	0.898635972906852
Medtr1g012870	414.25302084055363	0.28100850106355896
Medtr1g012890	168.65660259725183	0.809257830495281
Medtr1g012910	250.82340666630807	0.06444021045568668
Medtr1g012920	398.70265434878326	0.5602156299942724
Medtr1g012950	2.8705085107337807	0.8143008572365851
Medtr1g012960	761.2343103106796	6.634379806336033e-13
Medtr1g012980	296.24520726677804	0.8973967661461796
Medtr1g012990	127.49232868532236	3.467431415956439e-6
Medtr1g013040	89.10240923825893	0.028652358801052043
Medtr1g013050	1935.190639651606	0.7473007180768276
Medtr1g013060	6.368991415794852	0.2716123075424368
Medtr1g013070	616.8966829329418	0.590175463158913
Medtr1g013090	11.071314915261265	0.97978218437629
Medtr1g013110	258.59281392706197	0.09000863157020858
Medtr1g013120	58.59804237876078	9.69098902307311e-14
Medtr1g013130	10.032640165832708	9.725691125144458e-4
Medtr1g013150	233.96511592758858	0.11254976453792928
Medtr1g013180	0.1569373106792213	NA
Medtr1g013190	0.2601625612192491	NA
Medtr1g013280	0.1513854454249401	NA
Medtr1g013350	42.993266472133335	0.6707519587055338
Medtr1g013360	6.255834420786278	0.5609687420011462
Medtr1g013400	385.5931394400874	0.9813992086409566
Medtr1g013410	44.118055885105065	0.0027245527774526026
Medtr1g013430	12.40460036395191	0.5319694693056831
Medtr1g013440	384.5933753841195	2.1713147239762658e-32
Medtr1g013450	4040.6103650102664	1.559473591226733e-47
Medtr1g013560	88.10275035864427	0.753649347160331
Medtr1g013610	1.8977473300335397	0.22339236822641845
Medtr1g013620	0.28287996590274245	NA
Medtr1g013630	0.09294885245452587	NA
Medtr1g013640	27.693292307402782	0.666839503229197
Medtr1g013650	347.5528934332349	0.016709752306629296
Medtr1g013660	288.48420770143406	0.5449677282454436
Medtr1g013670	41.04102556207497	1.4756551201387908e-13
Medtr1g013680	107.88053330173629	9.618828756908623e-16
Medtr1g013700	527.0127328621974	0.1877616897485334
Medtr1g013760	0.5890954875278899	NA
Medtr1g013800	34.52486786361469	0.9270180793586059
Medtr1g013820	134.50897623274847	0.3811436384509287
Medtr1g014040	87.83716817064328	4.044065693475421e-4
Medtr1g014060	0.35073588077574014	NA
Medtr1g014070	119.89775560532206	0.005065278200466596
Medtr1g014080	1289.464709020766	2.0217852764693547e-7
Medtr1g014120	19.6125897626531	0.7229815818341228
Medtr1g014130	30.26750498050024	0.44199684772666575
Medtr1g014140	1059.5962774774061	0.2536724938934003
Medtr1g014190	1765.9137985334671	0.13216099692896044
Medtr1g014210	3372.0176634000613	0.4971623394604834
Medtr1g014220	52.454027691749836	0.026001552660212177
Medtr1g014230	159.63755787577483	0.26578679381447096
Medtr1g014240	121.4691551118852	0.7307809151144683
Medtr1g014250	190.43438161589063	0.12535578335964528
Medtr1g014260	216.7298015314379	0.0067770595997859355
Medtr1g014270	1020.1162654920527	0.0743489041440203
Medtr1g014310	0.1546300653406489	NA
Medtr1g014320	0.09677549528473584	NA
Medtr1g014330	7.250254509793024	0.877082760292955
Medtr1g014340	38.57318583877345	0.9433104749837513
Medtr1g014380	0.9312761522585048	NA
Medtr1g014420	147.67874786063663	0.05970307578188617
Medtr1g014450	0.1582319896416341	NA
Medtr1g014510	54.71058859874254	0.2617787268550747
Medtr1g014550	0.14444021800275877	NA
Medtr1g014640	385.83743185006875	0.9830952286233037
Medtr1g014670	0.4059483996004948	NA
Medtr1g014680	315.0631765667882	0.35462247651064177
Medtr1g014690	603.2622730633661	0.0323666347269226
Medtr1g014700	75.16613295207677	0.5923945359686607
Medtr1g014710	315.00110785866906	2.8067172021519216e-5
Medtr1g014720	272.18650143442323	0.20005783314235906
Medtr1g014730	998.0451309680217	0.014975961191960952
Medtr1g014750	18.652656913051047	0.09075025358628133
Medtr1g014790	0.10684412630356581	NA
Medtr1g014820	9.01775757378783	0.19314028897287194
Medtr1g014860	0.49610530059623503	NA
Medtr1g014880	5235.675643336457	0.015716134534149148
Medtr1g014930	166.58577486235967	0.0037370543375934216
Medtr1g015000	35.5269624709328	0.04827277419747363
Medtr1g015010	85.35210023769086	0.9714737696154827
Medtr1g015020	6.691481372442014	0.7119125750224603
Medtr1g015040	11.175287649123462	0.11916121418321118
Medtr1g015050	0.7406895805267221	NA
Medtr1g015073	0.17075728305379057	NA
Medtr1g015110	818.0820187076991	0.23822655718999586
Medtr1g015120	158.97726686028835	0.0011464780504564262
Medtr1g015140	1.9315814639930144	0.8574198000227904
Medtr1g015165	84.77595745526922	3.483946166491254e-37
Medtr1g015185	334.44784512978066	1.768174827868927e-5
Medtr1g015230	1.9725031287412587	0.36116258943266366
Medtr1g015270	0.22943632018059745	NA
Medtr1g015275	49.208803123854814	0.9526540975767518
Medtr1g015290	17112.558875068713	8.526520188874015e-13
Medtr1g015300	40.24565847859619	0.7252155533060642
Medtr1g015310	17.07426200626924	5.435429230271644e-4
Medtr1g015390	235.40855971915232	0.27644739798703954
Medtr1g015410	1914.177152951394	0.020059973135974154
Medtr1g015430	1.8986151925754473	0.524253667888222
Medtr1g015450	1635.6927691010435	0.7307809151144683
Medtr1g015460	0.3273842152946821	NA
Medtr1g015470	2.8414543613465146	0.22046788247794305
Medtr1g015490	1.63409817531264	NA
Medtr1g015500	72.98200164928573	0.12544126256577978
Medtr1g015520	19.73868614989954	3.162232936884721e-6
Medtr1g015530	1630.2363032469054	1.5030794542794188e-203
Medtr1g015540	0.33788907630496234	NA
Medtr1g015620	482.1585913692411	0.7604959132131839
Medtr1g015650	242.46545779249507	2.1852966009936365e-10
Medtr1g015677	26.5963823308012	0.004975463176986338
Medtr1g015680	1.6813436413877807	NA
Medtr1g015700	47.73905921308976	0.41044625219019965
Medtr1g015710	0.27264040849750476	NA
Medtr1g015730	3.237197876060056	0.36354390401207154
Medtr1g015750	196.01565765204055	0.02557235561532345
Medtr1g015770	120.6700030414037	0.0089725529403799
Medtr1g015780	21.062712825287214	0.0017353755865155377
Medtr1g015810	0.8175545639514666	NA
Medtr1g015820	317.6908353306935	0.13534284743016955
Medtr1g015830	387.69074343782813	3.4891090315999934e-5
Medtr1g015860	14.90441331844214	0.07705008142839286
Medtr1g015890	105.91094206553409	0.6915879617531268
Medtr1g015900	0.21584985850323798	NA
Medtr1g015910	74.01161732822942	0.7438919111779088
Medtr1g015920	48.95975704046125	0.6916317611127799
Medtr1g015930	1476.8513353937976	4.588831359388515e-44
Medtr1g015970	17.43289509230526	1.703213919217992e-6
Medtr1g015980	2.564386061968864	0.8471712715149666
Medtr1g015990	0.31636091536303945	NA
Medtr1g016010	986.8547379058695	2.7171080991087457e-9
Medtr1g016050	55.386153813076426	0.682307185034849
Medtr1g016060	39.5372940244682	0.4394260094097084
Medtr1g016070	287.4028040191054	0.6461634926278045
Medtr1g016080	18.148791715213104	0.1424333478249527
Medtr1g016100	1450.268503162612	8.869377933784611e-5
Medtr1g016110	465.6156880351122	2.5432419933099094e-7
Medtr1g016120	29.55627978288985	0.1323988264329456
Medtr1g016170	482.82239745955667	0.04471653010607471
Medtr1g016210	0.1259065723839259	NA
Medtr1g016230	71849.82024124594	9.386742936855166e-10
Medtr1g016235	592.0161254531541	1.940110750280808e-11
Medtr1g016255	121.46656208153519	0.6146541400860378
Medtr1g016270	375.8759771938749	0.5852706992920652
Medtr1g016280	1.2146558712349458	NA
Medtr1g016290	6.72723982019958	0.9807112719895277
Medtr1g016300	360.36494525003366	0.23813316465412868
Medtr1g016310	51.93755894120078	0.4981606259774107
Medtr1g016330	2.6440340746984705	0.6389902979940946
Medtr1g016335	1.8912281432323663	0.6551619851617748
Medtr1g016340	15.064379062316371	0.9631719428188551
Medtr1g016360	704.9728317507776	9.919824895346543e-10
Medtr1g016370	0.19179360134016346	NA
Medtr1g016390	127.35732714356071	8.653089362718329e-12
Medtr1g016410	277.6047251279126	0.7939071273389874
Medtr1g016430	425.9916847118126	0.07992286588150661
Medtr1g016440	452.38681002469843	7.478378734097034e-4
Medtr1g016450	252.9889569131038	0.44881128935011966
Medtr1g016480	66.0656134410995	0.24556181428407356
Medtr1g016490	2.87801900966483	0.5763367859712872
Medtr1g016510	336.2390093509606	1.564938512713322e-6
Medtr1g016540	2.256350279132568	0.38787579022376095
Medtr1g016620	1.3856885671282664	NA
Medtr1g016630	44.34691448696675	0.3644478807039806
Medtr1g016740	8.081301586937922	0.8916034507853585
Medtr1g016750	927.7963162203268	0.03492258449592624
Medtr1g016760	763.2200889231782	3.616751954015201e-10
Medtr1g016780	1073.078105237472	0.11848750998977507
Medtr1g016790	24.19462133124999	0.39717120225294217
Medtr1g016800	337.59615591405543	0.99450766541371
Medtr1g016840	1.313067779469445	NA
Medtr1g016850	6611.897353636041	1.897469436462965e-15
Medtr1g016880	67.0932893796449	0.43099663933748567
Medtr1g016890	5.733400222652873	0.9517026581275387
Medtr1g016900	570.7204622204523	1.1694622112777735e-15
Medtr1g016920	239.22839013588106	0.9227237357452949
Medtr1g016930	24.708158241482646	0.1682954026469231
Medtr1g016960	1.5593715763726832	NA
Medtr1g016970	746.3420267189919	0.895823139134126
Medtr1g016980	1012.9296888577242	0.37241400684806414
Medtr1g017000	0.3148878341096619	NA
Medtr1g017020	217.1975183580734	0.01601827758907968
Medtr1g017090	1.3039964313702752	NA
Medtr1g017140	0.6818152062935863	NA
Medtr1g017160	499.1398127026911	0.25141222435615557
Medtr1g017170	310.2614272121944	0.48743104978823426
Medtr1g017220	656.4367295852436	0.17871457978259778
Medtr1g017260	187.09520784939951	0.29858335851411955
Medtr1g017270	1534.2457672897617	2.7809612486585688e-5
Medtr1g017290	91.64804836520544	0.2130823353794602
Medtr1g017300	182.48215702842492	0.9432783510201809
Medtr1g017350	46.43202768953778	0.017498635468340837
Medtr1g017380	7714.878511826312	1.8046426685320608e-8
Medtr1g017390	4685.146462700605	3.2429478766548e-5
Medtr1g017400	4.321795375208742	0.22025307636795602
Medtr1g017450	3711.0571711375624	2.3870243307101724e-5
Medtr1g017490	87.19366712589246	2.7156521782048694e-4
Medtr1g017500	6.045209328781472	0.32641840236263453
Medtr1g017520	1055.8036032556201	0.01433875726194913
Medtr1g017530	20.520062359890197	3.978678453217895e-5
Medtr1g017540	6.018561368281952	0.772427775482489
Medtr1g017570	0.23224565917327336	NA
Medtr1g017700	87.52352165037536	2.9343265626775503e-10
Medtr1g017770	29.62850675699167	0.03242851647841924
Medtr1g017780	381.8111988302077	0.539127764377178
Medtr1g017790	4.949426497646404	0.8123985781670783
Medtr1g017870	136.7963659946045	0.17537122110449913
Medtr1g017880	462.0937646065662	0.041892011874522975
Medtr1g017890	3.1295762494913886	0.9581606185185658
Medtr1g017900	159.33672079836302	0.06993573368686451
Medtr1g017910	1.6146435462561086	NA
Medtr1g017920	5.1332714618305335	0.028633197087914217
Medtr1g017940	222.26992044040446	4.3963219836373585e-9
Medtr1g017950	971.8072237291386	0.006507123681777973
Medtr1g017990	1.3712016959881614	NA
Medtr1g018000	162.54687061867233	0.6712828236747034
Medtr1g018020	82.15775636246772	0.0768265546593482
Medtr1g018030	1042.5827859343115	2.0830777101551895e-24
Medtr1g018040	9.984862875686877	0.6541873656226699
Medtr1g018130	4.996270529647147	0.9121058719393625
Medtr1g018140	21.546606134414834	0.8013363979513503
Medtr1g018180	274.17539048671915	3.7656268867930443e-44
Medtr1g018200	976.3397578255364	8.201347142781549e-8
Medtr1g018205	25.760916493538424	0.002052652591324014
Medtr1g018280	0.16389636850934963	NA
Medtr1g018300	3.303228540360599	0.9536930684832846
Medtr1g018320	413.018879770159	5.155457842812619e-19
Medtr1g018350	360.21603382156883	0.23316073157956502
Medtr1g018420	56.72118842726962	8.767024878849563e-5
Medtr1g018440	58.84915161460705	6.800388753917277e-4
Medtr1g018470	95.10535509797937	0.18720304704391574
Medtr1g018480	41.4356195335059	0.9951064086337676
Medtr1g018510	2024.5974644342607	9.227899888271601e-11
Medtr1g018550	236.82760625691796	1.8359137065721855e-8
Medtr1g018580	66.5517403858915	0.5630181983106073
Medtr1g018590	203.47662463075673	1.377363787215757e-4
Medtr1g018600	0.7271922165642791	NA
Medtr1g018610	1.1260553231326518	NA
Medtr1g018620	354.4794568696388	0.010043612961751684
Medtr1g018640	786.1513226067635	1.3652333891057695e-7
Medtr1g018650	29.705816924523745	2.1897936159490958e-6
Medtr1g018680	76.56263142967765	0.13759643643975084
Medtr1g018710	21.6332327937912	0.859282127428104
Medtr1g018750	8.075017169191888	0.5826349129324271
Medtr1g018760	13842.861087247617	1.9140731083063608e-15
Medtr1g018785	0.16889220093649845	NA
Medtr1g018790	814.0140094291052	0.0046689683645513725
Medtr1g018800	281.40784425374545	0.8562057549367736
Medtr1g018810	83.70994424473548	1.3916403368969661e-6
Medtr1g018830	38.072856890288065	0.815586166618962
Medtr1g018840	6125.9951062330165	1.1412802993488612e-41
Medtr1g018910	12.170972430871625	0.9216164726160943
Medtr1g018930	75.10912615493835	0.014120353460302888
Medtr1g018940	678.5458864587841	0.28879551115204294
Medtr1g018970	6.270790459324666	0.06643058144463769
Medtr1g018990	2.2830077252122467	0.5191426790555737
Medtr1g019000	13.609148369937685	0.028662150223133485
Medtr1g019005	6.890758024442242	0.04553629310802258
Medtr1g019040	0.5872707169580371	NA
Medtr1g019050	154.28790996867227	0.2431597648669726
Medtr1g019110	28.232281619509067	0.016998554922464618
Medtr1g019120	208.98340075528208	0.002881858828893909
Medtr1g019130	21.00654776350183	0.02263117411477876
Medtr1g019150	1824.6258981395831	0.05971639764471496
Medtr1g019170	182.64142108620592	0.09019988223340962
Medtr1g019200	569.648341286408	0.1268803070657883
Medtr1g019240	0.35892614003928025	NA
Medtr1g019250	389.0282680983435	0.005340062818129997
Medtr1g019270	9.74382592828689	0.35652451717657174
Medtr1g019280	109.71208190221968	0.17966010542512778
Medtr1g019285	1.3827454831509323	NA
Medtr1g019290	22.55564359555715	0.46492044595803683
Medtr1g019320	4.3655544735833915	0.11711158859574446
Medtr1g019340	315.50389186766006	0.11339482044759908
Medtr1g019360	1.0008281583671341	NA
Medtr1g019370	0.6173281105221188	NA
Medtr1g019410	145.27672338638519	1.8873833459133066e-10
Medtr1g019430	357.22451001573637	3.550562489173122e-4
Medtr1g019440	4.862630548706684	0.851033276969593
Medtr1g019490	10.862023416714063	0.47275662622911013
Medtr1g019500	485.27698481604256	0.8898904051008533
Medtr1g019510	7.055212830968625	0.35649345518258563
Medtr1g019530	1.5583102327823555	NA
Medtr1g019540	104.84030212022607	0.8480222557293493
Medtr1g019545	5.917957277589223	0.36176680909288783
Medtr1g019550	38.1976223462088	0.19243488984956897
Medtr1g019590	1.1062052537154903	NA
Medtr1g019600	0.5533628775461344	NA
Medtr1g019610	1.10265760916512	NA
Medtr1g019620	176.70484451037814	0.6726634620186233
Medtr1g019640	63.7935201620117	1.4577085875205141e-5
Medtr1g019660	64.03232693817861	0.009439186743740701
Medtr1g019670	3.697928237337193	0.7401571125080076
Medtr1g019730	0.23693801553104135	NA
Medtr1g019740	110.66801176950953	0.45409231054538035
Medtr1g019750	249.29915123576285	4.679977372362108e-4
Medtr1g019760	209.13814693686246	0.5612942436006506
Medtr1g019770	7.625471534968906	0.2626461730466239
Medtr1g019780	196.12303275488426	0.004537408688003787
Medtr1g019790	69.34351612039016	0.17758195680195366
Medtr1g019800	234.2226925125618	0.05722575815444066
Medtr1g019810	676.9910909800116	0.50745736706581
Medtr1g019870	129.1255255248108	0.9501964643304093
Medtr1g019930	732.4988151538424	1.5185964042018943e-5
Medtr1g019940	180.01393498826255	4.279823051916472e-19
Medtr1g019960	124.6145554339973	0.010106215770175576
Medtr1g019970	451.17224210505907	0.40106761176619365
Medtr1g020000	1106.6945302451495	0.17980280124290848
Medtr1g020050	6.186563688085617	0.4412600386828587
Medtr1g020070	149.7231167764088	0.04094552552136397
Medtr1g020080	522.6198722607959	0.07627521049398121
Medtr1g020090	1.969916367219201	0.8287348020273547
Medtr1g021020	0.33177585911048796	NA
Medtr1g021040	183.9659044406185	4.0507377788100224e-19
Medtr1g021070	62.69980751691532	9.99291948866227e-5
Medtr1g021080	14.977653844167753	0.5380783016322961
Medtr1g021100	698.1616835176325	4.0040356350682114e-4
Medtr1g021110	980.8024613652505	1.4805134579379663e-34
Medtr1g021120	468.1613933017427	0.6890728584003003
Medtr1g021150	1333.6311431508893	0.3293483575047821
Medtr1g021180	241.23836821172054	0.48610630154102247
Medtr1g021210	0.6987812308350939	NA
Medtr1g021230	0.22395681672682788	NA
Medtr1g021250	0.0982733722789775	NA
Medtr1g021270	137.48919684912926	0.6551415760585949
Medtr1g021280	0.8478650879816312	NA
Medtr1g021290	1.4043215498253485	NA
Medtr1g021295	0.5719048103668057	NA
Medtr1g021320	113.74269022048651	0.006188161221280379
Medtr1g021330	3.3335065327652607	0.9236701434966316
Medtr1g021350	6.648332287364091	0.06416292161694663
Medtr1g021360	109.26457742447545	0.18773076101981395
Medtr1g021380	0.877843210152388	NA
Medtr1g021400	176.54655800751306	0.15451129510825995
Medtr1g021410	53.03525230951645	0.6115050925472548
Medtr1g021435	86.97229788078967	0.08459502575495173
Medtr1g021440	266.9245470630578	0.0014383741998630168
Medtr1g021460	0.22623430636964725	NA
Medtr1g021470	1.8221526089054503	NA
Medtr1g021500	409.6645936441217	0.9127745929813516
Medtr1g021510	8.58281770798042	0.021166952822221665
Medtr1g021520	72.43832002200713	0.006365097222959048
Medtr1g021540	4.733254833520052	0.14133175231180825
Medtr1g021570	376.4980900314848	1.948967579605826e-27
Medtr1g021590	0.24531024649224095	NA
Medtr1g021610	103.30457187762691	0.0015583345510693288
Medtr1g021630	0.8682845380682496	NA
Medtr1g021638	97.79862044529547	0.016656327681711904
Medtr1g021642	9.3268597891293	0.001328753285964365
Medtr1g021652	145.63652402669442	2.2143223154555736e-10
Medtr1g021670	100.6232698051768	0.6167323098319174
Medtr1g021680	638.5974956990815	0.07981125071754647
Medtr1g021730	5.741592805605357	0.8053911159482361
Medtr1g021740	168.0442295827049	9.478938372013716e-10
Medtr1g021760	4135.149325411278	0.0199433977842121
Medtr1g021820	74.4874138428815	0.9084989804188058
Medtr1g021825	76.26152461362835	0.048561831006894866
Medtr1g021835	111.14109343172527	0.07261932205219081
Medtr1g021855	230.27243459990896	0.19934868861909202
Medtr1g021860	0.45378045569195424	NA
Medtr1g021865	0.22202824417756595	NA
Medtr1g021875	15.268650445846452	0.40076731367939816
Medtr1g021885	8.522449442516114	0.499498924877573
Medtr1g021895	301.1452850559849	0.08971121218547802
Medtr1g021915	0.6140986423056333	NA
Medtr1g021925	262.3347369841785	0.06792377296555031
Medtr1g021945	1.1126257047122579	NA
Medtr1g021950	188.87147794126525	0.7951670135072859
Medtr1g021955	45.29004634992007	0.09134682555589486
Medtr1g021970	196.11027098496575	3.034633765552491e-15
Medtr1g021985	47.61534407688167	0.022704091324129906
Medtr1g021990	0.1049985525596388	NA
Medtr1g021995	37.41801750752828	0.4461021893873621
Medtr1g022005	1.8657008832769355	NA
Medtr1g022010	0.33095641080602206	NA
Medtr1g022015	158.40402588106195	0.036289082488457
Medtr1g022025	660.0474325138875	0.026570333730407684
Medtr1g022030	918.8430902289924	0.023777173175978227
Medtr1g022040	0.16140254636005602	NA
Medtr1g022045	87.82234770935833	0.8182684590604198
Medtr1g022050	748.4754491581901	2.842115518364592e-4
Medtr1g022075	11.235174055999032	0.7367825745724639
Medtr1g022080	1.2840782015992682	NA
Medtr1g022105	2.108835869465219	0.719706044740242
Medtr1g022115	55.83098006968106	0.25001034212020173
Medtr1g022125	6.271666146955866	0.8990505662144812
Medtr1g022135	30.12113987427964	0.9677602345328845
Medtr1g022145	2405.982285056051	0.009185677944789323
Medtr1g022150	0.24550035776564666	NA
Medtr1g022160	705.8947250916707	7.136260165742027e-16
Medtr1g022165	1671.9254467826672	0.5955160804986035
Medtr1g022185	449.844901632482	2.6436011440663864e-35
Medtr1g022190	604.8257027480205	1.782371968432151e-28
Medtr1g022200	0.22753596328709458	NA
Medtr1g022210	0.49407828799284964	NA
Medtr1g022225	133.8880621679246	0.02963883988617023
Medtr1g022235	166.50562940724384	0.7764242785659888
Medtr1g022245	3.7340639859667992	0.2873415466109513
Medtr1g022250	16.490929200987953	0.001759089724814319
Medtr1g022255	90.50874485931837	4.816048796589093e-43
Medtr1g022260	126.40197476690382	0.09275154193037484
Medtr1g022265	462.2442513537253	4.814102813851968e-10
Medtr1g022290	83.2378035647665	2.7196374012451746e-4
Medtr1g022295	213.9211674189138	2.2861812398352276e-7
Medtr1g022300	38.981541727744734	0.7193770448617113
Medtr1g022305	426.75979331017504	0.9013951186284175
Medtr1g022315	0.8489583166422384	NA
Medtr1g022325	1.7497650147233121	NA
Medtr1g022340	0.09434632899813787	NA
Medtr1g022345	932.5193106164086	0.025238702637801303
Medtr1g022350	39.6103233915113	0.021492746493404876
Medtr1g022355	79.4385891052734	0.005076519528742294
Medtr1g022360	81.59813207804567	0.03000726275484894
Medtr1g022365	16.372424280572012	0.04871061576719462
Medtr1g022370	176.9705955793644	6.14795912898978e-8
Medtr1g022375	12.915227002692097	0.10273083559420086
Medtr1g022380	32.38360550526465	0.17789005179516235
Medtr1g022385	1063.5645369579331	0.21997288360178235
Medtr1g022395	8.239094079799544	0.17462539089191234
Medtr1g022400	134.4321640220275	0.29069169611720796
Medtr1g022405	524.380326163887	0.49267632732651173
Medtr1g022410	884.3233409422762	0.2212604845817102
Medtr1g022415	459.3156925395935	0.04972127330885301
Medtr1g022440	38.1301134040224	1.4342264103561689e-11
Medtr1g022445	311.20823120969055	9.874946978511941e-34
Medtr1g022450	4674.050416221635	0.674882277693821
Medtr1g022455	305.3821874645824	7.572774466248429e-16
Medtr1g022465	200.0879296941906	6.019515817383508e-13
Medtr1g022475	566.2898222136403	1.8742804918264458e-5
Medtr1g022480	1351.1049269476098	0.04615402012100833
Medtr1g022485	1177.374800758638	0.01447882878004634
Medtr1g022490	12.33919387512854	0.42230275449651566
Medtr1g022495	15.616777274472824	0.6622188307497325
Medtr1g022505	181.66859197361964	0.647513255745941
Medtr1g022940	122.75572166423086	0.5499924383684233
Medtr1g022950	235.14182664273451	1.6836575856362508e-11
Medtr1g022960	368.75507129118944	2.2622912691702163e-6
Medtr1g022970	0.8026856067335243	NA
Medtr1g022980	1307.0502047291366	1.9844191034824735e-4
Medtr1g023000	2985.393471883326	0.7355395926569742
Medtr1g023030	146.70264944229388	0.783066245080685
Medtr1g023035	6.540412742393835	0.7924813914346143
Medtr1g023040	0.10261563437937518	NA
Medtr1g023050	704.008336058122	0.0018323940698355497
Medtr1g023070	3.889531741980935	0.8538393943579359
Medtr1g023120	777.6708598379962	0.05693345846448893
Medtr1g023125	20.907961895746514	0.6169029837714664
Medtr1g023140	2702.725881878732	0.304627067898226
Medtr1g023160	516.9213321319637	2.6673717426784075e-15
Medtr1g023170	0.7891338948723464	NA
Medtr1g023180	31.060327388976038	0.07166103889371962
Medtr1g023190	336.7566962896083	0.5958549204314405
Medtr1g023210	5309.716456614335	2.0481947653784067e-14
Medtr1g023260	187.81364928859466	1.1660580688322483e-6
Medtr1g023270	3.8118979200729832	0.4142548243544339
Medtr1g023310	1108.5840445519025	2.408026531040588e-15
Medtr1g023330	162.7252946284251	0.7035152906477713
Medtr1g023340	269.84161442067426	0.16558944083129865
Medtr1g023470	36.78977038374068	0.2667723689787401
Medtr1g023500	1327.8162628329028	0.22011261281721314
Medtr1g023505	77.31194394631493	0.03126515994968149
Medtr1g023510	1159.4836856953143	0.10842622802622583
Medtr1g023570	9.28349463581371	0.816032581526757
Medtr1g023590	661.3115381549704	0.014533203663529668
Medtr1g023600	2.908105030213568	0.9600792220518808
Medtr1g023605	10.334927040034259	0.5195174402532792
Medtr1g023630	1164.6538698431718	5.489477025796111e-6
Medtr1g023660	341.03288133696526	0.9032452099563218
Medtr1g023665	1.4246695114910675	NA
Medtr1g023690	429.5740176577427	0.007956996561537881
Medtr1g023700	31.03801810306958	0.13276951301819234
Medtr1g023720	410.9113615100018	5.875393694452823e-16
Medtr1g023730	290.7811021156941	3.142113340687879e-5
Medtr1g023760	895.7347917938326	5.906878081102125e-5
Medtr1g023770	0.9869918919012086	NA
Medtr1g023800	0.1110547501742271	NA
Medtr1g023810	0.22382190987183964	NA
Medtr1g023820	39.41161226651776	0.3030556535575834
Medtr1g023830	10.765242132892256	0.6133789116681515
Medtr1g023840	4.709011479270773	0.08710266323760965
Medtr1g023880	0.1585038737045717	NA
Medtr1g023910	33.12760127273379	0.8173579854575069
Medtr1g023920	12.158626088854087	0.5712731422538576
Medtr1g023955	551.8682687343792	0.7433738012484294
Medtr1g023985	201.35070675215857	0.0199433977842121
Medtr1g023995	24.949397059727026	0.24340685138397397
Medtr1g024005	284.9227114041478	4.8483911637615705e-8
Medtr1g024015	143.69308307905234	0.8160233329065811
Medtr1g024025	59.524396403313666	0.8123451656939762
Medtr1g024085	4.728897677369047	0.2713897200942733
Medtr1g024095	1023.6325631150993	1.2986162250433426e-13
Medtr1g024145	0.14418205338080342	NA
Medtr1g024175	0.11357162920154397	NA
Medtr1g024820	23.730119589623914	0.0018841483780755064
Medtr1g024830	58.13129521264171	0.5449880338486718
Medtr1g024840	3921.4411057154894	1.3194238237126991e-5
Medtr1g024850	0.5236287560143483	NA
Medtr1g024860	55.001195969726474	0.22423225136978028
Medtr1g024870	0.48246783522781217	NA
Medtr1g024890	0.3820163562278531	NA
Medtr1g024910	0.9542934322315979	NA
Medtr1g024920	252.06566537410598	0.049011834483991025
Medtr1g024930	104.11892779905371	0.004326918914313179
Medtr1g024980	206.2148467227062	5.957727716645027e-49
Medtr1g025060	114.27863358629904	7.569938929464566e-14
Medtr1g025075	267.3816579572104	0.18150501700250649
Medtr1g025140	235.5340628276498	2.487637652960061e-7
Medtr1g025180	247.01353160886248	0.581938191267466
Medtr1g025190	378.9442242434032	0.08031016518842098
Medtr1g025200	117.48447916413083	0.9023391164507709
Medtr1g025220	1104.1481337389923	5.935184329623951e-7
Medtr1g025235	353.01281330652853	0.4022994727044357
Medtr1g025250	2945.096020990196	0.14758793973169707
Medtr1g025290	307.58028566571824	2.950985668039052e-14
Medtr1g025320	228.83456330060474	0.841819918635326
Medtr1g025340	22.824911904285873	0.08130363504202742
Medtr1g025370	5.122419398029907	0.4120761694715375
Medtr1g025420	156.4589593121893	0.0073944433516873985
Medtr1g025430	4921.329527139748	2.562541498263824e-8
Medtr1g025450	0.9719405362282543	NA
Medtr1g025460	9.364295811380057	0.7453922059831904
Medtr1g025490	18.10700989514003	0.6220334370876163
Medtr1g025500	279.9276818271467	0.6827288026722208
Medtr1g025550	3423.8939530464068	2.9560305732045767e-6
Medtr1g025570	0.23520428114405711	NA
Medtr1g025610	462.04900329391415	5.614750989608439e-5
Medtr1g025620	564.4538202418489	0.001467847457522686
Medtr1g025640	15.502899247773867	0.8946597039323536
Medtr1g025655	0.5148083318905748	NA
Medtr1g025680	206.34397353595904	2.4200353291948794e-4
Medtr1g025700	39.834014998208914	0.1756624568043714
Medtr1g025720	132.7514987098469	3.772147035054251e-7
Medtr1g025780	4.903439599996582	0.011812582442310853
Medtr1g025800	0.5786064701834203	NA
Medtr1g025850	242.01384991897473	0.2757749879882259
Medtr1g025920	304.9347218418185	0.5010558879011136
Medtr1g025950	42.998290621485296	0.0023140396902940215
Medtr1g026020	0.11413831807526079	NA
Medtr1g026030	373.1015103536406	0.5717915766864761
Medtr1g026035	255.66659940945982	2.5777054027208906e-8
Medtr1g026070	26.020466537707865	0.5567767282390019
Medtr1g026072	0.22109860536927023	NA
Medtr1g026075	13.652270634597645	0.23428500670192656
Medtr1g026078	75.89408135048642	0.302758544529454
Medtr1g026090	66.91167922958648	0.2348651669670614
Medtr1g026100	5.1132640998914285	0.15610995970260397
Medtr1g026110	26.247425044138904	2.716432412399448e-6
Medtr1g026125	7304.629809441888	0.011911052919101424
Medtr1g026140	1522.4297709640832	0.007936360254119259
Medtr1g026160	2.5919357018523956	0.1963909956193242
Medtr1g026170	223.50226403223624	0.6567984258029398
Medtr1g026190	72.68732413067481	0.014379677554963445
Medtr1g026200	0.09826834423323592	NA
Medtr1g026240	0.8899720532754694	NA
Medtr1g026290	883.8113213184575	4.4283246288950244e-4
Medtr1g026310	68.76621605669735	0.1142330528730951
Medtr1g026340	11.115811759287778	0.4119514129699153
Medtr1g026350	6.662479501777878	0.48501271762013326
Medtr1g026370	7.6635653363154494	0.3273783561247143
Medtr1g026380	164.47006450695355	2.071879367263887e-6
Medtr1g026400	307.9213794023515	0.143089482600457
Medtr1g026410	911.6521489727218	1.693741025686271e-9
Medtr1g026430	0.44413911293517905	NA
Medtr1g026460	10.991242683415436	0.404770478539035
Medtr1g026470	73.9234846211715	0.5502958562205296
Medtr1g026480	52.30547212574314	0.49643849069539137
Medtr1g026490	31.558897841883056	0.9806943725615075
Medtr1g026510	53.343276542000055	0.46272528068383617
Medtr1g026540	514.0341817447821	0.3140501430666388
Medtr1g026550	940.5024303452642	0.40285689877541814
Medtr1g026560	162.7610534162646	0.8579971487622403
Medtr1g026590	659.9654416562117	0.02490392724350845
Medtr1g026620	7.898257359503449	0.8988390105942282
Medtr1g026630	0.291381496870214	NA
Medtr1g026650	0.35022853174907703	NA
Medtr1g026710	1.1052082566498047	NA
Medtr1g026740	191.49952558721867	0.1451832807688966
Medtr1g026750	40.08667442583163	0.27392337943243306
Medtr1g026760	4.592898908884463	0.4287457761788974
Medtr1g026790	2.6012552244443268	0.7615544143984683
Medtr1g026800	20.657360873576664	0.8830414192099649
Medtr1g026810	60.18523437989395	0.819196667716817
Medtr1g026820	38107.336583413	2.29128970704352e-22
Medtr1g026830	62.696638503508716	8.689510818284512e-4
Medtr1g026840	806.5706948241376	1.2840029728322911e-8
Medtr1g026860	63.96963848984518	0.3220443180679915
Medtr1g026870	260.8398392907043	3.876581234885239e-7
Medtr1g026880	8.434539771225568	0.39606900100894366
Medtr1g026890	267.09767788212105	2.9575187396786504e-6
Medtr1g026910	1044.131147541405	3.1540494666057594e-21
Medtr1g026920	63.67679633233696	0.9283242925445332
Medtr1g026940	7.019150566695118	0.6245835314871412
Medtr1g026950	9.566464442737727	0.1650640290597538
Medtr1g026970	3.6133367205590177	0.8192289808381966
Medtr1g026990	11.947681252392337	0.6797795082451444
Medtr1g027010	0.1622201994644604	NA
Medtr1g027020	4284.151866345853	0.6616665166954552
Medtr1g027030	5.925303901027411	0.6216525886320877
Medtr1g027040	8.652451951112909	6.085263015125205e-4
Medtr1g027060	4.518968489326554	0.10027721284784427
Medtr1g027070	0.1115445560336654	NA
Medtr1g027160	0.1051709304806641	NA
Medtr1g027170	0.10367765731690824	NA
Medtr1g027280	1.7068707178255047	NA
Medtr1g027560	0.12213691388646938	NA
Medtr1g027600	0.42061405968579596	NA
Medtr1g027640	111.2948047707092	8.75857064153237e-6
Medtr1g027680	5.026601971879122	0.4994688045549368
Medtr1g027690	4.588979323592448	0.3115145714071353
Medtr1g027700	26.76630859376413	0.06278943504879012
Medtr1g027710	9.727476067056916	0.8685954157244389
Medtr1g027720	0.2658886006475806	NA
Medtr1g027730	1.1891514826355785	NA
Medtr1g027820	928.3166177197872	2.60711338664176e-7
Medtr1g027830	1239.8517694022364	1.6902946866026843e-7
Medtr1g027840	96.6978212324644	0.8132396955481731
Medtr1g027850	54.82799206899264	0.3218821165695656
Medtr1g027870	3.971193249279058	0.9739233089664019
Medtr1g027880	35.21421271360529	0.1237189067806989
Medtr1g027890	37.42607941549506	0.861924226458587
Medtr1g027920	11.477887796017864	0.8337426847676943
Medtr1g027930	274.33639302200277	0.18149642950295952
Medtr1g027940	28.98643615774909	0.3046124125047968
Medtr1g027950	605.5196191519191	0.040304423986474616
Medtr1g027960	231.1218722058429	0.5831877193047964
Medtr1g027970	404.6675287688194	0.35171015889435364
Medtr1g027990	200.23102312354413	0.8884009536751426
Medtr1g028010	5.9797227740222105	0.4815672577326697
Medtr1g028080	0.7862214249391675	NA
Medtr1g028130	115.03760119425264	9.595829228636297e-20
Medtr1g028150	39.236030555138484	0.1286354922359237
Medtr1g028160	3.5586810623121514	0.7226067531771514
Medtr1g028170	70.31496295985036	0.03738150947923983
Medtr1g028230	0.5345690251595461	NA
Medtr1g028280	4.910447532036541	0.20230970628358658
Medtr1g028300	13.320150964184098	0.6316099350643252
Medtr1g028310	117.47708146142122	0.2644098746612859
Medtr1g028320	86.59167157136993	5.204455689198752e-5
Medtr1g028330	100.33342029207414	5.848069407531455e-4
Medtr1g028350	9.487504962132434	0.9275614477165569
Medtr1g028370	94.13237699287946	0.03281570066927418
Medtr1g028380	15.612231631704834	0.03409655725277964
Medtr1g028390	4821.842193365849	3.7756080420276504e-11
Medtr1g028440	441.5009009926255	1.2566254355877855e-9
Medtr1g028460	100.81530929252263	0.3726070217661402
Medtr1g028510	84.82791541787559	0.8823606420109978
Medtr1g028560	3.0956868756036684	0.3927443713322582
Medtr1g028580	223.6244078603773	0.085035953812345
Medtr1g028610	0.49818238419460836	NA
Medtr1g028620	14.09681359532495	0.43178603364970986
Medtr1g028700	0.32520461266374606	NA
Medtr1g028710	0.11267236565307576	NA
Medtr1g028720	121.66857031778345	0.04417446037080185
Medtr1g028890	8.215163791581853	1.1832780434123685e-4
Medtr1g029000	146.6391114133861	4.0058617417322555e-7
Medtr1g029030	2.542550393315041	0.8063532658561595
Medtr1g029130	92.29036904031268	0.13916070010356696
Medtr1g029140	74.18328598863674	0.7060803105906746
Medtr1g029150	9.430980217991877	0.04625460781191584
Medtr1g029190	0.8734219058591867	NA
Medtr1g029350	103.68079768893463	0.783066245080685
Medtr1g029370	2.4733541346580368	0.8621379568469731
Medtr1g029380	9.349540081101752	0.26196899405846485
Medtr1g029400	1218.561148053318	0.058352440500003606
Medtr1g029410	203.28983200853747	0.03928909493983715
Medtr1g029420	480.39473032993163	0.018212668903479022
Medtr1g029440	460.5109764976181	0.7235689411811503
Medtr1g029450	158.99315580938116	0.9325549246910144
[truncated: 29,364 more rows]
