# Supplementary material for: The transcriptomic response to a short day to long day shift in leaves of the reference legume Medicago truncatula
Source: PeerJ. 2019 Mar 22;7:e6626. doi: 10.7717/peerj.6626 (PMC6432905; doi:10.7717/peerj.6626)
Supplement: Table S6 — Cluster assignments of genes of the differential patterns of expression class [file peerj-07-6626-s013.csv]

gene	cluster	condition	time	std_TPM	membership	description
Medtr0004s0650	1	LD	0	0.7346521878138812	0.28425133342170367	glycerol-3-phosphate transporter
Medtr0004s0650	1	LD	2	0.6127923770920296	0.28425133342170367	glycerol-3-phosphate transporter
Medtr0004s0650	1	LD	4	-0.0920412984036161	0.28425133342170367	glycerol-3-phosphate transporter
Medtr0004s0650	1	SD	0	0.8761387542709597	0.28425133342170367	glycerol-3-phosphate transporter
Medtr0004s0650	1	SD	2	-0.3457205763857065	0.28425133342170367	glycerol-3-phosphate transporter
Medtr0004s0650	1	SD	4	-1.7858214443875458	0.28425133342170367	glycerol-3-phosphate transporter
Medtr0011s0260	1	LD	0	0.5061579273549163	0.641142224427743	basic helix loop helix (bHLH) DNA-binding family protein
Medtr0011s0260	1	LD	2	0.9270624424179975	0.641142224427743	basic helix loop helix (bHLH) DNA-binding family protein
Medtr0011s0260	1	LD	4	0.21029491251476368	0.641142224427743	basic helix loop helix (bHLH) DNA-binding family protein
Medtr0011s0260	1	SD	0	-0.2285675207464328	0.641142224427743	basic helix loop helix (bHLH) DNA-binding family protein
Medtr0011s0260	1	SD	2	0.4729611523249506	0.641142224427743	basic helix loop helix (bHLH) DNA-binding family protein
Medtr0011s0260	1	SD	4	-1.8879089138661973	0.641142224427743	basic helix loop helix (bHLH) DNA-binding family protein
Medtr0015s0140	1	LD	0	0.7680168597718308	0.41926012514612926	serine/threonine phosphatase family, 2C domain protein
Medtr0015s0140	1	LD	2	0.6028637631004604	0.41926012514612926	serine/threonine phosphatase family, 2C domain protein
Medtr0015s0140	1	LD	4	0.2409394086273885	0.41926012514612926	serine/threonine phosphatase family, 2C domain protein
Medtr0015s0140	1	SD	0	-0.5891001759889779	0.41926012514612926	serine/threonine phosphatase family, 2C domain protein
Medtr0015s0140	1	SD	2	0.7373667474699968	0.41926012514612926	serine/threonine phosphatase family, 2C domain protein
Medtr0015s0140	1	SD	4	-1.7600866029806956	0.41926012514612926	serine/threonine phosphatase family, 2C domain protein
Medtr0027s0090	1	LD	0	1.1243881323908242	0.15726213546962362	hypothetical protein
Medtr0027s0090	1	LD	2	0.27613987931164424	0.15726213546962362	hypothetical protein
Medtr0027s0090	1	LD	4	0.9248136351192816	0.15726213546962362	hypothetical protein
Medtr0027s0090	1	SD	0	-1.2221583022356903	0.15726213546962362	hypothetical protein
Medtr0027s0090	1	SD	2	0.04087780940210954	0.15726213546962362	hypothetical protein
Medtr0027s0090	1	SD	4	-1.1440611539881709	0.15726213546962362	hypothetical protein
Medtr0034s0060	1	LD	0	0.23571196371673686	0.32592825338632	rhamnose biosynthetic-like enzyme
Medtr0034s0060	1	LD	2	0.7700663353751723	0.32592825338632	rhamnose biosynthetic-like enzyme
Medtr0034s0060	1	LD	4	1.044718691555506	0.32592825338632	rhamnose biosynthetic-like enzyme
Medtr0034s0060	1	SD	0	-0.14300290860730622	0.32592825338632	rhamnose biosynthetic-like enzyme
Medtr0034s0060	1	SD	2	-0.11104783714656001	0.32592825338632	rhamnose biosynthetic-like enzyme
Medtr0034s0060	1	SD	4	-1.7964462448935468	0.32592825338632	rhamnose biosynthetic-like enzyme
Medtr0078s0010	1	LD	0	0.05239569127313629	0.46791867771352585	UDP-glucosyltransferase family protein
Medtr0078s0010	1	LD	2	1.2682460822561652	0.46791867771352585	UDP-glucosyltransferase family protein
Medtr0078s0010	1	LD	4	0.32553369903359836	0.46791867771352585	UDP-glucosyltransferase family protein
Medtr0078s0010	1	SD	0	0.18905095483555126	0.46791867771352585	UDP-glucosyltransferase family protein
Medtr0078s0010	1	SD	2	-0.03356963622797469	0.46791867771352585	UDP-glucosyltransferase family protein
Medtr0078s0010	1	SD	4	-1.8016567911704744	0.46791867771352585	UDP-glucosyltransferase family protein
Medtr0078s0060	1	LD	0	0.9643848106735574	0.6424831419759801	UDP-glucosyltransferase family protein
Medtr0078s0060	1	LD	2	0.5220176722290759	0.6424831419759801	UDP-glucosyltransferase family protein
Medtr0078s0060	1	LD	4	0.40605410339287673	0.6424831419759801	UDP-glucosyltransferase family protein
Medtr0078s0060	1	SD	0	0.28906229265758326	0.6424831419759801	UDP-glucosyltransferase family protein
Medtr0078s0060	1	SD	2	-0.3260666144514826	0.6424831419759801	UDP-glucosyltransferase family protein
Medtr0078s0060	1	SD	4	-1.855452264501612	0.6424831419759801	UDP-glucosyltransferase family protein
Medtr0078s0190	1	LD	0	0.3860309832807751	0.21978293236767635	UDP-glucosyltransferase family protein
Medtr0078s0190	1	LD	2	0.9839045697158044	0.21978293236767635	UDP-glucosyltransferase family protein
Medtr0078s0190	1	LD	4	-0.06439158707630543	0.21978293236767635	UDP-glucosyltransferase family protein
Medtr0078s0190	1	SD	0	0.9537552458011246	0.21978293236767635	UDP-glucosyltransferase family protein
Medtr0078s0190	1	SD	2	-0.6730863198762703	0.21978293236767635	UDP-glucosyltransferase family protein
Medtr0078s0190	1	SD	4	-1.5862128918451284	0.21978293236767635	UDP-glucosyltransferase family protein
Medtr0122s0020	1	LD	0	0.7081601572168271	0.28588163294234675	expansin-like protein B1
Medtr0122s0020	1	LD	2	0.9688254509877013	0.28588163294234675	expansin-like protein B1
Medtr0122s0020	1	LD	4	0.03757669443060298	0.28588163294234675	expansin-like protein B1
Medtr0122s0020	1	SD	0	-0.8887417400773064	0.28588163294234675	expansin-like protein B1
Medtr0122s0020	1	SD	2	0.6888207993295744	0.28588163294234675	expansin-like protein B1
Medtr0122s0020	1	SD	4	-1.5146413618873982	0.28588163294234675	expansin-like protein B1
Medtr0151s0030	1	LD	0	1.0001525771315412	0.3003594352947052	inositol monophosphatase family protein
Medtr0151s0030	1	LD	2	0.9428286179084555	0.3003594352947052	inositol monophosphatase family protein
Medtr0151s0030	1	LD	4	0.6932421598517344	0.3003594352947052	inositol monophosphatase family protein
Medtr0151s0030	1	SD	0	-0.5875280691955816	0.3003594352947052	inositol monophosphatase family protein
Medtr0151s0030	1	SD	2	-0.7190454084928785	0.3003594352947052	inositol monophosphatase family protein
Medtr0151s0030	1	SD	4	-1.3296498772032777	0.3003594352947052	inositol monophosphatase family protein
Medtr0184s0040	1	LD	0	0.38610851249716255	0.21981161045830444	UDP-glucosyltransferase family protein
Medtr0184s0040	1	LD	2	0.9839013070754542	0.21981161045830444	UDP-glucosyltransferase family protein
Medtr0184s0040	1	LD	4	-0.06435211409597776	0.21981161045830444	UDP-glucosyltransferase family protein
Medtr0184s0040	1	SD	0	0.9536840607588893	0.21981161045830444	UDP-glucosyltransferase family protein
Medtr0184s0040	1	SD	2	-0.6731123743534916	0.21981161045830444	UDP-glucosyltransferase family protein
Medtr0184s0040	1	SD	4	-1.5862293918820378	0.21981161045830444	UDP-glucosyltransferase family protein
Medtr0246s0020	1	LD	0	0.853552821678876	0.3144274709378012	basic helix loop helix (bHLH) DNA-binding family protein
Medtr0246s0020	1	LD	2	1.136625600932292	0.3144274709378012	basic helix loop helix (bHLH) DNA-binding family protein
Medtr0246s0020	1	LD	4	0.10632525576301147	0.3144274709378012	basic helix loop helix (bHLH) DNA-binding family protein
Medtr0246s0020	1	SD	0	-0.9639245360513321	0.3144274709378012	basic helix loop helix (bHLH) DNA-binding family protein
Medtr0246s0020	1	SD	2	0.2696848590342948	0.3144274709378012	basic helix loop helix (bHLH) DNA-binding family protein
Medtr0246s0020	1	SD	4	-1.4022640013571415	0.3144274709378012	basic helix loop helix (bHLH) DNA-binding family protein
Medtr0249s0070	1	LD	0	0.40198291085178045	0.33880911590553126	zinc finger A20 and AN1 domain stress-associated protein
Medtr0249s0070	1	LD	2	1.3009561628139474	0.33880911590553126	zinc finger A20 and AN1 domain stress-associated protein
Medtr0249s0070	1	LD	4	-0.2091512200510528	0.33880911590553126	zinc finger A20 and AN1 domain stress-associated protein
Medtr0249s0070	1	SD	0	0.5765627402226562	0.33880911590553126	zinc finger A20 and AN1 domain stress-associated protein
Medtr0249s0070	1	SD	2	-0.4754529618022571	0.33880911590553126	zinc finger A20 and AN1 domain stress-associated protein
Medtr0249s0070	1	SD	4	-1.5948976320350778	0.33880911590553126	zinc finger A20 and AN1 domain stress-associated protein
Medtr0273s0030	1	LD	0	0.5244461293684222	0.6155969318155202	hypothetical protein
Medtr0273s0030	1	LD	2	0.822532153752693	0.6155969318155202	hypothetical protein
Medtr0273s0030	1	LD	4	0.5643395044267989	0.6155969318155202	hypothetical protein
Medtr0273s0030	1	SD	0	0.3199693323676056	0.6155969318155202	hypothetical protein
Medtr0273s0030	1	SD	2	-0.3612509043166415	0.6155969318155202	hypothetical protein
Medtr0273s0030	1	SD	4	-1.8700362155988821	0.6155969318155202	hypothetical protein
Medtr0291s0010	1	LD	0	1.0179956562009835	0.17233731252811224	calcium-dependent lipid-binding (CaLB domain) family protein
Medtr0291s0010	1	LD	2	0.6552934211893623	0.17233731252811224	calcium-dependent lipid-binding (CaLB domain) family protein
Medtr0291s0010	1	LD	4	0.2142010673471906	0.17233731252811224	calcium-dependent lipid-binding (CaLB domain) family protein
Medtr0291s0010	1	SD	0	-1.306695307056322	0.17233731252811224	calcium-dependent lipid-binding (CaLB domain) family protein
Medtr0291s0010	1	SD	2	0.6074553897053154	0.17233731252811224	calcium-dependent lipid-binding (CaLB domain) family protein
Medtr0291s0010	1	SD	4	-1.1882502273865307	0.17233731252811224	calcium-dependent lipid-binding (CaLB domain) family protein
Medtr0449s0040	1	LD	0	0.21862521891516196	0.3797302692717748	peroxisomal acetoacetyl-coenzyme A thiolase
Medtr0449s0040	1	LD	2	1.2336337894274938	0.3797302692717748	peroxisomal acetoacetyl-coenzyme A thiolase
Medtr0449s0040	1	LD	4	0.4908171802756162	0.3797302692717748	peroxisomal acetoacetyl-coenzyme A thiolase
Medtr0449s0040	1	SD	0	-0.4838596631318238	0.3797302692717748	peroxisomal acetoacetyl-coenzyme A thiolase
Medtr0449s0040	1	SD	2	0.24267579427173733	0.3797302692717748	peroxisomal acetoacetyl-coenzyme A thiolase
Medtr0449s0040	1	SD	4	-1.701892319758184	0.3797302692717748	peroxisomal acetoacetyl-coenzyme A thiolase
Medtr0591s0010	1	LD	0	1.1833762137446893	0.16444923701837025	caffeic acid O-methyltransferase
Medtr0591s0010	1	LD	2	0.15017391802085409	0.16444923701837025	caffeic acid O-methyltransferase
Medtr0591s0010	1	LD	4	1.1596128444496396	0.16444923701837025	caffeic acid O-methyltransferase
Medtr0591s0010	1	SD	0	-0.6003983885707647	0.16444923701837025	caffeic acid O-methyltransferase
Medtr0591s0010	1	SD	2	-0.7456219080905722	0.16444923701837025	caffeic acid O-methyltransferase
Medtr0591s0010	1	SD	4	-1.147142679553842	0.16444923701837025	caffeic acid O-methyltransferase
Medtr1262s0010	1	LD	0	0.29040153918941475	0.46130179564606105	hypothetical protein
Medtr1262s0010	1	LD	2	0.8921699725173597	0.46130179564606105	hypothetical protein
Medtr1262s0010	1	LD	4	0.010648988005974948	0.46130179564606105	hypothetical protein
Medtr1262s0010	1	SD	0	0.599168398628765	0.46130179564606105	hypothetical protein
Medtr1262s0010	1	SD	2	0.14165297070003957	0.46130179564606105	hypothetical protein
Medtr1262s0010	1	SD	4	-1.934041869041551	0.46130179564606105	hypothetical protein
Medtr1g007880	1	LD	0	0.9023988081667508	0.2521371692775068	ABIL1-like protein
Medtr1g007880	1	LD	2	-0.06962539437255637	0.2521371692775068	ABIL1-like protein
Medtr1g007880	1	LD	4	1.1769504967013313	0.2521371692775068	ABIL1-like protein
Medtr1g007880	1	SD	0	-0.27400232026598	0.2521371692775068	ABIL1-like protein
Medtr1g007880	1	SD	2	-0.088702841652654	0.2521371692775068	ABIL1-like protein
Medtr1g007880	1	SD	4	-1.6470187485768903	0.2521371692775068	ABIL1-like protein
Medtr1g012840	1	LD	0	0.577829335167923	0.6106802956502694	octicosapeptide/phox/Bem1p domain protein
Medtr1g012840	1	LD	2	1.335244297946192	0.6106802956502694	octicosapeptide/phox/Bem1p domain protein
Medtr1g012840	1	LD	4	-0.0920126883646906	0.6106802956502694	octicosapeptide/phox/Bem1p domain protein
Medtr1g012840	1	SD	0	-0.06761380901167746	0.6106802956502694	octicosapeptide/phox/Bem1p domain protein
Medtr1g012840	1	SD	2	-0.060356758977508695	0.6106802956502694	octicosapeptide/phox/Bem1p domain protein
Medtr1g012840	1	SD	4	-1.6930903767602432	0.6106802956502694	octicosapeptide/phox/Bem1p domain protein
Medtr1g013440	1	LD	0	0.3488343541132301	0.1985473312042259	39S ribosomal protein L53/MRP-L53
Medtr1g013440	1	LD	2	0.2613201198527268	0.1985473312042259	39S ribosomal protein L53/MRP-L53
Medtr1g013440	1	LD	4	0.681324694480545	0.1985473312042259	39S ribosomal protein L53/MRP-L53
Medtr1g013440	1	SD	0	1.0274890688665057	0.1985473312042259	39S ribosomal protein L53/MRP-L53
Medtr1g013440	1	SD	2	-0.611176531818554	0.1985473312042259	39S ribosomal protein L53/MRP-L53
Medtr1g013440	1	SD	4	-1.7077917054944491	0.1985473312042259	39S ribosomal protein L53/MRP-L53
Medtr1g014260	1	LD	0	1.00427672438161	0.6721414514775969	ubiquitin carboxyl-terminal hydrolase
Medtr1g014260	1	LD	2	0.8014764357208374	0.6721414514775969	ubiquitin carboxyl-terminal hydrolase
Medtr1g014260	1	LD	4	-0.12871626133427333	0.6721414514775969	ubiquitin carboxyl-terminal hydrolase
Medtr1g014260	1	SD	0	0.26828903180966307	0.6721414514775969	ubiquitin carboxyl-terminal hydrolase
Medtr1g014260	1	SD	2	-0.14550807796761206	0.6721414514775969	ubiquitin carboxyl-terminal hydrolase
Medtr1g014260	1	SD	4	-1.7998178526102293	0.6721414514775969	ubiquitin carboxyl-terminal hydrolase
Medtr1g025220	1	LD	0	0.9917696193501667	0.23828094225073182	GASA/GAST/Snakin
Medtr1g025220	1	LD	2	-0.1396876926675876	0.23828094225073182	GASA/GAST/Snakin
Medtr1g025220	1	LD	4	0.30387377964914347	0.23828094225073182	GASA/GAST/Snakin
Medtr1g025220	1	SD	0	0.7888976262342328	0.23828094225073182	GASA/GAST/Snakin
Medtr1g025220	1	SD	2	-0.1384739129994016	0.23828094225073182	GASA/GAST/Snakin
Medtr1g025220	1	SD	4	-1.8063794195665546	0.23828094225073182	GASA/GAST/Snakin
Medtr1g026140	1	LD	0	1.3581477230271253	0.2533648464305225	glutathione S-transferase, amino-terminal domain protein
Medtr1g026140	1	LD	2	0.6122989123392402	0.2533648464305225	glutathione S-transferase, amino-terminal domain protein
Medtr1g026140	1	LD	4	0.04397088739866776	0.2533648464305225	glutathione S-transferase, amino-terminal domain protein
Medtr1g026140	1	SD	0	0.2646708442651595	0.2533648464305225	glutathione S-transferase, amino-terminal domain protein
Medtr1g026140	1	SD	2	-0.9035157770937761	0.2533648464305225	glutathione S-transferase, amino-terminal domain protein
Medtr1g026140	1	SD	4	-1.3755725899364197	0.2533648464305225	glutathione S-transferase, amino-terminal domain protein
Medtr1g026190	1	LD	0	0.8453661908740913	0.22057857918282425	calcium-dependent kinase
Medtr1g026190	1	LD	2	-0.3971496345654631	0.22057857918282425	calcium-dependent kinase
Medtr1g026190	1	LD	4	0.9009546795924174	0.22057857918282425	calcium-dependent kinase
Medtr1g026190	1	SD	0	0.5306511324682455	0.22057857918282425	calcium-dependent kinase
Medtr1g026190	1	SD	2	-0.14384204657426053	0.22057857918282425	calcium-dependent kinase
Medtr1g026190	1	SD	4	-1.7359803217950283	0.22057857918282425	calcium-dependent kinase
Medtr1g026410	1	LD	0	1.131832468952323	0.5686267925632671	multi-copper oxidase-like protein
Medtr1g026410	1	LD	2	0.41740699204547826	0.5686267925632671	multi-copper oxidase-like protein
Medtr1g026410	1	LD	4	0.17248968933397285	0.5686267925632671	multi-copper oxidase-like protein
Medtr1g026410	1	SD	0	-0.33281363420266785	0.5686267925632671	multi-copper oxidase-like protein
Medtr1g026410	1	SD	2	0.41000272146991296	0.5686267925632671	multi-copper oxidase-like protein
Medtr1g026410	1	SD	4	-1.798918237599025	0.5686267925632671	multi-copper oxidase-like protein
Medtr1g028720	1	LD	0	0.9979575239962053	0.2987797484920725	NB-ARC domain disease resistance protein
Medtr1g028720	1	LD	2	0.794235895958976	0.2987797484920725	NB-ARC domain disease resistance protein
Medtr1g028720	1	LD	4	-0.7250784482827708	0.2987797484920725	NB-ARC domain disease resistance protein
Medtr1g028720	1	SD	0	0.2978391958810817	0.2987797484920725	NB-ARC domain disease resistance protein
Medtr1g028720	1	SD	2	0.27336632372825526	0.2987797484920725	NB-ARC domain disease resistance protein
Medtr1g028720	1	SD	4	-1.6383204912817468	0.2987797484920725	NB-ARC domain disease resistance protein
Medtr1g031650	1	LD	0	0.4825055534550841	0.6048843711630955	calcium-dependent lipid-binding (CaLB domain) family protein
Medtr1g031650	1	LD	2	1.226998754510279	0.6048843711630955	calcium-dependent lipid-binding (CaLB domain) family protein
Medtr1g031650	1	LD	4	-0.1428267816450937	0.6048843711630955	calcium-dependent lipid-binding (CaLB domain) family protein
Medtr1g031650	1	SD	0	-0.008812881760389359	0.6048843711630955	calcium-dependent lipid-binding (CaLB domain) family protein
Medtr1g031650	1	SD	2	0.2279723816246476	0.6048843711630955	calcium-dependent lipid-binding (CaLB domain) family protein
Medtr1g031650	1	SD	4	-1.7858370261845269	0.6048843711630955	calcium-dependent lipid-binding (CaLB domain) family protein
Medtr1g031880	1	LD	0	1.3580298698675901	0.13191652216056937	dynein light chain type 1 family protein
Medtr1g031880	1	LD	2	-0.35987145383166125	0.13191652216056937	dynein light chain type 1 family protein
Medtr1g031880	1	LD	4	0.864815496204708	0.13191652216056937	dynein light chain type 1 family protein
Medtr1g031880	1	SD	0	0.23846526352425496	0.13191652216056937	dynein light chain type 1 family protein
Medtr1g031880	1	SD	2	-0.9687056251648155	0.13191652216056937	dynein light chain type 1 family protein
Medtr1g031880	1	SD	4	-1.1327335506000782	0.13191652216056937	dynein light chain type 1 family protein
Medtr1g034490	1	LD	0	1.269661845962751	0.4705705408070862	PPPDE thiol peptidase family protein, putative
Medtr1g034490	1	LD	2	0.1327480956410009	0.4705705408070862	PPPDE thiol peptidase family protein, putative
Medtr1g034490	1	LD	4	0.3138568941553876	0.4705705408070862	PPPDE thiol peptidase family protein, putative
Medtr1g034490	1	SD	0	0.18399080486766256	0.4705705408070862	PPPDE thiol peptidase family protein, putative
Medtr1g034490	1	SD	2	-0.10381669605156109	0.4705705408070862	PPPDE thiol peptidase family protein, putative
Medtr1g034490	1	SD	4	-1.7964409445752367	0.4705705408070862	PPPDE thiol peptidase family protein, putative
Medtr1g035730	1	LD	0	0.7285522595744669	0.3682264366120371	xyloglucan galactosyltransferase KATAMARI-like protein
Medtr1g035730	1	LD	2	1.1072538659331663	0.3682264366120371	xyloglucan galactosyltransferase KATAMARI-like protein
Medtr1g035730	1	LD	4	0.18309598774008282	0.3682264366120371	xyloglucan galactosyltransferase KATAMARI-like protein
Medtr1g035730	1	SD	0	-0.8499275475152145	0.3682264366120371	xyloglucan galactosyltransferase KATAMARI-like protein
Medtr1g035730	1	SD	2	0.3652623517818771	0.3682264366120371	xyloglucan galactosyltransferase KATAMARI-like protein
Medtr1g035730	1	SD	4	-1.5342369175143793	0.3682264366120371	xyloglucan galactosyltransferase KATAMARI-like protein
Medtr1g036750	1	LD	0	0.9548457560247409	0.2940329374844061	Rpp4C4
Medtr1g036750	1	LD	2	0.4336208995092848	0.2940329374844061	Rpp4C4
Medtr1g036750	1	LD	4	-0.41219936063563684	0.2940329374844061	Rpp4C4
Medtr1g036750	1	SD	0	0.5902285537457929	0.2940329374844061	Rpp4C4
Medtr1g036750	1	SD	2	0.2547814146744741	0.2940329374844061	Rpp4C4
Medtr1g036750	1	SD	4	-1.8212772633186565	0.2940329374844061	Rpp4C4
Medtr1g037650	1	LD	0	0.8766152522381847	0.5645362745887108	Myb/SANT-like DNA-binding domain protein
Medtr1g037650	1	LD	2	0.8091919332514476	0.5645362745887108	Myb/SANT-like DNA-binding domain protein
Medtr1g037650	1	LD	4	0.6509469456728946	0.5645362745887108	Myb/SANT-like DNA-binding domain protein
Medtr1g037650	1	SD	0	-0.5025752285916787	0.5645362745887108	Myb/SANT-like DNA-binding domain protein
Medtr1g037650	1	SD	2	-0.13659787384485597	0.5645362745887108	Myb/SANT-like DNA-binding domain protein
Medtr1g037650	1	SD	4	-1.6975810287259887	0.5645362745887108	Myb/SANT-like DNA-binding domain protein
Medtr1g040145	1	LD	0	1.1837007489785834	0.510443885417707	BolA family transcriptional regulator
Medtr1g040145	1	LD	2	0.8150165712778996	0.510443885417707	BolA family transcriptional regulator
Medtr1g040145	1	LD	4	0.30446310879880045	0.510443885417707	BolA family transcriptional regulator
Medtr1g040145	1	SD	0	-0.14966857325854302	0.510443885417707	BolA family transcriptional regulator
Medtr1g040145	1	SD	2	-0.5764083474901606	0.510443885417707	BolA family transcriptional regulator
Medtr1g040145	1	SD	4	-1.5771035083065859	0.510443885417707	BolA family transcriptional regulator
Medtr1g041155	1	LD	0	0.34321147185243456	0.13301497083031164	DUF506 family protein
Medtr1g041155	1	LD	2	1.6808056366115542	0.13301497083031164	DUF506 family protein
Medtr1g041155	1	LD	4	0.2500151421568233	0.13301497083031164	DUF506 family protein
Medtr1g041155	1	SD	0	-0.44495638170228086	0.13301497083031164	DUF506 family protein
Medtr1g041155	1	SD	2	-1.163380532770336	0.13301497083031164	DUF506 family protein
Medtr1g041155	1	SD	4	-0.6656953361481824	0.13301497083031164	DUF506 family protein
Medtr1g045900	1	LD	0	0.29620226482518364	0.3070057212707672	mRNA splicing factor, thioredoxin-like U5 snRNP protein
Medtr1g045900	1	LD	2	0.9673921780022443	0.3070057212707672	mRNA splicing factor, thioredoxin-like U5 snRNP protein
Medtr1g045900	1	LD	4	-0.10372451241441838	0.3070057212707672	mRNA splicing factor, thioredoxin-like U5 snRNP protein
Medtr1g045900	1	SD	0	-0.2960940806774489	0.3070057212707672	mRNA splicing factor, thioredoxin-like U5 snRNP protein
Medtr1g045900	1	SD	2	0.8919194164533688	0.3070057212707672	mRNA splicing factor, thioredoxin-like U5 snRNP protein
Medtr1g045900	1	SD	4	-1.755695266188912	0.3070057212707672	mRNA splicing factor, thioredoxin-like U5 snRNP protein
Medtr1g049240	1	LD	0	-0.3281414406417933	0.21661648519126794	beta-1,3-N-acetylglucosaminyltransferase family protein
Medtr1g049240	1	LD	2	1.0430627790781917	0.21661648519126794	beta-1,3-N-acetylglucosaminyltransferase family protein
Medtr1g049240	1	LD	4	0.46612603374440953	0.21661648519126794	beta-1,3-N-acetylglucosaminyltransferase family protein
Medtr1g049240	1	SD	0	0.8417846875220237	0.21661648519126794	beta-1,3-N-acetylglucosaminyltransferase family protein
Medtr1g049240	1	SD	2	-0.3662247700402015	0.21661648519126794	beta-1,3-N-acetylglucosaminyltransferase family protein
Medtr1g049240	1	SD	4	-1.6566072896626294	0.21661648519126794	beta-1,3-N-acetylglucosaminyltransferase family protein
Medtr1g051025	1	LD	0	0.2781155369036642	0.23507279655549804	BTB/POZ ankyrin repeat protein
Medtr1g051025	1	LD	2	1.0947155818643193	0.23507279655549804	BTB/POZ ankyrin repeat protein
Medtr1g051025	1	LD	4	-0.5581182239155893	0.23507279655549804	BTB/POZ ankyrin repeat protein
Medtr1g051025	1	SD	0	-0.10255692354606041	0.23507279655549804	BTB/POZ ankyrin repeat protein
Medtr1g051025	1	SD	2	0.8986436178885703	0.23507279655549804	BTB/POZ ankyrin repeat protein
Medtr1g051025	1	SD	4	-1.6107995891949032	0.23507279655549804	BTB/POZ ankyrin repeat protein
Medtr1g052885	1	LD	0	0.14512194563589964	0.44470159251595454	calcium-binding EF-hand protein
Medtr1g052885	1	LD	2	0.766442385454476	0.44470159251595454	calcium-binding EF-hand protein
Medtr1g052885	1	LD	4	0.7312864146679919	0.44470159251595454	calcium-binding EF-hand protein
Medtr1g052885	1	SD	0	0.36348443717585394	0.44470159251595454	calcium-binding EF-hand protein
Medtr1g052885	1	SD	2	-0.0779880139831376	0.44470159251595454	calcium-binding EF-hand protein
Medtr1g052885	1	SD	4	-1.928347168951083	0.44470159251595454	calcium-binding EF-hand protein
Medtr1g054990	1	LD	0	0.6829992373858051	0.48537898182225303	hypothetical protein
Medtr1g054990	1	LD	2	0.5907736860792282	0.48537898182225303	hypothetical protein
Medtr1g054990	1	LD	4	0.15786903757077098	0.48537898182225303	hypothetical protein
Medtr1g054990	1	SD	0	0.6933698420253407	0.48537898182225303	hypothetical protein
Medtr1g054990	1	SD	2	-0.2196012387310302	0.48537898182225303	hypothetical protein
Medtr1g054990	1	SD	4	-1.9054105643301131	0.48537898182225303	hypothetical protein
Medtr1g056190	1	LD	0	1.4635157038804842	0.2351568933382202	hypothetical protein
Medtr1g056190	1	LD	2	0.5939218432967415	0.2351568933382202	hypothetical protein
Medtr1g056190	1	LD	4	-0.7617267601578106	0.2351568933382202	hypothetical protein
Medtr1g056190	1	SD	0	0.06792262983072798	0.2351568933382202	hypothetical protein
Medtr1g056190	1	SD	2	0.022026114935150217	0.2351568933382202	hypothetical protein
Medtr1g056190	1	SD	4	-1.3856595317852929	0.2351568933382202	hypothetical protein
Medtr1g059270	1	LD	0	1.2860098264691957	0.2199498772119764	transcription factor
Medtr1g059270	1	LD	2	0.4751534602525081	0.2199498772119764	transcription factor
Medtr1g059270	1	LD	4	-0.8266415950267835	0.2199498772119764	transcription factor
Medtr1g059270	1	SD	0	-0.2180408213997026	0.2199498772119764	transcription factor
Medtr1g059270	1	SD	2	0.6744399050981413	0.2199498772119764	transcription factor
Medtr1g059270	1	SD	4	-1.3909207753933601	0.2199498772119764	transcription factor
Medtr1g059760	1	LD	0	0.6905505431772381	0.47487101639679674	condensation domain protein
Medtr1g059760	1	LD	2	0.3707106063367032	0.47487101639679674	condensation domain protein
Medtr1g059760	1	LD	4	0.012769020902048064	0.47487101639679674	condensation domain protein
Medtr1g059760	1	SD	0	0.34310182919006854	0.47487101639679674	condensation domain protein
Medtr1g059760	1	SD	2	0.5688728692676217	0.47487101639679674	condensation domain protein
Medtr1g059760	1	SD	4	-1.9860048688736769	0.47487101639679674	condensation domain protein
Medtr1g061590	1	LD	0	0.40118535031042385	0.40396295934660775	LRR receptor-like kinase
Medtr1g061590	1	LD	2	0.6990470565835364	0.40396295934660775	LRR receptor-like kinase
Medtr1g061590	1	LD	4	0.9510832237498358	0.40396295934660775	LRR receptor-like kinase
Medtr1g061590	1	SD	0	-0.3002816929787364	0.40396295934660775	LRR receptor-like kinase
Medtr1g061590	1	SD	2	0.07910211968242419	0.40396295934660775	LRR receptor-like kinase
Medtr1g061590	1	SD	4	-1.8301360573474825	0.40396295934660775	LRR receptor-like kinase
Medtr1g067000	1	LD	0	0.5317366896488367	0.28030041222427154	myb transcription factor
Medtr1g067000	1	LD	2	0.5286264666232677	0.28030041222427154	myb transcription factor
Medtr1g067000	1	LD	4	0.29389398512710363	0.28030041222427154	myb transcription factor
Medtr1g067000	1	SD	0	0.9415097155704338	0.28030041222427154	myb transcription factor
Medtr1g067000	1	SD	2	-0.503785919609356	0.28030041222427154	myb transcription factor
Medtr1g067000	1	SD	4	-1.7919809373602842	0.28030041222427154	myb transcription factor
Medtr1g068950	1	LD	0	1.344336620189392	0.21902672018033806	cofilin/actin-depolymerizing factor-like protein
Medtr1g068950	1	LD	2	0.16881773050847074	0.21902672018033806	cofilin/actin-depolymerizing factor-like protein
Medtr1g068950	1	LD	4	0.44691582839265787	0.21902672018033806	cofilin/actin-depolymerizing factor-like protein
Medtr1g068950	1	SD	0	0.36566255144832327	0.21902672018033806	cofilin/actin-depolymerizing factor-like protein
Medtr1g068950	1	SD	2	-0.9115693305333165	0.21902672018033806	cofilin/actin-depolymerizing factor-like protein
Medtr1g068950	1	SD	4	-1.4141634000055228	0.21902672018033806	cofilin/actin-depolymerizing factor-like protein
Medtr1g069845	1	LD	0	1.363556881057026	0.43278624269571964	armadillo/beta-catenin repeat protein
Medtr1g069845	1	LD	2	0.5320746126669448	0.43278624269571964	armadillo/beta-catenin repeat protein
Medtr1g069845	1	LD	4	-0.36984205304643714	0.43278624269571964	armadillo/beta-catenin repeat protein
Medtr1g069845	1	SD	0	-0.017810779758109616	0.43278624269571964	armadillo/beta-catenin repeat protein
Medtr1g069845	1	SD	2	0.13581656121160962	0.43278624269571964	armadillo/beta-catenin repeat protein
Medtr1g069845	1	SD	4	-1.6437952221310337	0.43278624269571964	armadillo/beta-catenin repeat protein
Medtr1g070970	1	LD	0	0.9932121916645248	0.28203197520430034	DUF506 family protein
Medtr1g070970	1	LD	2	1.043192875071249	0.28203197520430034	DUF506 family protein
Medtr1g070970	1	LD	4	-0.09950027538855204	0.28203197520430034	DUF506 family protein
Medtr1g070970	1	SD	0	0.3765542335558204	0.28203197520430034	DUF506 family protein
Medtr1g070970	1	SD	2	-0.9358919679016124	0.28203197520430034	DUF506 family protein
Medtr1g070970	1	SD	4	-1.3775670570014267	0.28203197520430034	DUF506 family protein
Medtr1g075610	1	LD	0	0.9688141207558284	0.8040649610982107	cyclin-dependent kinase
Medtr1g075610	1	LD	2	0.5849585535067324	0.8040649610982107	cyclin-dependent kinase
Medtr1g075610	1	LD	4	0.272062585109499	0.8040649610982107	cyclin-dependent kinase
Medtr1g075610	1	SD	0	8.341355744936944e-4	0.8040649610982107	cyclin-dependent kinase
Medtr1g075610	1	SD	2	0.08085929890962222	0.8040649610982107	cyclin-dependent kinase
Medtr1g075610	1	SD	4	-1.9075286938561755	0.8040649610982107	cyclin-dependent kinase
Medtr1g075680	1	LD	0	0.0779832437605934	0.2906691922176078	kinesin motor domain protein
Medtr1g075680	1	LD	2	0.3733756755849715	0.2906691922176078	kinesin motor domain protein
Medtr1g075680	1	LD	4	0.8803940765725561	0.2906691922176078	kinesin motor domain protein
Medtr1g075680	1	SD	0	0.2597563101329757	0.2906691922176078	kinesin motor domain protein
Medtr1g075680	1	SD	2	0.37588761580749447	0.2906691922176078	kinesin motor domain protein
Medtr1g075680	1	SD	4	-1.9673969218585903	0.2906691922176078	kinesin motor domain protein
Medtr1g075790	1	LD	0	1.150968773080167	0.31205492072700197	hypothetical protein
Medtr1g075790	1	LD	2	0.3360195212992537	0.31205492072700197	hypothetical protein
Medtr1g075790	1	LD	4	0.5227477840510738	0.31205492072700197	hypothetical protein
Medtr1g075790	1	SD	0	0.37871590647687237	0.31205492072700197	hypothetical protein
Medtr1g075790	1	SD	2	-0.8112642848070442	0.31205492072700197	hypothetical protein
Medtr1g075790	1	SD	4	-1.5771877001003285	0.31205492072700197	hypothetical protein
Medtr1g076840	1	LD	0	0.9299751195310522	0.14347890466912772	RmlC-like cupins superfamily protein
Medtr1g076840	1	LD	2	0.4410897671621934	0.14347890466912772	RmlC-like cupins superfamily protein
Medtr1g076840	1	LD	4	1.0851221265845734	0.14347890466912772	RmlC-like cupins superfamily protein
Medtr1g076840	1	SD	0	-0.13898373655027232	0.14347890466912772	RmlC-like cupins superfamily protein
Medtr1g076840	1	SD	2	-1.330450515128606	0.14347890466912772	RmlC-like cupins superfamily protein
Medtr1g076840	1	SD	4	-0.9867527615989393	0.14347890466912772	RmlC-like cupins superfamily protein
Medtr1g077790	1	LD	0	1.3441287758619789	0.22585047934312208	plastocyanin-like domain protein
Medtr1g077790	1	LD	2	-0.23727668091456522	0.22585047934312208	plastocyanin-like domain protein
Medtr1g077790	1	LD	4	0.6184780727134374	0.22585047934312208	plastocyanin-like domain protein
Medtr1g077790	1	SD	0	0.33694054389312833	0.22585047934312208	plastocyanin-like domain protein
Medtr1g077790	1	SD	2	-0.5239404671094553	0.22585047934312208	plastocyanin-like domain protein
Medtr1g077790	1	SD	4	-1.5383302444445235	0.22585047934312208	plastocyanin-like domain protein
Medtr1g079760	1	LD	0	0.880151050879079	0.7254957381107106	ammonium transporter 1 protein
Medtr1g079760	1	LD	2	1.0627880576481685	0.7254957381107106	ammonium transporter 1 protein
Medtr1g079760	1	LD	4	-0.00159514867605032	0.7254957381107106	ammonium transporter 1 protein
Medtr1g079760	1	SD	0	-0.2798705173904799	0.7254957381107106	ammonium transporter 1 protein
Medtr1g079760	1	SD	2	0.07403911320379716	0.7254957381107106	ammonium transporter 1 protein
Medtr1g079760	1	SD	4	-1.7355125556645126	0.7254957381107106	ammonium transporter 1 protein
Medtr1g080700	1	LD	0	1.4671945438614586	0.2168808539037903	linker histone H1 and h5 family protein
Medtr1g080700	1	LD	2	-0.05374942971685082	0.2168808539037903	linker histone H1 and h5 family protein
Medtr1g080700	1	LD	4	-0.37724217693801226	0.2168808539037903	linker histone H1 and h5 family protein
Medtr1g080700	1	SD	0	-0.3409947156919791	0.2168808539037903	linker histone H1 and h5 family protein
Medtr1g080700	1	SD	2	0.735032688323237	0.2168808539037903	linker histone H1 and h5 family protein
Medtr1g080700	1	SD	4	-1.4302409098378535	0.2168808539037903	linker histone H1 and h5 family protein
Medtr1g081280	1	LD	0	0.3292635512335337	0.5301761743360633	DUF2358 family protein
Medtr1g081280	1	LD	2	1.0040087929987296	0.5301761743360633	DUF2358 family protein
Medtr1g081280	1	LD	4	0.159874123982209	0.5301761743360633	DUF2358 family protein
Medtr1g081280	1	SD	0	-0.160553231536649	0.5301761743360633	DUF2358 family protein
Medtr1g081280	1	SD	2	0.5470278260111242	0.5301761743360633	DUF2358 family protein
Medtr1g081280	1	SD	4	-1.8796210626889454	0.5301761743360633	DUF2358 family protein
Medtr1g082690	1	LD	0	0.9591735434268255	0.28897164381390894	phototropic-responsive NPH3 family protein
Medtr1g082690	1	LD	2	0.7582538370025186	0.28897164381390894	phototropic-responsive NPH3 family protein
Medtr1g082690	1	LD	4	-0.02145388158033761	0.28897164381390894	phototropic-responsive NPH3 family protein
Medtr1g082690	1	SD	0	0.6568795835702438	0.28897164381390894	phototropic-responsive NPH3 family protein
Medtr1g082690	1	SD	2	-0.7858325306373783	0.28897164381390894	phototropic-responsive NPH3 family protein
Medtr1g082690	1	SD	4	-1.567020551781871	0.28897164381390894	phototropic-responsive NPH3 family protein
Medtr1g084120	1	LD	0	0.3010260577499082	0.4866655086543845	rab9 effector protein with kelch motif protein, putative
Medtr1g084120	1	LD	2	1.1477108313940414	0.4866655086543845	rab9 effector protein with kelch motif protein, putative
Medtr1g084120	1	LD	4	-0.17825942138483566	0.4866655086543845	rab9 effector protein with kelch motif protein, putative
Medtr1g084120	1	SD	0	0.29250257086934617	0.4866655086543845	rab9 effector protein with kelch motif protein, putative
Medtr1g084120	1	SD	2	0.2799608001313055	0.4866655086543845	rab9 effector protein with kelch motif protein, putative
Medtr1g084120	1	SD	4	-1.842940838759767	0.4866655086543845	rab9 effector protein with kelch motif protein, putative
Medtr1g086080	1	LD	0	0.48607641641549276	0.32341323953632517	ABC transporter B family protein
Medtr1g086080	1	LD	2	1.392671942807367	0.32341323953632517	ABC transporter B family protein
Medtr1g086080	1	LD	4	-0.632042161072364	0.32341323953632517	ABC transporter B family protein
Medtr1g086080	1	SD	0	0.14270698335452436	0.32341323953632517	ABC transporter B family protein
Medtr1g086080	1	SD	2	0.1535614995882456	0.32341323953632517	ABC transporter B family protein
Medtr1g086080	1	SD	4	-1.542974681093265	0.32341323953632517	ABC transporter B family protein
Medtr1g086980	1	LD	0	1.155786201161117	0.4689682835716782	histone-lysine N-methyltransferase
Medtr1g086980	1	LD	2	0.7925205967003371	0.4689682835716782	histone-lysine N-methyltransferase
Medtr1g086980	1	LD	4	-0.20135450093323057	0.4689682835716782	histone-lysine N-methyltransferase
Medtr1g086980	1	SD	0	0.3200205715601292	0.4689682835716782	histone-lysine N-methyltransferase
Medtr1g086980	1	SD	2	-0.418293724514093	0.4689682835716782	histone-lysine N-methyltransferase
Medtr1g086980	1	SD	4	-1.648679143974255	0.4689682835716782	histone-lysine N-methyltransferase
Medtr1g087320	1	LD	0	0.11014275924108936	0.4493165643692906	late embryogenesis abundant protein (LEA) family protein
Medtr1g087320	1	LD	2	0.9918057848096921	0.4493165643692906	late embryogenesis abundant protein (LEA) family protein
Medtr1g087320	1	LD	4	0.17994028952293728	0.4493165643692906	late embryogenesis abundant protein (LEA) family protein
Medtr1g087320	1	SD	0	0.5450997404127532	0.4493165643692906	late embryogenesis abundant protein (LEA) family protein
Medtr1g087320	1	SD	2	0.08793818658513812	0.4493165643692906	late embryogenesis abundant protein (LEA) family protein
Medtr1g087320	1	SD	4	-1.914926760571604	0.4493165643692906	late embryogenesis abundant protein (LEA) family protein
Medtr1g088420	1	LD	0	1.0990187702038274	0.4367097761875182	photolyase/blue-light receptor PHR2
Medtr1g088420	1	LD	2	1.0424107640835447	0.4367097761875182	photolyase/blue-light receptor PHR2
Medtr1g088420	1	LD	4	0.15423483555476356	0.4367097761875182	photolyase/blue-light receptor PHR2
Medtr1g088420	1	SD	0	-0.1173003075032296	0.4367097761875182	photolyase/blue-light receptor PHR2
Medtr1g088420	1	SD	2	-0.7048938574126536	0.4367097761875182	photolyase/blue-light receptor PHR2
Medtr1g088420	1	SD	4	-1.4734702049262411	0.4367097761875182	photolyase/blue-light receptor PHR2
Medtr1g088590	1	LD	0	0.6335391448381694	0.28643730223127095	zinc finger CCCH domain protein
Medtr1g088590	1	LD	2	0.5085564613535586	0.28643730223127095	zinc finger CCCH domain protein
Medtr1g088590	1	LD	4	0.11007410945433214	0.28643730223127095	zinc finger CCCH domain protein
Medtr1g088590	1	SD	0	0.9297333027709944	0.28643730223127095	zinc finger CCCH domain protein
Medtr1g088590	1	SD	2	-0.35504126915511985	0.28643730223127095	zinc finger CCCH domain protein
Medtr1g088590	1	SD	4	-1.8268617492619312	0.28643730223127095	zinc finger CCCH domain protein
Medtr1g088870	1	LD	0	0.6290759256519975	0.37620823210635346	metal tolerance-like protein
Medtr1g088870	1	LD	2	1.280734930908394	0.37620823210635346	metal tolerance-like protein
Medtr1g088870	1	LD	4	-0.11394414343932749	0.37620823210635346	metal tolerance-like protein
Medtr1g088870	1	SD	0	0.40466642740503533	0.37620823210635346	metal tolerance-like protein
Medtr1g088870	1	SD	2	-0.6724405075071344	0.37620823210635346	metal tolerance-like protein
Medtr1g088870	1	SD	4	-1.5280926330189621	0.37620823210635346	metal tolerance-like protein
Medtr1g090640	1	LD	0	0.8524183229050022	0.1610156334036003	double Clp-N motif P-loop nucleoside triphosphate hydrolase superfamily protein
Medtr1g090640	1	LD	2	-0.3712156172731689	0.1610156334036003	double Clp-N motif P-loop nucleoside triphosphate hydrolase superfamily protein
Medtr1g090640	1	LD	4	0.4563890213331319	0.1610156334036003	double Clp-N motif P-loop nucleoside triphosphate hydrolase superfamily protein
Medtr1g090640	1	SD	0	-0.6853796594493275	0.1610156334036003	double Clp-N motif P-loop nucleoside triphosphate hydrolase superfamily protein
Medtr1g090640	1	SD	2	1.1826606162580986	0.1610156334036003	double Clp-N motif P-loop nucleoside triphosphate hydrolase superfamily protein
Medtr1g090640	1	SD	4	-1.4348726837737373	0.1610156334036003	double Clp-N motif P-loop nucleoside triphosphate hydrolase superfamily protein
Medtr1g090930	1	LD	0	0.9922809150437364	0.5998363339269436	legume lectin beta domain protein
Medtr1g090930	1	LD	2	0.43139681010565173	0.5998363339269436	legume lectin beta domain protein
Medtr1g090930	1	LD	4	0.4819753488068958	0.5998363339269436	legume lectin beta domain protein
Medtr1g090930	1	SD	0	-0.35841137898659264	0.5998363339269436	legume lectin beta domain protein
Medtr1g090930	1	SD	2	0.29210378700093437	0.5998363339269436	legume lectin beta domain protein
Medtr1g090930	1	SD	4	-1.8393454819706239	0.5998363339269436	legume lectin beta domain protein
Medtr1g093980	1	LD	0	0.9495159969455076	0.44333997131092884	hypothetical protein
Medtr1g093980	1	LD	2	0.6691137464483831	0.44333997131092884	hypothetical protein
Medtr1g093980	1	LD	4	-0.13389269345991572	0.44333997131092884	hypothetical protein
Medtr1g093980	1	SD	0	0.5997998504080847	0.44333997131092884	hypothetical protein
Medtr1g093980	1	SD	2	-0.30052320835850455	0.44333997131092884	hypothetical protein
Medtr1g093980	1	SD	4	-1.7840136919835525	0.44333997131092884	hypothetical protein
Medtr1g095540	1	LD	0	0.697469420916899	0.5691293225621984	serine carboxypeptidase-like protein
Medtr1g095540	1	LD	2	0.37599529771339624	0.5691293225621984	serine carboxypeptidase-like protein
Medtr1g095540	1	LD	4	0.3396510723081155	0.5691293225621984	serine carboxypeptidase-like protein
Medtr1g095540	1	SD	0	-0.009771381812092516	0.5691293225621984	serine carboxypeptidase-like protein
Medtr1g095540	1	SD	2	0.5773934401258932	0.5691293225621984	serine carboxypeptidase-like protein
Medtr1g095540	1	SD	4	-1.9807378492522114	0.5691293225621984	serine carboxypeptidase-like protein
Medtr1g099550	1	LD	0	-0.12157932117646751	0.271305212302859	membrane-associated kinase regulator, putative
Medtr1g099550	1	LD	2	0.9924075680395146	0.271305212302859	membrane-associated kinase regulator, putative
Medtr1g099550	1	LD	4	0.12000404333467292	0.271305212302859	membrane-associated kinase regulator, putative
Medtr1g099550	1	SD	0	0.8049295083707048	0.271305212302859	membrane-associated kinase regulator, putative
Medtr1g099550	1	SD	2	0.031003642814195716	0.271305212302859	membrane-associated kinase regulator, putative
Medtr1g099550	1	SD	4	-1.8267654413826204	0.271305212302859	membrane-associated kinase regulator, putative
Medtr1g099600	1	LD	0	0.5024175361851472	0.33289421599560226	WRKY family transcription factor
Medtr1g099600	1	LD	2	1.2330058098615873	0.33289421599560226	WRKY family transcription factor
Medtr1g099600	1	LD	4	-0.5338846587288265	0.33289421599560226	WRKY family transcription factor
Medtr1g099600	1	SD	0	-0.19640572474778845	0.33289421599560226	WRKY family transcription factor
Medtr1g099600	1	SD	2	0.5925406181392439	0.33289421599560226	WRKY family transcription factor
Medtr1g099600	1	SD	4	-1.5976735807093638	0.33289421599560226	WRKY family transcription factor
Medtr1g102010	1	LD	0	1.083547652384013	0.3200105994010365	phosphogluco-mutase
Medtr1g102010	1	LD	2	0.9839023298075442	0.3200105994010365	phosphogluco-mutase
Medtr1g102010	1	LD	4	0.5238797455426124	0.3200105994010365	phosphogluco-mutase
Medtr1g102010	1	SD	0	-0.6859877475732731	0.3200105994010365	phosphogluco-mutase
Medtr1g102010	1	SD	2	-0.5668812273078876	0.3200105994010365	phosphogluco-mutase
Medtr1g102010	1	SD	4	-1.338460752853007	0.3200105994010365	phosphogluco-mutase
Medtr1g103500	1	LD	0	1.064795049331968	0.29354430770603707	senescence-associated protein SAG102
Medtr1g103500	1	LD	2	0.8792993288972009	0.29354430770603707	senescence-associated protein SAG102
Medtr1g103500	1	LD	4	0.5092125360626486	0.29354430770603707	senescence-associated protein SAG102
Medtr1g103500	1	SD	0	-0.9980417638516756	0.29354430770603707	senescence-associated protein SAG102
Medtr1g103500	1	SD	2	-0.10362893148040359	0.29354430770603707	senescence-associated protein SAG102
Medtr1g103500	1	SD	4	-1.3516362189597375	0.29354430770603707	senescence-associated protein SAG102
Medtr1g104500	1	LD	0	0.6807757411001502	0.4924080781521439	survival protein SurE-like phosphatase/nucleotidase
Medtr1g104500	1	LD	2	0.8651866660868285	0.4924080781521439	survival protein SurE-like phosphatase/nucleotidase
Medtr1g104500	1	LD	4	0.5749843130292422	0.4924080781521439	survival protein SurE-like phosphatase/nucleotidase
Medtr1g104500	1	SD	0	0.2733204203037018	0.4924080781521439	survival protein SurE-like phosphatase/nucleotidase
Medtr1g104500	1	SD	2	-0.6889860322930461	0.4924080781521439	survival protein SurE-like phosphatase/nucleotidase
Medtr1g104500	1	SD	4	-1.7052811082268764	0.4924080781521439	survival protein SurE-like phosphatase/nucleotidase
Medtr1g106085	1	LD	0	-0.22743168934322824	0.19415399354253804	nucleobase-ascorbate transporter-like protein
Medtr1g106085	1	LD	2	0.35183834351476817	0.19415399354253804	nucleobase-ascorbate transporter-like protein
Medtr1g106085	1	LD	4	0.37305947797674904	0.19415399354253804	nucleobase-ascorbate transporter-like protein
Medtr1g106085	1	SD	0	0.49996423143335167	0.19415399354253804	nucleobase-ascorbate transporter-like protein
Medtr1g106085	1	SD	2	0.9044799818975644	0.19415399354253804	nucleobase-ascorbate transporter-like protein
Medtr1g106085	1	SD	4	-1.9019103454792035	0.19415399354253804	nucleobase-ascorbate transporter-like protein
Medtr1g107380	1	LD	0	0.7499077850259648	0.49634076774504865	UDP-glucosyltransferase family protein
Medtr1g107380	1	LD	2	1.3863805831518323	0.49634076774504865	UDP-glucosyltransferase family protein
Medtr1g107380	1	LD	4	-0.16456098155434137	0.49634076774504865	UDP-glucosyltransferase family protein
Medtr1g107380	1	SD	0	-0.35929208037773086	0.49634076774504865	UDP-glucosyltransferase family protein
Medtr1g107380	1	SD	2	-0.07839821516764668	0.49634076774504865	UDP-glucosyltransferase family protein
Medtr1g107380	1	SD	4	-1.5340370910780736	0.49634076774504865	UDP-glucosyltransferase family protein
Medtr1g108440	1	LD	0	0.8433165425752949	0.16811293330688235	ribose-5-phosphate isomerase A
Medtr1g108440	1	LD	2	1.2864025459833694	0.16811293330688235	ribose-5-phosphate isomerase A
Medtr1g108440	1	LD	4	-1.0468466223890525	0.16811293330688235	ribose-5-phosphate isomerase A
Medtr1g108440	1	SD	0	-0.5194642421103808	0.16811293330688235	ribose-5-phosphate isomerase A
Medtr1g108440	1	SD	2	0.4631248400120195	0.16811293330688235	ribose-5-phosphate isomerase A
Medtr1g108440	1	SD	4	-1.0265330640712538	0.16811293330688235	ribose-5-phosphate isomerase A
Medtr1g112030	1	LD	0	1.4494271893863135	0.4002070613426688	2Fe-2S ferredoxin superfamily protein
Medtr1g112030	1	LD	2	0.11099262655717922	0.4002070613426688	2Fe-2S ferredoxin superfamily protein
Medtr1g112030	1	LD	4	0.12661873197458345	0.4002070613426688	2Fe-2S ferredoxin superfamily protein
Medtr1g112030	1	SD	0	0.05923747881211404	0.4002070613426688	2Fe-2S ferredoxin superfamily protein
Medtr1g112030	1	SD	2	-0.053821195348855246	0.4002070613426688	2Fe-2S ferredoxin superfamily protein
Medtr1g112030	1	SD	4	-1.6924548313813232	0.4002070613426688	2Fe-2S ferredoxin superfamily protein
Medtr1g113850	1	LD	0	0.3603359347962519	0.3096886027100956	mechanosensitive ion channel family protein
Medtr1g113850	1	LD	2	1.3985288236605797	0.3096886027100956	mechanosensitive ion channel family protein
Medtr1g113850	1	LD	4	0.5413062510580828	0.3096886027100956	mechanosensitive ion channel family protein
Medtr1g113850	1	SD	0	-0.07495360982961677	0.3096886027100956	mechanosensitive ion channel family protein
Medtr1g113850	1	SD	2	-0.8481768518241902	0.3096886027100956	mechanosensitive ion channel family protein
Medtr1g113850	1	SD	4	-1.3770405478611099	0.3096886027100956	mechanosensitive ion channel family protein
Medtr1g115195	1	LD	0	0.2407902605135657	0.2622623247307123	glutathione S-transferase
Medtr1g115195	1	LD	2	1.7031870213631273	0.2622623247307123	glutathione S-transferase
Medtr1g115195	1	LD	4	-0.461697939528934	0.2622623247307123	glutathione S-transferase
Medtr1g115195	1	SD	0	-0.20462623420980355	0.2622623247307123	glutathione S-transferase
Medtr1g115195	1	SD	2	0.05757074820989087	0.2622623247307123	glutathione S-transferase
Medtr1g115195	1	SD	4	-1.3352238563478456	0.2622623247307123	glutathione S-transferase
Medtr1g115535	1	LD	0	0.23244476159189362	0.2831247999180812	alpha/beta fold hydrolase
Medtr1g115535	1	LD	2	1.5772801596733734	0.2831247999180812	alpha/beta fold hydrolase
Medtr1g115535	1	LD	4	-0.5383716387066685	0.2831247999180812	alpha/beta fold hydrolase
Medtr1g115535	1	SD	0	0.11115945697039696	0.2831247999180812	alpha/beta fold hydrolase
Medtr1g115535	1	SD	2	0.08343245389038513	0.2831247999180812	alpha/beta fold hydrolase
Medtr1g115535	1	SD	4	-1.465945193419385	0.2831247999180812	alpha/beta fold hydrolase
Medtr1g115850	1	LD	0	1.328795302146864	0.48928516665135985	chalcone-flavanone isomerase family protein
Medtr1g115850	1	LD	2	0.5938774099548367	0.48928516665135985	chalcone-flavanone isomerase family protein
Medtr1g115850	1	LD	4	-0.1334516341424122	0.48928516665135985	chalcone-flavanone isomerase family protein
Medtr1g115850	1	SD	0	0.15441426078045806	0.48928516665135985	chalcone-flavanone isomerase family protein
Medtr1g115850	1	SD	2	-0.28221619048836843	0.48928516665135985	chalcone-flavanone isomerase family protein
Medtr1g115850	1	SD	4	-1.6614191482513787	0.48928516665135985	chalcone-flavanone isomerase family protein
Medtr1g116870	1	LD	0	1.050564329304246	0.354399347740148	carbohydrate-binding X8 domain protein
Medtr1g116870	1	LD	2	0.7725982880130053	0.354399347740148	carbohydrate-binding X8 domain protein
Medtr1g116870	1	LD	4	0.3637697595243261	0.354399347740148	carbohydrate-binding X8 domain protein
Medtr1g116870	1	SD	0	-0.938241761337738	0.354399347740148	carbohydrate-binding X8 domain protein
Medtr1g116870	1	SD	2	0.24374636599765956	0.354399347740148	carbohydrate-binding X8 domain protein
Medtr1g116870	1	SD	4	-1.4924369815014975	0.354399347740148	carbohydrate-binding X8 domain protein
Medtr2g006150	1	LD	0	1.380202556481484	0.4590774883650924	TCP family transcription factor
Medtr2g006150	1	LD	2	0.5111429878560779	0.4590774883650924	TCP family transcription factor
Medtr2g006150	1	LD	4	-0.2543381605884405	0.4590774883650924	TCP family transcription factor
Medtr2g006150	1	SD	0	-0.18317774652020488	0.4590774883650924	TCP family transcription factor
Medtr2g006150	1	SD	2	0.18925150232657306	0.4590774883650924	TCP family transcription factor
Medtr2g006150	1	SD	4	-1.6430811395554819	0.4590774883650924	TCP family transcription factor
Medtr2g006820	1	LD	0	0.18431566963478388	0.2345810570551247	2-oxoacid dehydrogenase acyltransferase family protein
Medtr2g006820	1	LD	2	1.313651652541525	0.2345810570551247	2-oxoacid dehydrogenase acyltransferase family protein
Medtr2g006820	1	LD	4	0.7775163221677658	0.2345810570551247	2-oxoacid dehydrogenase acyltransferase family protein
Medtr2g006820	1	SD	0	-0.7615468118518564	0.2345810570551247	2-oxoacid dehydrogenase acyltransferase family protein
Medtr2g006820	1	SD	2	-0.08248360343165936	0.2345810570551247	2-oxoacid dehydrogenase acyltransferase family protein
Medtr2g006820	1	SD	4	-1.4314532290605637	0.2345810570551247	2-oxoacid dehydrogenase acyltransferase family protein
Medtr2g009190	1	LD	0	0.606668713538261	0.4476148776368132	minichromosome maintenance (MCM2/3/5) family protein
Medtr2g009190	1	LD	2	0.9387403991623401	0.4476148776368132	minichromosome maintenance (MCM2/3/5) family protein
Medtr2g009190	1	LD	4	-0.2517927832689816	0.4476148776368132	minichromosome maintenance (MCM2/3/5) family protein
Medtr2g009190	1	SD	0	0.5983293679425715	0.4476148776368132	minichromosome maintenance (MCM2/3/5) family protein
Medtr2g009190	1	SD	2	-0.06859247626042984	0.4476148776368132	minichromosome maintenance (MCM2/3/5) family protein
Medtr2g009190	1	SD	4	-1.8233532211137606	0.4476148776368132	minichromosome maintenance (MCM2/3/5) family protein
Medtr2g011070	1	LD	0	-0.4112537129067766	0.1354099135444889	BHLH transcription factor-like protein
Medtr2g011070	1	LD	2	1.7421716311978896	0.1354099135444889	BHLH transcription factor-like protein
Medtr2g011070	1	LD	4	0.4091868978843785	0.1354099135444889	BHLH transcription factor-like protein
Medtr2g011070	1	SD	0	0.058634256584885476	0.1354099135444889	BHLH transcription factor-like protein
Medtr2g011070	1	SD	2	-0.9589739476545535	0.1354099135444889	BHLH transcription factor-like protein
Medtr2g011070	1	SD	4	-0.8397651251058326	0.1354099135444889	BHLH transcription factor-like protein
Medtr2g013110	1	LD	0	0.8342245592642066	0.2758315703264639	CBS domain CBSX5-like protein
Medtr2g013110	1	LD	2	0.9291277815396598	0.2758315703264639	CBS domain CBSX5-like protein
Medtr2g013110	1	LD	4	-0.013727237172376847	0.2758315703264639	CBS domain CBSX5-like protein
Medtr2g013110	1	SD	0	0.6382978103860489	0.2758315703264639	CBS domain CBSX5-like protein
Medtr2g013110	1	SD	2	-0.8922244052048697	0.2758315703264639	CBS domain CBSX5-like protein
Medtr2g013110	1	SD	4	-1.4956985088126673	0.2758315703264639	CBS domain CBSX5-like protein
Medtr2g016110	1	LD	0	0.5260371846396675	0.37922752118661873	DUF640 family protein
Medtr2g016110	1	LD	2	0.1484914122518392	0.37922752118661873	DUF640 family protein
Medtr2g016110	1	LD	4	0.8941899436964367	0.37922752118661873	DUF640 family protein
Medtr2g016110	1	SD	0	0.2977055264773771	0.37922752118661873	DUF640 family protein
Medtr2g016110	1	SD	2	0.08444742470975435	0.37922752118661873	DUF640 family protein
Medtr2g016110	1	SD	4	-1.9508714917750754	0.37922752118661873	DUF640 family protein
Medtr2g020240	1	LD	0	0.7580885007086551	0.4447235203344095	beta-amylase
Medtr2g020240	1	LD	2	0.6748262473987676	0.4447235203344095	beta-amylase
Medtr2g020240	1	LD	4	0.08286919549553919	0.4447235203344095	beta-amylase
Medtr2g020240	1	SD	0	0.6949068505327601	0.4447235203344095	beta-amylase
Medtr2g020240	1	SD	2	-0.38542469560229353	0.4447235203344095	beta-amylase
Medtr2g020240	1	SD	4	-1.8252660985334284	0.4447235203344095	beta-amylase
Medtr2g020970	1	LD	0	1.6433363156410072	0.24682905734711919	phosphatase 2C family protein
Medtr2g020970	1	LD	2	0.1808824221420861	0.24682905734711919	phosphatase 2C family protein
Medtr2g020970	1	LD	4	0.006400143418478413	0.24682905734711919	phosphatase 2C family protein
Medtr2g020970	1	SD	0	-0.6015759915957819	0.24682905734711919	phosphatase 2C family protein
Medtr2g020970	1	SD	2	0.1436076521555151	0.24682905734711919	phosphatase 2C family protein
Medtr2g020970	1	SD	4	-1.372650541761306	0.24682905734711919	phosphatase 2C family protein
Medtr2g021255	1	LD	0	1.2722465797074398	0.390999951985793	glutamine synthetase domain protein
Medtr2g021255	1	LD	2	0.8460827302067354	0.390999951985793	glutamine synthetase domain protein
Medtr2g021255	1	LD	4	0.2923811052270682	0.390999951985793	glutamine synthetase domain protein
Medtr2g021255	1	SD	0	-0.35486298300795044	0.390999951985793	glutamine synthetase domain protein
Medtr2g021255	1	SD	2	-0.615089684910674	0.390999951985793	glutamine synthetase domain protein
Medtr2g021255	1	SD	4	-1.440757747222628	0.390999951985793	glutamine synthetase domain protein
Medtr2g022990	1	LD	0	1.6795470703063806	0.19799736249042332	hypothetical protein
Medtr2g022990	1	LD	2	0.0525829615474285	0.19799736249042332	hypothetical protein
Medtr2g022990	1	LD	4	0.03959957304781677	0.19799736249042332	hypothetical protein
Medtr2g022990	1	SD	0	0.14534431306563222	0.19799736249042332	hypothetical protein
Medtr2g022990	1	SD	2	-0.5609961612163409	0.19799736249042332	hypothetical protein
Medtr2g022990	1	SD	4	-1.3560777567509152	0.19799736249042332	hypothetical protein
Medtr2g023070	1	LD	0	1.6163560623199245	0.14710155126496205	senescence regulator
Medtr2g023070	1	LD	2	-0.45164101058591083	0.14710155126496205	senescence regulator
Medtr2g023070	1	LD	4	-0.041398160051888594	0.14710155126496205	senescence regulator
Medtr2g023070	1	SD	0	-0.6302603313348174	0.14710155126496205	senescence regulator
Medtr2g023070	1	SD	2	0.6653157850584025	0.14710155126496205	senescence regulator
Medtr2g023070	1	SD	4	-1.1583723454057127	0.14710155126496205	senescence regulator
Medtr2g025780	1	LD	0	1.3813417833430282	0.33596288943313424	hypothetical protein
Medtr2g025780	1	LD	2	0.38696112098199315	0.33596288943313424	hypothetical protein
Medtr2g025780	1	LD	4	-0.437060690036595	0.33596288943313424	hypothetical protein
Medtr2g025780	1	SD	0	0.24106525744211302	0.33596288943313424	hypothetical protein
Medtr2g025780	1	SD	2	0.06735258235631326	0.33596288943313424	hypothetical protein
Medtr2g025780	1	SD	4	-1.6396600540868527	0.33596288943313424	hypothetical protein
Medtr2g026685	1	LD	0	1.5840486310055866	0.24427132115246936	heavy metal transport/detoxification superfamily protein
Medtr2g026685	1	LD	2	-0.13753388797436936	0.24427132115246936	heavy metal transport/detoxification superfamily protein
Medtr2g026685	1	LD	4	0.08511401781484117	0.24427132115246936	heavy metal transport/detoxification superfamily protein
Medtr2g026685	1	SD	0	0.21892944266403172	0.24427132115246936	heavy metal transport/detoxification superfamily protein
Medtr2g026685	1	SD	2	-0.21027050954139295	0.24427132115246936	heavy metal transport/detoxification superfamily protein
Medtr2g026685	1	SD	4	-1.5402876939686998	0.24427132115246936	heavy metal transport/detoxification superfamily protein
Medtr2g026920	1	LD	0	0.6563194003882724	0.38715575312487893	Lipid transfer protein
Medtr2g026920	1	LD	2	0.41922220008083827	0.38715575312487893	Lipid transfer protein
Medtr2g026920	1	LD	4	-0.15255264350643072	0.38715575312487893	Lipid transfer protein
Medtr2g026920	1	SD	0	0.4002841285907238	0.38715575312487893	Lipid transfer protein
Medtr2g026920	1	SD	2	0.6295784024427014	0.38715575312487893	Lipid transfer protein
Medtr2g026920	1	SD	4	-1.9528514879961099	0.38715575312487893	Lipid transfer protein
Medtr2g027780	1	LD	0	0.4681950339628095	0.18725888261121382	zinc finger, C3HC4 type (RING finger) protein
Medtr2g027780	1	LD	2	0.12858570666498223	0.18725888261121382	zinc finger, C3HC4 type (RING finger) protein
Medtr2g027780	1	LD	4	-0.15981788625290055	0.18725888261121382	zinc finger, C3HC4 type (RING finger) protein
Medtr2g027780	1	SD	0	-0.17296853124144107	0.18725888261121382	zinc finger, C3HC4 type (RING finger) protein
Medtr2g027780	1	SD	2	1.3967200711687018	0.18725888261121382	zinc finger, C3HC4 type (RING finger) protein
Medtr2g027780	1	SD	4	-1.660714394302151	0.18725888261121382	zinc finger, C3HC4 type (RING finger) protein
Medtr2g030130	1	LD	0	0.21289241823122498	0.35429545661585743	class III homeodomain leucine zipper protein
Medtr2g030130	1	LD	2	0.548547362849802	0.35429545661585743	class III homeodomain leucine zipper protein
Medtr2g030130	1	LD	4	0.9615934875046371	0.35429545661585743	class III homeodomain leucine zipper protein
Medtr2g030130	1	SD	0	0.08515533542035601	0.35429545661585743	class III homeodomain leucine zipper protein
Medtr2g030130	1	SD	2	0.1174452539564452	0.35429545661585743	class III homeodomain leucine zipper protein
Medtr2g030130	1	SD	4	-1.9256338579624659	0.35429545661585743	class III homeodomain leucine zipper protein
Medtr2g031610	1	LD	0	1.05411162052365	0.3944115847366377	Sec14p-like phosphatidylinositol transfer family protein
Medtr2g031610	1	LD	2	0.671430533723516	0.3944115847366377	Sec14p-like phosphatidylinositol transfer family protein
Medtr2g031610	1	LD	4	0.5756135596894537	0.3944115847366377	Sec14p-like phosphatidylinositol transfer family protein
Medtr2g031610	1	SD	0	-0.825789527043343	0.3944115847366377	Sec14p-like phosphatidylinositol transfer family protein
Medtr2g031610	1	SD	2	0.07975733987982747	0.3944115847366377	Sec14p-like phosphatidylinositol transfer family protein
Medtr2g031610	1	SD	4	-1.5551235267731047	0.3944115847366377	Sec14p-like phosphatidylinositol transfer family protein
Medtr2g035050	1	LD	0	1.0836951691304384	0.23728695251155033	UDP-glucosyltransferase family protein, putative
Medtr2g035050	1	LD	2	0.8935829576255406	0.23728695251155033	UDP-glucosyltransferase family protein, putative
Medtr2g035050	1	LD	4	-0.14593749081648022	0.23728695251155033	UDP-glucosyltransferase family protein, putative
Medtr2g035050	1	SD	0	0.48741193765355584	0.23728695251155033	UDP-glucosyltransferase family protein, putative
Medtr2g035050	1	SD	2	-0.9594520745568209	0.23728695251155033	UDP-glucosyltransferase family protein, putative
Medtr2g035050	1	SD	4	-1.3593004990362327	0.23728695251155033	UDP-glucosyltransferase family protein, putative
Medtr2g036670	1	LD	0	0.6105660942438215	0.3636051241059608	transcription factor/transcription regulator
Medtr2g036670	1	LD	2	0.15202969663741905	0.3636051241059608	transcription factor/transcription regulator
Medtr2g036670	1	LD	4	0.90073717502188	0.3636051241059608	transcription factor/transcription regulator
Medtr2g036670	1	SD	0	0.42531384511645676	0.3636051241059608	transcription factor/transcription regulator
Medtr2g036670	1	SD	2	-0.198553359931527	0.3636051241059608	transcription factor/transcription regulator
Medtr2g036670	1	SD	4	-1.8900934510880507	0.3636051241059608	transcription factor/transcription regulator
Medtr2g037830	1	LD	0	0.8365881478858379	0.5286672977375312	cellulose synthase-like protein D3
Medtr2g037830	1	LD	2	0.8498482657840742	0.5286672977375312	cellulose synthase-like protein D3
Medtr2g037830	1	LD	4	0.7267228837723657	0.5286672977375312	cellulose synthase-like protein D3
Medtr2g037830	1	SD	0	-0.35660602732680957	0.5286672977375312	cellulose synthase-like protein D3
Medtr2g037830	1	SD	2	-0.39271447797741377	0.5286672977375312	cellulose synthase-like protein D3
Medtr2g037830	1	SD	4	-1.6638387921380604	0.5286672977375312	cellulose synthase-like protein D3
Medtr2g038200	1	LD	0	0.9400718840449968	0.18829842319147022	heat shock-like protein, putative
Medtr2g038200	1	LD	2	0.46289113276647553	0.18829842319147022	heat shock-like protein, putative
Medtr2g038200	1	LD	4	0.1292634862818117	0.18829842319147022	heat shock-like protein, putative
Medtr2g038200	1	SD	0	-1.1181975609270685	0.18829842319147022	heat shock-like protein, putative
Medtr2g038200	1	SD	2	0.9219699919210658	0.18829842319147022	heat shock-like protein, putative
Medtr2g038200	1	SD	4	-1.3359989340872827	0.18829842319147022	heat shock-like protein, putative
Medtr2g041070	1	LD	0	0.5477736465614662	0.28916880918728877	disease resistance protein (TIR-NBS-LRR class)
Medtr2g041070	1	LD	2	0.37161194933155967	0.28916880918728877	disease resistance protein (TIR-NBS-LRR class)
Medtr2g041070	1	LD	4	0.16356494220420334	0.28916880918728877	disease resistance protein (TIR-NBS-LRR class)
Medtr2g041070	1	SD	0	0.9362819325545868	0.28916880918728877	disease resistance protein (TIR-NBS-LRR class)
Medtr2g041070	1	SD	2	-0.10966585935148478	0.28916880918728877	disease resistance protein (TIR-NBS-LRR class)
Medtr2g041070	1	SD	4	-1.909566611300333	0.28916880918728877	disease resistance protein (TIR-NBS-LRR class)
Medtr2g042460	1	LD	0	0.4399772356285192	0.316211435940676	hypothetical protein
Medtr2g042460	1	LD	2	0.9085674459955871	0.316211435940676	hypothetical protein
Medtr2g042460	1	LD	4	1.0520547789551007	0.316211435940676	hypothetical protein
Medtr2g042460	1	SD	0	-0.2547095396710835	0.316211435940676	hypothetical protein
Medtr2g042460	1	SD	2	-0.5695528447249397	0.316211435940676	hypothetical protein
Medtr2g042460	1	SD	4	-1.5763370761831845	0.316211435940676	hypothetical protein
Medtr2g043710	1	LD	0	0.6224721785996228	0.5382991106506875	transmembrane protein, putative
Medtr2g043710	1	LD	2	0.7009770734407009	0.5382991106506875	transmembrane protein, putative
Medtr2g043710	1	LD	4	0.31438735668175694	0.5382991106506875	transmembrane protein, putative
Medtr2g043710	1	SD	0	0.6004948855714755	0.5382991106506875	transmembrane protein, putative
Medtr2g043710	1	SD	2	-0.3586849543032324	0.5382991106506875	transmembrane protein, putative
Medtr2g043710	1	SD	4	-1.8796465399903237	0.5382991106506875	transmembrane protein, putative
Medtr2g045490	1	LD	0	9.916196543761587e-4	0.43702901146972467	pyruvate dehydrogenase (acetyl-transferring) kinase
Medtr2g045490	1	LD	2	1.0819546007231922	0.43702901146972467	pyruvate dehydrogenase (acetyl-transferring) kinase
Medtr2g045490	1	LD	4	0.27760650303417406	0.43702901146972467	pyruvate dehydrogenase (acetyl-transferring) kinase
Medtr2g045490	1	SD	0	0.21631679642313245	0.43702901146972467	pyruvate dehydrogenase (acetyl-transferring) kinase
Medtr2g045490	1	SD	2	0.32112735876511345	0.43702901146972467	pyruvate dehydrogenase (acetyl-transferring) kinase
Medtr2g045490	1	SD	4	-1.8979968785999866	0.43702901146972467	pyruvate dehydrogenase (acetyl-transferring) kinase
Medtr2g046620	1	LD	0	-0.1374014497625299	0.3366981452658197	UDP-glucosyltransferase family protein
Medtr2g046620	1	LD	2	1.1891634499854968	0.3366981452658197	UDP-glucosyltransferase family protein
Medtr2g046620	1	LD	4	0.25645739521136446	0.3366981452658197	UDP-glucosyltransferase family protein
Medtr2g046620	1	SD	0	0.11999801832396018	0.3366981452658197	UDP-glucosyltransferase family protein
Medtr2g046620	1	SD	2	0.39650795074405765	0.3366981452658197	UDP-glucosyltransferase family protein
Medtr2g046620	1	SD	4	-1.8247253645023453	0.3366981452658197	UDP-glucosyltransferase family protein
Medtr2g047975	1	LD	0	1.2462632405942753	0.3024785642051415	transmembrane protein, putative
Medtr2g047975	1	LD	2	0.6666549768271827	0.3024785642051415	transmembrane protein, putative
Medtr2g047975	1	LD	4	0.44742471984108595	0.3024785642051415	transmembrane protein, putative
Medtr2g047975	1	SD	0	-0.03928533264970722	0.3024785642051415	transmembrane protein, putative
Medtr2g047975	1	SD	2	-0.9292144515159946	0.3024785642051415	transmembrane protein, putative
Medtr2g047975	1	SD	4	-1.3918431530968427	0.3024785642051415	transmembrane protein, putative
Medtr2g059240	1	LD	0	0.5557292717981435	0.278404953338485	UDP-glucosyltransferase family protein
Medtr2g059240	1	LD	2	1.180594638262632	0.278404953338485	UDP-glucosyltransferase family protein
Medtr2g059240	1	LD	4	-0.5785933989393385	0.278404953338485	UDP-glucosyltransferase family protein
Medtr2g059240	1	SD	0	0.5823200068954126	0.278404953338485	UDP-glucosyltransferase family protein
Medtr2g059240	1	SD	2	-0.1251741120602488	0.278404953338485	UDP-glucosyltransferase family protein
Medtr2g059240	1	SD	4	-1.6148764059566008	0.278404953338485	UDP-glucosyltransferase family protein
Medtr2g062920	1	LD	0	0.9180154949368731	0.6429353873705217	ATP-citrate synthase alpha chain protein
Medtr2g062920	1	LD	2	0.6984123945040299	0.6429353873705217	ATP-citrate synthase alpha chain protein
Medtr2g062920	1	LD	4	0.5378818578749511	0.6429353873705217	ATP-citrate synthase alpha chain protein
Medtr2g062920	1	SD	0	0.07583912634425613	0.6429353873705217	ATP-citrate synthase alpha chain protein
Medtr2g062920	1	SD	2	-0.44888481937884683	0.6429353873705217	ATP-citrate synthase alpha chain protein
Medtr2g062920	1	SD	4	-1.7812640542812583	0.6429353873705217	ATP-citrate synthase alpha chain protein
Medtr2g069030	1	LD	0	0.7735096474747626	0.539045998519184	galactose oxidase/kelch repeat protein
Medtr2g069030	1	LD	2	0.42380479860763914	0.539045998519184	galactose oxidase/kelch repeat protein
Medtr2g069030	1	LD	4	0.7442163271311508	0.539045998519184	galactose oxidase/kelch repeat protein
Medtr2g069030	1	SD	0	-0.3008849874759652	0.539045998519184	galactose oxidase/kelch repeat protein
Medtr2g069030	1	SD	2	0.23604430265423157	0.539045998519184	galactose oxidase/kelch repeat protein
Medtr2g069030	1	SD	4	-1.8766900883918187	0.539045998519184	galactose oxidase/kelch repeat protein
Medtr2g070020	1	LD	0	-0.15202446046977353	0.20332330628372494	LRR receptor-like kinase
Medtr2g070020	1	LD	2	1.7716862842444758	0.20332330628372494	LRR receptor-like kinase
Medtr2g070020	1	LD	4	-0.37303137891929455	0.20332330628372494	LRR receptor-like kinase
Medtr2g070020	1	SD	0	0.2230531768509231	0.20332330628372494	LRR receptor-like kinase
Medtr2g070020	1	SD	2	-0.20139726344395384	0.20332330628372494	LRR receptor-like kinase
Medtr2g070020	1	SD	4	-1.2682863582623776	0.20332330628372494	LRR receptor-like kinase
Medtr2g070130	1	LD	0	-0.4254732992970009	0.18604746649413895	glutathione S-transferase, amino-terminal domain protein
Medtr2g070130	1	LD	2	0.7964122362389044	0.18604746649413895	glutathione S-transferase, amino-terminal domain protein
Medtr2g070130	1	LD	4	0.7190473900981377	0.18604746649413895	glutathione S-transferase, amino-terminal domain protein
Medtr2g070130	1	SD	0	0.8684871813466489	0.18604746649413895	glutathione S-transferase, amino-terminal domain protein
Medtr2g070130	1	SD	2	-0.2736902827764659	0.18604746649413895	glutathione S-transferase, amino-terminal domain protein
Medtr2g070130	1	SD	4	-1.6847832256102326	0.18604746649413895	glutathione S-transferase, amino-terminal domain protein
Medtr2g070150	1	LD	0	0.5280194637074221	0.27564226416841897	glutathione S-transferase, amino-terminal domain protein
Medtr2g070150	1	LD	2	1.0924017907338985	0.27564226416841897	glutathione S-transferase, amino-terminal domain protein
Medtr2g070150	1	LD	4	0.9454553766075681	0.27564226416841897	glutathione S-transferase, amino-terminal domain protein
Medtr2g070150	1	SD	0	-0.4615261695976791	0.27564226416841897	glutathione S-transferase, amino-terminal domain protein
Medtr2g070150	1	SD	2	-0.7306040357602498	0.27564226416841897	glutathione S-transferase, amino-terminal domain protein
Medtr2g070150	1	SD	4	-1.3737464256909528	0.27564226416841897	glutathione S-transferase, amino-terminal domain protein
Medtr2g070420	1	LD	0	1.3091945451013087	0.35311587142198503	peroxisomal (S)-2-hydroxy-acid oxidase GLO1
Medtr2g070420	1	LD	2	0.9658904516368482	0.35311587142198503	peroxisomal (S)-2-hydroxy-acid oxidase GLO1
Medtr2g070420	1	LD	4	-0.009425624162240565	0.35311587142198503	peroxisomal (S)-2-hydroxy-acid oxidase GLO1
Medtr2g070420	1	SD	0	-0.277220166393316	0.35311587142198503	peroxisomal (S)-2-hydroxy-acid oxidase GLO1
Medtr2g070420	1	SD	2	-0.6074508238925955	0.35311587142198503	peroxisomal (S)-2-hydroxy-acid oxidase GLO1
Medtr2g070420	1	SD	4	-1.3809883822900049	0.35311587142198503	peroxisomal (S)-2-hydroxy-acid oxidase GLO1
Medtr2g073190	1	LD	0	0.7907165683719461	0.13928785433059615	sodium bile acid symporter family protein
Medtr2g073190	1	LD	2	-0.25443851962409	0.13928785433059615	sodium bile acid symporter family protein
Medtr2g073190	1	LD	4	1.0612702615065797	0.13928785433059615	sodium bile acid symporter family protein
Medtr2g073190	1	SD	0	0.693067849465184	0.13928785433059615	sodium bile acid symporter family protein
Medtr2g073190	1	SD	2	-0.9453961733500524	0.13928785433059615	sodium bile acid symporter family protein
Medtr2g073190	1	SD	4	-1.3452199863695653	0.13928785433059615	sodium bile acid symporter family protein
Medtr2g078810	1	LD	0	0.35256872469400696	0.22890462842515263	LRR receptor-like kinase
Medtr2g078810	1	LD	2	-0.001790384094735577	0.22890462842515263	LRR receptor-like kinase
Medtr2g078810	1	LD	4	0.5933063651821595	0.22890462842515263	LRR receptor-like kinase
Medtr2g078810	1	SD	0	0.939834883462941	0.22890462842515263	LRR receptor-like kinase
Medtr2g078810	1	SD	2	0.023911192721266385	0.22890462842515263	LRR receptor-like kinase
Medtr2g078810	1	SD	4	-1.9078307819656373	0.22890462842515263	LRR receptor-like kinase
Medtr2g084275	1	LD	0	0.7896939151233092	0.47490066477772835	auxin-regulated protein
Medtr2g084275	1	LD	2	0.1439620052227427	0.47490066477772835	auxin-regulated protein
Medtr2g084275	1	LD	4	0.770196899545434	0.47490066477772835	auxin-regulated protein
Medtr2g084275	1	SD	0	0.08688340042849865	0.47490066477772835	auxin-regulated protein
Medtr2g084275	1	SD	2	0.14182482433848267	0.47490066477772835	auxin-regulated protein
Medtr2g084275	1	SD	4	-1.9325610446584625	0.47490066477772835	auxin-regulated protein
Medtr2g085065	1	LD	0	0.4349710676205209	0.40545025188389117	Serine/Threonine kinase family protein
Medtr2g085065	1	LD	2	0.8823863329355697	0.40545025188389117	Serine/Threonine kinase family protein
Medtr2g085065	1	LD	4	-0.1653752276969946	0.40545025188389117	Serine/Threonine kinase family protein
Medtr2g085065	1	SD	0	0.6683304250763581	0.40545025188389117	Serine/Threonine kinase family protein
Medtr2g085065	1	SD	2	0.06488498981489091	0.40545025188389117	Serine/Threonine kinase family protein
Medtr2g085065	1	SD	4	-1.8851975877503464	0.40545025188389117	Serine/Threonine kinase family protein
Medtr2g086450	1	LD	0	1.000449008246183	0.15328794930095982	myb-like transcription factor family protein
Medtr2g086450	1	LD	2	-0.32632138096369284	0.15328794930095982	myb-like transcription factor family protein
Medtr2g086450	1	LD	4	0.5249035912839912	0.15328794930095982	myb-like transcription factor family protein
Medtr2g086450	1	SD	0	-0.9057880891694166	0.15328794930095982	myb-like transcription factor family protein
Medtr2g086450	1	SD	2	1.0267591342078086	0.15328794930095982	myb-like transcription factor family protein
Medtr2g086450	1	SD	4	-1.3200022636048752	0.15328794930095982	myb-like transcription factor family protein
Medtr2g088270	1	LD	0	-0.1621121365373764	0.3434932562862776	beta-1,3-galactosyltransferase-like protein
Medtr2g088270	1	LD	2	1.2928736706823816	0.3434932562862776	beta-1,3-galactosyltransferase-like protein
Medtr2g088270	1	LD	4	0.23888939941760282	0.3434932562862776	beta-1,3-galactosyltransferase-like protein
Medtr2g088270	1	SD	0	0.35636488731041777	0.3434932562862776	beta-1,3-galactosyltransferase-like protein
Medtr2g088270	1	SD	2	0.039368934853105636	0.3434932562862776	beta-1,3-galactosyltransferase-like protein
Medtr2g088270	1	SD	4	-1.7653847557261315	0.3434932562862776	beta-1,3-galactosyltransferase-like protein
Medtr2g088770	1	LD	0	1.4805978030280922	0.332482677520937	peroxidase family protein
Medtr2g088770	1	LD	2	0.4675767288008792	0.332482677520937	peroxidase family protein
Medtr2g088770	1	LD	4	-0.17384260518732733	0.332482677520937	peroxidase family protein
Medtr2g088770	1	SD	0	0.1805044223076876	0.332482677520937	peroxidase family protein
Medtr2g088770	1	SD	2	-0.42257293708205146	0.332482677520937	peroxidase family protein
Medtr2g088770	1	SD	4	-1.5322634118672789	0.332482677520937	peroxidase family protein
Medtr2g089765	1	LD	0	0.1540232392647011	0.5068080929542702	anthocyanin 5-aromatic acyltransferase
Medtr2g089765	1	LD	2	1.3357060981383715	0.5068080929542702	anthocyanin 5-aromatic acyltransferase
Medtr2g089765	1	LD	4	0.18877160485269373	0.5068080929542702	anthocyanin 5-aromatic acyltransferase
Medtr2g089765	1	SD	0	0.09295652187664855	0.5068080929542702	anthocyanin 5-aromatic acyltransferase
Medtr2g089765	1	SD	2	0.002769904339353561	0.5068080929542702	anthocyanin 5-aromatic acyltransferase
Medtr2g089765	1	SD	4	-1.7742273684717698	0.5068080929542702	anthocyanin 5-aromatic acyltransferase
Medtr2g091220	1	LD	0	0.7870022288174543	0.22486701193866154	riboflavin kinase/fmn hydrolase
Medtr2g091220	1	LD	2	0.6170985313264444	0.22486701193866154	riboflavin kinase/fmn hydrolase
Medtr2g091220	1	LD	4	1.062931440797835	0.22486701193866154	riboflavin kinase/fmn hydrolase
Medtr2g091220	1	SD	0	-0.9627498279727474	0.22486701193866154	riboflavin kinase/fmn hydrolase
Medtr2g091220	1	SD	2	-0.11508793652795342	0.22486701193866154	riboflavin kinase/fmn hydrolase
Medtr2g091220	1	SD	4	-1.3891944364410358	0.22486701193866154	riboflavin kinase/fmn hydrolase
Medtr2g093130	1	LD	0	0.9973048619425742	0.22371317329065454	transmembrane protein, putative
Medtr2g093130	1	LD	2	0.8639307989508829	0.22371317329065454	transmembrane protein, putative
Medtr2g093130	1	LD	4	0.24857777088164432	0.22371317329065454	transmembrane protein, putative
Medtr2g093130	1	SD	0	0.3647553889680787	0.22371317329065454	transmembrane protein, putative
Medtr2g093130	1	SD	2	-1.2024723383641707	0.22371317329065454	transmembrane protein, putative
Medtr2g093130	1	SD	4	-1.2720964823790113	0.22371317329065454	transmembrane protein, putative
Medtr2g093200	1	LD	0	0.8023256245397826	0.7762719200892584	transducin/WD-like repeat-protein
Medtr2g093200	1	LD	2	0.633522781174482	0.7762719200892584	transducin/WD-like repeat-protein
Medtr2g093200	1	LD	4	0.4930456630201666	0.7762719200892584	transducin/WD-like repeat-protein
Medtr2g093200	1	SD	0	0.10322320750225839	0.7762719200892584	transducin/WD-like repeat-protein
Medtr2g093200	1	SD	2	-0.11150816706657939	0.7762719200892584	transducin/WD-like repeat-protein
Medtr2g093200	1	SD	4	-1.9206091091701085	0.7762719200892584	transducin/WD-like repeat-protein
Medtr2g094270	1	LD	0	0.5261555324189812	0.3646372463239502	major intrinsic protein (MIP) family transporter
Medtr2g094270	1	LD	2	0.510217228506749	0.3646372463239502	major intrinsic protein (MIP) family transporter
Medtr2g094270	1	LD	4	-0.03479764539320586	0.3646372463239502	major intrinsic protein (MIP) family transporter
Medtr2g094270	1	SD	0	0.7317679765786431	0.3646372463239502	major intrinsic protein (MIP) family transporter
Medtr2g094270	1	SD	2	0.23421544866371538	0.3646372463239502	major intrinsic protein (MIP) family transporter
Medtr2g094270	1	SD	4	-1.9675585407748692	0.3646372463239502	major intrinsic protein (MIP) family transporter
Medtr2g096940	1	LD	0	0.45098966996929507	0.2627465896721379	cytosolic triosephosphate isomerase
Medtr2g096940	1	LD	2	1.2465463961035677	0.2627465896721379	cytosolic triosephosphate isomerase
Medtr2g096940	1	LD	4	0.7284865172248612	0.2627465896721379	cytosolic triosephosphate isomerase
Medtr2g096940	1	SD	0	-0.12081894291161707	0.2627465896721379	cytosolic triosephosphate isomerase
Medtr2g096940	1	SD	2	-1.0103719615612403	0.2627465896721379	cytosolic triosephosphate isomerase
Medtr2g096940	1	SD	4	-1.2948316788248568	0.2627465896721379	cytosolic triosephosphate isomerase
Medtr2g097390	1	LD	0	0.5911757168421827	0.2599995600465174	GRAS family transcription factor
Medtr2g097390	1	LD	2	1.2576539417724695	0.2599995600465174	GRAS family transcription factor
Medtr2g097390	1	LD	4	-0.49936981881308706	0.2599995600465174	GRAS family transcription factor
Medtr2g097390	1	SD	0	0.6144425288037093	0.2599995600465174	GRAS family transcription factor
Medtr2g097390	1	SD	2	-0.47526995280225676	0.2599995600465174	GRAS family transcription factor
Medtr2g097390	1	SD	4	-1.4886324158030175	0.2599995600465174	GRAS family transcription factor
Medtr2g099010	1	LD	0	0.39013517318349117	0.23993322151917298	salt tolerance-like protein
Medtr2g099010	1	LD	2	0.40724650275471413	0.23993322151917298	salt tolerance-like protein
Medtr2g099010	1	LD	4	0.12431502750753015	0.23993322151917298	salt tolerance-like protein
Medtr2g099010	1	SD	0	1.0199091271263385	0.23993322151917298	salt tolerance-like protein
Medtr2g099010	1	SD	2	-0.03770072947689227	0.23993322151917298	salt tolerance-like protein
Medtr2g099010	1	SD	4	-1.903905101095179	0.23993322151917298	salt tolerance-like protein
Medtr2g099990	1	LD	0	0.9966058662721904	0.28923011824415035	C2H2-type zinc finger protein
Medtr2g099990	1	LD	2	0.06140863211633545	0.28923011824415035	C2H2-type zinc finger protein
Medtr2g099990	1	LD	4	-0.08742211060428601	0.28923011824415035	C2H2-type zinc finger protein
Medtr2g099990	1	SD	0	0.651489170093345	0.28923011824415035	C2H2-type zinc finger protein
Medtr2g099990	1	SD	2	0.2508798096267451	0.28923011824415035	C2H2-type zinc finger protein
Medtr2g099990	1	SD	4	-1.872961367504328	0.28923011824415035	C2H2-type zinc finger protein
Medtr2g100620	1	LD	0	0.6551720421132629	0.34642545753729337	GDSL-like lipase/acylhydrolase
Medtr2g100620	1	LD	2	0.6387972958003182	0.34642545753729337	GDSL-like lipase/acylhydrolase
Medtr2g100620	1	LD	4	-0.39799984642840847	0.34642545753729337	GDSL-like lipase/acylhydrolase
Medtr2g100620	1	SD	0	0.12367321002997778	0.34642545753729337	GDSL-like lipase/acylhydrolase
Medtr2g100620	1	SD	2	0.8072118777713424	0.34642545753729337	GDSL-like lipase/acylhydrolase
Medtr2g100620	1	SD	4	-1.8268545792864974	0.34642545753729337	GDSL-like lipase/acylhydrolase
Medtr2g102490	1	LD	0	1.049097064000419	0.21705455859582926	auxin-responsive AUX/IAA family protein
Medtr2g102490	1	LD	2	0.5523449835198694	0.21705455859582926	auxin-responsive AUX/IAA family protein
Medtr2g102490	1	LD	4	0.3555125064010591	0.21705455859582926	auxin-responsive AUX/IAA family protein
Medtr2g102490	1	SD	0	0.546880114324817	0.21705455859582926	auxin-responsive AUX/IAA family protein
Medtr2g102490	1	SD	2	-1.121056062390466	0.21705455859582926	auxin-responsive AUX/IAA family protein
Medtr2g102490	1	SD	4	-1.3827786058556997	0.21705455859582926	auxin-responsive AUX/IAA family protein
Medtr2g103840	1	LD	0	0.0658171862031063	0.4356317184722923	LURP-one-like protein
Medtr2g103840	1	LD	2	0.8921257747435705	0.4356317184722923	LURP-one-like protein
Medtr2g103840	1	LD	4	0.6716754869263076	0.4356317184722923	LURP-one-like protein
Medtr2g103840	1	SD	0	0.06988407989776826	0.4356317184722923	LURP-one-like protein
Medtr2g103840	1	SD	2	0.22253450369900799	0.4356317184722923	LURP-one-like protein
Medtr2g103840	1	SD	4	-1.922037031469757	0.4356317184722923	LURP-one-like protein
Medtr2g103850	1	LD	0	-0.25897190770550155	0.22673796672400803	LURP-one-like protein
Medtr2g103850	1	LD	2	1.070421861103897	0.22673796672400803	LURP-one-like protein
Medtr2g103850	1	LD	4	0.18872921712108165	0.22673796672400803	LURP-one-like protein
Medtr2g103850	1	SD	0	0.8799860619588897	0.22673796672400803	LURP-one-like protein
Medtr2g103850	1	SD	2	-0.16238545379644195	0.22673796672400803	LURP-one-like protein
Medtr2g103850	1	SD	4	-1.7177797786819229	0.22673796672400803	LURP-one-like protein
Medtr2g104550	1	LD	0	-0.268792075020348	0.20320549527863843	helix loop helix DNA-binding domain protein
Medtr2g104550	1	LD	2	1.4984843496662357	0.20320549527863843	helix loop helix DNA-binding domain protein
Medtr2g104550	1	LD	4	0.5544582263761638	0.20320549527863843	helix loop helix DNA-binding domain protein
Medtr2g104550	1	SD	0	0.2900978972907942	0.20320549527863843	helix loop helix DNA-binding domain protein
Medtr2g104550	1	SD	2	-0.773058345200275	0.20320549527863843	helix loop helix DNA-binding domain protein
Medtr2g104550	1	SD	4	-1.3011900531125675	0.20320549527863843	helix loop helix DNA-binding domain protein
Medtr2g104960	1	LD	0	0.6336727145533144	0.7173593546147259	cinnamoyl-CoA reductase-like protein
Medtr2g104960	1	LD	2	1.0100359349039487	0.7173593546147259	cinnamoyl-CoA reductase-like protein
Medtr2g104960	1	LD	4	-0.09978403085491772	0.7173593546147259	cinnamoyl-CoA reductase-like protein
Medtr2g104960	1	SD	0	0.24440026552055322	0.7173593546147259	cinnamoyl-CoA reductase-like protein
Medtr2g104960	1	SD	2	0.08296216945096369	0.7173593546147259	cinnamoyl-CoA reductase-like protein
Medtr2g104960	1	SD	4	-1.871287053573865	0.7173593546147259	cinnamoyl-CoA reductase-like protein
Medtr2g105430	1	LD	0	0.32852299182394445	0.2803577331762255	hypothetical protein
Medtr2g105430	1	LD	2	0.7517729393531025	0.2803577331762255	hypothetical protein
Medtr2g105430	1	LD	4	-0.33188026236734386	0.2803577331762255	hypothetical protein
Medtr2g105430	1	SD	0	0.13767553112192807	0.2803577331762255	hypothetical protein
Medtr2g105430	1	SD	2	0.9363079123330733	0.2803577331762255	hypothetical protein
Medtr2g105430	1	SD	4	-1.8223991122647094	0.2803577331762255	hypothetical protein
Medtr2g105570	1	LD	0	-0.30240569079502777	0.22182328257921882	4-coumarate:CoA ligase-like protein
Medtr2g105570	1	LD	2	1.4437874306206209	0.22182328257921882	4-coumarate:CoA ligase-like protein
Medtr2g105570	1	LD	4	0.29022641193386567	0.22182328257921882	4-coumarate:CoA ligase-like protein
Medtr2g105570	1	SD	0	0.5675946646344329	0.22182328257921882	4-coumarate:CoA ligase-like protein
Medtr2g105570	1	SD	2	-0.5417653953535957	0.22182328257921882	4-coumarate:CoA ligase-like protein
Medtr2g105570	1	SD	4	-1.4574374210402898	0.22182328257921882	4-coumarate:CoA ligase-like protein
Medtr2g437660	1	LD	0	0.6298751334359471	0.3171856104966009	glycosyltransferase family 92 protein
Medtr2g437660	1	LD	2	0.3291199624516353	0.3171856104966009	glycosyltransferase family 92 protein
Medtr2g437660	1	LD	4	0.1894710372992193	0.3171856104966009	glycosyltransferase family 92 protein
Medtr2g437660	1	SD	0	-0.3734254223993487	0.3171856104966009	glycosyltransferase family 92 protein
Medtr2g437660	1	SD	2	1.0300916322172264	0.3171856104966009	glycosyltransferase family 92 protein
Medtr2g437660	1	SD	4	-1.805132343004678	0.3171856104966009	glycosyltransferase family 92 protein
Medtr2g450310	1	LD	0	0.5523627329120602	0.40383376549583566	flavin-binding monooxygenase-like protein
Medtr2g450310	1	LD	2	1.0946411607707724	0.40383376549583566	flavin-binding monooxygenase-like protein
Medtr2g450310	1	LD	4	0.6681775235689923	0.40383376549583566	flavin-binding monooxygenase-like protein
Medtr2g450310	1	SD	0	-0.6987446936518802	0.40383376549583566	flavin-binding monooxygenase-like protein
Medtr2g450310	1	SD	2	-0.015906254791115824	0.40383376549583566	flavin-binding monooxygenase-like protein
Medtr2g450310	1	SD	4	-1.6005304688088275	0.40383376549583566	flavin-binding monooxygenase-like protein
Medtr3g005660	1	LD	0	0.9407705612116949	0.2932860468809511	GDSL-like lipase/acylhydrolase
Medtr3g005660	1	LD	2	0.768897218415044	0.2932860468809511	GDSL-like lipase/acylhydrolase
Medtr3g005660	1	LD	4	0.719038152784126	0.2932860468809511	GDSL-like lipase/acylhydrolase
Medtr3g005660	1	SD	0	-0.991020294033759	0.2932860468809511	GDSL-like lipase/acylhydrolase
Medtr3g005660	1	SD	2	-0.014875230116732982	0.2932860468809511	GDSL-like lipase/acylhydrolase
Medtr3g005660	1	SD	4	-1.4228104082603727	0.2932860468809511	GDSL-like lipase/acylhydrolase
Medtr3g010770	1	LD	0	0.2607391253327995	0.33080494980271574	pectinesterase/pectinesterase inhibitor
Medtr3g010770	1	LD	2	0.20049185442975864	0.33080494980271574	pectinesterase/pectinesterase inhibitor
Medtr3g010770	1	LD	4	0.5131225992381798	0.33080494980271574	pectinesterase/pectinesterase inhibitor
Medtr3g010770	1	SD	0	0.4588408706328788	0.33080494980271574	pectinesterase/pectinesterase inhibitor
Medtr3g010770	1	SD	2	0.5855097625666431	0.33080494980271574	pectinesterase/pectinesterase inhibitor
Medtr3g010770	1	SD	4	-2.0187042122002596	0.33080494980271574	pectinesterase/pectinesterase inhibitor
Medtr3g013570	1	LD	0	0.5091397897007787	0.7330151976397806	hypothetical protein
Medtr3g013570	1	LD	2	1.0082330404339235	0.7330151976397806	hypothetical protein
Medtr3g013570	1	LD	4	0.44916853466839873	0.7330151976397806	hypothetical protein
Medtr3g013570	1	SD	0	-0.16924786466174632	0.7330151976397806	hypothetical protein
Medtr3g013570	1	SD	2	0.07055746877768226	0.7330151976397806	hypothetical protein
Medtr3g013570	1	SD	4	-1.8678509689190363	0.7330151976397806	hypothetical protein
Medtr3g014280	1	LD	0	0.6350969410493505	0.43274331653484155	transcription factor
Medtr3g014280	1	LD	2	0.9238105006323705	0.43274331653484155	transcription factor
Medtr3g014280	1	LD	4	0.8517696086299649	0.43274331653484155	transcription factor
Medtr3g014280	1	SD	0	-0.5123275013798626	0.43274331653484155	transcription factor
Medtr3g014280	1	SD	2	-0.2587511383661138	0.43274331653484155	transcription factor
Medtr3g014280	1	SD	4	-1.6395984105657062	0.43274331653484155	transcription factor
Medtr3g019080	1	LD	0	0.5022702615899416	0.4191024394025913	disease resistance protein (TIR-NBS-LRR class), putative
Medtr3g019080	1	LD	2	0.6933465567112941	0.4191024394025913	disease resistance protein (TIR-NBS-LRR class), putative
Medtr3g019080	1	LD	4	0.5384087450099498	0.4191024394025913	disease resistance protein (TIR-NBS-LRR class), putative
Medtr3g019080	1	SD	0	0.6313573051768526	0.4191024394025913	disease resistance protein (TIR-NBS-LRR class), putative
Medtr3g019080	1	SD	2	-0.5577990211650765	0.4191024394025913	disease resistance protein (TIR-NBS-LRR class), putative
Medtr3g019080	1	SD	4	-1.8075838473229615	0.4191024394025913	disease resistance protein (TIR-NBS-LRR class), putative
Medtr3g024510	1	LD	0	1.2953499174826295	0.4534855780517213	GDSL-like lipase/acylhydrolase
Medtr3g024510	1	LD	2	0.4035141176257187	0.4534855780517213	GDSL-like lipase/acylhydrolase
Medtr3g024510	1	LD	4	0.45637289119123875	0.4534855780517213	GDSL-like lipase/acylhydrolase
Medtr3g024510	1	SD	0	-0.5382010727684144	0.4534855780517213	GDSL-like lipase/acylhydrolase
Medtr3g024510	1	SD	2	0.014253566970226715	0.4534855780517213	GDSL-like lipase/acylhydrolase
Medtr3g024510	1	SD	4	-1.6312894205013977	0.4534855780517213	GDSL-like lipase/acylhydrolase
Medtr3g026230	1	LD	0	-0.19500235519499942	0.26049150367463497	leguminosin group485 secreted peptide
Medtr3g026230	1	LD	2	0.66973025482285	0.26049150367463497	leguminosin group485 secreted peptide
Medtr3g026230	1	LD	4	0.6045497152946272	0.26049150367463497	leguminosin group485 secreted peptide
Medtr3g026230	1	SD	0	0.2376481283392665	0.26049150367463497	leguminosin group485 secreted peptide
Medtr3g026230	1	SD	2	0.6112480737115312	0.26049150367463497	leguminosin group485 secreted peptide
Medtr3g026230	1	SD	4	-1.9281738169732767	0.26049150367463497	leguminosin group485 secreted peptide
Medtr3g028010	1	LD	0	0.7013477884079599	0.41404625375037973	zinc finger A20 and AN1 domain stress-associated protein
Medtr3g028010	1	LD	2	0.8727716571583255	0.41404625375037973	zinc finger A20 and AN1 domain stress-associated protein
Medtr3g028010	1	LD	4	0.21735848362382781	0.41404625375037973	zinc finger A20 and AN1 domain stress-associated protein
Medtr3g028010	1	SD	0	0.5935476524085107	0.41404625375037973	zinc finger A20 and AN1 domain stress-associated protein
Medtr3g028010	1	SD	2	-0.6911826223306907	0.41404625375037973	zinc finger A20 and AN1 domain stress-associated protein
Medtr3g028010	1	SD	4	-1.69384295926793	0.41404625375037973	zinc finger A20 and AN1 domain stress-associated protein
Medtr3g031040	1	LD	0	0.3240168639150021	0.44573703939459147	DNA topoisomerase IV subunit A
Medtr3g031040	1	LD	2	1.3034899204093284	0.44573703939459147	DNA topoisomerase IV subunit A
Medtr3g031040	1	LD	4	0.5505032129906278	0.44573703939459147	DNA topoisomerase IV subunit A
Medtr3g031040	1	SD	0	-0.040439294220140545	0.44573703939459147	DNA topoisomerase IV subunit A
Medtr3g031040	1	SD	2	-0.5180432522417036	0.44573703939459147	DNA topoisomerase IV subunit A
Medtr3g031040	1	SD	4	-1.6195274508531123	0.44573703939459147	DNA topoisomerase IV subunit A
Medtr3g031830	1	LD	0	0.2923791980283446	0.4398745172067748	DUF640 family protein
Medtr3g031830	1	LD	2	1.3081455632515768	0.4398745172067748	DUF640 family protein
Medtr3g031830	1	LD	4	0.1312793731458949	0.4398745172067748	DUF640 family protein
Medtr3g031830	1	SD	0	-0.3672159122041972	0.4398745172067748	DUF640 family protein
Medtr3g031830	1	SD	2	0.34730223741685345	0.4398745172067748	DUF640 family protein
Medtr3g031830	1	SD	4	-1.7118904596384736	0.4398745172067748	DUF640 family protein
Medtr3g033000	1	LD	0	-0.17991264602208762	0.2941283705899976	polyamine oxidase
Medtr3g033000	1	LD	2	1.2827784612276927	0.2941283705899976	polyamine oxidase
Medtr3g033000	1	LD	4	0.17395641176358362	0.2941283705899976	polyamine oxidase
Medtr3g033000	1	SD	0	0.060781672112722764	0.2941283705899976	polyamine oxidase
Medtr3g033000	1	SD	2	0.4251732601721352	0.2941283705899976	polyamine oxidase
Medtr3g033000	1	SD	4	-1.7627771592540455	0.2941283705899976	polyamine oxidase
Medtr3g048300	1	LD	0	0.6470795272398215	0.3224272691939802	peptidase
Medtr3g048300	1	LD	2	1.2016100740957512	0.3224272691939802	peptidase
Medtr3g048300	1	LD	4	0.6270098186004321	0.3224272691939802	peptidase
Medtr3g048300	1	SD	0	-0.19566656236409416	0.3224272691939802	peptidase
Medtr3g048300	1	SD	2	-0.9090189361521523	0.3224272691939802	peptidase
Medtr3g048300	1	SD	4	-1.3710139214197548	0.3224272691939802	peptidase
Medtr3g049400	1	LD	0	1.129994508515225	0.460539121445603	glucose-6-phosphate/phosphate translocator-like protein
Medtr3g049400	1	LD	2	0.9810651007564969	0.460539121445603	glucose-6-phosphate/phosphate translocator-like protein
Medtr3g049400	1	LD	4	0.3086508229211922	0.460539121445603	glucose-6-phosphate/phosphate translocator-like protein
Medtr3g049400	1	SD	0	-0.38474445032519833	0.460539121445603	glucose-6-phosphate/phosphate translocator-like protein
Medtr3g049400	1	SD	2	-0.5448378901564807	0.460539121445603	glucose-6-phosphate/phosphate translocator-like protein
Medtr3g049400	1	SD	4	-1.4901280917112285	0.460539121445603	glucose-6-phosphate/phosphate translocator-like protein
Medtr3g051220	1	LD	0	0.7048772611846166	0.5361594590743456	ubiquitin-conjugating enzyme, putative
Medtr3g051220	1	LD	2	1.003019993793443	0.5361594590743456	ubiquitin-conjugating enzyme, putative
Medtr3g051220	1	LD	4	0.2388575265551779	0.5361594590743456	ubiquitin-conjugating enzyme, putative
Medtr3g051220	1	SD	0	-0.6013371799111773	0.5361594590743456	ubiquitin-conjugating enzyme, putative
Medtr3g051220	1	SD	2	0.3697319302146388	0.5361594590743456	ubiquitin-conjugating enzyme, putative
Medtr3g051220	1	SD	4	-1.7151495318366992	0.5361594590743456	ubiquitin-conjugating enzyme, putative
Medtr3g058410	1	LD	0	0.7359695234462829	0.22373362648657077	serine acetyltransferase
Medtr3g058410	1	LD	2	1.0833804676569485	0.22373362648657077	serine acetyltransferase
Medtr3g058410	1	LD	4	-0.5980403057788355	0.22373362648657077	serine acetyltransferase
Medtr3g058410	1	SD	0	-0.6879582939308527	0.22373362648657077	serine acetyltransferase
Medtr3g058410	1	SD	2	0.8083742910439954	0.22373362648657077	serine acetyltransferase
Medtr3g058410	1	SD	4	-1.341725682437542	0.22373362648657077	serine acetyltransferase
Medtr3g060310	1	LD	0	0.6740975671488898	0.8192935454398583	hypothetical protein
Medtr3g060310	1	LD	2	0.898707943904885	0.8192935454398583	hypothetical protein
Medtr3g060310	1	LD	4	0.3331327548751412	0.8192935454398583	hypothetical protein
Medtr3g060310	1	SD	0	-0.15254578886156586	0.8192935454398583	hypothetical protein
Medtr3g060310	1	SD	2	0.13978697877439084	0.8192935454398583	hypothetical protein
Medtr3g060310	1	SD	4	-1.8931794558417416	0.8192935454398583	hypothetical protein
Medtr3g063210	1	LD	0	0.8130251937343369	0.3017142609894481	hypothetical protein
Medtr3g063210	1	LD	2	-0.08852065053853073	0.3017142609894481	hypothetical protein
Medtr3g063210	1	LD	4	0.22213353998554441	0.3017142609894481	hypothetical protein
Medtr3g063210	1	SD	0	0.6347999437850229	0.3017142609894481	hypothetical protein
Medtr3g063210	1	SD	2	0.3556593564274308	0.3017142609894481	hypothetical protein
Medtr3g063210	1	SD	4	-1.9370973833938052	0.3017142609894481	hypothetical protein
Medtr3g068030	1	LD	0	-0.11244657999906629	0.31695911584663	ribulose bisphosphate carboxylase/oxygenase activase
Medtr3g068030	1	LD	2	0.7317031749813029	0.31695911584663	ribulose bisphosphate carboxylase/oxygenase activase
Medtr3g068030	1	LD	4	0.6035696136460404	0.31695911584663	ribulose bisphosphate carboxylase/oxygenase activase
Medtr3g068030	1	SD	0	0.6132204540323587	0.31695911584663	ribulose bisphosphate carboxylase/oxygenase activase
Medtr3g068030	1	SD	2	0.08847976177834566	0.31695911584663	ribulose bisphosphate carboxylase/oxygenase activase
Medtr3g068030	1	SD	4	-1.9245264244389992	0.31695911584663	ribulose bisphosphate carboxylase/oxygenase activase
Medtr3g068125	1	LD	0	-0.2677474344736091	0.2960417375172076	transferring glycosyl group transferase
Medtr3g068125	1	LD	2	1.2395028788412226	0.2960417375172076	transferring glycosyl group transferase
Medtr3g068125	1	LD	4	0.30449104593972826	0.2960417375172076	transferring glycosyl group transferase
Medtr3g068125	1	SD	0	0.47846548129283134	0.2960417375172076	transferring glycosyl group transferase
Medtr3g068125	1	SD	2	-0.0024866072090956076	0.2960417375172076	transferring glycosyl group transferase
Medtr3g068125	1	SD	4	-1.752225364391082	0.2960417375172076	transferring glycosyl group transferase
Medtr3g070290	1	LD	0	1.032538166619581	0.6514371373732851	anthranilate synthase alpha 1
Medtr3g070290	1	LD	2	1.0646822300930283	0.6514371373732851	anthranilate synthase alpha 1
Medtr3g070290	1	LD	4	-0.048293725905939076	0.6514371373732851	anthranilate synthase alpha 1
Medtr3g070290	1	SD	0	-0.1562756815608697	0.6514371373732851	anthranilate synthase alpha 1
Medtr3g070290	1	SD	2	-0.2454337671634201	0.6514371373732851	anthranilate synthase alpha 1
Medtr3g070290	1	SD	4	-1.6472172220823793	0.6514371373732851	anthranilate synthase alpha 1
Medtr3g071970	1	LD	0	0.5388419778491065	0.36017993579268565	DUF399 family protein
Medtr3g071970	1	LD	2	1.3481035978223146	0.36017993579268565	DUF399 family protein
Medtr3g071970	1	LD	4	-0.353949913695401	0.36017993579268565	DUF399 family protein
Medtr3g071970	1	SD	0	-0.4368233001131224	0.36017993579268565	DUF399 family protein
Medtr3g071970	1	SD	2	0.44573823818478836	0.36017993579268565	DUF399 family protein
Medtr3g071970	1	SD	4	-1.5419106000476859	0.36017993579268565	DUF399 family protein
Medtr3g073960	1	LD	0	0.9584645451997675	0.14311932915369188	DUF581 family protein
Medtr3g073960	1	LD	2	0.2993181449034948	0.14311932915369188	DUF581 family protein
Medtr3g073960	1	LD	4	-0.8058866115475213	0.14311932915369188	DUF581 family protein
Medtr3g073960	1	SD	0	-0.5572875695547699	0.14311932915369188	DUF581 family protein
Medtr3g073960	1	SD	2	1.282772575353491	0.14311932915369188	DUF581 family protein
Medtr3g073960	1	SD	4	-1.177381084354466	0.14311932915369188	DUF581 family protein
Medtr3g074260	1	LD	0	0.7870467436851273	0.5560422110454339	plant/F14D7-9 protein
Medtr3g074260	1	LD	2	0.28952183608697574	0.5560422110454339	plant/F14D7-9 protein
Medtr3g074260	1	LD	4	0.7377625433753683	0.5560422110454339	plant/F14D7-9 protein
Medtr3g074260	1	SD	0	0.06251855073429609	0.5560422110454339	plant/F14D7-9 protein
Medtr3g074260	1	SD	2	0.058382576984900104	0.5560422110454339	plant/F14D7-9 protein
Medtr3g074260	1	SD	4	-1.9352322508666646	0.5560422110454339	plant/F14D7-9 protein
Medtr3g076950	1	LD	0	0.8715156309817453	0.5110991452284852	phloem specific protein
Medtr3g076950	1	LD	2	1.0244993708293482	0.5110991452284852	phloem specific protein
Medtr3g076950	1	LD	4	-0.46786336955449265	0.5110991452284852	phloem specific protein
Medtr3g076950	1	SD	0	0.16537927248508527	0.5110991452284852	phloem specific protein
Medtr3g076950	1	SD	2	0.11836971130792631	0.5110991452284852	phloem specific protein
Medtr3g076950	1	SD	4	-1.711900616049617	0.5110991452284852	phloem specific protein
Medtr3g078010	1	LD	0	1.3234164729432303	0.4514485598656767	CASP ARALYDRAFT-like protein
Medtr3g078010	1	LD	2	0.44613727242286116	0.4514485598656767	CASP ARALYDRAFT-like protein
Medtr3g078010	1	LD	4	0.005532012373069703	0.4514485598656767	CASP ARALYDRAFT-like protein
Medtr3g078010	1	SD	0	0.27068113693072593	0.4514485598656767	CASP ARALYDRAFT-like protein
Medtr3g078010	1	SD	2	-0.3581841173431988	0.4514485598656767	CASP ARALYDRAFT-like protein
Medtr3g078010	1	SD	4	-1.6875827773266878	0.4514485598656767	CASP ARALYDRAFT-like protein
Medtr3g078410	1	LD	0	0.643702325487392	0.22040613453298386	alpha-N-acetylglucosaminidase family protein
Medtr3g078410	1	LD	2	1.0576827598610041	0.22040613453298386	alpha-N-acetylglucosaminidase family protein
Medtr3g078410	1	LD	4	0.9060720611956335	0.22040613453298386	alpha-N-acetylglucosaminidase family protein
Medtr3g078410	1	SD	0	-0.9600158605382699	0.22040613453298386	alpha-N-acetylglucosaminidase family protein
Medtr3g078410	1	SD	2	-0.3951613894145112	0.22040613453298386	alpha-N-acetylglucosaminidase family protein
Medtr3g078410	1	SD	4	-1.2522798965912483	0.22040613453298386	alpha-N-acetylglucosaminidase family protein
Medtr3g078570	1	LD	0	0.4959672784928551	0.412884756231485	mannose-1-phosphate guanyltransferase
Medtr3g078570	1	LD	2	0.4820523942616078	0.412884756231485	mannose-1-phosphate guanyltransferase
Medtr3g078570	1	LD	4	0.30840288843338404	0.412884756231485	mannose-1-phosphate guanyltransferase
Medtr3g078570	1	SD	0	0.7771800365926989	0.412884756231485	mannose-1-phosphate guanyltransferase
Medtr3g078570	1	SD	2	-0.11166735315317552	0.412884756231485	mannose-1-phosphate guanyltransferase
Medtr3g078570	1	SD	4	-1.9519352446273732	0.412884756231485	mannose-1-phosphate guanyltransferase
Medtr3g082100	1	LD	0	0.8006701156391725	0.19146217940509586	Lipid transfer protein
Medtr3g082100	1	LD	2	-0.27660034917129167	0.19146217940509586	Lipid transfer protein
Medtr3g082100	1	LD	4	-0.09738576581904929	0.19146217940509586	Lipid transfer protein
Medtr3g082100	1	SD	0	-0.0011428163174767786	0.19146217940509586	Lipid transfer protein
Medtr3g082100	1	SD	2	1.2333261662786372	0.19146217940509586	Lipid transfer protein
Medtr3g082100	1	SD	4	-1.658867350609992	0.19146217940509586	Lipid transfer protein
Medtr3g084790	1	LD	0	0.40067476363669746	0.6074436714814151	phragmoplast-associated kinesin-related protein
Medtr3g084790	1	LD	2	0.7923210320523831	0.6074436714814151	phragmoplast-associated kinesin-related protein
Medtr3g084790	1	LD	4	0.6141760862651668	0.6074436714814151	phragmoplast-associated kinesin-related protein
Medtr3g084790	1	SD	0	0.30544435358323646	0.6074436714814151	phragmoplast-associated kinesin-related protein
Medtr3g084790	1	SD	2	-0.18751443727032954	0.6074436714814151	phragmoplast-associated kinesin-related protein
Medtr3g084790	1	SD	4	-1.9251017982671554	0.6074436714814151	phragmoplast-associated kinesin-related protein
Medtr3g084980	1	LD	0	1.3322257333969665	0.5236656991352269	MADS-box transcription factor
Medtr3g084980	1	LD	2	0.42157691831936023	0.5236656991352269	MADS-box transcription factor
Medtr3g084980	1	LD	4	0.34869520486861283	0.5236656991352269	MADS-box transcription factor
Medtr3g084980	1	SD	0	-0.3020262002468426	0.5236656991352269	MADS-box transcription factor
Medtr3g084980	1	SD	2	-0.12120109433398801	0.5236656991352269	MADS-box transcription factor
Medtr3g084980	1	SD	4	-1.67927056200411	0.5236656991352269	MADS-box transcription factor
Medtr3g085460	1	LD	0	1.5181444715559667	0.29215080375010377	ELMO/CED-12 family protein
Medtr3g085460	1	LD	2	-0.15479618866920913	0.29215080375010377	ELMO/CED-12 family protein
Medtr3g085460	1	LD	4	0.3334256359760348	0.29215080375010377	ELMO/CED-12 family protein
Medtr3g085460	1	SD	0	-0.27649712525268627	0.29215080375010377	ELMO/CED-12 family protein
Medtr3g085460	1	SD	2	0.14865701050241834	0.29215080375010377	ELMO/CED-12 family protein
Medtr3g085460	1	SD	4	-1.5689338041125258	0.29215080375010377	ELMO/CED-12 family protein
Medtr3g085850	1	LD	0	0.633336950922226	0.5538546545988946	glyceraldehyde-3-phosphate dehydrogenase
Medtr3g085850	1	LD	2	1.1175875723217268	0.5538546545988946	glyceraldehyde-3-phosphate dehydrogenase
Medtr3g085850	1	LD	4	0.5397572762048438	0.5538546545988946	glyceraldehyde-3-phosphate dehydrogenase
Medtr3g085850	1	SD	0	-0.4978296300393504	0.5538546545988946	glyceraldehyde-3-phosphate dehydrogenase
Medtr3g085850	1	SD	2	-0.1206843053898293	0.5538546545988946	glyceraldehyde-3-phosphate dehydrogenase
Medtr3g085850	1	SD	4	-1.6721678640196243	0.5538546545988946	glyceraldehyde-3-phosphate dehydrogenase
Medtr3g086050	1	LD	0	0.032121524777752215	0.24412785671449497	localized small heat shock protein
Medtr3g086050	1	LD	2	1.628381706491983	0.24412785671449497	localized small heat shock protein
Medtr3g086050	1	LD	4	0.4945235082957518	0.24412785671449497	localized small heat shock protein
Medtr3g086050	1	SD	0	-0.23419605799128299	0.24412785671449497	localized small heat shock protein
Medtr3g086050	1	SD	2	-0.6417111847630479	0.24412785671449497	localized small heat shock protein
Medtr3g086050	1	SD	4	-1.2791194968111539	0.24412785671449497	localized small heat shock protein
Medtr3g087950	1	LD	0	0.41578771695814026	0.24965954817224809	gamma-glutamyltranspeptidase
Medtr3g087950	1	LD	2	0.5235765398869486	0.24965954817224809	gamma-glutamyltranspeptidase
Medtr3g087950	1	LD	4	0.14310311416502244	0.24965954817224809	gamma-glutamyltranspeptidase
Medtr3g087950	1	SD	0	1.0247616958098689	0.24965954817224809	gamma-glutamyltranspeptidase
Medtr3g087950	1	SD	2	-0.25920721446132766	0.24965954817224809	gamma-glutamyltranspeptidase
Medtr3g087950	1	SD	4	-1.8480218523586516	0.24965954817224809	gamma-glutamyltranspeptidase
Medtr3g092110	1	LD	0	1.2615349502771431	0.27683378454206886	glucosamine-6-phosphate isomerase/6-phosphogluconolactonase
Medtr3g092110	1	LD	2	0.5062427318599508	0.27683378454206886	glucosamine-6-phosphate isomerase/6-phosphogluconolactonase
Medtr3g092110	1	LD	4	-0.5093040843948426	0.27683378454206886	glucosamine-6-phosphate isomerase/6-phosphogluconolactonase
Medtr3g092110	1	SD	0	0.48395914272103163	0.27683378454206886	glucosamine-6-phosphate isomerase/6-phosphogluconolactonase
Medtr3g092110	1	SD	2	-0.11603267206790806	0.27683378454206886	glucosamine-6-phosphate isomerase/6-phosphogluconolactonase
Medtr3g092110	1	SD	4	-1.6264000683953674	0.27683378454206886	glucosamine-6-phosphate isomerase/6-phosphogluconolactonase
Medtr3g092550	1	LD	0	1.4877499958665636	0.22258220506566523	CTC-interacting domain protein
Medtr3g092550	1	LD	2	0.6055567328595697	0.22258220506566523	CTC-interacting domain protein
Medtr3g092550	1	LD	4	-0.7769940178095741	0.22258220506566523	CTC-interacting domain protein
Medtr3g092550	1	SD	0	-0.2724909122260536	0.22258220506566523	CTC-interacting domain protein
Medtr3g092550	1	SD	2	0.25176474923724523	0.22258220506566523	CTC-interacting domain protein
Medtr3g092550	1	SD	4	-1.295586547927748	0.22258220506566523	CTC-interacting domain protein
Medtr3g092640	1	LD	0	0.38953685592398407	0.3335045674098315	membrane-related protein CP5, putative
Medtr3g092640	1	LD	2	0.9841514850911203	0.3335045674098315	membrane-related protein CP5, putative
Medtr3g092640	1	LD	4	-0.12417723233084163	0.3335045674098315	membrane-related protein CP5, putative
Medtr3g092640	1	SD	0	-0.3604110767185369	0.3335045674098315	membrane-related protein CP5, putative
Medtr3g092640	1	SD	2	0.8475686568948027	0.3335045674098315	membrane-related protein CP5, putative
Medtr3g092640	1	SD	4	-1.7366686888605374	0.3335045674098315	membrane-related protein CP5, putative
Medtr3g093930	1	LD	0	1.511675593654574	0.25596359968228183	leucine-rich receptor-like kinase family protein
Medtr3g093930	1	LD	2	0.03703223613447359	0.25596359968228183	leucine-rich receptor-like kinase family protein
Medtr3g093930	1	LD	4	-0.14706277308670362	0.25596359968228183	leucine-rich receptor-like kinase family protein
Medtr3g093930	1	SD	0	0.3601647054045618	0.25596359968228183	leucine-rich receptor-like kinase family protein
Medtr3g093930	1	SD	2	-0.17022470690291697	0.25596359968228183	leucine-rich receptor-like kinase family protein
Medtr3g093930	1	SD	4	-1.591585055203988	0.25596359968228183	leucine-rich receptor-like kinase family protein
Medtr3g094090	1	LD	0	0.9568654826988993	0.2557171336579359	potassium transporter-like protein
Medtr3g094090	1	LD	2	0.4244411081869383	0.2557171336579359	potassium transporter-like protein
Medtr3g094090	1	LD	4	-0.34395295794560654	0.2557171336579359	potassium transporter-like protein
Medtr3g094090	1	SD	0	-0.5401931295857751	0.2557171336579359	potassium transporter-like protein
Medtr3g094090	1	SD	2	1.0496034133181014	0.2557171336579359	potassium transporter-like protein
Medtr3g094090	1	SD	4	-1.5467639166725573	0.2557171336579359	potassium transporter-like protein
Medtr3g095530	1	LD	0	0.35187471444691737	0.562033435055583	actin-related protein 4A
Medtr3g095530	1	LD	2	0.953929687984648	0.562033435055583	actin-related protein 4A
Medtr3g095530	1	LD	4	-0.021123513059384653	0.562033435055583	actin-related protein 4A
Medtr3g095530	1	SD	0	0.39402298406852243	0.562033435055583	actin-related protein 4A
Medtr3g095530	1	SD	2	0.2564305858597038	0.562033435055583	actin-related protein 4A
Medtr3g095530	1	SD	4	-1.9351344593003938	0.562033435055583	actin-related protein 4A
Medtr3g096250	1	LD	0	-0.508176165565194	0.1615523669188312	F-box protein interaction domain protein
Medtr3g096250	1	LD	2	1.4236293512201044	0.1615523669188312	F-box protein interaction domain protein
Medtr3g096250	1	LD	4	0.5301326369299021	0.1615523669188312	F-box protein interaction domain protein
Medtr3g096250	1	SD	0	0.5593117153516618	0.1615523669188312	F-box protein interaction domain protein
Medtr3g096250	1	SD	2	-0.7664835399446122	0.1615523669188312	F-box protein interaction domain protein
Medtr3g096250	1	SD	4	-1.2384139979918618	0.1615523669188312	F-box protein interaction domain protein
Medtr3g096330	1	LD	0	1.1994651313822438	0.2613730918743	glycoside hydrolase family 28 protein
Medtr3g096330	1	LD	2	0.9003765546933881	0.2613730918743	glycoside hydrolase family 28 protein
Medtr3g096330	1	LD	4	-0.1417401666636666	0.2613730918743	glycoside hydrolase family 28 protein
Medtr3g096330	1	SD	0	-0.9826509778878963	0.2613730918743	glycoside hydrolase family 28 protein
Medtr3g096330	1	SD	2	0.3151322382913954	0.2613730918743	glycoside hydrolase family 28 protein
Medtr3g096330	1	SD	4	-1.2905827798154652	0.2613730918743	glycoside hydrolase family 28 protein
Medtr3g098760	1	LD	0	0.9298194986224458	0.6104249723921322	cyclin-dependent kinase C
Medtr3g098760	1	LD	2	0.6125128155275085	0.6104249723921322	cyclin-dependent kinase C
Medtr3g098760	1	LD	4	0.49012018309994704	0.6104249723921322	cyclin-dependent kinase C
Medtr3g098760	1	SD	0	-0.47855765208665574	0.6104249723921322	cyclin-dependent kinase C
Medtr3g098760	1	SD	2	0.24377142598320106	0.6104249723921322	cyclin-dependent kinase C
Medtr3g098760	1	SD	4	-1.7976662711464457	0.6104249723921322	cyclin-dependent kinase C
Medtr3g099370	1	LD	0	0.6044691375729135	0.42707416014910826	transferring glycosyl group transferase
Medtr3g099370	1	LD	2	0.642822005235927	0.42707416014910826	transferring glycosyl group transferase
Medtr3g099370	1	LD	4	0.7469100839845618	0.42707416014910826	transferring glycosyl group transferase
Medtr3g099370	1	SD	0	0.4010612849064708	0.42707416014910826	transferring glycosyl group transferase
Medtr3g099370	1	SD	2	-0.6345900257787028	0.42707416014910826	transferring glycosyl group transferase
Medtr3g099370	1	SD	4	-1.7606724859211755	0.42707416014910826	transferring glycosyl group transferase
Medtr3g101780	1	LD	0	0.46900383260791634	0.7374717913326098	ABA response element-binding factor
Medtr3g101780	1	LD	2	1.070762757876518	0.7374717913326098	ABA response element-binding factor
Medtr3g101780	1	LD	4	0.19816905243613248	0.7374717913326098	ABA response element-binding factor
Medtr3g101780	1	SD	0	0.20960017320901708	0.7374717913326098	ABA response element-binding factor
Medtr3g101780	1	SD	2	-0.06441334634606748	0.7374717913326098	ABA response element-binding factor
Medtr3g101780	1	SD	4	-1.8831224697835178	0.7374717913326098	ABA response element-binding factor
Medtr3g102170	1	LD	0	1.4751114025399452	0.18829453309621502	chromosome-associated kinesin KIF4A-like protein
Medtr3g102170	1	LD	2	0.05366482422117653	0.18829453309621502	chromosome-associated kinesin KIF4A-like protein
Medtr3g102170	1	LD	4	0.3681383938563247	0.18829453309621502	chromosome-associated kinesin KIF4A-like protein
Medtr3g102170	1	SD	0	0.3263752056072057	0.18829453309621502	chromosome-associated kinesin KIF4A-like protein
Medtr3g102170	1	SD	2	-0.8796848312289742	0.18829453309621502	chromosome-associated kinesin KIF4A-like protein
Medtr3g102170	1	SD	4	-1.3436049949956783	0.18829453309621502	chromosome-associated kinesin KIF4A-like protein
Medtr3g102730	1	LD	0	0.7351290136683902	0.20147412163942285	3-oxo-delta(4,5)-steroid 5-beta-reductase-like protein
Medtr3g102730	1	LD	2	0.8269764513245889	0.20147412163942285	3-oxo-delta(4,5)-steroid 5-beta-reductase-like protein
Medtr3g102730	1	LD	4	1.1083985333353885	0.20147412163942285	3-oxo-delta(4,5)-steroid 5-beta-reductase-like protein
Medtr3g102730	1	SD	0	-0.777898008730404	0.20147412163942285	3-oxo-delta(4,5)-steroid 5-beta-reductase-like protein
Medtr3g102730	1	SD	2	-0.6714903808237987	0.20147412163942285	3-oxo-delta(4,5)-steroid 5-beta-reductase-like protein
Medtr3g102730	1	SD	4	-1.221115608774153	0.20147412163942285	3-oxo-delta(4,5)-steroid 5-beta-reductase-like protein
Medtr3g103500	1	LD	0	0.6496550332494666	0.35215225693762614	xyloglucan glycosyltransferase
Medtr3g103500	1	LD	2	0.26115295289734525	0.35215225693762614	xyloglucan glycosyltransferase
Medtr3g103500	1	LD	4	1.0529467628339786	0.35215225693762614	xyloglucan glycosyltransferase
Medtr3g103500	1	SD	0	0.17429054977959776	0.35215225693762614	xyloglucan glycosyltransferase
Medtr3g103500	1	SD	2	-0.33245814368979076	0.35215225693762614	xyloglucan glycosyltransferase
Medtr3g103500	1	SD	4	-1.8055871550705995	0.35215225693762614	xyloglucan glycosyltransferase
Medtr3g104570	1	LD	0	0.9547232984594423	0.3842166242723354	IQ calmodulin-binding motif protein
Medtr3g104570	1	LD	2	0.8992873138974488	0.3842166242723354	IQ calmodulin-binding motif protein
Medtr3g104570	1	LD	4	0.26933626939576444	0.3842166242723354	IQ calmodulin-binding motif protein
Medtr3g104570	1	SD	0	-0.8925423812992456	0.3842166242723354	IQ calmodulin-binding motif protein
Medtr3g104570	1	SD	2	0.29376549085474624	0.3842166242723354	IQ calmodulin-binding motif protein
Medtr3g104570	1	SD	4	-1.5245699913081554	0.3842166242723354	IQ calmodulin-binding motif protein
Medtr3g107707	1	LD	0	1.1189345891555564	0.6588429349645084	GTP-binding nuclear Ran-like protein
Medtr3g107707	1	LD	2	0.5847633408103943	0.6588429349645084	GTP-binding nuclear Ran-like protein
Medtr3g107707	1	LD	4	-0.10207298557394455	0.6588429349645084	GTP-binding nuclear Ran-like protein
Medtr3g107707	1	SD	0	0.17997055149165087	0.6588429349645084	GTP-binding nuclear Ran-like protein
Medtr3g107707	1	SD	2	0.051589558628807264	0.6588429349645084	GTP-binding nuclear Ran-like protein
Medtr3g107707	1	SD	4	-1.83318505451246	0.6588429349645084	GTP-binding nuclear Ran-like protein
Medtr3g107950	1	LD	0	1.3227430150310377	0.14401203644659882	TIFY-like protein
Medtr3g107950	1	LD	2	-0.07258816118398807	0.14401203644659882	TIFY-like protein
Medtr3g107950	1	LD	4	-0.19787793382758057	0.14401203644659882	TIFY-like protein
Medtr3g107950	1	SD	0	-0.9504353890939116	0.14401203644659882	TIFY-like protein
Medtr3g107950	1	SD	2	1.0208564783696175	0.14401203644659882	TIFY-like protein
Medtr3g107950	1	SD	4	-1.122698009295173	0.14401203644659882	TIFY-like protein
Medtr3g108800	1	LD	0	0.8388194512973345	0.7336879408637238	plasma membrane H+-ATPase
Medtr3g108800	1	LD	2	0.8376260791119882	0.7336879408637238	plasma membrane H+-ATPase
Medtr3g108800	1	LD	4	-0.1511114256841839	0.7336879408637238	plasma membrane H+-ATPase
Medtr3g108800	1	SD	0	0.14161538528286516	0.7336879408637238	plasma membrane H+-ATPase
Medtr3g108800	1	SD	2	0.20636048191337655	0.7336879408637238	plasma membrane H+-ATPase
Medtr3g108800	1	SD	4	-1.8733099719213777	0.7336879408637238	plasma membrane H+-ATPase
Medtr3g108860	1	LD	0	0.8460718293423034	0.7479975855071924	galactose oxidase/kelch repeat protein
Medtr3g108860	1	LD	2	0.820476024478655	0.7479975855071924	galactose oxidase/kelch repeat protein
Medtr3g108860	1	LD	4	-0.00944600518469958	0.7479975855071924	galactose oxidase/kelch repeat protein
Medtr3g108860	1	SD	0	0.3131354902317527	0.7479975855071924	galactose oxidase/kelch repeat protein
Medtr3g108860	1	SD	2	-0.09857456312637435	0.7479975855071924	galactose oxidase/kelch repeat protein
Medtr3g108860	1	SD	4	-1.8716627757416358	0.7479975855071924	galactose oxidase/kelch repeat protein
Medtr3g110065	1	LD	0	0.6284201335710932	0.577253078409217	aspartate aminotransferase
Medtr3g110065	1	LD	2	0.9512633445877594	0.577253078409217	aspartate aminotransferase
Medtr3g110065	1	LD	4	0.4768696173721986	0.577253078409217	aspartate aminotransferase
Medtr3g110065	1	SD	0	-0.5282538024896506	0.577253078409217	aspartate aminotransferase
Medtr3g110065	1	SD	2	0.24229958433828053	0.577253078409217	aspartate aminotransferase
Medtr3g110065	1	SD	4	-1.7705988773796886	0.577253078409217	aspartate aminotransferase
Medtr3g111830	1	LD	0	1.4979444282359564	0.32255680577232126	CBS domain protein
Medtr3g111830	1	LD	2	0.501376932950444	0.32255680577232126	CBS domain protein
Medtr3g111830	1	LD	4	-0.4363518871427361	0.32255680577232126	CBS domain protein
Medtr3g111830	1	SD	0	-0.2859722655234571	0.32255680577232126	CBS domain protein
Medtr3g111830	1	SD	2	0.20329698246989383	0.32255680577232126	CBS domain protein
Medtr3g111830	1	SD	4	-1.4802941909901048	0.32255680577232126	CBS domain protein
Medtr3g111840	1	LD	0	1.1649293717837552	0.23490700242298568	leucine carboxyl methyltransferase
Medtr3g111840	1	LD	2	1.1621513292939056	0.23490700242298568	leucine carboxyl methyltransferase
Medtr3g111840	1	LD	4	-0.27792286749474554	0.23490700242298568	leucine carboxyl methyltransferase
Medtr3g111840	1	SD	0	-0.9177828356147154	0.23490700242298568	leucine carboxyl methyltransferase
Medtr3g111840	1	SD	2	0.03961106368421054	0.23490700242298568	leucine carboxyl methyltransferase
Medtr3g111840	1	SD	4	-1.1709860616524133	0.23490700242298568	leucine carboxyl methyltransferase
Medtr3g112070	1	LD	0	0.9437303631586462	0.6256358259892784	glucose-1-phosphate adenylyltransferase family protein
Medtr3g112070	1	LD	2	0.6924232499626257	0.6256358259892784	glucose-1-phosphate adenylyltransferase family protein
Medtr3g112070	1	LD	4	0.25492365486400764	0.6256358259892784	glucose-1-phosphate adenylyltransferase family protein
Medtr3g112070	1	SD	0	0.3488092058471402	0.6256358259892784	glucose-1-phosphate adenylyltransferase family protein
Medtr3g112070	1	SD	2	-0.4363046610436999	0.6256358259892784	glucose-1-phosphate adenylyltransferase family protein
Medtr3g112070	1	SD	4	-1.8035818127887215	0.6256358259892784	glucose-1-phosphate adenylyltransferase family protein
Medtr3g113920	1	LD	0	0.19068104388497578	0.30663905736311103	ER lumen protein retaining receptor-like protein
Medtr3g113920	1	LD	2	1.2251579324393942	0.30663905736311103	ER lumen protein retaining receptor-like protein
Medtr3g113920	1	LD	4	-0.38513218477299005	0.30663905736311103	ER lumen protein retaining receptor-like protein
Medtr3g113920	1	SD	0	0.03508963519198051	0.30663905736311103	ER lumen protein retaining receptor-like protein
Medtr3g113920	1	SD	2	0.6386626442469895	0.30663905736311103	ER lumen protein retaining receptor-like protein
Medtr3g113920	1	SD	4	-1.7044590709903493	0.30663905736311103	ER lumen protein retaining receptor-like protein
Medtr3g113930	1	LD	0	0.8697590768147666	0.3466609319439174	transmembrane protein, putative
Medtr3g113930	1	LD	2	1.0052196953599888	0.3466609319439174	transmembrane protein, putative
Medtr3g113930	1	LD	4	-0.43991783879098173	0.3466609319439174	transmembrane protein, putative
Medtr3g113930	1	SD	0	-0.5402584726582241	0.3466609319439174	transmembrane protein, putative
Medtr3g113930	1	SD	2	0.6359523288072959	0.3466609319439174	transmembrane protein, putative
Medtr3g113930	1	SD	4	-1.5307547895328457	0.3466609319439174	transmembrane protein, putative
Medtr3g115370	1	LD	0	0.5863092904894153	0.7255864944792869	catalase heme-binding enzyme
Medtr3g115370	1	LD	2	1.1899745822637344	0.7255864944792869	catalase heme-binding enzyme
Medtr3g115370	1	LD	4	0.25016959208725026	0.7255864944792869	catalase heme-binding enzyme
Medtr3g115370	1	SD	0	-0.13575426453114328	0.7255864944792869	catalase heme-binding enzyme
Medtr3g115370	1	SD	2	-0.11715393146171332	0.7255864944792869	catalase heme-binding enzyme
Medtr3g115370	1	SD	4	-1.7735452688475757	0.7255864944792869	catalase heme-binding enzyme
Medtr3g115870	1	LD	0	1.4782882620118205	0.23239232151429587	F-box/kelch-repeat plant protein
Medtr3g115870	1	LD	2	-0.07563132463891041	0.23239232151429587	F-box/kelch-repeat plant protein
Medtr3g115870	1	LD	4	-0.2510058802709945	0.23239232151429587	F-box/kelch-repeat plant protein
Medtr3g115870	1	SD	0	-0.3698656935353875	0.23239232151429587	F-box/kelch-repeat plant protein
Medtr3g115870	1	SD	2	0.6823139517694243	0.23239232151429587	F-box/kelch-repeat plant protein
Medtr3g115870	1	SD	4	-1.4640993153359496	0.23239232151429587	F-box/kelch-repeat plant protein
Medtr3g118010	1	LD	0	0.7343383427585484	0.8338656080438122	major intrinsic protein (MIP) family transporter
Medtr3g118010	1	LD	2	0.78120046340983	0.8338656080438122	major intrinsic protein (MIP) family transporter
Medtr3g118010	1	LD	4	0.13747095224635492	0.8338656080438122	major intrinsic protein (MIP) family transporter
Medtr3g118010	1	SD	0	0.19050267208191024	0.8338656080438122	major intrinsic protein (MIP) family transporter
Medtr3g118010	1	SD	2	0.10196602804895223	0.8338656080438122	major intrinsic protein (MIP) family transporter
Medtr3g118010	1	SD	4	-1.9454784585455962	0.8338656080438122	major intrinsic protein (MIP) family transporter
Medtr3g118310	1	LD	0	1.0937008977310474	0.5742457580033686	hypothetical protein
Medtr3g118310	1	LD	2	0.6484435487404169	0.5742457580033686	hypothetical protein
Medtr3g118310	1	LD	4	-0.28061207845563646	0.5742457580033686	hypothetical protein
Medtr3g118310	1	SD	0	0.22075879250883473	0.5742457580033686	hypothetical protein
Medtr3g118310	1	SD	2	0.11823180975797926	0.5742457580033686	hypothetical protein
Medtr3g118310	1	SD	4	-1.8005229702826449	0.5742457580033686	hypothetical protein
Medtr3g435080	1	LD	0	0.53825682753587	0.6575355894264712	hypothetical protein
Medtr3g435080	1	LD	2	1.2985360524593605	0.6575355894264712	hypothetical protein
Medtr3g435080	1	LD	4	0.08332252786528319	0.6575355894264712	hypothetical protein
Medtr3g435080	1	SD	0	-0.045707640461353935	0.6575355894264712	hypothetical protein
Medtr3g435080	1	SD	2	-0.14399847625939535	0.6575355894264712	hypothetical protein
Medtr3g435080	1	SD	4	-1.7304092911397722	0.6575355894264712	hypothetical protein
Medtr3g435310	1	LD	0	0.31575487192809176	0.2728009179925879	UDP-glucosyltransferase family protein
Medtr3g435310	1	LD	2	1.0198326014664951	0.2728009179925879	UDP-glucosyltransferase family protein
Medtr3g435310	1	LD	4	1.0214425297002432	0.2728009179925879	UDP-glucosyltransferase family protein
Medtr3g435310	1	SD	0	-0.5846635273606658	0.2728009179925879	UDP-glucosyltransferase family protein
Medtr3g435310	1	SD	2	-0.21371666547097615	0.2728009179925879	UDP-glucosyltransferase family protein
Medtr3g435310	1	SD	4	-1.5586498102631885	0.2728009179925879	UDP-glucosyltransferase family protein
Medtr3g449390	1	LD	0	1.0977362530170083	0.16727175847037198	LRR receptor-like kinase family protein
Medtr3g449390	1	LD	2	0.8499668652467497	0.16727175847037198	LRR receptor-like kinase family protein
Medtr3g449390	1	LD	4	0.14261196556029726	0.16727175847037198	LRR receptor-like kinase family protein
Medtr3g449390	1	SD	0	-1.3288190607578234	0.16727175847037198	LRR receptor-like kinase family protein
Medtr3g449390	1	SD	2	0.32511850604215214	0.16727175847037198	LRR receptor-like kinase family protein
Medtr3g449390	1	SD	4	-1.0866145291083846	0.16727175847037198	LRR receptor-like kinase family protein
Medtr3g452790	1	LD	0	-0.20538544195161842	0.21725495717049956	LRR receptor-like kinase
Medtr3g452790	1	LD	2	1.6881754081922706	0.21725495717049956	LRR receptor-like kinase
Medtr3g452790	1	LD	4	0.17905201432179152	0.21725495717049956	LRR receptor-like kinase
Medtr3g452790	1	SD	0	0.23610940321513402	0.21725495717049956	LRR receptor-like kinase
Medtr3g452790	1	SD	2	-0.618095343652231	0.21725495717049956	LRR receptor-like kinase
Medtr3g452790	1	SD	4	-1.2798560401253463	0.21725495717049956	LRR receptor-like kinase
Medtr3g463270	1	LD	0	1.0856320955630858	0.3143240123508906	C2H2-like zinc finger protein
Medtr3g463270	1	LD	2	-0.1949964351148745	0.3143240123508906	C2H2-like zinc finger protein
Medtr3g463270	1	LD	4	0.3583280002866109	0.3143240123508906	C2H2-like zinc finger protein
Medtr3g463270	1	SD	0	-0.16955303561119237	0.3143240123508906	C2H2-like zinc finger protein
Medtr3g463270	1	SD	2	0.6939211517470808	0.3143240123508906	C2H2-like zinc finger protein
Medtr3g463270	1	SD	4	-1.773331776870709	0.3143240123508906	C2H2-like zinc finger protein
Medtr4g006010	1	LD	0	0.4032117989789421	0.664042548305835	xyloglucan glycosyltransferase
Medtr4g006010	1	LD	2	0.7979560109802483	0.664042548305835	xyloglucan glycosyltransferase
Medtr4g006010	1	LD	4	0.5434853636358048	0.664042548305835	xyloglucan glycosyltransferase
Medtr4g006010	1	SD	0	-0.02594213504778802	0.664042548305835	xyloglucan glycosyltransferase
Medtr4g006010	1	SD	2	0.24238249355781383	0.664042548305835	xyloglucan glycosyltransferase
Medtr4g006010	1	SD	4	-1.961093532105027	0.664042548305835	xyloglucan glycosyltransferase
Medtr4g009195	1	LD	0	0.7854635079255723	0.3274408985969339	hypothetical protein
Medtr4g009195	1	LD	2	1.0835403685333678	0.3274408985969339	hypothetical protein
Medtr4g009195	1	LD	4	-0.27134782625475823	0.3274408985969339	hypothetical protein
Medtr4g009195	1	SD	0	-0.7117553870339871	0.3274408985969339	hypothetical protein
Medtr4g009195	1	SD	2	0.6144880782497382	0.3274408985969339	hypothetical protein
Medtr4g009195	1	SD	4	-1.5003887414199326	0.3274408985969339	hypothetical protein
Medtr4g018750	1	LD	0	1.021105346868347	0.6109497336471663	uncoupling protein
Medtr4g018750	1	LD	2	0.4150873175689895	0.6109497336471663	uncoupling protein
Medtr4g018750	1	LD	4	0.5867671426626493	0.6109497336471663	uncoupling protein
Medtr4g018750	1	SD	0	0.06881156496026378	0.6109497336471663	uncoupling protein
Medtr4g018750	1	SD	2	-0.2558660844618887	0.6109497336471663	uncoupling protein
Medtr4g018750	1	SD	4	-1.835905287598362	0.6109497336471663	uncoupling protein
Medtr4g019080	1	LD	0	1.0838495323278392	0.3243062089115368	legume lectin beta domain protein
Medtr4g019080	1	LD	2	0.858801751868098	0.3243062089115368	legume lectin beta domain protein
Medtr4g019080	1	LD	4	0.6450380173128225	0.3243062089115368	legume lectin beta domain protein
Medtr4g019080	1	SD	0	-0.7395778027667288	0.3243062089115368	legume lectin beta domain protein
Medtr4g019080	1	SD	2	-0.4674802812139857	0.3243062089115368	legume lectin beta domain protein
Medtr4g019080	1	SD	4	-1.380631217528049	0.3243062089115368	legume lectin beta domain protein
Medtr4g021410	1	LD	0	1.3704282095959608	0.316809385613806	aldo/keto reductase family oxidoreductase
Medtr4g021410	1	LD	2	0.802434655431356	0.316809385613806	aldo/keto reductase family oxidoreductase
Medtr4g021410	1	LD	4	-0.1409753681127831	0.316809385613806	aldo/keto reductase family oxidoreductase
Medtr4g021410	1	SD	0	-0.7539076472564802	0.316809385613806	aldo/keto reductase family oxidoreductase
Medtr4g021410	1	SD	2	0.09352563918105757	0.316809385613806	aldo/keto reductase family oxidoreductase
Medtr4g021410	1	SD	4	-1.371505488839111	0.316809385613806	aldo/keto reductase family oxidoreductase
Medtr4g024940	1	LD	0	1.3100212771238533	0.2897550301888804	arginase family protein
Medtr4g024940	1	LD	2	0.9070986900764324	0.2897550301888804	arginase family protein
Medtr4g024940	1	LD	4	-0.7282580824946316	0.2897550301888804	arginase family protein
Medtr4g024940	1	SD	0	-0.07927995446107675	0.2897550301888804	arginase family protein
Medtr4g024940	1	SD	2	-0.022548169260620667	0.2897550301888804	arginase family protein
Medtr4g024940	1	SD	4	-1.3870337609839547	0.2897550301888804	arginase family protein
Medtr4g029020	1	LD	0	1.5171340692862627	0.2817674774342427	CBL-interacting kinase
Medtr4g029020	1	LD	2	0.19090087261108937	0.2817674774342427	CBL-interacting kinase
Medtr4g029020	1	LD	4	-0.43826374398646484	0.2817674774342427	CBL-interacting kinase
Medtr4g029020	1	SD	0	0.008708152490047876	0.2817674774342427	CBL-interacting kinase
Medtr4g029020	1	SD	2	0.26973100824691604	0.2817674774342427	CBL-interacting kinase
Medtr4g029020	1	SD	4	-1.5482103586478513	0.2817674774342427	CBL-interacting kinase
Medtr4g036575	1	LD	0	1.256478375547667	0.42856666019022044	LRR receptor-like kinase family protein
Medtr4g036575	1	LD	2	0.46228542768214165	0.42856666019022044	LRR receptor-like kinase family protein
Medtr4g036575	1	LD	4	0.5867698270534168	0.42856666019022044	LRR receptor-like kinase family protein
Medtr4g036575	1	SD	0	-0.17133551127657443	0.42856666019022044	LRR receptor-like kinase family protein
Medtr4g036575	1	SD	2	-0.5396055608782809	0.42856666019022044	LRR receptor-like kinase family protein
Medtr4g036575	1	SD	4	-1.5945925581283669	0.42856666019022044	LRR receptor-like kinase family protein
Medtr4g036815	1	LD	0	1.1398109165966668	0.23963362551930376	F-box-like protein
Medtr4g036815	1	LD	2	1.1356258558788037	0.23963362551930376	F-box-like protein
Medtr4g036815	1	LD	4	-0.320235936173321	0.23963362551930376	F-box-like protein
Medtr4g036815	1	SD	0	-0.9242614130608802	0.23963362551930376	F-box-like protein
Medtr4g036815	1	SD	2	0.1638522769017389	0.23963362551930376	F-box-like protein
Medtr4g036815	1	SD	4	-1.1947917001430075	0.23963362551930376	F-box-like protein
Medtr4g045767	1	LD	0	1.0612459714742954	0.34931475108906557	phototropic-responsive NPH3 family protein
Medtr4g045767	1	LD	2	0.7371923176303408	0.34931475108906557	phototropic-responsive NPH3 family protein
Medtr4g045767	1	LD	4	0.11673773657343797	0.34931475108906557	phototropic-responsive NPH3 family protein
Medtr4g045767	1	SD	0	-0.8869144305911749	0.34931475108906557	phototropic-responsive NPH3 family protein
Medtr4g045767	1	SD	2	0.48621879498905635	0.34931475108906557	phototropic-responsive NPH3 family protein
Medtr4g045767	1	SD	4	-1.5144803900759556	0.34931475108906557	phototropic-responsive NPH3 family protein
Medtr4g046033	1	LD	0	1.3347045889337559	0.3352424412189963	hypothetical protein
Medtr4g046033	1	LD	2	0.7446394260139912	0.3352424412189963	hypothetical protein
Medtr4g046033	1	LD	4	0.3377868811924755	0.3352424412189963	hypothetical protein
Medtr4g046033	1	SD	0	-0.7169670176692985	0.3352424412189963	hypothetical protein
Medtr4g046033	1	SD	2	-0.3066412814149648	0.3352424412189963	hypothetical protein
Medtr4g046033	1	SD	4	-1.3935225970559528	0.3352424412189963	hypothetical protein
Medtr4g053520	1	LD	0	0.6208296212767643	0.5958963709914675	CAZy family GT29 glycosyltransferase
Medtr4g053520	1	LD	2	0.6735859130062587	0.5958963709914675	CAZy family GT29 glycosyltransferase
Medtr4g053520	1	LD	4	-0.015293095246863939	0.5958963709914675	CAZy family GT29 glycosyltransferase
Medtr4g053520	1	SD	0	0.4862101045054628	0.5958963709914675	CAZy family GT29 glycosyltransferase
Medtr4g053520	1	SD	2	0.20499612070579623	0.5958963709914675	CAZy family GT29 glycosyltransferase
Medtr4g053520	1	SD	4	-1.9703286642474156	0.5958963709914675	CAZy family GT29 glycosyltransferase
Medtr4g054980	1	LD	0	0.8677206798781035	0.8102183763928182	DNA polymerase epsilon catalytic subunit A
Medtr4g054980	1	LD	2	0.8511086986943907	0.8102183763928182	DNA polymerase epsilon catalytic subunit A
Medtr4g054980	1	LD	4	0.2214999289642458	0.8102183763928182	DNA polymerase epsilon catalytic subunit A
Medtr4g054980	1	SD	0	0.12868018541863996	0.8102183763928182	DNA polymerase epsilon catalytic subunit A
Medtr4g054980	1	SD	2	-0.22313126431970765	0.8102183763928182	DNA polymerase epsilon catalytic subunit A
Medtr4g054980	1	SD	4	-1.845878228635673	0.8102183763928182	DNA polymerase epsilon catalytic subunit A
Medtr4g058970	1	LD	0	0.5865841851565334	0.2515855218726113	class III homeodomain leucine zipper protein
Medtr4g058970	1	LD	2	0.8649569905385122	0.2515855218726113	class III homeodomain leucine zipper protein
Medtr4g058970	1	LD	4	-0.35294150006368824	0.2515855218726113	class III homeodomain leucine zipper protein
Medtr4g058970	1	SD	0	-0.5477853811060018	0.2515855218726113	class III homeodomain leucine zipper protein
Medtr4g058970	1	SD	2	1.0152193824691857	0.2515855218726113	class III homeodomain leucine zipper protein
Medtr4g058970	1	SD	4	-1.566033676994539	0.2515855218726113	class III homeodomain leucine zipper protein
Medtr4g062570	1	LD	0	1.189436001806297	0.5657794480557293	nutrient reservoir protein, putative
Medtr4g062570	1	LD	2	0.6504741381541747	0.5657794480557293	nutrient reservoir protein, putative
Medtr4g062570	1	LD	4	4.6598141061876904e-4	0.5657794480557293	nutrient reservoir protein, putative
Medtr4g062570	1	SD	0	0.24387701411064602	0.5657794480557293	nutrient reservoir protein, putative
Medtr4g062570	1	SD	2	-0.35999988901223745	0.5657794480557293	nutrient reservoir protein, putative
Medtr4g062570	1	SD	4	-1.7242532464695004	0.5657794480557293	nutrient reservoir protein, putative
Medtr4g063930	1	LD	0	0.6561733850237959	0.42085389737426765	kinase 1B
Medtr4g063930	1	LD	2	0.18243633175091767	0.42085389737426765	kinase 1B
Medtr4g063930	1	LD	4	0.2192246295638288	0.42085389737426765	kinase 1B
Medtr4g063930	1	SD	0	0.4732924647381668	0.42085389737426765	kinase 1B
Medtr4g063930	1	SD	2	0.477801710278272	0.42085389737426765	kinase 1B
Medtr4g063930	1	SD	4	-2.008928521354982	0.42085389737426765	kinase 1B
Medtr4g068050	1	LD	0	1.2666253941383157	0.35374126602855016	DUF936 family protein
Medtr4g068050	1	LD	2	0.2726930872351979	0.35374126602855016	DUF936 family protein
Medtr4g068050	1	LD	4	-0.36905709525048763	0.35374126602855016	DUF936 family protein
Medtr4g068050	1	SD	0	0.25616863936834144	0.35374126602855016	DUF936 family protein
Medtr4g068050	1	SD	2	0.31199759226263707	0.35374126602855016	DUF936 family protein
Medtr4g068050	1	SD	4	-1.7384276177540023	0.35374126602855016	DUF936 family protein
Medtr4g069940	1	LD	0	0.6462591920244325	0.670945165834449	glucan endo-1,3-beta-glucosidase-like protein
Medtr4g069940	1	LD	2	0.47065581002593615	0.670945165834449	glucan endo-1,3-beta-glucosidase-like protein
Medtr4g069940	1	LD	4	0.48562031338526196	0.670945165834449	glucan endo-1,3-beta-glucosidase-like protein
Medtr4g069940	1	SD	0	0.29213157138118107	0.670945165834449	glucan endo-1,3-beta-glucosidase-like protein
Medtr4g069940	1	SD	2	0.11209633610571314	0.670945165834449	glucan endo-1,3-beta-glucosidase-like protein
Medtr4g069940	1	SD	4	-2.006763222922524	0.670945165834449	glucan endo-1,3-beta-glucosidase-like protein
Medtr4g070420	1	LD	0	0.8724457045191418	0.43355769499486274	hypothetical protein
Medtr4g070420	1	LD	2	0.5731870464405335	0.43355769499486274	hypothetical protein
Medtr4g070420	1	LD	4	-0.2630919116215132	0.43355769499486274	hypothetical protein
Medtr4g070420	1	SD	0	0.555959509830358	0.43355769499486274	hypothetical protein
Medtr4g070420	1	SD	2	0.13593514163804749	0.43355769499486274	hypothetical protein
Medtr4g070420	1	SD	4	-1.8744354908065646	0.43355769499486274	hypothetical protein
Medtr4g071150	1	LD	0	0.9054132230321063	0.6711629560270225	core histone H2A/H2B/H3/H4
Medtr4g071150	1	LD	2	0.37459545140919187	0.6711629560270225	core histone H2A/H2B/H3/H4
Medtr4g071150	1	LD	4	0.24384780692281396	0.6711629560270225	core histone H2A/H2B/H3/H4
Medtr4g071150	1	SD	0	0.12108369489640769	0.6711629560270225	core histone H2A/H2B/H3/H4
Medtr4g071150	1	SD	2	0.3205233583718029	0.6711629560270225	core histone H2A/H2B/H3/H4
Medtr4g071150	1	SD	4	-1.9654635346323233	0.6711629560270225	core histone H2A/H2B/H3/H4
Medtr4g073240	1	LD	0	0.7849109880356547	0.6274043479510181	ubiquitin-conjugating enzyme E2
Medtr4g073240	1	LD	2	1.0659303620904845	0.6274043479510181	ubiquitin-conjugating enzyme E2
Medtr4g073240	1	LD	4	0.45673346127842196	0.6274043479510181	ubiquitin-conjugating enzyme E2
Medtr4g073240	1	SD	0	-0.19709906457447732	0.6274043479510181	ubiquitin-conjugating enzyme E2
Medtr4g073240	1	SD	2	-0.433466303966898	0.6274043479510181	ubiquitin-conjugating enzyme E2
Medtr4g073240	1	SD	4	-1.6770094428631928	0.6274043479510181	ubiquitin-conjugating enzyme E2
Medtr4g074660	1	LD	0	-0.32782169267765665	0.2371745034553251	transmembrane protein, putative
Medtr4g074660	1	LD	2	0.7511204740391012	0.2371745034553251	transmembrane protein, putative
Medtr4g074660	1	LD	4	0.49909330740445934	0.2371745034553251	transmembrane protein, putative
Medtr4g074660	1	SD	0	0.7168775317039121	0.2371745034553251	transmembrane protein, putative
Medtr4g074660	1	SD	2	0.2343436055862577	0.2371745034553251	transmembrane protein, putative
Medtr4g074660	1	SD	4	-1.8736132260560738	0.2371745034553251	transmembrane protein, putative
Medtr4g077760	1	LD	0	0.44428310662153886	0.4076702773719921	GRAS family transcription factor
Medtr4g077760	1	LD	2	0.568314703847178	0.4076702773719921	GRAS family transcription factor
Medtr4g077760	1	LD	4	0.1239208000955426	0.4076702773719921	GRAS family transcription factor
Medtr4g077760	1	SD	0	-0.10032352212782718	0.4076702773719921	GRAS family transcription factor
Medtr4g077760	1	SD	2	0.8814308788806975	0.4076702773719921	GRAS family transcription factor
Medtr4g077760	1	SD	4	-1.9176259673171296	0.4076702773719921	GRAS family transcription factor
Medtr4g081130	1	LD	0	0.3020178297749488	0.3289440402338062	thiazole biosynthetic enzyme
Medtr4g081130	1	LD	2	1.3506179999044252	0.3289440402338062	thiazole biosynthetic enzyme
Medtr4g081130	1	LD	4	-0.36933618658208156	0.3289440402338062	thiazole biosynthetic enzyme
Medtr4g081130	1	SD	0	-0.2085490126172297	0.3289440402338062	thiazole biosynthetic enzyme
Medtr4g081130	1	SD	2	0.5413206290813868	0.3289440402338062	thiazole biosynthetic enzyme
Medtr4g081130	1	SD	4	-1.6160712595614455	0.3289440402338062	thiazole biosynthetic enzyme
Medtr4g083540	1	LD	0	0.976535666141684	0.6331464403989046	SBP (S-ribonuclease-binding protein) family protein
Medtr4g083540	1	LD	2	0.4969183445312999	0.6331464403989046	SBP (S-ribonuclease-binding protein) family protein
Medtr4g083540	1	LD	4	0.3422622650431717	0.6331464403989046	SBP (S-ribonuclease-binding protein) family protein
Medtr4g083540	1	SD	0	0.3409255216918234	0.6331464403989046	SBP (S-ribonuclease-binding protein) family protein
Medtr4g083540	1	SD	2	-0.2907535488714176	0.6331464403989046	SBP (S-ribonuclease-binding protein) family protein
Medtr4g083540	1	SD	4	-1.8658882485365624	0.6331464403989046	SBP (S-ribonuclease-binding protein) family protein
Medtr4g084320	1	LD	0	0.999798884950904	0.6372589320204398	surface antigen family protein, putative
Medtr4g084320	1	LD	2	0.3898100395298519	0.6372589320204398	surface antigen family protein, putative
Medtr4g084320	1	LD	4	0.2152128399762329	0.6372589320204398	surface antigen family protein, putative
Medtr4g084320	1	SD	0	-0.1177296863118438	0.6372589320204398	surface antigen family protein, putative
Medtr4g084320	1	SD	2	0.41458867950767103	0.6372589320204398	surface antigen family protein, putative
Medtr4g084320	1	SD	4	-1.9016807576528267	0.6372589320204398	surface antigen family protein, putative
Medtr4g084950	1	LD	0	0.38835439704388663	0.544696969596612	transmembrane protein, putative
Medtr4g084950	1	LD	2	0.9497552695004652	0.544696969596612	transmembrane protein, putative
Medtr4g084950	1	LD	4	-0.08401044340641863	0.544696969596612	transmembrane protein, putative
Medtr4g084950	1	SD	0	0.1534668451468887	0.544696969596612	transmembrane protein, putative
Medtr4g084950	1	SD	2	0.5057447342239667	0.544696969596612	transmembrane protein, putative
Medtr4g084950	1	SD	4	-1.9133108025087886	0.544696969596612	transmembrane protein, putative
Medtr4g087040	1	LD	0	0.730851263310521	0.30193681979412373	kinesin motor domain protein
Medtr4g087040	1	LD	2	0.9857286130462571	0.30193681979412373	kinesin motor domain protein
Medtr4g087040	1	LD	4	0.11687779498884804	0.30193681979412373	kinesin motor domain protein
Medtr4g087040	1	SD	0	0.5952310242224976	0.30193681979412373	kinesin motor domain protein
Medtr4g087040	1	SD	2	-0.9168794328859313	0.30193681979412373	kinesin motor domain protein
Medtr4g087040	1	SD	4	-1.5118092626821917	0.30193681979412373	kinesin motor domain protein
Medtr4g087380	1	LD	0	0.2753834234444185	0.28480494751124635	hypothetical protein
Medtr4g087380	1	LD	2	1.1518253516051233	0.28480494751124635	hypothetical protein
Medtr4g087380	1	LD	4	0.6168612561831344	0.28480494751124635	hypothetical protein
Medtr4g087380	1	SD	0	0.3809039122903051	0.28480494751124635	hypothetical protein
Medtr4g087380	1	SD	2	-0.9559646371284517	0.28480494751124635	hypothetical protein
Medtr4g087380	1	SD	4	-1.4690093063945302	0.28480494751124635	hypothetical protein
Medtr4g088150	1	LD	0	0.2510373126318396	0.31951251173427564	core histone H2A/H2B/H3/H4
Medtr4g088150	1	LD	2	0.8298172824055877	0.31951251173427564	core histone H2A/H2B/H3/H4
Medtr4g088150	1	LD	4	0.8466539915568176	0.31951251173427564	core histone H2A/H2B/H3/H4
Medtr4g088150	1	SD	0	0.45757460777941333	0.31951251173427564	core histone H2A/H2B/H3/H4
Medtr4g088150	1	SD	2	-0.7037291994603627	0.31951251173427564	core histone H2A/H2B/H3/H4
Medtr4g088150	1	SD	4	-1.6813539949132932	0.31951251173427564	core histone H2A/H2B/H3/H4
Medtr4g088385	1	LD	0	1.1532561883419903	0.5352611003712822	hypothetical protein
Medtr4g088385	1	LD	2	0.3403854730712135	0.5352611003712822	hypothetical protein
Medtr4g088385	1	LD	4	0.587481896104537	0.5352611003712822	hypothetical protein
Medtr4g088385	1	SD	0	-0.018701876021450934	0.5352611003712822	hypothetical protein
Medtr4g088385	1	SD	2	-0.2957308752825027	0.5352611003712822	hypothetical protein
Medtr4g088385	1	SD	4	-1.7666908062137903	0.5352611003712822	hypothetical protein
Medtr4g088735	1	LD	0	0.7364851271420193	0.8503074750144444	pollen Ole e I family allergen
Medtr4g088735	1	LD	2	0.9118509124609051	0.8503074750144444	pollen Ole e I family allergen
Medtr4g088735	1	LD	4	0.15150024235839207	0.8503074750144444	pollen Ole e I family allergen
Medtr4g088735	1	SD	0	-0.04277896836588817	0.8503074750144444	pollen Ole e I family allergen
Medtr4g088735	1	SD	2	0.1357962432575198	0.8503074750144444	pollen Ole e I family allergen
Medtr4g088735	1	SD	4	-1.8928535568529494	0.8503074750144444	pollen Ole e I family allergen
Medtr4g088870	1	LD	0	0.3939895523181065	0.5910897221734049	E3 ubiquitin-protein ligase RMA1H1-like protein
Medtr4g088870	1	LD	2	1.029849901234197	0.5910897221734049	E3 ubiquitin-protein ligase RMA1H1-like protein
Medtr4g088870	1	LD	4	0.23870770157383106	0.5910897221734049	E3 ubiquitin-protein ligase RMA1H1-like protein
Medtr4g088870	1	SD	0	0.4526916708328258	0.5910897221734049	E3 ubiquitin-protein ligase RMA1H1-like protein
Medtr4g088870	1	SD	2	-0.25601082628086863	0.5910897221734049	E3 ubiquitin-protein ligase RMA1H1-like protein
Medtr4g088870	1	SD	4	-1.8592279996780932	0.5910897221734049	E3 ubiquitin-protein ligase RMA1H1-like protein
Medtr4g089060	1	LD	0	0.746941367013004	0.6792577473095486	epoxide hydrolase-like protein
Medtr4g089060	1	LD	2	0.9616834145436415	0.6792577473095486	epoxide hydrolase-like protein
Medtr4g089060	1	LD	4	-0.2085839550042001	0.6792577473095486	epoxide hydrolase-like protein
Medtr4g089060	1	SD	0	0.24303503866848167	0.6792577473095486	epoxide hydrolase-like protein
Medtr4g089060	1	SD	2	0.10199007730316736	0.6792577473095486	epoxide hydrolase-like protein
Medtr4g089060	1	SD	4	-1.8450659425240974	0.6792577473095486	epoxide hydrolase-like protein
Medtr4g089080	1	LD	0	1.0931716520325767	0.40877825871953877	transmembrane protein, putative
Medtr4g089080	1	LD	2	0.8901896435669803	0.40877825871953877	transmembrane protein, putative
Medtr4g089080	1	LD	4	0.25558833160114897	0.40877825871953877	transmembrane protein, putative
Medtr4g089080	1	SD	0	-0.8338642787388784	0.40877825871953877	transmembrane protein, putative
Medtr4g089080	1	SD	2	0.09267763764499726	0.40877825871953877	transmembrane protein, putative
Medtr4g089080	1	SD	4	-1.497762986106825	0.40877825871953877	transmembrane protein, putative
Medtr4g090520	1	LD	0	0.4863313247069502	0.651088522602067	Novel GRP family
Medtr4g090520	1	LD	2	0.7973495847185527	0.651088522602067	Novel GRP family
Medtr4g090520	1	LD	4	0.07486305658630608	0.651088522602067	Novel GRP family
Medtr4g090520	1	SD	0	0.4066148741834853	0.651088522602067	Novel GRP family
Medtr4g090520	1	SD	2	0.21261062817010906	0.651088522602067	Novel GRP family
Medtr4g090520	1	SD	4	-1.9777694683653984	0.651088522602067	Novel GRP family
Medtr4g091240	1	LD	0	0.5535219111923805	0.6464599752174448	NAD(P)H dehydrogenase B2
Medtr4g091240	1	LD	2	0.7748582401644902	0.6464599752174448	NAD(P)H dehydrogenase B2
Medtr4g091240	1	LD	4	0.5522835318624887	0.6464599752174448	NAD(P)H dehydrogenase B2
Medtr4g091240	1	SD	0	-0.2809274992017935	0.6464599752174448	NAD(P)H dehydrogenase B2
Medtr4g091240	1	SD	2	0.3023326412692582	0.6464599752174448	NAD(P)H dehydrogenase B2
Medtr4g091240	1	SD	4	-1.902068825286824	0.6464599752174448	NAD(P)H dehydrogenase B2
Medtr4g091900	1	LD	0	1.43786233186026	0.42384055548796573	NAD(P)H:quinone oxidoreductase, type IV protein
Medtr4g091900	1	LD	2	0.5747825206024071	0.42384055548796573	NAD(P)H:quinone oxidoreductase, type IV protein
Medtr4g091900	1	LD	4	-0.2962580283871137	0.42384055548796573	NAD(P)H:quinone oxidoreductase, type IV protein
Medtr4g091900	1	SD	0	-0.12646071602496908	0.42384055548796573	NAD(P)H:quinone oxidoreductase, type IV protein
Medtr4g091900	1	SD	2	-0.00931576611057485	0.42384055548796573	NAD(P)H:quinone oxidoreductase, type IV protein
Medtr4g091900	1	SD	4	-1.580610341940013	0.42384055548796573	NAD(P)H:quinone oxidoreductase, type IV protein
Medtr4g092800	1	LD	0	1.3136710191241248	0.4440505594647409	methionine sulfoxide reductase B 2
Medtr4g092800	1	LD	2	0.6667391440799243	0.4440505594647409	methionine sulfoxide reductase B 2
Medtr4g092800	1	LD	4	0.3203238109427896	0.4440505594647409	methionine sulfoxide reductase B 2
Medtr4g092800	1	SD	0	-0.19979404840285925	0.4440505594647409	methionine sulfoxide reductase B 2
Medtr4g092800	1	SD	2	-0.5604556386741015	0.4440505594647409	methionine sulfoxide reductase B 2
Medtr4g092800	1	SD	4	-1.5404842870698947	0.4440505594647409	methionine sulfoxide reductase B 2
Medtr4g094420	1	LD	0	0.92370911706068	0.4751015143800522	DUF1644 family protein
Medtr4g094420	1	LD	2	0.5012916913493597	0.4751015143800522	DUF1644 family protein
Medtr4g094420	1	LD	4	-0.252039474671844	0.4751015143800522	DUF1644 family protein
Medtr4g094420	1	SD	0	0.040063846192713796	0.4751015143800522	DUF1644 family protein
Medtr4g094420	1	SD	2	0.6373973856970291	0.4751015143800522	DUF1644 family protein
Medtr4g094420	1	SD	4	-1.8504225656279314	0.4751015143800522	DUF1644 family protein
Medtr4g094985	1	LD	0	1.2418607779273978	0.36996279636273216	cadmium/zinc-transporting ATPase, putative
Medtr4g094985	1	LD	2	0.8002951421825677	0.36996279636273216	cadmium/zinc-transporting ATPase, putative
Medtr4g094985	1	LD	4	-0.1369700658454174	0.36996279636273216	cadmium/zinc-transporting ATPase, putative
Medtr4g094985	1	SD	0	0.2643247033277944	0.36996279636273216	cadmium/zinc-transporting ATPase, putative
Medtr4g094985	1	SD	2	-0.6515733792636309	0.36996279636273216	cadmium/zinc-transporting ATPase, putative
Medtr4g094985	1	SD	4	-1.517937178328698	0.36996279636273216	cadmium/zinc-transporting ATPase, putative
Medtr4g097160	1	LD	0	1.4367814361512967	0.362257902471733	NADH-ubiquinone oxidoreductase 18 kDa subunit
Medtr4g097160	1	LD	2	0.6139710584449537	0.362257902471733	NADH-ubiquinone oxidoreductase 18 kDa subunit
Medtr4g097160	1	LD	4	0.2214351727846863	0.362257902471733	NADH-ubiquinone oxidoreductase 18 kDa subunit
Medtr4g097160	1	SD	0	-0.25176307285471017	0.362257902471733	NADH-ubiquinone oxidoreductase 18 kDa subunit
Medtr4g097160	1	SD	2	-0.5600885962428669	0.362257902471733	NADH-ubiquinone oxidoreductase 18 kDa subunit
Medtr4g097160	1	SD	4	-1.4603359982833628	0.362257902471733	NADH-ubiquinone oxidoreductase 18 kDa subunit
Medtr4g097180	1	LD	0	0.8655149265588549	0.3330694902260972	hypothetical protein
Medtr4g097180	1	LD	2	-0.0291331332993746	0.3330694902260972	hypothetical protein
Medtr4g097180	1	LD	4	0.2915848789603492	0.3330694902260972	hypothetical protein
Medtr4g097180	1	SD	0	0.6521190474351828	0.3330694902260972	hypothetical protein
Medtr4g097180	1	SD	2	0.14808083080911993	0.3330694902260972	hypothetical protein
Medtr4g097180	1	SD	4	-1.928166550464137	0.3330694902260972	hypothetical protein
Medtr4g099130	1	LD	0	0.7788127767250999	0.5044508732877749	receptor-like kinase plant
Medtr4g099130	1	LD	2	0.7713128725975397	0.5044508732877749	receptor-like kinase plant
Medtr4g099130	1	LD	4	0.667742933444994	0.5044508732877749	receptor-like kinase plant
Medtr4g099130	1	SD	0	-0.6223376491743156	0.5044508732877749	receptor-like kinase plant
Medtr4g099130	1	SD	2	0.12214834889558944	0.5044508732877749	receptor-like kinase plant
Medtr4g099130	1	SD	4	-1.7176792824889089	0.5044508732877749	receptor-like kinase plant
Medtr4g100650	1	LD	0	0.9046688737157665	0.3790082995934801	ethylene response factor
Medtr4g100650	1	LD	2	0.7955885659386146	0.3790082995934801	ethylene response factor
Medtr4g100650	1	LD	4	-0.34149307773395493	0.3790082995934801	ethylene response factor
Medtr4g100650	1	SD	0	-0.4676367752774241	0.3790082995934801	ethylene response factor
Medtr4g100650	1	SD	2	0.7410821520024221	0.3790082995934801	ethylene response factor
Medtr4g100650	1	SD	4	-1.632209738645425	0.3790082995934801	ethylene response factor
Medtr4g101630	1	LD	0	0.791672390378507	0.6390015631713836	soluble acid invertase FRUCT2
Medtr4g101630	1	LD	2	0.9765144615659627	0.6390015631713836	soluble acid invertase FRUCT2
Medtr4g101630	1	LD	4	-0.2249544846670452	0.6390015631713836	soluble acid invertase FRUCT2
Medtr4g101630	1	SD	0	0.3140431577187018	0.6390015631713836	soluble acid invertase FRUCT2
Medtr4g101630	1	SD	2	-0.04951589389612065	0.6390015631713836	soluble acid invertase FRUCT2
Medtr4g101630	1	SD	4	-1.8077596311000084	0.6390015631713836	soluble acid invertase FRUCT2
Medtr4g101830	1	LD	0	1.3606815572359172	0.5315006636027743	nudix hydrolase-like protein
Medtr4g101830	1	LD	2	0.4040430757365136	0.5315006636027743	nudix hydrolase-like protein
Medtr4g101830	1	LD	4	0.12464323970745457	0.5315006636027743	nudix hydrolase-like protein
Medtr4g101830	1	SD	0	0.004293769973278409	0.5315006636027743	nudix hydrolase-like protein
Medtr4g101830	1	SD	2	-0.17977042257882858	0.5315006636027743	nudix hydrolase-like protein
Medtr4g101830	1	SD	4	-1.713891220074335	0.5315006636027743	nudix hydrolase-like protein
Medtr4g102530	1	LD	0	0.41432672059503706	0.45770431385810173	MADS-box transcription factor
Medtr4g102530	1	LD	2	0.7304844857566151	0.45770431385810173	MADS-box transcription factor
Medtr4g102530	1	LD	4	-0.06659815879439097	0.45770431385810173	MADS-box transcription factor
Medtr4g102530	1	SD	0	0.5262080209441532	0.45770431385810173	MADS-box transcription factor
Medtr4g102530	1	SD	2	0.36533220716895387	0.45770431385810173	MADS-box transcription factor
Medtr4g102530	1	SD	4	-1.9697532756703697	0.45770431385810173	MADS-box transcription factor
Medtr4g107850	1	LD	0	0.12373906220495355	0.4233530955459962	calcium-dependent lipid-binding (CaLB domain) family protein
Medtr4g107850	1	LD	2	1.057423225920292	0.4233530955459962	calcium-dependent lipid-binding (CaLB domain) family protein
Medtr4g107850	1	LD	4	0.025026742490348267	0.4233530955459962	calcium-dependent lipid-binding (CaLB domain) family protein
Medtr4g107850	1	SD	0	0.12235867528150733	0.4233530955459962	calcium-dependent lipid-binding (CaLB domain) family protein
Medtr4g107850	1	SD	2	0.5540092174194183	0.4233530955459962	calcium-dependent lipid-binding (CaLB domain) family protein
Medtr4g107850	1	SD	4	-1.88255692331652	0.4233530955459962	calcium-dependent lipid-binding (CaLB domain) family protein
Medtr4g113750	1	LD	0	-0.19674582943176178	0.3307683981299128	transmembrane protein, putative
Medtr4g113750	1	LD	2	1.0670741367721386	0.3307683981299128	transmembrane protein, putative
Medtr4g113750	1	LD	4	0.5226160901053958	0.3307683981299128	transmembrane protein, putative
Medtr4g113750	1	SD	0	0.42298128042023614	0.3307683981299128	transmembrane protein, putative
Medtr4g113750	1	SD	2	0.019886849929270013	0.3307683981299128	transmembrane protein, putative
Medtr4g113750	1	SD	4	-1.8358125277952813	0.3307683981299128	transmembrane protein, putative
Medtr4g114060	1	LD	0	-0.1252470431434216	0.2274089558336038	dynein light chain type 1 family protein
Medtr4g114060	1	LD	2	1.0247325139697852	0.2274089558336038	dynein light chain type 1 family protein
Medtr4g114060	1	LD	4	0.1274856186860074	0.2274089558336038	dynein light chain type 1 family protein
Medtr4g114060	1	SD	0	0.9503480226073814	0.2274089558336038	dynein light chain type 1 family protein
Medtr4g114060	1	SD	2	-0.2606736116988375	0.2274089558336038	dynein light chain type 1 family protein
Medtr4g114060	1	SD	4	-1.7166455004209122	0.2274089558336038	dynein light chain type 1 family protein
Medtr4g118770	1	LD	0	1.2740677225434538	0.29163301054574337	Na+/H+ exchanger 1
Medtr4g118770	1	LD	2	0.23648247054899407	0.29163301054574337	Na+/H+ exchanger 1
Medtr4g118770	1	LD	4	0.45616739751143354	0.29163301054574337	Na+/H+ exchanger 1
Medtr4g118770	1	SD	0	-0.8540256099708945	0.29163301054574337	Na+/H+ exchanger 1
Medtr4g118770	1	SD	2	0.38289235019537854	0.29163301054574337	Na+/H+ exchanger 1
Medtr4g118770	1	SD	4	-1.495584330828365	0.29163301054574337	Na+/H+ exchanger 1
Medtr4g119280	1	LD	0	1.3032363551584316	0.22362787992988287	zinc finger C-x8-C-x5-C-x3-H type protein
Medtr4g119280	1	LD	2	0.3813241324459856	0.22362787992988287	zinc finger C-x8-C-x5-C-x3-H type protein
Medtr4g119280	1	LD	4	-0.7421189318521025	0.22362787992988287	zinc finger C-x8-C-x5-C-x3-H type protein
Medtr4g119280	1	SD	0	-0.2712486034183172	0.22362787992988287	zinc finger C-x8-C-x5-C-x3-H type protein
Medtr4g119280	1	SD	2	0.7383217248861774	0.22362787992988287	zinc finger C-x8-C-x5-C-x3-H type protein
Medtr4g119280	1	SD	4	-1.4095146772201734	0.22362787992988287	zinc finger C-x8-C-x5-C-x3-H type protein
Medtr4g119880	1	LD	0	0.822223648138898	0.422592419089858	xyloglucan xylosyltransferase
Medtr4g119880	1	LD	2	0.22110292796913608	0.422592419089858	xyloglucan xylosyltransferase
Medtr4g119880	1	LD	4	0.7013959979796381	0.422592419089858	xyloglucan xylosyltransferase
Medtr4g119880	1	SD	0	0.4594051418005566	0.422592419089858	xyloglucan xylosyltransferase
Medtr4g119880	1	SD	2	-0.34609995555965806	0.422592419089858	xyloglucan xylosyltransferase
Medtr4g119880	1	SD	4	-1.8580277603285686	0.422592419089858	xyloglucan xylosyltransferase
Medtr4g122130	1	LD	0	1.2379920883784905	0.18048111704825895	disease resistance-responsive, dirigent domain protein
Medtr4g122130	1	LD	2	-0.4672489699713105	0.18048111704825895	disease resistance-responsive, dirigent domain protein
Medtr4g122130	1	LD	4	0.8875995302030143	0.18048111704825895	disease resistance-responsive, dirigent domain protein
Medtr4g122130	1	SD	0	-0.6375931798731991	0.18048111704825895	disease resistance-responsive, dirigent domain protein
Medtr4g122130	1	SD	2	0.365333910436424	0.18048111704825895	disease resistance-responsive, dirigent domain protein
Medtr4g122130	1	SD	4	-1.3860833791734228	0.18048111704825895	disease resistance-responsive, dirigent domain protein
Medtr4g122960	1	LD	0	1.671966589533732	0.1832732432105139	serine carboxypeptidase-like protein
Medtr4g122960	1	LD	2	-0.28991110505411916	0.1832732432105139	serine carboxypeptidase-like protein
Medtr4g122960	1	LD	4	0.13192083729111642	0.1832732432105139	serine carboxypeptidase-like protein
Medtr4g122960	1	SD	0	0.2131523600289415	0.1832732432105139	serine carboxypeptidase-like protein
Medtr4g122960	1	SD	2	-0.331513827788435	0.1832732432105139	serine carboxypeptidase-like protein
Medtr4g122960	1	SD	4	-1.3956148540112363	0.1832732432105139	serine carboxypeptidase-like protein
Medtr4g123553	1	LD	0	0.38604136098170433	0.27781151862382353	UDP-glucosyltransferase family protein
Medtr4g123553	1	LD	2	1.4025785215848674	0.27781151862382353	UDP-glucosyltransferase family protein
Medtr4g123553	1	LD	4	0.4641466589023732	0.27781151862382353	UDP-glucosyltransferase family protein
Medtr4g123553	1	SD	0	-0.8352542655708826	0.27781151862382353	UDP-glucosyltransferase family protein
Medtr4g123553	1	SD	2	-0.013776561589139431	0.27781151862382353	UDP-glucosyltransferase family protein
Medtr4g123553	1	SD	4	-1.4037357143089266	0.27781151862382353	UDP-glucosyltransferase family protein
Medtr4g124880	1	LD	0	0.7168537786520526	0.24904209276911898	3-oxoacyl-(acyl carrier) synthase II
Medtr4g124880	1	LD	2	0.4079232393349898	0.24904209276911898	3-oxoacyl-(acyl carrier) synthase II
Medtr4g124880	1	LD	4	0.9706132196381524	0.24904209276911898	3-oxoacyl-(acyl carrier) synthase II
Medtr4g124880	1	SD	0	0.3855505568972795	0.24904209276911898	3-oxoacyl-(acyl carrier) synthase II
Medtr4g124880	1	SD	2	-0.9652918880897835	0.24904209276911898	3-oxoacyl-(acyl carrier) synthase II
Medtr4g124880	1	SD	4	-1.5156489064327008	0.24904209276911898	3-oxoacyl-(acyl carrier) synthase II
Medtr4g125010	1	LD	0	0.3609425453082486	0.2193630156784969	DUF1677 family protein
Medtr4g125010	1	LD	2	0.6907094875848364	0.2193630156784969	DUF1677 family protein
Medtr4g125010	1	LD	4	1.0256745331166475	0.2193630156784969	DUF1677 family protein
Medtr4g125010	1	SD	0	0.40979735791686694	0.2193630156784969	DUF1677 family protein
Medtr4g125010	1	SD	2	-1.0438045417970159	0.2193630156784969	DUF1677 family protein
Medtr4g125010	1	SD	4	-1.4433193821295829	0.2193630156784969	DUF1677 family protein
Medtr4g125100	1	LD	0	0.895866852856076	0.18955309311256335	cupin family protein
Medtr4g125100	1	LD	2	0.7850063148109285	0.18955309311256335	cupin family protein
Medtr4g125100	1	LD	4	0.9725659178305691	0.18955309311256335	cupin family protein
Medtr4g125100	1	SD	0	-1.033531642724558	0.18955309311256335	cupin family protein
Medtr4g125100	1	SD	2	-0.4528364541993351	0.18955309311256335	cupin family protein
Medtr4g125100	1	SD	4	-1.1670709885736805	0.18955309311256335	cupin family protein
Medtr4g127700	1	LD	0	0.8201079955994688	0.27341260501193515	transcription factor/transcription regulator
Medtr4g127700	1	LD	2	0.35762598236314536	0.27341260501193515	transcription factor/transcription regulator
Medtr4g127700	1	LD	4	1.174139440233569	0.27341260501193515	transcription factor/transcription regulator
Medtr4g127700	1	SD	0	-0.17545266297628676	0.27341260501193515	transcription factor/transcription regulator
Medtr4g127700	1	SD	2	-0.6290068179769823	0.27341260501193515	transcription factor/transcription regulator
Medtr4g127700	1	SD	4	-1.5474139372429148	0.27341260501193515	transcription factor/transcription regulator
Medtr4g128150	1	LD	0	1.1243532015362774	0.12163826970553067	core histone H2A/H2B/H3/H4
Medtr4g128150	1	LD	2	-0.3419454203463036	0.12163826970553067	core histone H2A/H2B/H3/H4
Medtr4g128150	1	LD	4	0.3434877773203321	0.12163826970553067	core histone H2A/H2B/H3/H4
Medtr4g128150	1	SD	0	-1.1044739614771275	0.12163826970553067	core histone H2A/H2B/H3/H4
Medtr4g128150	1	SD	2	1.0571906905122777	0.12163826970553067	core histone H2A/H2B/H3/H4
Medtr4g128150	1	SD	4	-1.0786122875454576	0.12163826970553067	core histone H2A/H2B/H3/H4
Medtr4g128290	1	LD	0	1.1645388339882505	0.4306728118683006	integral membrane Yip1-family protein
Medtr4g128290	1	LD	2	0.5665862322638359	0.4306728118683006	integral membrane Yip1-family protein
Medtr4g128290	1	LD	4	-0.24270256391971723	0.4306728118683006	integral membrane Yip1-family protein
Medtr4g128290	1	SD	0	-0.4085818387160986	0.4306728118683006	integral membrane Yip1-family protein
Medtr4g128290	1	SD	2	0.5812303633887572	0.4306728118683006	integral membrane Yip1-family protein
Medtr4g128290	1	SD	4	-1.6610710270050157	0.4306728118683006	integral membrane Yip1-family protein
Medtr4g130490	1	LD	0	0.8739228654337419	0.5889287284114718	DUF566 family protein
Medtr4g130490	1	LD	2	0.5546411536305302	0.5889287284114718	DUF566 family protein
Medtr4g130490	1	LD	4	-0.08542524453546733	0.5889287284114718	DUF566 family protein
Medtr4g130490	1	SD	0	0.44847484476212635	0.5889287284114718	DUF566 family protein
Medtr4g130490	1	SD	2	0.1326058450726551	0.5889287284114718	DUF566 family protein
Medtr4g130490	1	SD	4	-1.9242194643635848	0.5889287284114718	DUF566 family protein
Medtr4g130700	1	LD	0	1.2976381893385251	0.5428634199115426	hypothetical protein
Medtr4g130700	1	LD	2	0.6523019490199841	0.5428634199115426	hypothetical protein
Medtr4g130700	1	LD	4	-0.22867761051943855	0.5428634199115426	hypothetical protein
Medtr4g130700	1	SD	0	-0.14041455163165062	0.5428634199115426	hypothetical protein
Medtr4g130700	1	SD	2	0.09532073783956178	0.5428634199115426	hypothetical protein
Medtr4g130700	1	SD	4	-1.6761687140469745	0.5428634199115426	hypothetical protein
Medtr4g130880	1	LD	0	1.3013158781261973	0.20135500268416087	DNA-3-methyladenine glycosylase I
Medtr4g130880	1	LD	2	-0.5501325370648859	0.20135500268416087	DNA-3-methyladenine glycosylase I
Medtr4g130880	1	LD	4	0.594509053858131	0.20135500268416087	DNA-3-methyladenine glycosylase I
Medtr4g130880	1	SD	0	-0.3847531808622882	0.20135500268416087	DNA-3-methyladenine glycosylase I
Medtr4g130880	1	SD	2	0.5296672810068651	0.20135500268416087	DNA-3-methyladenine glycosylase I
Medtr4g130880	1	SD	4	-1.4906064950640232	0.20135500268416087	DNA-3-methyladenine glycosylase I
Medtr4g132160	1	LD	0	1.4756673261958297	0.42940836741454236	transmembrane protein, putative
Medtr4g132160	1	LD	2	0.3593068156528695	0.42940836741454236	transmembrane protein, putative
Medtr4g132160	1	LD	4	0.1972224024352588	0.42940836741454236	transmembrane protein, putative
Medtr4g132160	1	SD	0	-0.2704388530544303	0.42940836741454236	transmembrane protein, putative
Medtr4g132160	1	SD	2	-0.16346138553433145	0.42940836741454236	transmembrane protein, putative
Medtr4g132160	1	SD	4	-1.598296305695196	0.42940836741454236	transmembrane protein, putative
Medtr4g132320	1	LD	0	1.0765391121906498	0.40458440059845124	multi-copper oxidase-like protein
Medtr4g132320	1	LD	2	0.831935751515115	0.40458440059845124	multi-copper oxidase-like protein
Medtr4g132320	1	LD	4	0.5949254246788322	0.40458440059845124	multi-copper oxidase-like protein
Medtr4g132320	1	SD	0	-0.6794329737198107	0.40458440059845124	multi-copper oxidase-like protein
Medtr4g132320	1	SD	2	-0.33321227064980496	0.40458440059845124	multi-copper oxidase-like protein
Medtr4g132320	1	SD	4	-1.490755044014984	0.40458440059845124	multi-copper oxidase-like protein
Medtr4g132350	1	LD	0	0.3274696230353549	0.5526016172572247	hypothetical protein
Medtr4g132350	1	LD	2	1.0654833524652116	0.5526016172572247	hypothetical protein
Medtr4g132350	1	LD	4	0.04038833446249037	0.5526016172572247	hypothetical protein
Medtr4g132350	1	SD	0	-0.042288909644000894	0.5526016172572247	hypothetical protein
Medtr4g132350	1	SD	2	0.48484999240629184	0.5526016172572247	hypothetical protein
Medtr4g132350	1	SD	4	-1.8759023927253413	0.5526016172572247	hypothetical protein
Medtr4g132420	1	LD	0	0.28122818516651665	0.3082826730374165	fungal proteinase A, aspartic proteinase superfamily protein
Medtr4g132420	1	LD	2	0.4246358018890776	0.3082826730374165	fungal proteinase A, aspartic proteinase superfamily protein
Medtr4g132420	1	LD	4	0.3344750549602616	0.3082826730374165	fungal proteinase A, aspartic proteinase superfamily protein
Medtr4g132420	1	SD	0	0.8947656799378295	0.3082826730374165	fungal proteinase A, aspartic proteinase superfamily protein
Medtr4g132420	1	SD	2	0.021336110179776466	0.3082826730374165	fungal proteinase A, aspartic proteinase superfamily protein
Medtr4g132420	1	SD	4	-1.9564408321334654	0.3082826730374165	fungal proteinase A, aspartic proteinase superfamily protein
Medtr4g133230	1	LD	0	0.1453244011652606	0.21854426087654918	tonoplast dicarboxylate transporter-like protein
Medtr4g133230	1	LD	2	1.0242962522520667	0.21854426087654918	tonoplast dicarboxylate transporter-like protein
Medtr4g133230	1	LD	4	0.27941801512060355	0.21854426087654918	tonoplast dicarboxylate transporter-like protein
Medtr4g133230	1	SD	0	0.9089155028743331	0.21854426087654918	tonoplast dicarboxylate transporter-like protein
Medtr4g133230	1	SD	2	-0.8286042483821996	0.21854426087654918	tonoplast dicarboxylate transporter-like protein
Medtr4g133230	1	SD	4	-1.5293499230300631	0.21854426087654918	tonoplast dicarboxylate transporter-like protein
Medtr5g005645	1	LD	0	1.0750188137233834	0.7474656263686374	hypothetical protein
Medtr5g005645	1	LD	2	0.7895257977754045	0.7474656263686374	hypothetical protein
Medtr5g005645	1	LD	4	0.17107119028619297	0.7474656263686374	hypothetical protein
Medtr5g005645	1	SD	0	-0.27048766060466795	0.7474656263686374	hypothetical protein
Medtr5g005645	1	SD	2	8.14659261661502e-4	0.7474656263686374	hypothetical protein
Medtr5g005645	1	SD	4	-1.7659428004419757	0.7474656263686374	hypothetical protein
Medtr5g006530	1	LD	0	1.3565605370445728	0.49203314568355466	tesmin/TSO1-like CXC domain protein
Medtr5g006530	1	LD	2	0.40621580657588385	0.49203314568355466	tesmin/TSO1-like CXC domain protein
Medtr5g006530	1	LD	4	0.33271927742637836	0.49203314568355466	tesmin/TSO1-like CXC domain protein
Medtr5g006530	1	SD	0	-0.38155040938738577	0.49203314568355466	tesmin/TSO1-like CXC domain protein
Medtr5g006530	1	SD	2	-0.06021502002923335	0.49203314568355466	tesmin/TSO1-like CXC domain protein
Medtr5g006530	1	SD	4	-1.6537301916302158	0.49203314568355466	tesmin/TSO1-like CXC domain protein
Medtr5g007230	1	LD	0	0.715217469663764	0.37651936737590425	PLATZ transcription factor family protein
Medtr5g007230	1	LD	2	0.7590303825000382	0.37651936737590425	PLATZ transcription factor family protein
Medtr5g007230	1	LD	4	-0.11871827550476347	0.37651936737590425	PLATZ transcription factor family protein
Medtr5g007230	1	SD	0	0.7525387130105831	0.37651936737590425	PLATZ transcription factor family protein
Medtr5g007230	1	SD	2	-0.3090669143287116	0.37651936737590425	PLATZ transcription factor family protein
Medtr5g007230	1	SD	4	-1.7990013753409106	0.37651936737590425	PLATZ transcription factor family protein
Medtr5g009130	1	LD	0	1.5710199401800262	0.145573899693539	late embryogenesis abundant hydroxyproline-rich glycoprotein
Medtr5g009130	1	LD	2	-0.8028892793262771	0.145573899693539	late embryogenesis abundant hydroxyproline-rich glycoprotein
Medtr5g009130	1	LD	4	0.2147228458484992	0.145573899693539	late embryogenesis abundant hydroxyproline-rich glycoprotein
Medtr5g009130	1	SD	0	0.15547104096386127	0.145573899693539	late embryogenesis abundant hydroxyproline-rich glycoprotein
Medtr5g009130	1	SD	2	0.19539531709204527	0.145573899693539	late embryogenesis abundant hydroxyproline-rich glycoprotein
Medtr5g009130	1	SD	4	-1.3337198647581554	0.145573899693539	late embryogenesis abundant hydroxyproline-rich glycoprotein
Medtr5g011040	1	LD	0	0.20438304991624542	0.4232350576360089	3-hydroxy-3-methylglutaryl coenzyme A synthase
Medtr5g011040	1	LD	2	1.3338573681537746	0.4232350576360089	3-hydroxy-3-methylglutaryl coenzyme A synthase
Medtr5g011040	1	LD	4	0.2866707507253504	0.4232350576360089	3-hydroxy-3-methylglutaryl coenzyme A synthase
Medtr5g011040	1	SD	0	-0.349426223170857	0.4232350576360089	3-hydroxy-3-methylglutaryl coenzyme A synthase
Medtr5g011040	1	SD	2	0.2334025660943043	0.4232350576360089	3-hydroxy-3-methylglutaryl coenzyme A synthase
Medtr5g011040	1	SD	4	-1.7088875117188163	0.4232350576360089	3-hydroxy-3-methylglutaryl coenzyme A synthase
Medtr5g013285	1	LD	0	0.8060491198480982	0.4441415419166754	hypothetical protein
Medtr5g013285	1	LD	2	0.4548013991149212	0.4441415419166754	hypothetical protein
Medtr5g013285	1	LD	4	0.9633382802623466	0.4441415419166754	hypothetical protein
Medtr5g013285	1	SD	0	-0.25735374240631614	0.4441415419166754	hypothetical protein
Medtr5g013285	1	SD	2	-0.20400465885973368	0.4441415419166754	hypothetical protein
Medtr5g013285	1	SD	4	-1.7628303979593125	0.4441415419166754	hypothetical protein
Medtr5g014140	1	LD	0	0.9956632639495988	0.42694480871585866	pyruvate kinase family protein
Medtr5g014140	1	LD	2	0.9710146428395725	0.42694480871585866	pyruvate kinase family protein
Medtr5g014140	1	LD	4	0.4425553713988598	0.42694480871585866	pyruvate kinase family protein
Medtr5g014140	1	SD	0	-0.7718129645041997	0.42694480871585866	pyruvate kinase family protein
Medtr5g014140	1	SD	2	-0.13545980834240606	0.42694480871585866	pyruvate kinase family protein
Medtr5g014140	1	SD	4	-1.5019605053414233	0.42694480871585866	pyruvate kinase family protein
Medtr5g014240	1	LD	0	0.28004160676015627	0.5236192642690329	cytochrome P450 family ent-kaurenoic acid oxidase
Medtr5g014240	1	LD	2	0.9941493730894586	0.5236192642690329	cytochrome P450 family ent-kaurenoic acid oxidase
Medtr5g014240	1	LD	4	0.7320066083023264	0.5236192642690329	cytochrome P450 family ent-kaurenoic acid oxidase
Medtr5g014240	1	SD	0	-0.09723082679427984	0.5236192642690329	cytochrome P450 family ent-kaurenoic acid oxidase
Medtr5g014240	1	SD	2	-0.06964464785586975	0.5236192642690329	cytochrome P450 family ent-kaurenoic acid oxidase
Medtr5g014240	1	SD	4	-1.8393221135017879	0.5236192642690329	cytochrome P450 family ent-kaurenoic acid oxidase
Medtr5g014370	1	LD	0	0.8401119898289556	0.35482941720091565	hypothetical protein
Medtr5g014370	1	LD	2	0.2976238343800813	0.35482941720091565	hypothetical protein
Medtr5g014370	1	LD	4	-0.03205357557335994	0.35482941720091565	hypothetical protein
Medtr5g014370	1	SD	0	0.7208014277029408	0.35482941720091565	hypothetical protein
Medtr5g014370	1	SD	2	0.09100625316648632	0.35482941720091565	hypothetical protein
Medtr5g014370	1	SD	4	-1.917489929505105	0.35482941720091565	hypothetical protein
Medtr5g015790	1	LD	0	1.0340666388052204	0.231570081492731	phototropic-responsive NPH3 family protein
Medtr5g015790	1	LD	2	0.7759895670997552	0.231570081492731	phototropic-responsive NPH3 family protein
Medtr5g015790	1	LD	4	-0.38181528886752614	0.231570081492731	phototropic-responsive NPH3 family protein
Medtr5g015790	1	SD	0	-0.8822587532058048	0.231570081492731	phototropic-responsive NPH3 family protein
Medtr5g015790	1	SD	2	0.7889257449190292	0.231570081492731	phototropic-responsive NPH3 family protein
Medtr5g015790	1	SD	4	-1.3349079087506786	0.231570081492731	phototropic-responsive NPH3 family protein
Medtr5g015880	1	LD	0	0.9618822548008557	0.14386416397926388	lateral organ boundaries (LOB) domain protein
Medtr5g015880	1	LD	2	0.5928367252002938	0.14386416397926388	lateral organ boundaries (LOB) domain protein
Medtr5g015880	1	LD	4	0.722474128265943	0.14386416397926388	lateral organ boundaries (LOB) domain protein
Medtr5g015880	1	SD	0	0.18949485488546866	0.14386416397926388	lateral organ boundaries (LOB) domain protein
Medtr5g015880	1	SD	2	-1.481512498244335	0.14386416397926388	lateral organ boundaries (LOB) domain protein
Medtr5g015880	1	SD	4	-0.985175464908228	0.14386416397926388	lateral organ boundaries (LOB) domain protein
Medtr5g016890	1	LD	0	0.656870271285246	0.5015312621412918	ubiquitin ligase complex F-box protein GRR1, putative
Medtr5g016890	1	LD	2	1.2049284966865166	0.5015312621412918	ubiquitin ligase complex F-box protein GRR1, putative
Medtr5g016890	1	LD	4	0.3772623145386661	0.5015312621412918	ubiquitin ligase complex F-box protein GRR1, putative
Medtr5g016890	1	SD	0	-0.6217094054869957	0.5015312621412918	ubiquitin ligase complex F-box protein GRR1, putative
Medtr5g016890	1	SD	2	-0.008705182128905614	0.5015312621412918	ubiquitin ligase complex F-box protein GRR1, putative
Medtr5g016890	1	SD	4	-1.6086464948945298	0.5015312621412918	ubiquitin ligase complex F-box protein GRR1, putative
Medtr5g017600	1	LD	0	1.2334572379273516	0.15602835363099216	cyclin-dependent kinase inhibitor family protein
Medtr5g017600	1	LD	2	-0.30394720213170473	0.15602835363099216	cyclin-dependent kinase inhibitor family protein
Medtr5g017600	1	LD	4	-0.2838803026147052	0.15602835363099216	cyclin-dependent kinase inhibitor family protein
Medtr5g017600	1	SD	0	-0.5301737432910225	0.15602835363099216	cyclin-dependent kinase inhibitor family protein
Medtr5g017600	1	SD	2	1.1706575458019972	0.15602835363099216	cyclin-dependent kinase inhibitor family protein
Medtr5g017600	1	SD	4	-1.2861135356919118	0.15602835363099216	cyclin-dependent kinase inhibitor family protein
Medtr5g022010	1	LD	0	-0.03980887232697978	0.39909346312413313	chalcone-flavanone isomerase family protein, putative
Medtr5g022010	1	LD	2	1.2970910571221528	0.39909346312413313	chalcone-flavanone isomerase family protein, putative
Medtr5g022010	1	LD	4	0.318563370937559	0.39909346312413313	chalcone-flavanone isomerase family protein, putative
Medtr5g022010	1	SD	0	0.3146508410327139	0.39909346312413313	chalcone-flavanone isomerase family protein, putative
Medtr5g022010	1	SD	2	-0.13023471473336257	0.39909346312413313	chalcone-flavanone isomerase family protein, putative
Medtr5g022010	1	SD	4	-1.7602616820320824	0.39909346312413313	chalcone-flavanone isomerase family protein, putative
Medtr5g024180	1	LD	0	0.7493584705901817	0.3331970064601163	high mobility group (HMG)-box protein
Medtr5g024180	1	LD	2	0.36383757869226363	0.3331970064601163	high mobility group (HMG)-box protein
Medtr5g024180	1	LD	4	0.5297750742218099	0.3331970064601163	high mobility group (HMG)-box protein
Medtr5g024180	1	SD	0	-0.6581394551644542	0.3331970064601163	high mobility group (HMG)-box protein
Medtr5g024180	1	SD	2	0.7540447989213993	0.3331970064601163	high mobility group (HMG)-box protein
Medtr5g024180	1	SD	4	-1.7388764672612003	0.3331970064601163	high mobility group (HMG)-box protein
Medtr5g024880	1	LD	0	0.22472060058343865	0.4434562582509135	3-hydroxy-3-methylglutaryl-coenzyme A reductase-like protein
Medtr5g024880	1	LD	2	0.8763800325833055	0.4434562582509135	3-hydroxy-3-methylglutaryl-coenzyme A reductase-like protein
Medtr5g024880	1	LD	4	0.6239547435858264	0.4434562582509135	3-hydroxy-3-methylglutaryl-coenzyme A reductase-like protein
Medtr5g024880	1	SD	0	-0.2519457018308589	0.4434562582509135	3-hydroxy-3-methylglutaryl-coenzyme A reductase-like protein
Medtr5g024880	1	SD	2	0.41314870569155887	0.4434562582509135	3-hydroxy-3-methylglutaryl-coenzyme A reductase-like protein
Medtr5g024880	1	SD	4	-1.8862583806132693	0.4434562582509135	3-hydroxy-3-methylglutaryl-coenzyme A reductase-like protein
Medtr5g026680	1	LD	0	1.3891178838144362	0.3003384924301471	ribonuclease P protein subunit P38, related protein
Medtr5g026680	1	LD	2	0.21479526035179936	0.3003384924301471	ribonuclease P protein subunit P38, related protein
Medtr5g026680	1	LD	4	-0.38609536030081754	0.3003384924301471	ribonuclease P protein subunit P38, related protein
Medtr5g026680	1	SD	0	0.3082324866318712	0.3003384924301471	ribonuclease P protein subunit P38, related protein
Medtr5g026680	1	SD	2	0.1357859944926905	0.3003384924301471	ribonuclease P protein subunit P38, related protein
Medtr5g026680	1	SD	4	-1.6618362649899812	0.3003384924301471	ribonuclease P protein subunit P38, related protein
Medtr5g026740	1	LD	0	1.4236769582382247	0.3729592431979498	acyl-CoA-binding domain protein
Medtr5g026740	1	LD	2	0.48521610717813385	0.3729592431979498	acyl-CoA-binding domain protein
Medtr5g026740	1	LD	4	0.37362323372937506	0.3729592431979498	acyl-CoA-binding domain protein
Medtr5g026740	1	SD	0	-0.25322483106136195	0.3729592431979498	acyl-CoA-binding domain protein
Medtr5g026740	1	SD	2	-0.5273161839182342	0.3729592431979498	acyl-CoA-binding domain protein
Medtr5g026740	1	SD	4	-1.5019752841661258	0.3729592431979498	acyl-CoA-binding domain protein
Medtr5g027460	1	LD	0	0.9581180132656976	0.8289607993258982	transmembrane protein, putative
Medtr5g027460	1	LD	2	0.7319635222561157	0.8289607993258982	transmembrane protein, putative
Medtr5g027460	1	LD	4	0.2634104618562509	0.8289607993258982	transmembrane protein, putative
Medtr5g027460	1	SD	0	-0.11132578477609123	0.8289607993258982	transmembrane protein, putative
Medtr5g027460	1	SD	2	0.019042575601365252	0.8289607993258982	transmembrane protein, putative
Medtr5g027460	1	SD	4	-1.8612087882033392	0.8289607993258982	transmembrane protein, putative
Medtr5g030870	1	LD	0	0.09434452029653384	0.34801091157579866	cysteine-rich TM module stress tolerance protein
Medtr5g030870	1	LD	2	0.9334431962087121	0.34801091157579866	cysteine-rich TM module stress tolerance protein
Medtr5g030870	1	LD	4	-0.07778937120223395	0.34801091157579866	cysteine-rich TM module stress tolerance protein
Medtr5g030870	1	SD	0	0.3336846139760047	0.34801091157579866	cysteine-rich TM module stress tolerance protein
Medtr5g030870	1	SD	2	0.6188062374277246	0.34801091157579866	cysteine-rich TM module stress tolerance protein
Medtr5g030870	1	SD	4	-1.9024891967067432	0.34801091157579866	cysteine-rich TM module stress tolerance protein
Medtr5g031010	1	LD	0	0.6424929216292796	0.559068441484157	hypothetical protein
Medtr5g031010	1	LD	2	1.2273923965036226	0.559068441484157	hypothetical protein
Medtr5g031010	1	LD	4	0.3764381704013765	0.559068441484157	hypothetical protein
Medtr5g031010	1	SD	0	-0.09252572699489868	0.559068441484157	hypothetical protein
Medtr5g031010	1	SD	2	-0.5241685461741148	0.559068441484157	hypothetical protein
Medtr5g031010	1	SD	4	-1.6296292153652656	0.559068441484157	hypothetical protein
Medtr5g033920	1	LD	0	0.8446248709762556	0.316734691619992	ATP-citrate synthase alpha chain protein
Medtr5g033920	1	LD	2	0.889573089455465	0.316734691619992	ATP-citrate synthase alpha chain protein
Medtr5g033920	1	LD	4	-0.7112867376074279	0.316734691619992	ATP-citrate synthase alpha chain protein
Medtr5g033920	1	SD	0	0.09929736092373999	0.316734691619992	ATP-citrate synthase alpha chain protein
Medtr5g033920	1	SD	2	0.5228246043510807	0.316734691619992	ATP-citrate synthase alpha chain protein
Medtr5g033920	1	SD	4	-1.645033188099104	0.316734691619992	ATP-citrate synthase alpha chain protein
Medtr5g034370	1	LD	0	0.2450586915731796	0.314004188904133	DUF936 family protein
Medtr5g034370	1	LD	2	0.7791197208273783	0.314004188904133	DUF936 family protein
Medtr5g034370	1	LD	4	1.0661526960572518	0.314004188904133	DUF936 family protein
Medtr5g034370	1	SD	0	0.0837870977942992	0.314004188904133	DUF936 family protein
Medtr5g034370	1	SD	2	-0.4444776445323109	0.314004188904133	DUF936 family protein
Medtr5g034370	1	SD	4	-1.7296405617197983	0.314004188904133	DUF936 family protein
Medtr5g036310	1	LD	0	1.345714490444025	0.36245634002149896	matrixin family protein
Medtr5g036310	1	LD	2	0.6051836676914361	0.36245634002149896	matrixin family protein
Medtr5g036310	1	LD	4	-0.11407256211865342	0.36245634002149896	matrixin family protein
Medtr5g036310	1	SD	0	0.277691993717053	0.36245634002149896	matrixin family protein
Medtr5g036310	1	SD	2	-0.5587171581309883	0.36245634002149896	matrixin family protein
Medtr5g036310	1	SD	4	-1.5558004316028726	0.36245634002149896	matrixin family protein
Medtr5g037210	1	LD	0	1.0789001599231254	0.6706129603766039	phospholipid-transporting ATPase-like protein
Medtr5g037210	1	LD	2	0.7096570373179536	0.6706129603766039	phospholipid-transporting ATPase-like protein
Medtr5g037210	1	LD	4	0.3323152810961308	0.6706129603766039	phospholipid-transporting ATPase-like protein
Medtr5g037210	1	SD	0	0.027811381788484444	0.6706129603766039	phospholipid-transporting ATPase-like protein
Medtr5g037210	1	SD	2	-0.39879280160747516	0.6706129603766039	phospholipid-transporting ATPase-like protein
Medtr5g037210	1	SD	4	-1.7498910585182255	0.6706129603766039	phospholipid-transporting ATPase-like protein
Medtr5g038870	1	LD	0	0.06811137442864396	0.31526690150145054	Serine/Threonine kinase family protein
Medtr5g038870	1	LD	2	1.2255944440057926	0.31526690150145054	Serine/Threonine kinase family protein
Medtr5g038870	1	LD	4	-0.14349793559297738	0.31526690150145054	Serine/Threonine kinase family protein
Medtr5g038870	1	SD	0	0.6475716006134853	0.31526690150145054	Serine/Threonine kinase family protein
Medtr5g038870	1	SD	2	-0.05114776196910798	0.31526690150145054	Serine/Threonine kinase family protein
Medtr5g038870	1	SD	4	-1.7466317214858338	0.31526690150145054	Serine/Threonine kinase family protein
Medtr5g039600	1	LD	0	0.9146489697974044	0.4218589046606671	TCP family transcription factor
Medtr5g039600	1	LD	2	0.6637560744843808	0.4218589046606671	TCP family transcription factor
Medtr5g039600	1	LD	4	-0.04683571905877001	0.4218589046606671	TCP family transcription factor
Medtr5g039600	1	SD	0	0.6436434423227853	0.4218589046606671	TCP family transcription factor
Medtr5g039600	1	SD	2	-0.40182238783773816	0.4218589046606671	TCP family transcription factor
Medtr5g039600	1	SD	4	-1.7733903797080706	0.4218589046606671	TCP family transcription factor
Medtr5g041530	1	LD	0	0.8800453299864883	0.5840440271529636	cycling DOF factor 2
Medtr5g041530	1	LD	2	0.8038129303313856	0.5840440271529636	cycling DOF factor 2
Medtr5g041530	1	LD	4	0.03152434074504905	0.5840440271529636	cycling DOF factor 2
Medtr5g041530	1	SD	0	0.46190964839231496	0.5840440271529636	cycling DOF factor 2
Medtr5g041530	1	SD	2	-0.3833979722682166	0.5840440271529636	cycling DOF factor 2
Medtr5g041530	1	SD	4	-1.79389427718702	0.5840440271529636	cycling DOF factor 2
Medtr5g041790	1	LD	0	1.3724224959311355	0.23975278775520684	cAMP-regulated phosphoprotein-like protein
Medtr5g041790	1	LD	2	0.19612772288877064	0.23975278775520684	cAMP-regulated phosphoprotein-like protein
Medtr5g041790	1	LD	4	0.1075773608737139	0.23975278775520684	cAMP-regulated phosphoprotein-like protein
Medtr5g041790	1	SD	0	0.5175628505997577	0.23975278775520684	cAMP-regulated phosphoprotein-like protein
Medtr5g041790	1	SD	2	-0.6538963670260768	0.23975278775520684	cAMP-regulated phosphoprotein-like protein
Medtr5g041790	1	SD	4	-1.5397940632672982	0.23975278775520684	cAMP-regulated phosphoprotein-like protein
Medtr5g044530	1	LD	0	0.9888097350123356	0.5643517016418294	carbohydrate-binding X8 domain protein
Medtr5g044530	1	LD	2	0.936058728993276	0.5643517016418294	carbohydrate-binding X8 domain protein
Medtr5g044530	1	LD	4	0.41724737356700636	0.5643517016418294	carbohydrate-binding X8 domain protein
Medtr5g044530	1	SD	0	-0.5641425270910703	0.5643517016418294	carbohydrate-binding X8 domain protein
Medtr5g044530	1	SD	2	-0.15649001504141236	0.5643517016418294	carbohydrate-binding X8 domain protein
Medtr5g044530	1	SD	4	-1.6214832954401355	0.5643517016418294	carbohydrate-binding X8 domain protein
Medtr5g045370	1	LD	0	-0.4690278578891438	0.22520819081464666	ninja-family protein AFP1
Medtr5g045370	1	LD	2	1.0853490230570277	0.22520819081464666	ninja-family protein AFP1
Medtr5g045370	1	LD	4	0.4134217131503355	0.22520819081464666	ninja-family protein AFP1
Medtr5g045370	1	SD	0	0.5942600098674796	0.22520819081464666	ninja-family protein AFP1
Medtr5g045370	1	SD	2	0.1258885292045183	0.22520819081464666	ninja-family protein AFP1
Medtr5g045370	1	SD	4	-1.7498914173902174	0.22520819081464666	ninja-family protein AFP1
Medtr5g047050	1	LD	0	0.9297002205368413	0.2693159767702762	adenine nucleotide alpha hydrolase superfamily protein
Medtr5g047050	1	LD	2	0.028626381978953744	0.2693159767702762	adenine nucleotide alpha hydrolase superfamily protein
Medtr5g047050	1	LD	4	0.4180025501361085	0.2693159767702762	adenine nucleotide alpha hydrolase superfamily protein
Medtr5g047050	1	SD	0	0.7817826571929387	0.2693159767702762	adenine nucleotide alpha hydrolase superfamily protein
Medtr5g047050	1	SD	2	-0.36484148218765305	0.2693159767702762	adenine nucleotide alpha hydrolase superfamily protein
Medtr5g047050	1	SD	4	-1.793270327657188	0.2693159767702762	adenine nucleotide alpha hydrolase superfamily protein
Medtr5g049280	1	LD	0	0.49570330166094484	0.35204602195726586	peroxidase family protein
Medtr5g049280	1	LD	2	0.31189966400705177	0.35204602195726586	peroxidase family protein
Medtr5g049280	1	LD	4	1.0502963031184116	0.35204602195726586	peroxidase family protein
Medtr5g049280	1	SD	0	0.1993047188189415	0.35204602195726586	peroxidase family protein
Medtr5g049280	1	SD	2	-0.19250749623755103	0.35204602195726586	peroxidase family protein
Medtr5g049280	1	SD	4	-1.864696491367798	0.35204602195726586	peroxidase family protein
Medtr5g054560	1	LD	0	0.8283412809528927	0.3336325676952045	60S ribosomal L23-like protein
Medtr5g054560	1	LD	2	-0.041377787079316955	0.3336325676952045	60S ribosomal L23-like protein
Medtr5g054560	1	LD	4	0.1663524506393497	0.3336325676952045	60S ribosomal L23-like protein
Medtr5g054560	1	SD	0	0.5040888572289469	0.3336325676952045	60S ribosomal L23-like protein
Medtr5g054560	1	SD	2	0.4895638896254205	0.3336325676952045	60S ribosomal L23-like protein
Medtr5g054560	1	SD	4	-1.9469686913672923	0.3336325676952045	60S ribosomal L23-like protein
Medtr5g056480	1	LD	0	0.9898701418308421	0.27050604068471173	transmembrane protein, putative
Medtr5g056480	1	LD	2	0.27136796464553764	0.27050604068471173	transmembrane protein, putative
Medtr5g056480	1	LD	4	0.11984105754633129	0.27050604068471173	transmembrane protein, putative
Medtr5g056480	1	SD	0	0.8055882721722248	0.27050604068471173	transmembrane protein, putative
Medtr5g056480	1	SD	2	-0.42534234521792236	0.27050604068471173	transmembrane protein, putative
Medtr5g056480	1	SD	4	-1.761325090977015	0.27050604068471173	transmembrane protein, putative
Medtr5g056600	1	LD	0	0.4521187521563448	0.28178877573592975	cinnamoyl-CoA reductase
Medtr5g056600	1	LD	2	1.0819955769879934	0.28178877573592975	cinnamoyl-CoA reductase
Medtr5g056600	1	LD	4	0.9829299329856627	0.28178877573592975	cinnamoyl-CoA reductase
Medtr5g056600	1	SD	0	-0.5503617656415871	0.28178877573592975	cinnamoyl-CoA reductase
Medtr5g056600	1	SD	2	-0.5240456690739194	0.28178877573592975	cinnamoyl-CoA reductase
Medtr5g056600	1	SD	4	-1.4426368274144932	0.28178877573592975	cinnamoyl-CoA reductase
Medtr5g062660	1	LD	0	-0.03438523810006032	0.3542435144138034	nudix hydrolase-like protein
Medtr5g062660	1	LD	2	1.4054285764550491	0.3542435144138034	nudix hydrolase-like protein
Medtr5g062660	1	LD	4	0.3221729985277705	0.3542435144138034	nudix hydrolase-like protein
Medtr5g062660	1	SD	0	0.3043392687104914	0.3542435144138034	nudix hydrolase-like protein
Medtr5g062660	1	SD	2	-0.35377542229473363	0.3542435144138034	nudix hydrolase-like protein
Medtr5g062660	1	SD	4	-1.6437801832985177	0.3542435144138034	nudix hydrolase-like protein
Medtr5g064530	1	LD	0	0.04432581470808324	0.19819345743862468	leguminosin group485 secreted peptide
Medtr5g064530	1	LD	2	-0.07724775859364112	0.19819345743862468	leguminosin group485 secreted peptide
Medtr5g064530	1	LD	4	0.6875341482215546	0.19819345743862468	leguminosin group485 secreted peptide
Medtr5g064530	1	SD	0	0.41508479768630047	0.19819345743862468	leguminosin group485 secreted peptide
Medtr5g064530	1	SD	2	0.8390043975252924	0.19819345743862468	leguminosin group485 secreted peptide
Medtr5g064530	1	SD	4	-1.9087013995475899	0.19819345743862468	leguminosin group485 secreted peptide
Medtr5g064600	1	LD	0	1.1380995379163377	0.2396286851738952	cytochrome C oxidase, subunit VIb family protein
Medtr5g064600	1	LD	2	0.8431395374606593	0.2396286851738952	cytochrome C oxidase, subunit VIb family protein
Medtr5g064600	1	LD	4	0.1576660811712877	0.2396286851738952	cytochrome C oxidase, subunit VIb family protein
Medtr5g064600	1	SD	0	-1.1337776731323064	0.2396286851738952	cytochrome C oxidase, subunit VIb family protein
Medtr5g064600	1	SD	2	0.2650279883024892	0.2396286851738952	cytochrome C oxidase, subunit VIb family protein
Medtr5g064600	1	SD	4	-1.2701554717184673	0.2396286851738952	cytochrome C oxidase, subunit VIb family protein
Medtr5g065670	1	LD	0	1.3474625786947163	0.33624891109056226	transcription factor
Medtr5g065670	1	LD	2	0.4243494550000245	0.33624891109056226	transcription factor
Medtr5g065670	1	LD	4	-0.4982980875577172	0.33624891109056226	transcription factor
Medtr5g065670	1	SD	0	0.20291947389560694	0.33624891109056226	transcription factor
Medtr5g065670	1	SD	2	0.16313422613845965	0.33624891109056226	transcription factor
Medtr5g065670	1	SD	4	-1.6395676461710949	0.33624891109056226	transcription factor
Medtr5g075450	1	LD	0	0.09778878342271488	0.29454282211300703	cytochrome P450 family cinnamate 4-hydroxylase
Medtr5g075450	1	LD	2	1.0685722913355626	0.29454282211300703	cytochrome P450 family cinnamate 4-hydroxylase
Medtr5g075450	1	LD	4	-0.2872503030290406	0.29454282211300703	cytochrome P450 family cinnamate 4-hydroxylase
Medtr5g075450	1	SD	0	0.33890944914304266	0.29454282211300703	cytochrome P450 family cinnamate 4-hydroxylase
Medtr5g075450	1	SD	2	0.5971058938294069	0.29454282211300703	cytochrome P450 family cinnamate 4-hydroxylase
Medtr5g075450	1	SD	4	-1.8151261147016864	0.29454282211300703	cytochrome P450 family cinnamate 4-hydroxylase
Medtr5g075540	1	LD	0	1.1155483618745485	0.38638235250429276	ribose-phosphate pyrophosphokinase
Medtr5g075540	1	LD	2	0.48864154921766495	0.38638235250429276	ribose-phosphate pyrophosphokinase
Medtr5g075540	1	LD	4	-0.13394002166430577	0.38638235250429276	ribose-phosphate pyrophosphokinase
Medtr5g075540	1	SD	0	0.5762749513125062	0.38638235250429276	ribose-phosphate pyrophosphokinase
Medtr5g075540	1	SD	2	-0.2909316966190874	0.38638235250429276	ribose-phosphate pyrophosphokinase
Medtr5g075540	1	SD	4	-1.755593144121338	0.38638235250429276	ribose-phosphate pyrophosphokinase
Medtr5g078030	1	LD	0	0.8780902479862558	0.8319190519283272	salt stress response/antifungal domain protein
Medtr5g078030	1	LD	2	0.9170727742649503	0.8319190519283272	salt stress response/antifungal domain protein
Medtr5g078030	1	LD	4	0.1805253835594375	0.8319190519283272	salt stress response/antifungal domain protein
Medtr5g078030	1	SD	0	-0.16050570915551962	0.8319190519283272	salt stress response/antifungal domain protein
Medtr5g078030	1	SD	2	0.009507183781867419	0.8319190519283272	salt stress response/antifungal domain protein
Medtr5g078030	1	SD	4	-1.824689880436992	0.8319190519283272	salt stress response/antifungal domain protein
Medtr5g079680	1	LD	0	0.3680230729648531	0.5283797999715484	hypothetical protein
Medtr5g079680	1	LD	2	1.124046574412166	0.5283797999715484	hypothetical protein
Medtr5g079680	1	LD	4	-0.1669626873357816	0.5283797999715484	hypothetical protein
Medtr5g079680	1	SD	0	0.12538221082523	0.5283797999715484	hypothetical protein
Medtr5g079680	1	SD	2	0.39402340329054475	0.5283797999715484	hypothetical protein
Medtr5g079680	1	SD	4	-1.8445125741570072	0.5283797999715484	hypothetical protein
Medtr5g080770	1	LD	0	1.4165045061306927	0.35744396975137765	mannose-1-phosphate guanylyltransferase-like protein
Medtr5g080770	1	LD	2	0.2199931267516863	0.35744396975137765	mannose-1-phosphate guanylyltransferase-like protein
Medtr5g080770	1	LD	4	0.4739158153351283	0.35744396975137765	mannose-1-phosphate guanylyltransferase-like protein
Medtr5g080770	1	SD	0	-0.044860343146558505	0.35744396975137765	mannose-1-phosphate guanylyltransferase-like protein
Medtr5g080770	1	SD	2	-0.49182621149327715	0.35744396975137765	mannose-1-phosphate guanylyltransferase-like protein
Medtr5g080770	1	SD	4	-1.5737268935776763	0.35744396975137765	mannose-1-phosphate guanylyltransferase-like protein
Medtr5g081410	1	LD	0	-0.05177499299001309	0.16409358146698255	RHO guanyl-nucleotide exchange factor
Medtr5g081410	1	LD	2	0.2562090638390584	0.16409358146698255	RHO guanyl-nucleotide exchange factor
Medtr5g081410	1	LD	4	0.766748454426803	0.16409358146698255	RHO guanyl-nucleotide exchange factor
Medtr5g081410	1	SD	0	1.1222751736344505	0.16409358146698255	RHO guanyl-nucleotide exchange factor
Medtr5g081410	1	SD	2	-0.3785264327347096	0.16409358146698255	RHO guanyl-nucleotide exchange factor
Medtr5g081410	1	SD	4	-1.7149312661755882	0.16409358146698255	RHO guanyl-nucleotide exchange factor
Medtr5g083980	1	LD	0	0.5203295163612478	0.7727564348860915	WEB family plant protein
Medtr5g083980	1	LD	2	0.9002947138702201	0.7727564348860915	WEB family plant protein
Medtr5g083980	1	LD	4	0.4653864954115528	0.7727564348860915	WEB family plant protein
Medtr5g083980	1	SD	0	-0.028655081634791885	0.7727564348860915	WEB family plant protein
Medtr5g083980	1	SD	2	0.06541370411434395	0.7727564348860915	WEB family plant protein
Medtr5g083980	1	SD	4	-1.9227693481225736	0.7727564348860915	WEB family plant protein
Medtr5g085580	1	LD	0	1.3954001691324953	0.483782948189184	O-glycosyl hydrolase family 17 protein
Medtr5g085580	1	LD	2	0.5800809449481317	0.483782948189184	O-glycosyl hydrolase family 17 protein
Medtr5g085580	1	LD	4	0.17736091017479141	0.483782948189184	O-glycosyl hydrolase family 17 protein
Medtr5g085580	1	SD	0	-0.2778167321231686	0.483782948189184	O-glycosyl hydrolase family 17 protein
Medtr5g085580	1	SD	2	-0.2856439809503524	0.483782948189184	O-glycosyl hydrolase family 17 protein
Medtr5g085580	1	SD	4	-1.5893813111818993	0.483782948189184	O-glycosyl hydrolase family 17 protein
Medtr5g090580	1	LD	0	0.7862609341184655	0.5670427478767037	UDP-glucose flavonoid 3-O-glucosyltransferase
Medtr5g090580	1	LD	2	0.9616551400264767	0.5670427478767037	UDP-glucose flavonoid 3-O-glucosyltransferase
Medtr5g090580	1	LD	4	-0.3576416419241262	0.5670427478767037	UDP-glucose flavonoid 3-O-glucosyltransferase
Medtr5g090580	1	SD	0	0.26624708898879806	0.5670427478767037	UDP-glucose flavonoid 3-O-glucosyltransferase
Medtr5g090580	1	SD	2	0.14286907201061505	0.5670427478767037	UDP-glucose flavonoid 3-O-glucosyltransferase
Medtr5g090580	1	SD	4	-1.799390593220229	0.5670427478767037	UDP-glucose flavonoid 3-O-glucosyltransferase
Medtr5g090650	1	LD	0	1.1293704503103785	0.5011759822874139	anthocyanidin 3-O-glucosyltransferase
Medtr5g090650	1	LD	2	0.9279791097739519	0.5011759822874139	anthocyanidin 3-O-glucosyltransferase
Medtr5g090650	1	LD	4	0.34509542389245373	0.5011759822874139	anthocyanidin 3-O-glucosyltransferase
Medtr5g090650	1	SD	0	-0.4828993470647737	0.5011759822874139	anthocyanidin 3-O-glucosyltransferase
Medtr5g090650	1	SD	2	-0.38151387961121425	0.5011759822874139	anthocyanidin 3-O-glucosyltransferase
Medtr5g090650	1	SD	4	-1.5380317573007973	0.5011759822874139	anthocyanidin 3-O-glucosyltransferase
Medtr5g090700	1	LD	0	0.7943574345814232	0.15660189630586593	UDP-glucose flavonoid 3-O-glucosyltransferase
Medtr5g090700	1	LD	2	0.8406536656077775	0.15660189630586593	UDP-glucose flavonoid 3-O-glucosyltransferase
Medtr5g090700	1	LD	4	-0.8873556991202766	0.15660189630586593	UDP-glucose flavonoid 3-O-glucosyltransferase
Medtr5g090700	1	SD	0	-0.6490035746374656	0.15660189630586593	UDP-glucose flavonoid 3-O-glucosyltransferase
Medtr5g090700	1	SD	2	1.057206014146252	0.15660189630586593	UDP-glucose flavonoid 3-O-glucosyltransferase
Medtr5g090700	1	SD	4	-1.1558578405777151	0.15660189630586593	UDP-glucose flavonoid 3-O-glucosyltransferase
Medtr5g090780	1	LD	0	0.5483532533079694	0.8102160136517618	squalene/phytoene synthase
Medtr5g090780	1	LD	2	0.861577228325797	0.8102160136517618	squalene/phytoene synthase
Medtr5g090780	1	LD	4	0.3298877310214403	0.8102160136517618	squalene/phytoene synthase
Medtr5g090780	1	SD	0	0.11970314603360008	0.8102160136517618	squalene/phytoene synthase
Medtr5g090780	1	SD	2	0.096136193947026	0.8102160136517618	squalene/phytoene synthase
Medtr5g090780	1	SD	4	-1.9556575526358309	0.8102160136517618	squalene/phytoene synthase
Medtr5g091200	1	LD	0	0.9429496253053767	0.711449233624066	triacylglycerol lipase
[truncated: 55,097 more rows]
