# Supplementary material for: The transcriptomic response to a short day to long day shift in leaves of the reference legume Medicago truncatula
Source: PeerJ. 2019 Mar 22;7:e6626. doi: 10.7717/peerj.6626 (PMC6432905; doi:10.7717/peerj.6626)
Supplement: Table S7 — Results of the Wald significance test testing for the significance of the condition in explaining the magnitude of gene expression. [file peerj-07-6626-s014.csv]

gene	baseMean	padj
Medtr0001s0010	3.1814902352232384	0.9624446114509637
Medtr0001s0120	23.493934368505126	0.024712804110634836
Medtr0001s0160	8.713163219763608	0.004358094632250837
Medtr0001s0190	9.867468969903562	5.326915557721748e-4
Medtr0001s0260	0.17183766724618846	NA
Medtr0001s0360	2.529837141455651	0.047767388240592
Medtr0001s0430	417.24063749756556	0.07413136862910738
Medtr0001s0490	78.10805847881096	1.0600977638215118e-4
Medtr0001s0560	17.232130265567555	0.5065811656905829
Medtr0001s0570	447.0716682073198	0.3051091833277916
Medtr0001s0580	9.906415447191392	0.44834643177661665
Medtr0001s0660	270.0684610622453	1.0722735333980575e-5
Medtr0002s0020	63.18341738854751	0.5318364259276439
Medtr0002s0050	17.70749792626565	0.7920999934387529
Medtr0002s0090	0.20865597070317032	NA
Medtr0002s0110	19.278826132278937	0.1812395479176807
Medtr0002s0250	383.18359267091034	0.9354466449347272
Medtr0002s0260	110.03622562342586	0.5393080110779549
Medtr0002s0270	58.850670411705636	0.31502776589974546
Medtr0002s0420	663.428606143039	0.004667252808447207
Medtr0002s0510	2.1071798627720657	0.15069887892098183
Medtr0002s0550	39.51927134640054	0.28504424402425826
Medtr0002s0590	2.209633142249412	0.4373619690663379
Medtr0002s0820	11.415976735360475	0.5950974162579024
Medtr0002s0880	1.021349021350495	NA
Medtr0002s0890	4.44455973453411	0.7942956325220202
Medtr0002s0900	229.82376908941336	0.26545304972282846
Medtr0002s0990	2.592738715880489	0.8422197322590519
Medtr0002s1200	0.3624294855690862	NA
Medtr0002s1270	61.28047840989599	0.74737973871877
Medtr0003s0060	0.11401365957526213	NA
Medtr0003s0070	4.85017698738409	0.3075164067313532
Medtr0003s0090	9.599176158564653	0.9274406792578951
Medtr0003s0170	2.024459024211127	0.35220983728848937
Medtr0003s0350	1.1927996461251085	0.9311443345401563
Medtr0003s0410	1.5840557515679248	0.954632700326122
Medtr0003s0470	368.8992911705835	0.24120299204902182
Medtr0003s0480	33.300699697974146	0.836007646963627
Medtr0003s0500	13.895342842685011	0.8752363670474423
Medtr0003s0540	336.3021899438369	0.00618993192914742
Medtr0003s0560	354.70237125212674	3.1149983976572555e-6
Medtr0003s0580	43.29888786379614	0.2305177233523359
Medtr0003s0590	1.2318454872531186	0.6670615476405285
Medtr0003s0610	0.11972714546103991	NA
Medtr0003s0620	63.36762433793267	0.29713544054390834
Medtr0003s0660	562.679715487445	0.8463563673718698
Medtr0003s0690	77.15478534208462	0.5118566352607563
Medtr0004s0130	453.749254878246	0.0011117852036772056
Medtr0004s0210	4.818834424946297	0.31914398051759835
Medtr0004s0220	635.9667093152415	3.0640831366885905e-4
Medtr0004s0230	311.08170938521323	0.9511590525022887
Medtr0004s0240	151.9667614635258	6.50166344643248e-4
Medtr0004s0250	4.048989770369324	0.4628101791883577
Medtr0004s0260	0.10885495293058267	NA
Medtr0004s0300	0.5325097889991484	NA
Medtr0004s0330	1238.8428776245687	1.4823050237029357e-5
Medtr0004s0440	1594.154730859544	4.1538281681126354e-13
Medtr0004s0480	318.8554441965594	0.07032247519391241
Medtr0004s0490	747.9902924965351	0.2516107796387455
Medtr0004s0510	598.1088612461745	0.2775447532108033
Medtr0004s0600	85.05131317608584	0.8241402284180617
Medtr0004s0610	46.686861901626926	0.33200756337655857
Medtr0004s0650	1851.694852713531	0.0013474523392449458
Medtr0005s0070	1.980179926730102	0.42607657273544675
Medtr0005s0110	25.86539188807904	0.7775663064823078
Medtr0005s0130	506.5874604092134	0.05795554153135545
Medtr0005s0150	0.18833375337779606	NA
Medtr0005s0200	13.628951849917213	0.3621035987441084
Medtr0005s0210	0.8361536495311166	NA
Medtr0006s0080	73.37796827652993	0.7357413052337582
Medtr0006s0110	1.27575448519373	0.6033452449437321
Medtr0006s0140	19.78617522104062	0.4711222489125693
Medtr0006s0160	5.049428727080953	0.06220630599369261
Medtr0006s0180	0.1631290671818882	NA
Medtr0006s0190	3.6773888947025855	0.11436931309969282
Medtr0006s0230	26.63358873263663	0.04411116197331992
Medtr0006s0240	125.2217273251917	0.7176919521260885
Medtr0006s0250	4.694669441808796	0.6405335294156808
Medtr0006s0260	0.11798644580436417	NA
Medtr0006s0300	0.1857378007275231	NA
Medtr0007s0020	0.15938122281440503	NA
Medtr0007s0030	0.6943952727402123	NA
Medtr0007s0060	722.6180859233681	0.8268003923857646
Medtr0007s0070	173.40146182681684	0.9536239696747035
Medtr0007s0080	85.63931368567263	0.27234933913792
Medtr0007s0090	219.68491953162072	0.8810423003013896
Medtr0007s0220	1.0051960050096003	NA
Medtr0007s0330	9.959338406629726	0.6073450873194716
Medtr0007s0380	28.79968117964264	0.7492670648742691
Medtr0007s0390	118.08701400303043	0.9699671612723713
Medtr0007s0450	0.1510077719989485	NA
Medtr0008s0170	4.2483207452443	0.2751992351440827
Medtr0008s0180	0.8632070220809935	NA
Medtr0008s0210	0.721324380311605	NA
Medtr0009s0050	0.677156810686235	NA
Medtr0009s0100	0.747918734830265	NA
Medtr0009s0120	716.9011432577604	0.22013247035960762
Medtr0009s0190	2.0588403675131013	0.9164135760774821
Medtr0009s0230	57.749635775696	0.5011873000462078
Medtr0009s0240	2.6276864873052124	0.8894988666325987
Medtr0009s0270	1.3177999026228535	0.5862603373807183
Medtr0009s0330	23.44923776255158	0.732496978435149
Medtr0009s0370	35.92648106556707	0.008207334862094505
Medtr0009s0390	3958.614022599499	0.4108402852894085
Medtr0009s0400	0.37154402400569153	NA
Medtr0009s0410	2.960150657892328	0.5886167366336194
Medtr0009s0480	0.27962621371614416	NA
Medtr0009s0490	10.825065994913077	0.9490995613065957
Medtr0009s0500	12.045477293644117	0.47283080832119845
Medtr0010s0210	0.4217322714311931	NA
Medtr0010s0220	161.2044937939837	0.15733887231464547
Medtr0010s0310	1.212063909064738	0.7916399712259105
Medtr0011s0020	1705.3282301993293	1.2435156043450888e-5
Medtr0011s0100	11.603635264529293	0.20751007339742047
Medtr0011s0210	32.81831315351036	0.132536951241817
Medtr0011s0260	352.35594657000473	0.002154431620887051
Medtr0011s0280	1.31891826887509	0.2808210586219095
Medtr0011s0290	57.78272079640319	0.0994725389398134
Medtr0011s0300	36.00918529874958	0.9433210423484617
Medtr0011s0310	6.324986465323744	0.364103991642914
Medtr0011s0320	19.88812552608922	0.18745449030745914
Medtr0011s0330	119.80657447576267	0.05579364808544324
Medtr0012s0070	0.1776076395375871	NA
Medtr0012s0090	158.01489197337384	0.27852456183792523
Medtr0012s0100	72.28993512761377	0.00973805616200722
Medtr0012s0110	83.4541548358897	0.7281332074581637
Medtr0012s0140	0.4891195375710781	NA
Medtr0012s0150	1487.3506014268528	0.24482865848361757
Medtr0012s0160	28.65373397814913	0.644925052104605
Medtr0012s0220	0.14633912602000054	NA
Medtr0012s0240	0.4005223703774945	NA
Medtr0012s0290	38.83503607361721	0.5425877328810097
Medtr0013s0100	0.4677675446354417	NA
Medtr0013s0120	11.531309046063187	0.10241526089132588
Medtr0013s0150	3269.1575151281986	1.8287363745194565e-17
Medtr0014s0040	25.71297108731452	0.476645916707298
Medtr0014s0140	0.6383506228761291	NA
Medtr0014s0180	0.11848084000019038	NA
Medtr0014s0200	1.363510364109699	0.3945287431692306
Medtr0014s0210	22.85645923454792	0.9819615003974653
Medtr0014s0220	0.09576802107165963	NA
Medtr0014s0250	20.212406492030283	0.6958144327844067
Medtr0014s0260	11.781826844900921	0.992006304201553
Medtr0014s0300	0.2526358724923142	NA
Medtr0014s0310	0.23051734308297936	NA
Medtr0014s0440	100.03993190762853	3.061713847688491e-11
Medtr0014s0490	0.21129651782936854	NA
Medtr0015s0030	1.4955055246896984	0.722293065543103
Medtr0015s0060	7.882469209543392	0.5362964034965964
Medtr0015s0090	0.6403590819215893	NA
Medtr0015s0110	232.01957365505876	0.6611650954489174
Medtr0015s0130	101.60766178071421	4.726181540728734e-5
Medtr0015s0140	243.24990117970452	0.016230872462757517
Medtr0016s0010	0.38369998170345104	NA
Medtr0016s0020	0.35094889122122336	NA
Medtr0016s0030	64.35560943306534	0.5689334309205714
Medtr0016s0040	32.392965261970105	0.3476459268110809
Medtr0016s0050	2.7780679603010974	0.04845451284474424
Medtr0016s0060	1.8519557081929883	0.5308234677565425
Medtr0016s0150	1.2910523314834832	0.810356647800377
Medtr0016s0170	0.20426451807727405	NA
Medtr0017s0080	0.9968108984017086	NA
Medtr0017s0100	0.3224666951768675	NA
Medtr0017s0200	105.39082838373835	0.10239269560856214
Medtr0017s0240	0.2553222594549122	NA
Medtr0018s0090	335.19307691420806	9.583507080889593e-5
Medtr0018s0170	2.519516483275903	0.5328889757247951
Medtr0018s0260	722.6554728135789	0.015274307828291478
Medtr0018s0290	182.13535838043208	0.11693682326830038
Medtr0018s0300	0.10490781411289585	NA
Medtr0018s0310	8.273474200700656	0.7833757144426793
Medtr0018s0320	190.0151983295041	0.04523698143298719
Medtr0019s0010	55.14068444367045	0.8275906305338829
Medtr0019s0020	331.32892344423186	0.05857176611503368
Medtr0019s0070	926.0389851100688	3.48411823956095e-4
Medtr0019s0090	0.3312544462181632	NA
Medtr0019s0100	176.30362674878012	0.0015165580663363857
Medtr0019s0110	0.5280066370368534	NA
Medtr0019s0120	18.964720542421695	9.611813268652507e-4
Medtr0019s0130	2.754193039386488	0.8274749748655957
Medtr0019s0160	2.8137517764124893	0.4445904589547527
Medtr0019s0180	43.10222214005997	0.4748433767685205
Medtr0019s0190	0.552860323535391	NA
Medtr0019s0210	3.539576178043995	0.6269467294004417
Medtr0019s0290	13.871761911843166	0.1136299268500841
Medtr0019s0310	0.10957184160719757	NA
Medtr0019s0320	2.8823426891911765	0.6708611224319592
Medtr0020s0020	150.35298846548264	0.4772737098869171
Medtr0020s0050	6.898052320587331	0.577159691143007
Medtr0020s0120	3.071995498849394	8.160156598057356e-4
Medtr0020s0130	129.98035849373915	0.7989061425076279
Medtr0020s0150	3.2407647813888776	0.9972832117812398
Medtr0021s0120	9271.457786312269	0.22449224428312953
Medtr0021s0130	7.453028170578049	0.01051476553630852
Medtr0021s0140	5.019853059304502	0.04806621406478213
Medtr0021s0160	378.6925818415716	0.16776694178702453
Medtr0021s0190	0.7699623913881002	NA
Medtr0021s0200	1.3028360767220102	0.6924843315195579
Medtr0021s0240	0.35907183337150267	NA
Medtr0021s0270	0.10701388893674889	NA
Medtr0021s0370	4.033684925673839	0.6141782414418481
Medtr0022s0200	0.14617496700350635	NA
Medtr0022s0280	178.01413017470918	1.195585563594143e-12
Medtr0022s0290	129.9774744385567	0.07710151756610525
Medtr0022s0300	234.39080890629634	0.3097785409662819
Medtr0022s0360	67.05871602886239	1.8361557889082566e-5
Medtr0022s0430	439.9683073477024	0.8618516698252204
Medtr0023s0210	32.44992646743043	0.24788741923357702
Medtr0023s0260	62.850476116133905	0.21046213980003514
Medtr0023s0280	0.1991954709913466	NA
Medtr0023s0370	0.2672490668592476	NA
Medtr0024s0010	28.046078686969405	0.3377218482933655
Medtr0024s0020	179.14712322108463	0.16169565168808459
Medtr0024s0040	1.0296503381202382	NA
Medtr0024s0060	112.226225126781	0.21911381411386072
Medtr0024s0070	390.2708063414648	0.0313638710640979
Medtr0024s0080	23.770741834608735	3.569213516513307e-7
Medtr0024s0110	9.9116174611986	0.6431127639015302
Medtr0024s0120	1.099411002414158	0.7585488141683575
Medtr0024s0130	0.11562167078561458	NA
Medtr0024s0140	0.37743839418292513	NA
Medtr0024s0150	0.2653486289873648	NA
Medtr0024s0160	0.4053058577121887	NA
Medtr0024s0170	11.132346252076749	0.014689086630885436
Medtr0024s0180	1.6388228179708206	0.738208474749483
Medtr0024s0220	792.9419481865227	0.3245938579853207
Medtr0024s0250	1.624257733186396	0.4156264069815798
Medtr0024s0260	3582.532973960289	0.0013906846027467396
Medtr0024s0310	0.25496848760983887	NA
Medtr0024s0330	24.672205348938604	0.16773444046134434
Medtr0025s0060	1728.308448873423	0.2697510784569673
Medtr0025s0110	0.3136396058314918	NA
Medtr0026s0010	5063.484698632953	0.17080039320512422
Medtr0026s0160	32.5238670196296	0.04473666738525505
Medtr0026s0190	0.5133983277167478	NA
Medtr0026s0200	392.5302726101372	0.21579880605500878
Medtr0026s0210	437.75927096486316	0.46742317918060877
Medtr0026s0230	0.27333594835700264	NA
Medtr0027s0010	37.57416686781867	0.008311035393288578
Medtr0027s0090	38.93268471519662	3.934976938460559e-4
Medtr0027s0140	33.91311903303747	0.20655599994673632
Medtr0027s0180	23.47885746198676	0.001674230589953418
Medtr0027s0200	51.278660195268955	2.5947109515354416e-10
Medtr0027s0220	0.8348450890564327	NA
Medtr0027s0230	222.7341674064328	0.5377098762013754
Medtr0027s0250	71.82350597158562	0.294227112749109
Medtr0027s0260	0.1221985165149423	NA
Medtr0028s0030	1.5007618971396304	0.94444338221666
Medtr0028s0090	147.7898753959093	0.9540748363766538
Medtr0028s0180	1.31062946664536	0.7397252251693919
Medtr0028s0210	0.44329490041203423	NA
Medtr0029s0040	0.5630086307731402	NA
Medtr0029s0090	3.159904665315437	0.5171787654213379
Medtr0029s0120	2.7815797283410033	0.92213437322292
Medtr0029s0140	7.174748433848102	0.6343241261043511
Medtr0031s0060	33.01448188034238	0.1988366641740229
Medtr0031s0130	34.334129789528205	0.5068663566270563
Medtr0032s0030	5.0033271024367805	0.8072035172087461
Medtr0032s0040	20.544360491498356	0.5364331182667212
Medtr0032s0050	1.57095905245609	0.8685442166396644
Medtr0032s0060	1.860224557604955	0.9423035945786625
Medtr0032s0070	0.8895357877443937	NA
Medtr0032s0080	0.7862032601827234	NA
Medtr0032s0190	0.1515552733293549	NA
Medtr0034s0060	3418.719475746817	0.004291967838905149
Medtr0034s0110	1.9025394194070182	0.25470731025693943
Medtr0034s0120	0.839164685236453	NA
Medtr0034s0170	580.5048130565118	0.8913451841318609
Medtr0034s0190	17.348702530948778	0.9865023796958708
Medtr0035s0150	138.46242292029407	2.821395615368756e-4
Medtr0036s0010	45.314323536785466	3.976537182476481e-7
Medtr0036s0020	0.1406882029689468	NA
Medtr0036s0040	41.43679817231504	0.5812119651321821
Medtr0036s0050	497.7759511367131	0.05903652778567028
Medtr0036s0070	53.02844947718737	0.3044614725368361
Medtr0036s0140	123.8749515627105	0.3545770194092195
Medtr0036s0150	327.6150438055334	3.492779690937102e-5
Medtr0036s0210	80.56645928326277	0.8306768651007561
Medtr0036s0220	14.642485434133043	0.9007701255477902
Medtr0036s0240	12.310181936123268	0.44557726372370837
Medtr0036s0250	4.831239288280689	0.4772699453775809
Medtr0036s0260	12.81986717746699	0.0052034019495312035
Medtr0036s0270	10.91065837791233	0.33551164685282814
Medtr0036s0280	18.733821095159332	0.025183231287953012
Medtr0036s0310	0.21273251355296086	NA
Medtr0036s0320	90.42625923985001	0.35303015077053107
Medtr0037s0010	0.8885147617119604	NA
Medtr0037s0030	0.5466912531217847	NA
Medtr0037s0060	5.574084056632729	0.226283562487418
Medtr0037s0250	27.634394760913853	0.27451142569298825
Medtr0038s0030	1.9229327099522977	0.5186992598053212
Medtr0038s0060	22.344685179833974	0.9079666696287323
Medtr0038s0070	0.10544461796833518	NA
Medtr0038s0080	21.109917659950302	0.481540035736539
Medtr0038s0110	0.7308887445620034	NA
Medtr0039s0040	0.16647580978322535	NA
Medtr0039s0080	2.5437620572206843	0.22061921715338645
Medtr0040s0110	26.787482639669406	0.5898675950004114
Medtr0040s0140	3.220466415415782	0.009681145619499981
Medtr0041s0030	973.1811374209899	3.069043556101586e-14
Medtr0041s0100	81.5553637449874	0.012201469014948821
Medtr0041s0110	1.0099203519502244	NA
Medtr0041s0130	31.829541688022516	0.4607870206116441
Medtr0042s0030	0.1102318429984674	NA
Medtr0042s0040	1.4058021514844152	0.9205717786260824
Medtr0042s0120	0.13045439698039207	NA
Medtr0042s0190	421.98449747584476	0.010872271629331303
Medtr0042s0230	0.20424613241924763	NA
Medtr0043s0030	0.12025306108187173	NA
Medtr0043s0040	1.0444462867026965	NA
Medtr0043s0050	1.122893973073605	0.9868925803097475
Medtr0043s0080	55.945324747069485	0.004276537031405528
Medtr0043s0110	5.683909144757581	0.25929836429066544
Medtr0044s0040	3.6059677987715744	0.584249613994299
Medtr0044s0130	8.730490460737835	0.1564652410939799
Medtr0044s0150	32.84279105073138	0.015669193675436385
Medtr0044s0160	1.7474763897224783	0.31501943628399587
Medtr0044s0180	317.85140455066187	0.06436315274853599
Medtr0045s0060	0.1061395627783943	NA
Medtr0045s0110	63.34292727829661	2.0627741405652533e-5
Medtr0045s0130	8.495634345615349	0.8134078292265928
Medtr0045s0160	0.5175500058328744	NA
Medtr0047s0030	0.12098782148412965	NA
Medtr0047s0040	55.876935470389014	0.38439453387838535
Medtr0047s0090	0.4058463511690459	NA
Medtr0047s0140	0.8696598466457792	NA
Medtr0048s0020	1.271068227404089	0.3496940577351894
Medtr0048s0140	0.9265419774656832	NA
Medtr0048s0210	1.8936137300174711	0.4072994266012532
Medtr0048s0220	7.54307339647584	0.22111111689407015
Medtr0049s0070	259.6058992654479	6.466101288028744e-8
Medtr0049s0080	0.12610464165473267	NA
Medtr0049s0090	6.0907953388543765	0.4574069265900739
Medtr0049s0100	0.12390289228916022	NA
Medtr0049s0110	140.17920978255202	0.49646141808323535
Medtr0050s0010	84.4304146550717	0.5616810730059383
Medtr0050s0090	0.10955250378164477	NA
Medtr0050s0130	0.16467103260334506	NA
Medtr0050s0160	331.94648081291575	0.062354447556006484
Medtr0050s0180	1647.4869213564582	0.009692877157080455
Medtr0050s0240	177.29066434971057	6.488855000610368e-5
Medtr0051s0090	0.29244818990706434	NA
Medtr0051s0110	0.883863350971339	NA
Medtr0052s0020	2.1714149607319544	0.916646260649704
Medtr0052s0030	1221.0877794291002	0.46736956099147664
Medtr0052s0040	48.738987368195154	0.26939313681436056
Medtr0052s0060	4309.4295879995225	0.24208967032340808
Medtr0052s0070	29165.02439748967	0.31950733646966234
Medtr0052s0080	10686.837708237897	0.23087169505362332
Medtr0052s0090	4083.194374499742	0.4783886023527766
Medtr0052s0100	24.90812367383889	0.585408988246154
Medtr0052s0110	8379.561954568637	0.13717320145969394
Medtr0052s0120	12.677642589757962	0.06487890916513045
Medtr0052s0130	31730.941042107195	0.19166050261280368
Medtr0052s0140	30.507382087998174	0.20179265598586177
Medtr0052s0150	3157.2761845691634	0.1690597522265217
Medtr0052s0160	220.29943974695692	0.44618428550253025
Medtr0052s0170	14643.067979386997	0.3004661268059618
Medtr0053s0020	82.13634604761613	0.07855810398466631
Medtr0053s0030	2994.252418425106	1.9023140942638313e-8
Medtr0053s0040	1.7712677286962826	0.536434632102309
Medtr0054s0080	47.14196357314795	0.1094225539831823
Medtr0054s0090	2.1590832893705407	0.34920337945983826
Medtr0054s0120	0.09823264753323342	NA
Medtr0054s0140	36.21852669751264	0.6203683387747572
Medtr0054s0230	1.451514460993242	0.43964766528957977
Medtr0054s0250	0.20151435415559352	NA
Medtr0055s0010	0.7811658877675459	NA
Medtr0055s0030	996.2708679402986	0.1192933019846114
Medtr0055s0040	2.318314911064066	0.8134395112926656
Medtr0055s0050	34693.10328976035	0.33693132549327315
Medtr0055s0080	2.162434820030923	0.24197272309757756
Medtr0055s0090	768.4243847321494	NA
Medtr0055s0100	1.7906757104371385	0.05592869478695517
Medtr0055s0110	26661.696867719624	0.32834979086265237
Medtr0055s0120	29702.220045022634	0.3127138136023993
Medtr0055s0130	48524.01006673626	0.27499728162266573
Medtr0055s0140	40.21622041238289	0.32956560176141936
Medtr0056s0180	0.2659442236396142	NA
Medtr0057s0080	271.4067289978044	0.9343844368710469
Medtr0057s0130	282.7387333596254	0.1708512228823755
Medtr0057s0200	1.9425931750754095	0.8847531530089858
Medtr0058s0010	500.7170636106458	0.22725256875268932
Medtr0059s0060	10677.179305060807	0.0010030880266674804
Medtr0059s0080	0.33229163294057573	NA
Medtr0060s0090	2.788719896519898	0.8609788314856539
Medtr0060s0110	0.10956719614219616	NA
Medtr0061s0050	2.4329536334348227	0.9499315723528867
Medtr0061s0080	3.583679634242427	0.6578090749850013
Medtr0064s0040	0.09822408134830735	NA
Medtr0064s0170	0.1156527635512805	NA
Medtr0065s0100	0.21214305724182286	NA
Medtr0065s0130	0.4774551960615417	NA
Medtr0066s0040	35.59344603997695	0.7645025283226586
Medtr0066s0050	59.95865473955372	0.8445361283394393
Medtr0067s0010	41.99964565214223	4.893686065834571e-4
Medtr0067s0070	622.4837340666612	0.40469163745897596
Medtr0067s0100	76.1479695961022	0.54081867439293
Medtr0068s0060	4.295544315967733	0.2385953545531626
Medtr0068s0070	0.11950472004326462	NA
Medtr0068s0080	2.130788557524085	0.5104565175448934
Medtr0069s0020	43.21403853000189	0.9890460133154376
Medtr0069s0040	15.902263412489507	0.3320239695840541
Medtr0069s0080	0.2779429833878003	NA
Medtr0069s0090	0.7791129863278985	NA
Medtr0070s0020	0.29028248454104866	NA
Medtr0070s0040	0.36503567595546804	NA
Medtr0070s0070	0.2904322026749033	NA
Medtr0071s0100	2.3606466140635605	0.2580335876509953
Medtr0072s0020	111.489282577826	0.35894293020026186
Medtr0072s0040	49.53103135072151	0.48115397299546747
Medtr0072s0050	93.1830941582952	2.8169003666719933e-7
Medtr0075s0010	0.11577767836288885	NA
Medtr0075s0030	0.12095710065952185	NA
Medtr0076s0010	1124.8324748888454	7.094807682898614e-14
Medtr0076s0020	6452.317398926592	7.475175202556656e-20
Medtr0077s0010	354.8016009263775	0.6305838550558297
Medtr0077s0040	0.38367016784903574	NA
Medtr0077s0060	0.11668701335437658	NA
Medtr0077s0090	2.3547328669251826	0.6819392111141515
Medtr0078s0010	617.3625578586482	0.003289986731790825
Medtr0078s0050	3.9004973091518442	0.48001842140670226
Medtr0078s0060	1335.8806884026285	9.38090385847287e-6
Medtr0078s0190	19.8484979917508	0.14353046326750518
Medtr0078s0200	0.13431172650631878	NA
Medtr0080s0060	7.471037898287949	0.47283080832119845
Medtr0082s0010	1.6780645694273948	0.8490792229733212
Medtr0082s0030	3.682836294582392	0.8251654629039672
Medtr0082s0040	35.33149925056654	0.8441809783082286
Medtr0082s0050	4.690002948523747	0.5451505638415929
Medtr0082s0060	7.851037375807727	0.7459162878960043
Medtr0082s0070	0.9737608139910829	NA
Medtr0082s0080	0.8591310418380201	NA
Medtr0082s0090	21.47844261264824	0.584987406060725
Medtr0082s0100	2.856568198394621	0.6163130619701024
Medtr0082s0120	0.20434188840479714	NA
Medtr0082s0140	5.769121790453676	0.4264368762270399
Medtr0082s0150	0.18392572563528728	NA
Medtr0082s0160	14.704524579475986	0.420014475301075
Medtr0082s0170	5.323725871773891	0.6173446894580384
Medtr0082s0180	1.8375522573186198	0.35448825262859063
Medtr0082s0190	0.13233309001160387	NA
Medtr0082s0230	0.7869486662982503	NA
Medtr0082s0250	0.4610965179923079	NA
Medtr0082s0260	5.32896154116696	0.6431127639015302
Medtr0082s0270	1.6791435984486502	0.9339740082564802
Medtr0082s0280	3.329678108933236	0.5803914419667929
Medtr0082s0290	0.42256295589997717	NA
Medtr0083s0110	1.7970748052249776	0.02319018370568687
Medtr0083s0120	10.729287870858679	0.9957068803556183
Medtr0084s0030	0.10962068209881431	NA
Medtr0085s0010	116.88235465546086	0.7860159009859202
Medtr0085s0020	12.712312270346423	0.10339428685766543
Medtr0085s0030	0.11208014560050938	NA
Medtr0086s0010	1038.4508381713154	0.16478865529425504
Medtr0086s0060	5.388269885182027	0.5300509308918044
Medtr0086s0070	5.867844238374116	0.5429129249986814
Medtr0087s0010	0.5294062570394609	NA
Medtr0087s0020	21.87255134117132	3.3353155284799106e-9
Medtr0087s0030	0.844933111477171	NA
Medtr0087s0040	6.4171618344129016	0.8832138720613276
Medtr0087s0050	0.9723630122850605	NA
Medtr0087s0070	1.046334323911813	NA
Medtr0087s0090	44.70307978634582	5.03174667958992e-8
Medtr0089s0050	0.614931862334025	NA
Medtr0089s0100	5.769006413670441	0.941231720703805
Medtr0090s0050	0.3239026740420137	NA
Medtr0091s0070	0.5920526823712676	NA
Medtr0091s0080	11.688721733820012	0.7620865593042278
Medtr0091s0090	1.777755579602825	0.5343867667338774
Medtr0092s0070	0.10301367505967342	NA
Medtr0092s0090	7.340572842446975	0.9913933755050226
Medtr0092s0100	1662.282842050398	3.0979932744445665e-12
Medtr0094s0010	3.388519631737155	0.9528351976016403
Medtr0094s0020	1.9450890520092594	0.9526247655389665
Medtr0094s0040	11.315263216092559	0.036061041773891245
Medtr0094s0110	8.912021217059392	0.20091559431814185
Medtr0094s0120	3.957427773885911	0.5080786763424078
Medtr0094s0140	1.1426758605263605	0.43586280116094517
Medtr0095s0040	0.5826452140451298	NA
Medtr0096s0020	58.49131884089341	0.1646590070963372
Medtr0097s0060	23.864154963530133	0.8240674478983232
Medtr0097s0070	4.799525236168448	0.6755571137949242
Medtr0098s0030	1.3965716183157353	0.42148244049117267
Medtr0098s0100	0.10664019027239863	NA
Medtr0099s0120	43.048176684469595	1.4370728642270841e-5
Medtr0099s0130	4.4558879293844535	0.018294569761239898
Medtr0100s0070	0.11584049196206515	NA
Medtr0100s0150	0.11132136261386681	NA
Medtr0100s0160	56.59648770508572	0.1666908398303307
Medtr0100s0170	1.2320709446899043	0.9549947992594158
Medtr0101s0020	3.7164933674908838	0.6359306501740375
Medtr0101s0030	3.494103222723506	0.6170373082690098
Medtr0102s0030	0.28691653150879265	NA
Medtr0102s0060	995.3053202312059	0.9582066147962671
Medtr0103s0010	0.21733993420148304	NA
Medtr0103s0090	33.88779985099365	0.03163523713826337
Medtr0103s0100	23.882808061686465	0.03193434015878784
Medtr0105s0020	0.09655113762470544	NA
Medtr0105s0060	0.3529284727663569	NA
Medtr0105s0070	29.5784857313688	0.5577634279931802
Medtr0105s0110	1.5979127933874302	0.5928744095749648
Medtr0105s0130	0.09655113762470544	NA
Medtr0105s0170	0.09655113762470544	NA
Medtr0106s0030	0.4168788761091421	NA
Medtr0107s0090	1.2692279656323937	0.8354953849215878
Medtr0108s0020	2.3743926798914257	0.8537101332626978
Medtr0109s0150	21.878095210082282	0.9268274050920985
Medtr0110s0010	37.94224296370308	0.03537604592925478
Medtr0110s0030	58.993025503019204	0.778950085381465
Medtr0110s0040	2057.226362601047	1.8809658163714089e-4
Medtr0110s0050	0.9118697785907477	NA
Medtr0110s0060	68.83679664302386	0.997388040756565
Medtr0113s0040	174.47530509321945	4.139791016949744e-4
Medtr0113s0060	1.373792976363994	0.8717325665785431
Medtr0115s0010	0.10426341131193048	NA
Medtr0115s0020	15.340455535449973	0.3319318533952364
Medtr0116s0060	0.3093881252065153	NA
Medtr0116s0070	0.1170132362761094	NA
Medtr0116s0130	0.15661908443852646	NA
Medtr0117s0040	1.370151991933557	0.7191229651250295
Medtr0117s0080	2.376168462472545	0.906821279436973
Medtr0117s0110	0.2599669057611176	NA
Medtr0120s0020	2.439053471645148	0.9363786564984462
Medtr0121s0010	622.2638117351966	0.06818319890936092
Medtr0121s0060	45.331734384865	0.1564652410939799
Medtr0122s0020	182.91924528552875	8.010096010820932e-8
Medtr0122s0040	0.6894810561065909	NA
Medtr0123s0070	438.27358204127296	0.028325229756082013
Medtr0126s0080	0.37477978812317175	NA
Medtr0127s0030	0.4664107146242368	NA
Medtr0127s0040	0.17994672051707583	NA
Medtr0128s0060	0.5163564431177818	NA
Medtr0128s0080	0.11791422750438603	NA
Medtr0129s0050	19.541341905361303	0.31978887857882643
Medtr0129s0070	1.2285126461924296	0.8281447605853258
Medtr0129s0120	0.5965669465308961	NA
Medtr0130s0060	0.15077808234421003	NA
Medtr0131s0030	25.736332571732905	0.11988219118000787
Medtr0133s0020	644.6763492009949	0.09697537080253338
Medtr0133s0030	369.88053435231564	0.9091274703222382
Medtr0133s0060	0.10347791740569627	NA
Medtr0134s0080	2.9289163746574314	0.9088444823479546
Medtr0136s0010	91.2580198513755	0.07816609248567452
Medtr0136s0020	1.05304494349608	NA
Medtr0136s0060	331.1635137675414	0.918796953881039
Medtr0137s0010	0.3812305305007615	NA
Medtr0137s0040	10.434773339707007	0.8248204264760199
Medtr0137s0060	11.068872937919899	0.9106433108981
Medtr0137s0070	103.78129229112085	3.203341753263742e-4
Medtr0137s0080	43.10036767127346	0.5417554277920592
Medtr0140s0020	0.11091347281277442	NA
Medtr0140s0030	242.89199496516602	0.17646187402854008
Medtr0140s0050	122.09805296393696	0.23555180002459816
Medtr0141s0020	3.653139899550688	0.6205377870086839
Medtr0143s0020	5.433261058557333	0.33006257256113447
Medtr0143s0050	0.1510883856365619	NA
Medtr0143s0070	1.7304479003332867	0.3776828955955528
Medtr0144s0010	352.44325784558697	0.9816358962534882
Medtr0144s0020	7.9657398400977035	0.0014287020553139214
Medtr0144s0030	79.36566415589363	0.8321738353641546
Medtr0144s0060	4.155854944297014	0.07356925237470573
Medtr0147s0030	0.4863894365054028	NA
Medtr0147s0050	1.8693328689149824	0.5225810777880278
Medtr0147s0060	4.940994076504919	0.6830471918398494
Medtr0147s0070	817.3928828172108	0.24999905821407872
Medtr0147s0080	495.63001156949247	3.628527539905313e-5
Medtr0148s0050	3295.5187816269895	0.008055962950197452
Medtr0148s0080	876.9440566296768	1.7748310271382695e-18
Medtr0148s0110	1.32600378744902	0.744661820905868
Medtr0150s0040	0.7338962725212521	NA
Medtr0151s0020	0.6895437120897773	NA
Medtr0151s0030	1740.6108668566578	1.5897171616423856e-23
Medtr0152s0090	39.83275454013405	0.019987578140340287
Medtr0152s0100	342.78588101033205	5.321602939007148e-5
Medtr0152s0120	1.2587904886405321	0.9505879742062553
Medtr0153s0020	0.3336316372150282	NA
Medtr0153s0030	23.754447247337268	0.6170069517046685
Medtr0153s0060	45.67849456860091	0.12194538544083176
Medtr0153s0070	108.19677638905766	0.00887229258649805
Medtr0154s0010	2.4109425812737166	0.8387396295781436
Medtr0154s0020	3.7340839966177826	0.029952935442495835
Medtr0154s0040	64.97493542397854	0.02388448024984069
Medtr0155s0010	3.6771121342187842	0.23845986095960803
Medtr0155s0050	0.49854367760627644	NA
Medtr0155s0060	0.12485027274982026	NA
Medtr0157s0060	4.246447660797487	0.37482198406941
Medtr0157s0070	305.1313327246576	0.636896789783849
Medtr0158s0020	0.2848352411228892	NA
Medtr0159s0060	8.884313652083767	0.09481574789769948
Medtr0160s0030	3.184746854142559	0.8872553819714969
Medtr0160s0040	57.51183053098176	0.4614639291470677
Medtr0164s0030	0.11581481403655523	NA
Medtr0165s0050	4.481847361339537	0.5679730747707866
Medtr0165s0060	5.319558556034004	0.5874964333872039
Medtr0167s0040	182.85889512815294	0.3239637356412402
Medtr0167s0060	983.8824403496897	0.8340195137062302
Medtr0168s0080	400.190497498672	5.8122525835881e-5
Medtr0168s0100	100.57923495007071	0.6355427451302442
Medtr0168s0110	401.1211564255397	0.5396916424493161
Medtr0168s0120	1706.2850218724095	0.08691305813940597
Medtr0170s0020	1.0187311590925823	NA
Medtr0170s0030	35.003950670416046	0.35957382133590526
Medtr0172s0010	652.005697413039	0.94444338221666
Medtr0172s0020	1906.342723832604	0.13158823220023338
Medtr0172s0030	4557.934156279872	1.2999787951650468e-4
Medtr0172s0050	269.3981208227351	0.007815618931020644
Medtr0173s0010	4.317926235811459	0.5330159150921557
Medtr0173s0030	512.1051989040183	0.3577022955055433
Medtr0174s0090	0.20330719567784825	NA
Medtr0175s0030	1152.8727176907512	0.11083311232111084
Medtr0176s0050	122.36198890309598	4.653582179655477e-5
Medtr0177s0060	7.581609937428783	0.6070569774594223
Medtr0177s0070	1.413153014921312	0.9466060493999282
Medtr0177s0080	1.5412097367648685	0.6493199664063407
Medtr0178s0030	154.1895747915162	3.9491548252244806e-8
Medtr0178s0050	0.7858327977335372	NA
Medtr0180s0050	952.9936653423439	0.00130159356248869
Medtr0180s0070	106.04100161139016	0.6405482315003806
Medtr0180s0080	2.0390479865008078	0.838823320969143
Medtr0181s0030	157.0940397605737	0.46282814355439633
Medtr0181s0060	0.0992084464046574	NA
Medtr0182s0060	5.557224560302583	0.019588320960851734
Medtr0184s0010	0.4137744735733234	NA
Medtr0184s0030	104.90622348595124	0.18725807363227565
Medtr0184s0040	19.78059233992912	0.13305186660663879
Medtr0185s0010	9.167427419816757	0.11078018988750953
Medtr0186s0030	88.33422758811496	1.0858579273341775e-4
Medtr0186s0120	0.111497380831837	NA
Medtr0187s0040	31.397008646049724	0.8225444779412288
Medtr0187s0080	0.1641562581623119	NA
Medtr0188s0020	0.9039585337214722	NA
Medtr0189s0010	158.50271910539797	1.0378277020074464e-6
Medtr0189s0030	5.091680056981081	0.3582234673929608
Medtr0189s0040	0.3944562000150954	NA
Medtr0189s0050	32.680018564403184	0.9382224046239701
Medtr0190s0020	57.445493067764176	0.020973013681454804
Medtr0191s0020	0.4322626135159481	NA
Medtr0191s0030	0.7763821749955756	NA
Medtr0193s0080	0.46297294160228514	NA
Medtr0194s0020	49.47559715183877	0.4865143011930446
Medtr0194s0030	164.682684530859	0.32660090653709084
Medtr0194s0040	161.96473640765151	3.729849046172595e-7
Medtr0194s0050	168.7181987729118	0.010933658510533203
Medtr0195s0010	1.1627887193571675	0.721584068852247
Medtr0195s0020	7.597467602763356	0.007232933080193049
Medtr0196s0020	1.5132976261907125	0.747594175883026
Medtr0196s0030	15.093082526284167	0.008052812005886263
Medtr0197s0010	23.531971380799504	0.6481221326717691
Medtr0197s0020	9.948480456765708	0.23755923680158206
Medtr0197s0030	0.11717914153855315	NA
Medtr0197s0040	0.2704904465129286	NA
Medtr0197s0070	477.2904555434238	0.004991738371209263
Medtr0197s0090	1.3723137406758905	0.8197745895268924
Medtr0197s0100	6.767220428614797	0.22921467514048108
Medtr0199s0030	3.7065654745404517	0.07162249022534432
Medtr0199s0040	333.1479085056254	0.04146963523831498
Medtr0200s0020	153.2294389894236	0.4334473549103981
Medtr0200s0050	2.136330441255562	0.07195827446217218
Medtr0202s0060	5.404151021137608	0.9520005379842679
Medtr0202s0070	3.9774341402921154	0.22546491740782282
Medtr0203s0040	3.1764487067874385	0.15728093965920253
Medtr0204s0010	460.47746077955026	1.8076661293993447e-4
Medtr0204s0020	26.558644593777775	0.23302924374557826
Medtr0204s0040	30.44542464230306	0.009814129405864947
Medtr0206s0010	360.6453824637068	0.6137704065156385
Medtr0208s0030	0.563332846261434	NA
Medtr0209s0040	17.934076441029333	0.36843074640281415
Medtr0210s0040	0.6884260054818863	NA
Medtr0211s0060	2.2994274751508823	0.275612984454645
Medtr0211s0080	1.030810823820522	NA
Medtr0212s0020	8.177133766925548	0.31079622489790976
Medtr0212s0030	0.13051330906733483	NA
Medtr0212s0040	405.58911752860854	0.0010497021712601968
Medtr0212s0050	0.4499088111389199	NA
Medtr0212s0070	1.7513821038683348	0.31832031530205346
Medtr0212s0080	8.783805973019211	0.18046423836635625
Medtr0214s0040	3.774823245114113	0.31837843056240833
Medtr0219s0020	25.312588051823482	0.9864790903428131
Medtr0219s0050	0.14463876866688002	NA
Medtr0219s0070	9.812332191570592	0.47261580414717025
Medtr0219s0100	2.7413335480861565	0.16128277734251747
Medtr0221s0020	393.1450619834854	0.502497997085816
Medtr0221s0060	21.04546414988108	0.6526516186809138
Medtr0223s0010	39.85854187900849	0.950026113759936
Medtr0223s0040	1.5970983549881472	0.3436464747480766
Medtr0224s0030	47.89015319710329	0.8968752914784719
Medtr0227s0010	21.931931864595395	0.018892100858220087
Medtr0227s0020	223.19048511692344	0.22819505285352948
Medtr0227s0030	42.74281330012165	0.5355912952309398
Medtr0229s0020	16.414906181140925	0.6293345840409149
Medtr0229s0030	1.7810079694672163	0.4493147105207681
Medtr0229s0040	9.13023832271341	0.7490965335500162
Medtr0229s0060	1.0615406041380435	NA
Medtr0230s0010	134.4709932362632	0.5239394556256636
Medtr0230s0040	3.34486734871304	0.664554737034694
Medtr0232s0030	4.12388703572806	0.7561457504494237
Medtr0236s0050	13.453660540264773	0.9906542064518534
Medtr0237s0020	0.8178768894146997	NA
Medtr0237s0060	0.6197489651825717	NA
Medtr0237s0070	2.975077880672814	0.9183309594598121
Medtr0240s0020	0.11982004249596928	NA
Medtr0242s0020	91.82244360475904	0.9291583697825645
Medtr0242s0040	42.925331382934274	0.10770449059942942
Medtr0242s0050	0.6129334996395709	NA
Medtr0242s0060	42.63305826152514	0.1377780470278441
Medtr0243s0030	0.32173367058916114	NA
Medtr0245s0010	336.97576499806655	0.7571016259146196
Medtr0246s0020	70.4111041681361	3.868818732555163e-11
Medtr0246s0040	124.96680637615097	0.12040326687746092
Medtr0247s0040	0.09583297743014786	NA
Medtr0248s0030	1.160921925508068	0.6481819885890682
Medtr0249s0070	274.26221960034445	0.07127312619804302
Medtr0250s0020	0.37010292463837874	NA
Medtr0250s0040	142.08691028628556	0.15817800848311794
Medtr0251s0060	4.178385563489522	0.42233440230999286
Medtr0252s0030	0.17353693016867047	NA
Medtr0252s0060	1.0824366393270932	NA
Medtr0254s0030	0.17618288592302717	NA
Medtr0254s0060	0.10535541925430517	NA
Medtr0256s0050	97.18627419591144	0.048316394060266596
Medtr0257s0040	1.317969027307652	0.6937910390327872
Medtr0258s0040	2.331750365255519	0.046486341729544384
Medtr0259s0030	0.09560578004823181	NA
Medtr0259s0040	5.349662222938059	0.9960625706982604
Medtr0260s0010	6.267065929516483	0.1689327491181958
Medtr0260s0030	192.24612819653348	0.9640673375134892
Medtr0262s0020	0.6378755646605169	NA
Medtr0262s0030	62.39581849545758	0.1542379094590118
Medtr0264s0030	1.8573371154787461	0.6201132455761094
Medtr0265s0030	0.5598855655506559	NA
Medtr0267s0070	0.27444482299629014	NA
Medtr0268s0020	70.15328833545338	0.47441040449696964
Medtr0268s0050	0.10299139090002862	NA
Medtr0268s0070	29.031751713298775	0.17974549618447516
Medtr0268s0080	29.85145825172212	5.157812662828147e-4
Medtr0271s0010	12.871169535896748	0.9385619832546875
Medtr0271s0020	0.10347791740569623	NA
Medtr0271s0030	25.08671798055284	0.6991385467437877
Medtr0271s0040	0.12326005302908785	NA
Medtr0271s0050	6.801730261638827	0.8721236811689379
Medtr0271s0060	2.4945662903291903	0.3801459421801947
Medtr0271s0070	56.71830340910177	4.265017808336875e-8
Medtr0273s0030	109.80840557948507	0.004935447169889697
Medtr0274s0020	51.5765120209579	0.5134381493286637
Medtr0275s0010	724.1771445007349	0.08085129062476654
Medtr0275s0020	687.7477969437036	2.169055738009481e-5
Medtr0275s0040	344.57753821308205	0.3596337870733608
Medtr0276s0010	45.32958971957243	0.6382612358383882
Medtr0276s0020	5.962255014711957	0.3590983751731314
Medtr0276s0040	337.74566983547567	0.049916904609723346
Medtr0276s0050	537.945763291136	0.009699672239394781
Medtr0277s0010	27.58365983470228	0.18798146818637945
Medtr0277s0020	39.25645133138593	0.6637894740391346
Medtr0277s0030	3.9143084387121325	0.8124365623662765
Medtr0279s0010	0.6716186291767007	NA
Medtr0279s0020	103.90247828113345	0.7063856503645201
Medtr0279s0030	49.38585515239656	0.5041917862587847
Medtr0279s0040	0.14580500740615757	NA
Medtr0280s0030	6.023236309928814	0.6128983388119956
Medtr0280s0040	6.822346515127351	0.7941588573711071
Medtr0283s0030	0.7070863402126348	NA
Medtr0283s0040	0.705402980022112	NA
Medtr0286s0010	112.9761838491122	0.0015402368122156632
Medtr0286s0030	1.3166116578246916	0.9226577171190203
Medtr0286s0050	0.11166060691076025	NA
Medtr0287s0050	45.97187441974345	0.5970731226494239
Medtr0287s0060	5.523022828582128	0.06555406688411981
Medtr0288s0020	54.303313038140686	7.404665437334103e-16
Medtr0288s0040	886.6482876165682	3.349978205881319e-10
Medtr0289s0040	0.17486215799732388	NA
Medtr0291s0010	162.86709852332257	1.7324208597819648e-4
Medtr0292s0040	0.40000253128490654	NA
Medtr0294s0010	23.914203943927557	0.9887334331681933
Medtr0294s0020	3.245423846483963	0.1633942502632817
Medtr0296s0010	1.5127879786531728	0.8498830578528157
Medtr0297s0010	2.1711651233675933	0.7585189668626743
Medtr0299s0030	5.050207425571586	0.6717023420204027
Medtr0302s0040	38.14242663998826	0.9436433624080445
Medtr0305s0020	34.60000107255335	3.4042705016565276e-8
Medtr0306s0040	0.31357729982015503	NA
Medtr0308s0020	14.889751147706825	0.17488923385443578
Medtr0308s0050	0.36802906740325486	NA
Medtr0308s0060	13.493977993136536	0.9376846667720834
Medtr0311s0030	15.74268080784824	0.8045433658943133
Medtr0312s0020	397.53936198509916	0.6940807909406482
Medtr0312s0030	0.2894885178831484	NA
Medtr0314s0030	105.69222026733271	2.7010392454065418e-5
Medtr0315s0080	0.4197368175696848	NA
Medtr0316s0010	3225.9606852572942	2.7237779050168603e-11
Medtr0317s0050	0.7666580109263824	NA
Medtr0318s0020	357.50918058259793	2.571927439154823e-5
Medtr0320s0010	0.11864844150416116	NA
Medtr0320s0040	103.52798590328956	0.13914455799739497
Medtr0321s0020	6.7642172443909825	0.8266543506410218
Medtr0322s0040	0.16370549493928355	NA
Medtr0325s0020	61.80830715342805	0.854500655126907
Medtr0328s0010	5.1195989502676795	0.03940596519989533
Medtr0328s0030	15.676303633303334	0.36771486184699986
Medtr0331s0010	66.1920977359947	0.557772569411031
Medtr0332s0010	2.3157724173222984	0.9154152376351372
Medtr0332s0020	488.673531580905	0.7691882251048978
Medtr0332s0040	254.55169871292168	0.019552957602975513
Medtr0334s0010	2.779305418666817	8.154793174952302e-4
Medtr0336s0030	0.45544251982029593	NA
Medtr0336s0070	35.38497877067845	0.4684054262947834
Medtr0338s0050	0.3000274606507823	NA
Medtr0339s0020	491.93058109671523	0.004891632582884426
Medtr0339s0030	5483.540154753538	2.6649900922834396e-4
Medtr0340s0020	85.65184697692546	0.6449688605054604
Medtr0340s0030	44.44226516391787	0.5696313419799589
Medtr0345s0010	0.09655113762470544	NA
Medtr0345s0020	1.5979127933874302	0.5928744095749648
Medtr0349s0020	54.1904389481287	0.04212964302652763
Medtr0349s0030	115.50976555442301	0.0025115265346612016
Medtr0349s0040	4.715154044117091	0.019485710760065098
Medtr0350s0010	1.2299876645704857	0.9065857493256101
Medtr0350s0030	0.17176792886172138	NA
Medtr0351s0020	0.0956057800482318	NA
Medtr0352s0020	0.12728215656240974	NA
Medtr0358s0010	0.3760808532636079	NA
Medtr0360s0020	0.2995577708998016	NA
Medtr0361s0010	17.57173001279998	0.37361363518648616
Medtr0361s0030	0.9415294160461016	NA
Medtr0362s0020	0.11176165670012439	NA
Medtr0362s0030	3.152305838746862	0.5761353417481362
Medtr0363s0030	73.95494748329625	0.056116702019589765
Medtr0363s0040	0.6974767529891055	NA
Medtr0365s0010	531.2252419377135	0.015817273502290268
Medtr0365s0020	6.624726093468579	0.8663117793753273
Medtr0365s0030	0.13250313557675186	NA
Medtr0368s0010	0.39081212418766087	NA
Medtr0368s0020	5.529224148722342	0.582581730655363
Medtr0370s0010	0.5724429173455918	NA
Medtr0372s0010	0.4680610250950678	NA
Medtr0372s0030	0.9343589535222145	NA
Medtr0373s0020	14.006333313789414	0.41148033945886053
Medtr0374s0040	1.0901939369273508	NA
Medtr0374s0050	67.18924789970221	0.3206715372295038
Medtr0376s0040	0.14610199428702628	NA
Medtr0380s0040	927.6806619259321	6.833120592398348e-5
Medtr0381s0010	0.5353543259856522	NA
Medtr0384s0020	0.2190393900999208	NA
Medtr0386s0030	0.5437635767999116	NA
Medtr0387s0030	0.23694474048776998	NA
Medtr0388s0020	1345.459579213934	3.1361729793479273e-6
Medtr0391s0020	3.371987611015429	0.01680646261788708
Medtr0392s0010	208.14273319014623	0.7013329113115876
Medtr0393s0030	92.05530301437985	0.7162759149233828
Medtr0393s0040	0.14220059422602294	NA
Medtr0400s0020	59.298104626354764	0.17947395831005133
Medtr0400s0030	6.506335063252807	0.940238784981365
Medtr0400s0040	0.13250313557675186	NA
Medtr0402s0020	1.6144400479361318	0.6967636340579875
Medtr0402s0040	0.8119877301221324	NA
Medtr0404s0010	0.10729030529922175	NA
Medtr0405s0060	36.00253298479519	0.007557464130995127
Medtr0406s0010	0.1656045163797747	NA
Medtr0406s0020	0.7988874162691003	NA
Medtr0406s0030	0.48499658092713466	NA
Medtr0411s0050	0.5080231122323285	NA
Medtr0414s0030	0.7401740918429106	NA
Medtr0415s0020	0.43947820396794657	NA
Medtr0415s0060	0.15747695910280238	NA
Medtr0417s0020	0.2821216217434448	NA
Medtr0418s0010	3.3794676487328026	0.0963080341866616
Medtr0418s0050	2.7627257678177686	0.8276228069252707
Medtr0419s0010	0.4186314651574059	NA
Medtr0419s0020	24.215185515273184	0.3234760160115664
Medtr0419s0040	31.285543782674544	0.29451337196774213
Medtr0419s0050	2.8102698255764698	0.45555285146423913
Medtr0419s0060	0.29798235786531935	NA
Medtr0421s0010	12.85191740880551	0.7752916804531735
Medtr0421s0020	2.527728104760787	0.9983509604484978
Medtr0422s0040	0.1441833581148494	NA
Medtr0425s0010	13.708981369194273	0.19204090398295068
Medtr0425s0020	575.622251657982	0.01208817941448373
Medtr0425s0030	1.5941940426352605	0.8522403652366582
Medtr0428s0010	0.4514134546632936	NA
Medtr0428s0020	5.957679575332752	0.6832211702721923
Medtr0428s0030	5.714056100780612	0.94444338221666
Medtr0429s0020	24.652434047025967	0.47409383924173554
Medtr0433s0040	0.16592257448741501	NA
Medtr0438s0020	86.745925308213	0.31556108165859714
Medtr0443s0040	2.196772868642338	0.44690523058211024
Medtr0443s0060	0.10852767894196537	NA
Medtr0444s0010	1.4732954480995635	0.988813091843415
Medtr0446s0020	5.943956550180492	0.945010287419556
Medtr0446s0050	3.8804717472859087	0.5671022397563338
Medtr0449s0030	17.631828579294513	1.889397324318622e-5
Medtr0449s0040	411.55806010291104	1.4094585293773661e-6
Medtr0454s0020	0.8396126546504351	NA
Medtr0458s0010	0.14357302178036407	NA
Medtr0459s0020	15.144237770948637	0.26408548803241816
Medtr0460s0010	1183.8665148386633	0.5438950625487416
Medtr0462s0020	1.0387664124663762	NA
Medtr0465s0020	0.11373702915097117	NA
Medtr0466s0010	0.922639390818984	NA
Medtr0466s0020	11.596455816124353	0.9545853394038215
Medtr0468s0010	344.3784285792081	0.5179880687874714
Medtr0470s0010	2978.547596922821	0.93391305453258
Medtr0473s0030	3.3877483133376467	0.20733637372917027
Medtr0474s0020	7.888162109331696	0.003946280816238587
Medtr0475s0020	10.763177464276072	1.8277144529134476e-4
Medtr0475s0040	79.08100313475319	3.4467767888940416e-5
Medtr0477s0040	8.989725952667808	0.80324625859169
Medtr0478s0010	83.35574026080415	0.77531607677609915
Medtr0480s0030	2.318897958615043	0.9278233075346738
Medtr0481s0010	1.0432997840902205	NA
Medtr0484s0010	17.361639924735524	0.7532697047157206
Medtr0489s0020	242.40187980997567	0.18514191216789316
Medtr0491s0010	1.2065076006206783	0.9793509062187138
Medtr0491s0020	0.364605463696742	NA
Medtr0491s0030	0.506656683969706	NA
Medtr0493s0010	6.443115353104188	0.5122288516660846
Medtr0493s0020	2.7381486257818204	0.9603559889342467
Medtr0493s0030	1572.5084469197443	0.099456854269397793
Medtr0495s0010	0.31912101695656525	NA
Medtr0497s0040	0.0989792767085545	NA
Medtr0503s0010	0.16194045036378557	NA
Medtr0504s0040	0.12211128312801149	NA
Medtr0506s0040	0.6902533192514156	NA
Medtr0508s0010	270.3423306799103	8.094220701930823e-4
Medtr0511s0010	75.80835004758309	0.9223523940039114
Medtr0511s0020	86.29907950420987	0.9534131665538019
Medtr0512s0010	123.66269375088336	0.43011613567148016
Medtr0516s0010	3.6662341469689745	0.6459248735146924
Medtr0525s0040	0.11250383901494557	NA
Medtr0530s0020	1.1251826453948284	0.5875251169376117
Medtr0534s0010	2.3457198768198673	0.7253654387506566
Medtr0534s0030	0.10406195683048247	NA
Medtr0536s0010	0.9308058620540107	NA
Medtr0536s0020	1035.0064895870362	1.268332685110978e-6
Medtr0536s0030	0.49441516562637366	NA
Medtr0542s0020	4.43957919528551	0.006086454631357583
Medtr0544s0010	0.2715568174086046	NA
Medtr0549s0010	0.15972949809514445	NA
Medtr0549s0020	3.6894196776116703	0.04145489197830257
Medtr0551s0020	1.459814667431096	0.707239085558386
Medtr0552s0010	1.997603495180964	0.6878202847228229
Medtr0552s0020	0.16776168697766036	NA
Medtr0552s0030	0.15290102600062006	NA
Medtr0559s0010	0.2646867582524304	NA
Medtr0559s0020	2.1424003641270506	0.8384978479446571
Medtr0560s0010	0.3537630752807812	NA
Medtr0562s0010	422.58420372764965	0.09811718170085607
Medtr0565s0010	5.2358490288365305	0.4517629210693158
Medtr0566s0020	23.482739554365004	5.3698413562198484e-5
Medtr0568s0010	1.4987398183578595	0.6963982160104089
Medtr0568s0020	0.3839636001711497	NA
Medtr0570s0040	3.4958807524240783	0.8180058805812759
Medtr0572s0010	24.42584789197173	0.2259073229457583
Medtr0576s0010	0.11553415847540016	NA
Medtr0578s0010	13.671007299549576	0.5501874164376177
Medtr0583s0010	0.9911023495350144	NA
Medtr0590s0010	925.4304454358057	0.024622048991365948
Medtr0590s0020	33.40154047310582	0.571255193315224
Medtr0591s0010	1269.7095551928076	5.326094136342402e-5
Medtr0595s0010	2.832728247807243	0.04262240678405974
Medtr0595s0020	46.34795494839111	0.040091397399399396
Medtr0595s0030	40.34333149372141	0.2840754915512107
Medtr0598s0020	0.6714114992419647	NA
Medtr0602s0010	0.10353453026273374	NA
Medtr0602s0020	0.430226010217043	NA
Medtr0603s0010	2.904015581516433	0.1618566390527804
Medtr0606s0020	6.25409706101304	0.5157729169825372
Medtr0607s0040	0.8825077023916653	NA
Medtr0618s0020	234.28481972280582	1.293011489592977e-7
Medtr0623s0010	11.684915596776985	0.29814130418942425
Medtr0623s0020	7.670423231110715	0.04365418409462788
Medtr0625s0020	5.451576783568391	0.3504267973535556
Medtr0635s0010	0.44888250774488414	NA
Medtr0640s0020	0.12555598978969212	NA
Medtr0645s0010	0.1626392120611817	NA
Medtr0648s0010	6.693390184950763	0.7868805580252645
Medtr0650s0010	1.7694215726944509	0.0972710329982061
Medtr0651s0010	0.4511734279025556	NA
Medtr0652s0010	4.242628987139437	0.8277152145207192
Medtr0652s0020	0.09583682617248315	NA
Medtr0654s0010	1.8107133226903074	0.6074944430709412
Medtr0655s0010	2.896633214171273	0.53435921267724
Medtr0656s0010	0.6044532516910178	NA
Medtr0658s0030	44.659862597365354	0.08028434713941199
Medtr0662s0030	0.7890099540270175	NA
Medtr0667s0010	12.88290486063395	0.392426579642619
Medtr0685s0020	0.43794623340149513	NA
Medtr0685s0030	0.29012583221752664	NA
Medtr0689s0010	4.408782053986947	0.7172623289107333
Medtr0690s0010	20.618734605131536	0.0033463327104312447
Medtr0691s0020	130.57482047396346	8.386038699521925e-7
Medtr0693s0030	189.12989703332485	0.01597988582769208
Medtr0693s0050	3.7477126127153326	0.5272488287432766
Medtr0695s0010	7.540120860259558	0.032616691423628955
Medtr0697s0010	7.998255930193723	0.505182832779937
Medtr0699s0020	852.9486871266275	0.43048162182610056
Medtr0703s0020	41.93294533395529	0.8063825835863113
Medtr0709s0010	15.22108278428674	0.2505024285875256
Medtr0709s0020	0.10980227533759779	NA
Medtr0712s0010	142.7234022058793	0.3990750158719765
Medtr0722s0010	63.75081830331474	0.1248078536465335
Medtr0722s0020	20.743240250573614	0.5819148866607015
Medtr0722s0030	0.3954981534186989	NA
Medtr0729s0010	0.8505087734231058	NA
Medtr0734s0020	1.2060709001689824	0.7070373658161039
Medtr0735s0010	0.6506419671816813	NA
Medtr0737s0030	1.088783347818935	NA
Medtr0750s0010	2.693434227227595	0.21554415107857602
Medtr0756s0010	0.9122990622218055	NA
Medtr0766s0010	0.19449602858584064	NA
Medtr0768s0010	57.272154497240706	0.963750775998993
Medtr0769s0020	17.697876957223915	0.27627859027071655
Medtr0775s0020	1.3810443095746496	0.8842246632302364
Medtr0777s0020	0.10347791740569627	NA
Medtr0783s0010	459.42070680215977	0.024642733743378557
Medtr0795s0020	5.112773352716749	0.03981073341287113
Medtr0813s0010	0.2478369522956097	NA
Medtr0813s0020	0.76697331703726	NA
Medtr0827s0020	0.10271968757135352	NA
Medtr0830s0010	0.109868694910223	NA
Medtr0836s0010	3.3381559763555826	0.30617107001138666
Medtr0854s0010	15.350086146938958	0.09557420890211257
Medtr0856s0010	0.12556520113369907	NA
Medtr0857s0010	8.964097568719412	0.5263921171675053
Medtr0864s0020	0.11047642207230497	NA
Medtr0866s0010	0.5875260882613674	NA
Medtr0874s0010	380.8755588245772	7.839618726657823e-11
Medtr0874s0020	835.0358232652455	0.006299804770579235
Medtr0886s0010	3.816115815004968	0.7985579013478592
Medtr0891s0010	20.505426252920657	0.5151956923942621
Medtr0903s0010	3.7143449335500582	0.30170255448810035
Medtr0907s0020	2.4347815630411747	8.517797691363126e-4
Medtr0912s0010	11.569463810526795	0.9549372764897781
Medtr0922s0020	199.94859154990283	0.9251377202634646
Medtr0929s0010	203.50742266146287	0.38142983018640714
Medtr0939s0010	46.89147607304568	0.0025974615197258515
Medtr0945s0020	28.375149465975387	0.15338754084177605
Medtr0961s0010	56.9243005725608	0.9247359259176557
Medtr0961s0020	0.36055990247558356	NA
Medtr0989s0020	0.09720333827077168	NA
Medtr0991s0010	11.359806148363278	0.624116964033101
Medtr1008s0010	242.09050000060836	0.36163965404393505
Medtr1014s0010	355.47474438085425	0.14259713415463346
Medtr1034s0010	442.1209762081695	0.2665419258986041
Medtr1091s0010	175.85684994147863	0.1925150776861803
Medtr1099s0010	17.514427177798364	0.06885860231371539
Medtr1113s0010	0.17495911365041966	NA
Medtr1113s0020	8.402092572348538	0.7794537590904641
Medtr1126s0010	30.84416588262388	0.960189983411869
Medtr1142s0010	2.5907050198946475	0.9764115417555186
Medtr1155s0010	1.5979127933874302	0.5928744095749648
Medtr1160s0010	618.0849884003576	0.10533911061158242
Medtr1173s0010	0.17913767109713047	NA
Medtr1236s0010	6.291204602169132	0.0424387472823636
Medtr1242s0010	0.0973371501792095	NA
Medtr1246s0010	0.17929030070994	NA
Medtr1252s0010	0.11373147473982627	NA
Medtr1254s0010	0.6399360080016762	NA
Medtr1262s0010	1869.6655522429094	0.039744892198618015
Medtr1301s0010	40.619493623023516	0.10467294919800774
Medtr1319s0010	0.3992509032281015	NA
Medtr1328s0010	0.14422868157788438	NA
Medtr1338s0010	523.7538854231105	0.3025556856873633
Medtr1342s0020	3.3495077503049577	0.8251654629039672
Medtr1344s0010	0.6349013603198886	NA
Medtr1360s0010	0.5220732146582694	NA
Medtr1361s0010	0.9765570277407156	NA
Medtr1396s0010	69.95130978093952	0.16745122724887126
Medtr1412s0010	5.8955857707359485	0.5198118808522604
Medtr1415s0010	8.077359035451725	4.4956813007609726e-4
Medtr1434s0010	0.1663894260929962	NA
Medtr1439s0010	1.9914853089613984	0.81951400947756
Medtr1452s0010	26.888862324571182	0.09058821581666328
Medtr1454s0010	0.3400468478944251	NA
Medtr1457s0010	12.304919324775087	0.6823917253547823
Medtr1462s0010	0.21553256892607053	NA
Medtr1478s0010	0.09647891591678412	NA
Medtr1480s0010	132.73872930071045	0.10893283544309079
Medtr1493s0010	0.2812650547788463	NA
Medtr1526s0010	25.090058920117343	0.18743210813050892
Medtr1527s0010	297.4711908132013	0.0016163173694185794
Medtr1543s0010	18.61750895211188	0.7226810159157435
Medtr1588s0010	12593.747175622559	6.158471507813218e-5
Medtr1589s0010	1.0741834391458056	NA
Medtr1626s0010	3.513470012083645	0.9697508355006769
Medtr1638s0010	0.11968169603818417	NA
Medtr1643s0010	147.29330495554564	0.8086939596345514
Medtr1663s0010	22.869491712669443	0.14490159853614226
Medtr1717s0010	296.86593865125695	0.0013673842743420822
Medtr1749s0010	0.10480666679031471	NA
Medtr1750s0010	164.7269741154328	0.6355173493979063
Medtr1761s0010	0.5997570033862463	NA
Medtr1840s0010	2.382737641009719	0.431856761344556
Medtr1870s0010	0.3228438466949279	NA
Medtr1914s0010	7.3920353792001805	0.40598071470314023
Medtr1918s0010	1.9117699238903794	0.812576169896425
Medtr1982s0010	0.10534886713245747	NA
Medtr1995s0010	0.9404086407437916	NA
Medtr1996s0010	13.473276094418711	0.007326364807085088
Medtr1g004990	3.1019184658381724	0.8501962733335842
Medtr1g006490	419.9098463237515	0.34498036968494167
Medtr1g006590	0.6700392841212858	NA
Medtr1g006600	35.16388640868413	3.6991877684788213e-32
Medtr1g006605	0.17613094857135628	NA
Medtr1g006660	3.4684237061057677	0.5838614309042677
Medtr1g006690	125.6855733209642	2.305550348785688e-5
Medtr1g006695	407.59874869911994	0.003550544748706871
Medtr1g006975	17.752940490606544	0.6493789916530754
Medtr1g006990	29.44770548391184	0.9996989275378749
Medtr1g007020	1.203191708055429	0.9631218644468648
Medtr1g007030	0.3380004034340837	NA
Medtr1g007060	135.6680781430551	0.8152674511410494
Medtr1g007120	64.04934562040442	0.5695749674255088
Medtr1g007150	720.9172508034765	2.2067822582223746e-4
Medtr1g007157	1.2001082202475377	0.3688883376993437
Medtr1g007160	731.0898420782419	0.023729456794909804
Medtr1g007170	55.11646973528506	0.41953387841686157
Medtr1g007180	1441.7330051397714	0.41563804187798375
Medtr1g007190	6.937662212830189	0.9408561256994606
Medtr1g007195	1.6207119850262033	0.4833372136472419
Medtr1g007220	14.570918303011185	0.8123517521794846
Medtr1g007230	7.84762293026381	0.023933823794814086
Medtr1g007240	0.09720333827077166	NA
Medtr1g007260	2.1482367547665926	0.7021959668407398
Medtr1g007270	0.9901293897753872	NA
Medtr1g007300	7.577746567401512	0.19576567747041196
Medtr1g007320	446.58479008449564	6.45024083493671e-4
Medtr1g007325	56.2283827710056	0.9795889642429483
Medtr1g007340	65.07248233987356	0.6358652954311822
Medtr1g007360	92.41362004099668	0.7622985781723842
Medtr1g007370	1452.8741600484677	0.10739031182080071
Medtr1g007380	5588.360710815994	0.005812781051176692
Medtr1g007385	0.2851667223871928	NA
Medtr1g007390	358.58585333910054	1.3255521036996328e-6
Medtr1g007400	0.8732588996990635	NA
Medtr1g007420	117.77839178481862	0.41270280404417214
Medtr1g007460	174.15972007629665	0.5212305510820444
Medtr1g007480	155.38482980710572	0.9821180040105281
Medtr1g007490	168.60517167180393	0.09259907475571111
Medtr1g007520	0.2894885178831484	NA
Medtr1g007530	0.11374524019787684	NA
Medtr1g007540	1.7747658106026645	0.8289129988430245
Medtr1g007580	22.838903664311037	0.7176919521260885
Medtr1g007590	613.1822177619355	0.4263030070563194
Medtr1g007600	4.9560187572452925	0.7177668233349612
Medtr1g007610	10.016021424549143	0.5773586625471624
Medtr1g007630	52.03233772708348	0.09274033426541885
Medtr1g007640	74.3646946025843	0.3162184131404899
Medtr1g007670	1.5023432292957413	0.3134936282609584
Medtr1g007700	13.323568742271092	0.9402915889556411
Medtr1g007740	311.7260715250414	3.486559998854149e-6
Medtr1g007800	60.72561270688484	0.31939220409622554
Medtr1g007810	1.2997953260579704	0.7595200036811492
Medtr1g007840	82.27003253663196	1.6176682335696862e-9
Medtr1g007860	322.9136425338838	0.14628596692088178
Medtr1g007870	181.03165843068697	1.0283045519861574e-4
Medtr1g007880	22.630252786023	0.04043883223058392
Medtr1g007905	163.07787052750527	0.9810974420949723
Medtr1g007920	147.52347882901208	0.7940997448129887
Medtr1g007950	0.4970374975273567	NA
Medtr1g007990	2.271145022362592	0.8397644143129375
Medtr1g008050	3.5282803181808924	0.2666446982126466
Medtr1g008060	77.68800455104862	0.06382000729802706
Medtr1g008120	453.36668448912826	0.28526814701847913
Medtr1g008140	1021.0616876284408	0.007354998879728308
Medtr1g008160	101.00834878995029	0.0193624027472286
Medtr1g008170	0.2302626426361325	NA
Medtr1g008200	405.91372201631873	0.023659822965667206
Medtr1g008220	363.0475096448126	0.5939574718860867
Medtr1g008230	307.78239260566295	0.005690067101036465
Medtr1g008280	539.2751441523449	0.38755568309696187
Medtr1g008290	0.2994869882804119	NA
Medtr1g008300	65.99421875305971	0.001494979858741595
Medtr1g008310	364.8202265863381	0.5414023070992311
Medtr1g008330	0.4707348184490862	NA
Medtr1g008350	172.5544915245032	0.3573499247185214
Medtr1g008360	35.37733635693787	0.07575984798688483
Medtr1g008370	125.2671706862655	0.03010554911088806
Medtr1g008380	95.60161820624434	0.040889667883588374
Medtr1g008420	0.17161506155641196	NA
Medtr1g008500	1453.0293862676817	1.0042651525083722e-5
Medtr1g008510	0.23926963980607968	NA
Medtr1g008590	17.360808694732285	0.20081893402224074
Medtr1g008600	100.20877817648609	0.13911338920896874
Medtr1g008610	57.11969865080826	0.8116051967359502
Medtr1g008620	16.371829156892744	4.901177391028401e-7
Medtr1g008670	95.74275433796434	0.00683970162620318
Medtr1g008675	96.4933504356019	8.580408446099663e-5
Medtr1g008700	220.07324048400181	0.1252920496061629
Medtr1g008710	0.6532207013308912	NA
Medtr1g008740	1.1777060292330175	0.9056760522933488
Medtr1g008765	0.14541627251239633	NA
Medtr1g008885	1.6807977059825505	0.12955417268132588
Medtr1g008910	0.12480968007175228	NA
Medtr1g008980	737.1402159773578	0.25701730678886603
Medtr1g008990	212.3044086487277	0.0063202508207939575
Medtr1g009000	0.17151717644132838	NA
Medtr1g009010	511.41333481362693	0.04773024183179238
Medtr1g009030	33.62857019379413	0.7541121701424018
Medtr1g009180	4.229016385158893	0.014974935383743037
Medtr1g009190	427.7819109256427	0.5061878938237647
Medtr1g009200	378.8847493436644	0.06523501234230415
Medtr1g009220	44.55433677098858	0.6706442299206145
Medtr1g009230	84.76893290930246	0.9684442560448576
Medtr1g009260	34.3351441201741	2.054561668486012e-4
Medtr1g009270	132.84708573863153	0.2573174172582951
Medtr1g009310	0.12556520113369907	NA
Medtr1g009315	160.91042046693246	0.7494142487272446
Medtr1g009420	8.47311497267955	0.5677642589930624
Medtr1g009430	4.3591055758603545	0.926875644012155
Medtr1g009570	15.96850842602961	0.7495210320248958
Medtr1g009600	0.35329203840101187	NA
Medtr1g009610	1177.499727740488	0.3815566740976128
Medtr1g009613	210.54338504061187	0.19079486652248934
Medtr1g009620	204.856919439658	0.8819369482751226
Medtr1g009640	1045.9476557965897	0.8412201374973215
Medtr1g009650	872.7131766859487	0.012225462937357668
Medtr1g009660	6.033724798898731	0.07688239623933259
Medtr1g009680	123.16227117619027	0.36013655623877816
Medtr1g009690	75.72753813499602	0.30700954012542775
Medtr1g009710	74.62092784477926	0.5497994528362015
Medtr1g009720	1.2896899645468871	0.15262495492670344
Medtr1g009750	6.52801732167995	0.6068734874273627
Medtr1g009760	569.9144044966062	0.05700177381362243
Medtr1g009770	655.6885347681553	0.0020074030353540297
Medtr1g009780	67.00171182307047	5.6258536615605394e-6
Medtr1g009790	225.08260997308165	0.9097514840109799
Medtr1g009830	48.93371220027621	0.10689498589492101
Medtr1g009840	12.938200714397098	0.8430050496024025
Medtr1g009850	0.2824957926640597	NA
Medtr1g009860	7539.250744015318	0.00697244101015631
Medtr1g009890	43.4026252603148	0.09497690161304893
Medtr1g009950	3.6202342031931383	0.9274081640599214
Medtr1g009960	427.3129911847462	0.18597021812102923
Medtr1g009980	2972.657642769631	8.471594471399841e-9
Medtr1g010000	9.513835178299267	0.012090315222256688
Medtr1g010010	102.98471710447103	0.507203786859354
Medtr1g010020	62.1871364942788	0.2041060781069021
Medtr1g010030	62.971322325287396	0.38011002034842256
Medtr1g010040	280.9503144701914	0.5718481237091709
Medtr1g010050	132.83738123167012	2.197274793223441e-6
Medtr1g010070	278.8030793299661	0.003286975296916991
Medtr1g010080	1113.1705407177287	5.61192157987562e-26
Medtr1g010090	663.800435945458	1.8163185782022655e-4
Medtr1g010100	81.9505724994109	0.0012039821271700435
Medtr1g010120	168.26786235180612	0.8478222887773696
Medtr1g010130	127.22366094667525	0.31136392671744956
Medtr1g010140	23.422923063179773	4.885320272473294e-8
Medtr1g010150	84.3934507044795	0.3476459268110809
Medtr1g010170	36.79078726897263	0.43112470445588774
Medtr1g010210	28.169356503691805	1.0121768369614467e-7
Medtr1g010220	3.855876160248318	9.544322918446274e-4
Medtr1g010240	0.6285966471965448	NA
Medtr1g010250	73.66001712472972	5.491619305537672e-5
Medtr1g010260	86.52139718363651	1.8173047722683145e-13
Medtr1g010270	461.2346512928107	0.006841077233413055
Medtr1g010280	0.0958400015281791	NA
Medtr1g010290	581.8490397125914	0.007103465888321872
Medtr1g010300	1796.0086590606209	0.0011722384326987667
Medtr1g011200	0.09920844640465737	NA
Medtr1g011260	0.22312407729901967	NA
Medtr1g011280	244.29670230586638	0.13763729590698648
Medtr1g011320	0.32702821830635176	NA
Medtr1g011340	0.3162377879361169	NA
Medtr1g011380	276.0420719435574	2.3485332691544333e-5
Medtr1g011400	0.1613944813895386	NA
Medtr1g011460	514.926850986034	0.00963596784835271
Medtr1g011470	74.12877832334165	0.16040820736104014
Medtr1g011510	940.7987678096445	3.628604421313049e-14
Medtr1g011520	103.46390880479376	0.46239887079551384
Medtr1g011600	0.12024492692539962	NA
Medtr1g011610	711.2704232912965	4.614435315582336e-4
Medtr1g011625	0.21851331895358841	NA
Medtr1g011640	15.380373234000647	4.420263432441259e-5
Medtr1g011650	365.206408693891	0.18390598317177545
Medtr1g011670	0.19038598104751786	NA
Medtr1g011690	812.0450067336743	3.2878286885116418e-15
Medtr1g011700	5.360404447969435	0.03036237313720944
Medtr1g011710	7.018452117981652	0.9701172328563356
Medtr1g011720	171.064519579188	0.31832031530205346
Medtr1g011730	0.9589941077683197	NA
Medtr1g011740	0.15228915210873945	NA
Medtr1g011750	444.8051090659561	0.24420814281578146
Medtr1g011755	0.6946583553647306	NA
Medtr1g011800	2185.5908829818404	0.0033171584238839476
Medtr1g011850	635.211100584129	0.3580455935537128
Medtr1g011880	1744.1711561395107	8.224992051325536e-4
Medtr1g011980	873.1589144430234	1.7137868788220553e-11
Medtr1g011990	0.19989512303524914	NA
Medtr1g012000	0.1019515499353613	NA
Medtr1g012020	40.22187299462172	0.0037730658370832768
Medtr1g012030	130.00289424474335	0.7280173611169201
Medtr1g012040	4.680547552291742	0.35989037362841597
Medtr1g012050	0.6705915276449947	NA
Medtr1g012160	1212.2035275685632	0.9749197651538035
Medtr1g012170	2.939472142138198	0.9519477062966664
Medtr1g012180	7.828980845545753	0.760373737975105
Medtr1g012190	7.779824182795988	0.795229845320365
Medtr1g012200	2.939472142138198	0.9519477062966664
Medtr1g012210	1212.0175820804286	0.9742928462527388
Medtr1g012260	0.12590449759159683	NA
Medtr1g012280	2.806130643605357	0.13422869439431456
Medtr1g012290	0.7267462106268925	NA
Medtr1g012330	4.135644802885473	0.010046294597294217
Medtr1g012335	1.06427095386503	NA
Medtr1g012360	15.83050834541429	0.27627859027071655
Medtr1g012370	635.6350473915752	0.11296448400585085
Medtr1g012380	20.262430419616003	0.19709770922512626
Medtr1g012390	0.09497402641206963	NA
Medtr1g012420	641.3284978726408	0.006569837428706729
Medtr1g012430	13.20019419025469	0.001851919177004062
Medtr1g012440	143.27713357386537	0.1666277507466122
Medtr1g012470	0.36460942601557467	NA
Medtr1g012480	33.650082305389816	0.6467269547169955
Medtr1g012520	2765.195440195957	0.12301702087099319
Medtr1g012530	461.9205486835092	0.04540243267328911
Medtr1g012540	448.80825321565726	0.19358040756073516
Medtr1g012550	331.4950418741033	0.007197727659254846
Medtr1g012590	139.25777704257092	0.05062064749801458
Medtr1g012600	18.254547547817566	0.7532697047157206
Medtr1g012610	456.04145166428475	0.06738907918263444
Medtr1g012620	5378.462518035545	0.173749158381541
Medtr1g012650	0.11655661580744953	NA
Medtr1g012670	0.16791442511558374	NA
Medtr1g012700	5.307748953637237	0.8430671448652578
Medtr1g012710	8584.919902288153	1.496675094594312e-6
Medtr1g012740	0.14611190303036206	NA
Medtr1g012760	14.126469604009756	0.12758720151510455
Medtr1g012790	187.68450428091526	0.16881918414793506
Medtr1g012800	236.24835179316383	0.4844799311874909
Medtr1g012830	379.47458763874556	0.10414476389764482
Medtr1g012840	519.8280633539757	2.0033609243626504e-4
Medtr1g012850	214.3093692610648	0.74188526804467
Medtr1g012860	13.113386208395303	0.27475430211713603
Medtr1g012870	414.25302084055363	0.353887930220359
Medtr1g012890	168.65660259725183	0.04338278671505553
Medtr1g012910	250.82340666630807	0.0638515731710674
Medtr1g012920	398.70265434878326	0.7430794614667688
Medtr1g012950	2.8705085107337807	0.42157247096857464
Medtr1g012960	761.2343103106796	0.17617949576111358
Medtr1g012980	296.24520726677804	0.4919759648318258
Medtr1g012990	127.49232868532236	0.0018648656326426055
Medtr1g013040	89.10240923825893	0.13847146408736227
Medtr1g013050	1935.190639651606	1.6502422447579319e-9
Medtr1g013060	6.368991415794852	0.7511397432486254
Medtr1g013070	616.8966829329418	0.02419073748037356
Medtr1g013090	11.071314915261265	0.469229817184079
Medtr1g013110	258.59281392706197	0.5883665586657281
Medtr1g013120	58.59804237876078	0.00934596825606787
Medtr1g013130	10.032640165832708	0.29318426249763446
Medtr1g013150	233.96511592758858	0.2566550342476115
Medtr1g013180	0.1569373106792213	NA
Medtr1g013190	0.2601625612192491	NA
Medtr1g013280	0.1513854454249401	NA
Medtr1g013350	42.993266472133335	0.31935575097866054
Medtr1g013360	6.255834420786278	0.37782239501117915
Medtr1g013400	385.5931394400874	7.897177301478662e-6
Medtr1g013410	44.118055885105065	0.9255858719345793
Medtr1g013430	12.40460036395191	0.6137704065156385
Medtr1g013440	384.5933753841195	0.07710151756610525
Medtr1g013450	4040.6103650102664	0.8975678064219362
Medtr1g013560	88.10275035864427	0.022734303267649556
Medtr1g013610	1.8977473300335397	0.020378861058521613
Medtr1g013620	0.28287996590274245	NA
Medtr1g013630	0.09294885245452587	NA
Medtr1g013640	27.693292307402782	0.16744664349690672
Medtr1g013650	347.5528934332349	0.3470664101961549
Medtr1g013660	288.48420770143406	2.048386190782724e-4
Medtr1g013670	41.04102556207497	1.69567681140439e-5
Medtr1g013680	107.88053330173629	3.451676545432491e-7
Medtr1g013700	527.0127328621974	3.1171627041834235e-12
Medtr1g013760	0.5890954875278899	NA
Medtr1g013800	34.52486786361469	0.46722390574045974
Medtr1g013820	134.50897623274847	0.10383939606841251
Medtr1g014040	87.83716817064328	0.3585969669051214
Medtr1g014060	0.35073588077574014	NA
Medtr1g014070	119.89775560532206	0.6036502348722694
Medtr1g014080	1289.464709020766	0.9354466449347272
Medtr1g014120	19.6125897626531	0.11484176907174035
Medtr1g014130	30.26750498050024	0.8967383346106417
Medtr1g014140	1059.5962774774061	7.203215280771028e-8
Medtr1g014190	1765.9137985334671	0.06551503306385582
Medtr1g014210	3372.0176634000613	0.086921469303152
Medtr1g014220	52.454027691749836	0.20480728806415135
Medtr1g014230	159.63755787577483	2.703385478754283e-15
Medtr1g014240	121.4691551118852	2.0600241362812738e-5
Medtr1g014250	190.43438161589063	0.00869772220677112
Medtr1g014260	216.7298015314379	0.0012428180931352876
Medtr1g014270	1020.1162654920527	7.47432911760614e-9
Medtr1g014310	0.1546300653406489	NA
Medtr1g014320	0.09677549528473584	NA
Medtr1g014330	7.250254509793024	0.8931186758911515
Medtr1g014340	38.57318583877345	0.84238498363073
Medtr1g014380	0.9312761522585048	NA
Medtr1g014420	147.67874786063663	0.8350362464491558
Medtr1g014450	0.1582319896416341	NA
Medtr1g014510	54.71058859874254	9.825169989575336e-4
Medtr1g014550	0.14444021800275877	NA
Medtr1g014640	385.83743185006875	6.24442349395416e-6
Medtr1g014670	0.4059483996004948	NA
Medtr1g014680	315.0631765667882	0.9188213895057032
Medtr1g014690	603.2622730633661	4.24710431871372e-20
Medtr1g014700	75.16613295207677	0.5822591130052749
Medtr1g014710	315.00110785866906	1.074434685451726e-5
Medtr1g014720	272.18650143442323	0.012383984397638693
Medtr1g014730	998.0451309680217	0.8267281420861373
Medtr1g014750	18.652656913051047	0.4758318392187093
Medtr1g014790	0.10684412630356581	NA
Medtr1g014820	9.01775757378783	1.7470945169489378e-4
Medtr1g014860	0.49610530059623503	NA
Medtr1g014880	5235.675643336457	0.03970730377467398
Medtr1g014930	166.58577486235967	3.0207915371207e-7
Medtr1g015000	35.5269624709328	0.0055513715514868885
Medtr1g015010	85.35210023769086	0.20290274729307387
Medtr1g015020	6.691481372442014	0.7560923035853068
Medtr1g015040	11.175287649123462	0.10146954849748528
Medtr1g015050	0.7406895805267221	NA
Medtr1g015073	0.17075728305379057	NA
Medtr1g015110	818.0820187076991	2.2936715450090313e-19
Medtr1g015120	158.97726686028835	0.3440508882533668
Medtr1g015140	1.9315814639930144	0.09529754662677746
Medtr1g015165	84.77595745526922	0.021387770094460887
Medtr1g015185	334.44784512978066	0.1826347828205477
Medtr1g015230	1.9725031287412587	0.3551169768412247
Medtr1g015270	0.22943632018059745	NA
Medtr1g015275	49.208803123854814	0.18869503217711447
Medtr1g015290	17112.558875068713	0.7373158734638253
Medtr1g015300	40.24565847859619	0.02376699304694966
Medtr1g015310	17.07426200626924	1.2699145116696503e-4
Medtr1g015390	235.40855971915232	0.023464851049168223
Medtr1g015410	1914.177152951394	6.508479685157136e-54
Medtr1g015430	1.8986151925754473	0.8116051967359502
Medtr1g015450	1635.6927691010435	3.8354606950039996e-7
Medtr1g015460	0.3273842152946821	NA
Medtr1g015470	2.8414543613465146	0.6815962429727355
Medtr1g015490	1.63409817531264	0.4501225417079164
Medtr1g015500	72.98200164928573	0.042112865819874334
Medtr1g015520	19.73868614989954	0.7875425067389616
Medtr1g015530	1630.2363032469054	0.4600755173127845
Medtr1g015540	0.33788907630496234	NA
Medtr1g015620	482.1585913692411	1.4685196917590815e-4
Medtr1g015650	242.46545779249507	0.022341556249716375
Medtr1g015677	26.5963823308012	0.7910722903435016
Medtr1g015680	1.6813436413877807	0.556422666156045
Medtr1g015700	47.73905921308976	8.040912083020066e-6
Medtr1g015710	0.27264040849750476	NA
Medtr1g015730	3.237197876060056	0.40638969814904796
Medtr1g015750	196.01565765204055	0.11828555516818454
Medtr1g015770	120.6700030414037	0.0051626271447084435
Medtr1g015780	21.062712825287214	3.0027162854305797e-7
Medtr1g015810	0.8175545639514666	NA
Medtr1g015820	317.6908353306935	0.5819148866607015
Medtr1g015830	387.69074343782813	0.0708775928124885
Medtr1g015860	14.90441331844214	0.3973632832270789
Medtr1g015890	105.91094206553409	0.08387584554210051
Medtr1g015900	0.21584985850323798	NA
Medtr1g015910	74.01161732822942	0.07460673291401167
Medtr1g015920	48.95975704046125	0.042533454692102644
Medtr1g015930	1476.8513353937976	0.026310181327403627
Medtr1g015970	17.43289509230526	0.5484495059172791
Medtr1g015980	2.564386061968864	3.531574773085841e-5
Medtr1g015990	0.31636091536303945	NA
Medtr1g016010	986.8547379058695	0.921778933130492
Medtr1g016050	55.386153813076426	0.24120299204902182
Medtr1g016060	39.5372940244682	0.18162093197933465
Medtr1g016070	287.4028040191054	5.605577398422689e-4
Medtr1g016080	18.148791715213104	0.1074497144017824
Medtr1g016100	1450.268503162612	0.495573613268715
Medtr1g016110	465.6156880351122	0.003573772004240124
Medtr1g016120	29.55627978288985	0.008748886624752225
Medtr1g016170	482.82239745955667	0.9328742762141544
Medtr1g016210	0.1259065723839259	NA
Medtr1g016230	71849.82024124594	0.0014836331841885288
Medtr1g016235	592.0161254531541	0.014183292076802665
Medtr1g016255	121.46656208153519	2.2960628872652328e-4
Medtr1g016270	375.8759771938749	3.89048500851135e-9
Medtr1g016280	1.2146558712349458	0.613759631469095
Medtr1g016290	6.72723982019958	0.18676538167404694
Medtr1g016300	360.36494525003366	0.11564248555126708
Medtr1g016310	51.93755894120078	0.007120455775931499
Medtr1g016330	2.6440340746984705	0.960795473297153
Medtr1g016335	1.8912281432323663	0.925445725982665
Medtr1g016340	15.064379062316371	0.5630255636799646
Medtr1g016360	704.9728317507776	6.935486908902605e-4
Medtr1g016370	0.19179360134016346	NA
Medtr1g016390	127.35732714356071	4.265017808336875e-8
Medtr1g016410	277.6047251279126	0.01128008630085863
Medtr1g016430	425.9916847118126	0.03814036976221017
Medtr1g016440	452.38681002469843	0.006621788767322097
Medtr1g016450	252.9889569131038	0.5581660942655567
Medtr1g016480	66.0656134410995	0.048513836523313335
Medtr1g016490	2.87801900966483	0.6621381626540643
Medtr1g016510	336.2390093509606	0.8827657044342482
Medtr1g016540	2.256350279132568	0.4168656860754067
Medtr1g016620	1.3856885671282664	0.7807039909710518
Medtr1g016630	44.34691448696675	0.6702304149688904
Medtr1g016740	8.081301586937922	0.3066779257797665
Medtr1g016750	927.7963162203268	2.4451997268087392e-5
Medtr1g016760	763.2200889231782	0.0022476624107076325
Medtr1g016780	1073.078105237472	0.204057323361959
Medtr1g016790	24.19462133124999	0.0017553741323729577
Medtr1g016800	337.59615591405543	6.9048083697753415e-6
Medtr1g016840	1.313067779469445	0.8552615329348121
Medtr1g016850	6611.897353636041	0.6882087946089213
Medtr1g016880	67.0932893796449	0.7254286527404125
Medtr1g016890	5.733400222652873	0.905156078077744
Medtr1g016900	570.7204622204523	0.9079222331844855
Medtr1g016920	239.22839013588106	0.548922560811254
Medtr1g016930	24.708158241482646	0.011134583234411445
Medtr1g016960	1.5593715763726832	0.42717776838161536
Medtr1g016970	746.3420267189919	1.647285251493304e-4
Medtr1g016980	1012.9296888577242	0.45402381685543386
Medtr1g017000	0.3148878341096619	NA
Medtr1g017020	217.1975183580734	0.034803435512628794
Medtr1g017090	1.3039964313702752	0.8095011556705048
Medtr1g017140	0.6818152062935863	NA
Medtr1g017160	499.1398127026911	1.3840116105492611e-4
Medtr1g017170	310.2614272121944	3.078851549636084e-14
Medtr1g017220	656.4367295852436	0.2685507421586808
Medtr1g017260	187.09520784939951	0.5503457193592007
Medtr1g017270	1534.2457672897617	0.05947979404509868
Medtr1g017290	91.64804836520544	0.07786263177628977
Medtr1g017300	182.48215702842492	0.03393342543839309
Medtr1g017350	46.43202768953778	0.7492670648742691
Medtr1g017380	7714.878511826312	7.222968093422941e-5
Medtr1g017390	4685.146462700605	4.685224730168071e-5
Medtr1g017400	4.321795375208742	0.007009396896538717
Medtr1g017450	3711.0571711375624	8.102698207769536e-10
Medtr1g017490	87.19366712589246	8.757481265954888e-11
Medtr1g017500	6.045209328781472	6.603791798301327e-5
Medtr1g017520	1055.8036032556201	1.5503793713679284e-12
Medtr1g017530	20.520062359890197	0.9399167603087676
Medtr1g017540	6.018561368281952	0.9055430320165943
Medtr1g017570	0.23224565917327336	NA
Medtr1g017700	87.52352165037536	0.5966308562812246
Medtr1g017770	29.62850675699167	0.00912738910253416
Medtr1g017780	381.8111988302077	0.02258312359479872
Medtr1g017790	4.949426497646404	0.9678305138135821
Medtr1g017870	136.7963659946045	0.3383465668752851
Medtr1g017880	462.0937646065662	1.7610177091767971e-7
Medtr1g017890	3.1295762494913886	0.014555507825003654
Medtr1g017900	159.33672079836302	0.26398187337430634
Medtr1g017910	1.6146435462561086	0.8894290259918296
Medtr1g017920	5.1332714618305335	0.17677309298970798
Medtr1g017940	222.26992044040446	0.7107800926501107
Medtr1g017950	971.8072237291386	2.8093987945578193e-11
Medtr1g017990	1.3712016959881614	0.611277207243044
Medtr1g018000	162.54687061867233	0.7189742099809091
Medtr1g018020	82.15775636246772	0.23113495686357513
Medtr1g018030	1042.5827859343115	0.05082248993754247
Medtr1g018040	9.984862875686877	0.0980371160677568
Medtr1g018130	4.996270529647147	0.2060299345722366
Medtr1g018140	21.546606134414834	0.7530112560385235
Medtr1g018180	274.17539048671915	0.001797633278391922
Medtr1g018200	976.3397578255364	5.153556923242401e-6
Medtr1g018205	25.760916493538424	0.0135644725048894
Medtr1g018280	0.16389636850934963	NA
Medtr1g018300	3.303228540360599	0.8183468469334484
Medtr1g018320	413.018879770159	1.6524593811059442e-4
Medtr1g018350	360.21603382156883	9.905215277081973e-10
Medtr1g018420	56.72118842726962	0.46394129752963204
Medtr1g018440	58.84915161460705	0.6983893932208098
Medtr1g018470	95.10535509797937	0.4859764508893452
Medtr1g018480	41.4356195335059	0.74737973871877
Medtr1g018510	2024.5974644342607	0.533677629754601
Medtr1g018550	236.82760625691796	0.18111698399463483
Medtr1g018580	66.5517403858915	4.696389973053721e-16
Medtr1g018590	203.47662463075673	4.658396855119436e-20
Medtr1g018600	0.7271922165642791	NA
Medtr1g018610	1.1260553231326518	0.9893314145705472
Medtr1g018620	354.4794568696388	0.06663804142684317
Medtr1g018640	786.1513226067635	0.4831582355296176
Medtr1g018650	29.705816924523745	0.18294842742838097
Medtr1g018680	76.56263142967765	0.2732834828893259
Medtr1g018710	21.6332327937912	0.4280321036316434
Medtr1g018750	8.075017169191888	0.04602458850743449
Medtr1g018760	13842.861087247617	0.003366374243710049
Medtr1g018785	0.16889220093649845	NA
Medtr1g018790	814.0140094291052	9.266296892890483e-4
Medtr1g018800	281.40784425374545	1.234735863724325e-6
Medtr1g018810	83.70994424473548	0.23762656576199698
Medtr1g018830	38.072856890288065	0.08792576935506284
Medtr1g018840	6125.9951062330165	0.6319105584608062
Medtr1g018910	12.170972430871625	0.49821383151242987
Medtr1g018930	75.10912615493835	0.5693264178701729
Medtr1g018940	678.5458864587841	0.9313296943071784
Medtr1g018970	6.270790459324666	0.1227105925546906
Medtr1g018990	2.2830077252122467	0.3781133394904247
Medtr1g019000	13.609148369937685	0.011759041976438529
Medtr1g019005	6.890758024442242	0.02581933107824617
Medtr1g019040	0.5872707169580371	NA
Medtr1g019050	154.28790996867227	0.002700819418037786
Medtr1g019110	28.232281619509067	0.8636611262590235
Medtr1g019120	208.98340075528208	0.04248765288509158
Medtr1g019130	21.00654776350183	0.009280263507183773
Medtr1g019150	1824.6258981395831	0.07489980854474527
Medtr1g019170	182.64142108620592	0.20360768581594732
Medtr1g019200	569.648341286408	1.1746204530573928e-4
Medtr1g019240	0.35892614003928025	NA
Medtr1g019250	389.0282680983435	2.5160151908334684e-4
Medtr1g019270	9.74382592828689	0.5970374197329574
Medtr1g019280	109.71208190221968	0.6481221326717691
Medtr1g019285	1.3827454831509323	0.7254017919135608
Medtr1g019290	22.55564359555715	0.21377019657754828
Medtr1g019320	4.3655544735833915	0.10121912412038801
Medtr1g019340	315.50389186766006	1.3642255095473464e-5
Medtr1g019360	1.0008281583671341	NA
Medtr1g019370	0.6173281105221188	NA
Medtr1g019410	145.27672338638519	3.818325500388673e-5
Medtr1g019430	357.22451001573637	0.37450430352281316
Medtr1g019440	4.862630548706684	0.6569522036553804
Medtr1g019490	10.862023416714063	0.9433467414928876
Medtr1g019500	485.27698481604256	0.04061212554752922
Medtr1g019510	7.055212830968625	0.08606418854980098
Medtr1g019530	1.5583102327823555	0.5697201725067211
Medtr1g019540	104.84030212022607	0.21300718836830762
Medtr1g019545	5.917957277589223	0.6595870093286341
Medtr1g019550	38.1976223462088	0.059259469963088146
Medtr1g019590	1.1062052537154903	0.004980925642391301
Medtr1g019600	0.5533628775461344	NA
Medtr1g019610	1.10265760916512	0.8311312458259265
Medtr1g019620	176.70484451037814	0.0026068035462016984
Medtr1g019640	63.7935201620117	3.4899595170748834e-7
Medtr1g019660	64.03232693817861	1.1329335114372394e-9
Medtr1g019670	3.697928237337193	0.3633393866688209
Medtr1g019730	0.23693801553104135	NA
Medtr1g019740	110.66801176950953	1.8522300394892845e-13
Medtr1g019750	249.29915123576285	0.44690523058211024
Medtr1g019760	209.13814693686246	1.5937534669510718e-9
Medtr1g019770	7.625471534968906	0.002768880285417777
Medtr1g019780	196.12303275488426	0.9179363951691156
Medtr1g019790	69.34351612039016	0.45169517764974765
Medtr1g019800	234.2226925125618	0.5671353662182186
Medtr1g019810	676.9910909800116	6.77002561480821e-15
Medtr1g019870	129.1255255248108	0.7990097206825949
Medtr1g019930	732.4988151538424	0.3471214705834223
Medtr1g019940	180.01393498826255	0.4507270931461315
Medtr1g019960	124.6145554339973	0.920800875715995
Medtr1g019970	451.17224210505907	0.043479038416666956
Medtr1g020000	1106.6945302451495	0.7588960606396815
Medtr1g020050	6.186563688085617	0.3450872447694849
Medtr1g020070	149.7231167764088	0.5259993871712392
Medtr1g020080	522.6198722607959	0.21043526277356822
Medtr1g020090	1.969916367219201	0.7158585833013839
Medtr1g021020	0.33177585911048796	NA
Medtr1g021040	183.9659044406185	2.993348610455755e-6
Medtr1g021070	62.69980751691532	0.043728159845387575
Medtr1g021080	14.977653844167753	0.02913791508014882
Medtr1g021100	698.1616835176325	2.626520687520081e-13
Medtr1g021110	980.8024613652505	0.061598393635828565
Medtr1g021120	468.1613933017427	0.03063801472736434
Medtr1g021150	1333.6311431508893	0.004129338334590052
Medtr1g021180	241.23836821172054	0.11731155262896657
Medtr1g021210	0.6987812308350939	NA
Medtr1g021230	0.22395681672682788	NA
Medtr1g021250	0.0982733722789775	NA
Medtr1g021270	137.48919684912926	0.16749080621561227
Medtr1g021280	0.8478650879816312	NA
Medtr1g021290	1.4043215498253485	0.8876294641218953
Medtr1g021295	0.5719048103668057	NA
Medtr1g021320	113.74269022048651	0.40882809764745687
Medtr1g021330	3.3335065327652607	0.5397636504632021
Medtr1g021350	6.648332287364091	0.07933829636394955
Medtr1g021360	109.26457742447545	4.036620641095784e-8
Medtr1g021380	0.877843210152388	NA
Medtr1g021400	176.54655800751306	0.022826564812048884
Medtr1g021410	53.03525230951645	5.360171837204603e-11
Medtr1g021435	86.97229788078967	0.0047323846749411065
Medtr1g021440	266.9245470630578	9.418358851317433e-8
Medtr1g021460	0.22623430636964725	NA
Medtr1g021470	1.8221526089054503	0.7379948145678316
Medtr1g021500	409.6645936441217	2.339679690211401e-7
Medtr1g021510	8.58281770798042	0.030468359856047417
Medtr1g021520	72.43832002200713	0.047518343714071966
Medtr1g021540	4.733254833520052	0.017801668817033958
Medtr1g021570	376.4980900314848	0.2872236263779417
Medtr1g021590	0.24531024649224095	NA
Medtr1g021610	103.30457187762691	5.326915557721748e-4
Medtr1g021630	0.8682845380682496	NA
Medtr1g021638	97.79862044529547	0.9327915237824604
Medtr1g021642	9.3268597891293	0.7665489502739234
Medtr1g021652	145.63652402669442	0.00171642253240051
Medtr1g021670	100.6232698051768	0.578570179683361
Medtr1g021680	638.5974956990815	0.012867986520459866
Medtr1g021730	5.741592805605357	0.738401540077588
Medtr1g021740	168.0442295827049	1.0979572646337424e-4
Medtr1g021760	4135.149325411278	6.562367140338633e-12
Medtr1g021820	74.4874138428815	0.5120311151535589
Medtr1g021825	76.26152461362835	0.6674349390677017
Medtr1g021835	111.14109343172527	0.01590127200012049
Medtr1g021855	230.27243459990896	0.02002245665635134
Medtr1g021860	0.45378045569195424	NA
Medtr1g021865	0.22202824417756595	NA
Medtr1g021875	15.268650445846452	0.426497949372212
Medtr1g021885	8.522449442516114	0.7476202415114807
Medtr1g021895	301.1452850559849	0.004193571963054795
Medtr1g021915	0.6140986423056333	NA
Medtr1g021925	262.3347369841785	0.0025996963800616977
Medtr1g021945	1.1126257047122579	0.9436086029461492
Medtr1g021950	188.87147794126525	0.712822458772705
Medtr1g021955	45.29004634992007	0.023013532987356644
Medtr1g021970	196.11027098496575	8.909210054521251e-6
Medtr1g021985	47.61534407688167	0.5898593755713154
Medtr1g021990	0.1049985525596388	NA
Medtr1g021995	37.41801750752828	0.4286142130622891
Medtr1g022005	1.8657008832769355	0.09753785241804594
Medtr1g022010	0.33095641080602206	NA
Medtr1g022015	158.40402588106195	0.01757751193788176
Medtr1g022025	660.0474325138875	0.8295219401890069
Medtr1g022030	918.8430902289924	0.11253143906095488
Medtr1g022040	0.16140254636005602	NA
Medtr1g022045	87.82234770935833	2.6055043199840266e-8
Medtr1g022050	748.4754491581901	0.2448394162980505
Medtr1g022075	11.235174055999032	0.1753925176926784
Medtr1g022080	1.2840782015992682	0.5544056837522254
Medtr1g022105	2.108835869465219	0.2148410429132119
Medtr1g022115	55.83098006968106	2.75529868221566e-4
Medtr1g022125	6.271666146955866	0.5015878563362683
Medtr1g022135	30.12113987427964	0.6398169083052687
Medtr1g022145	2405.982285056051	7.663041593799984e-18
Medtr1g022150	0.24550035776564666	NA
Medtr1g022160	705.8947250916707	0.6597901468702149
Medtr1g022165	1671.9254467826672	0.6535610614880837
Medtr1g022185	449.844901632482	8.018395149607786e-4
Medtr1g022190	604.8257027480205	0.8057426809828996
Medtr1g022200	0.22753596328709458	NA
Medtr1g022210	0.49407828799284964	NA
Medtr1g022225	133.8880621679246	0.39598970905514025
Medtr1g022235	166.50562940724384	0.08436139067570729
Medtr1g022245	3.7340639859667992	1.437265891144138e-4
Medtr1g022250	16.490929200987953	0.35653159465803363
Medtr1g022255	90.50874485931837	0.9772988318119857
Medtr1g022260	126.40197476690382	0.004676131391192957
Medtr1g022265	462.2442513537253	8.328921498441618e-4
Medtr1g022290	83.2378035647665	0.6094950204330208
Medtr1g022295	213.9211674189138	0.5255535660387097
Medtr1g022300	38.981541727744734	0.024284411392112362
Medtr1g022305	426.75979331017504	0.001494979858741595
Medtr1g022315	0.8489583166422384	NA
Medtr1g022325	1.7497650147233121	0.30078022613388694
Medtr1g022340	0.09434632899813787	NA
Medtr1g022345	932.5193106164086	0.0071597640378206874
Medtr1g022350	39.6103233915113	0.0015258132046665537
Medtr1g022355	79.4385891052734	0.07985847379621576
Medtr1g022360	81.59813207804567	0.02735960017078065
Medtr1g022365	16.372424280572012	0.16395781505073476
Medtr1g022370	176.9705955793644	2.6050562006491194e-9
Medtr1g022375	12.915227002692097	0.8434098514103056
Medtr1g022380	32.38360550526465	0.044267333854754905
Medtr1g022385	1063.5645369579331	0.3163605639763978
Medtr1g022395	8.239094079799544	0.18798146818637945
Medtr1g022400	134.4321640220275	4.434828444676911e-6
Medtr1g022405	524.380326163887	5.020464207082682e-13
Medtr1g022410	884.3233409422762	0.6514262521674181
Medtr1g022415	459.3156925395935	0.05257282121524632
Medtr1g022440	38.1301134040224	0.08155670980660025
Medtr1g022445	311.20823120969055	7.300640022126132e-4
Medtr1g022450	4674.050416221635	7.984985093175075e-30
Medtr1g022455	305.3821874645824	0.0013979280755240645
Medtr1g022465	200.0879296941906	0.7744192826715329
Medtr1g022475	566.2898222136403	0.0457876982136996
Medtr1g022480	1351.1049269476098	0.13526695948394338
Medtr1g022485	1177.374800758638	0.3146819609984352
Medtr1g022490	12.33919387512854	0.4637765470939808
Medtr1g022495	15.616777274472824	0.3230644618028869
Medtr1g022505	181.66859197361964	0.003683922796416891
Medtr1g022940	122.75572166423086	0.511458406972636
Medtr1g022950	235.14182664273451	0.44618428550253025
Medtr1g022960	368.75507129118944	0.042817014593749675
Medtr1g022970	0.8026856067335243	NA
Medtr1g022980	1307.0502047291366	0.0015482790417998377
Medtr1g023000	2985.393471883326	0.005275248485755332
Medtr1g023030	146.70264944229388	0.0016984568484258208
Medtr1g023035	6.540412742393835	0.8098670719597584
Medtr1g023040	0.10261563437937518	NA
Medtr1g023050	704.008336058122	0.03280308112833424
Medtr1g023070	3.889531741980935	0.6649963356235589
Medtr1g023120	777.6708598379962	0.173749158381541
Medtr1g023125	20.907961895746514	0.008009629785973256
Medtr1g023140	2702.725881878732	0.0036769527450340894
Medtr1g023160	516.9213321319637	0.32243633473332234
Medtr1g023170	0.7891338948723464	NA
Medtr1g023180	31.060327388976038	1.2678513731375275e-5
Medtr1g023190	336.7566962896083	0.4599818890026053
Medtr1g023210	5309.716456614335	0.0028798621694881145
Medtr1g023260	187.81364928859466	0.06906477834421149
Medtr1g023270	3.8118979200729832	0.9592369714051983
Medtr1g023310	1108.5840445519025	0.5301060394702514
Medtr1g023330	162.7252946284251	0.7639581960912046
Medtr1g023340	269.84161442067426	0.5547415551009726
Medtr1g023470	36.78977038374068	0.28793542785675
Medtr1g023500	1327.8162628329028	2.1258475730113843e-6
Medtr1g023505	77.31194394631493	0.988897784365659
Medtr1g023510	1159.4836856953143	0.23045667479331228
Medtr1g023570	9.28349463581371	0.6003349796015621
Medtr1g023590	661.3115381549704	0.8564746922362472
Medtr1g023600	2.908105030213568	0.4523091495626172
Medtr1g023605	10.334927040034259	0.01533245388034674
Medtr1g023630	1164.6538698431718	0.1833900429273882
Medtr1g023660	341.03288133696526	7.651735197448007e-6
Medtr1g023665	1.4246695114910675	0.5396582700150145
Medtr1g023690	429.5740176577427	0.053199106502469805
Medtr1g023700	31.03801810306958	1.948467194926933e-18
Medtr1g023720	410.9113615100018	3.3771079667366934e-5
Medtr1g023730	290.7811021156941	5.958902271910907e-10
Medtr1g023760	895.7347917938326	6.654091542451867e-5
Medtr1g023770	0.9869918919012086	NA
Medtr1g023800	0.1110547501742271	NA
Medtr1g023810	0.22382190987183964	NA
Medtr1g023820	39.41161226651776	0.6559809325617706
Medtr1g023830	10.765242132892256	0.36452849860821734
Medtr1g023840	4.709011479270773	0.9614178375978985
Medtr1g023880	0.1585038737045717	NA
Medtr1g023910	33.12760127273379	0.43119405433901675
Medtr1g023920	12.158626088854087	0.8020864013289029
Medtr1g023955	551.8682687343792	2.3445989250530598e-8
Medtr1g023985	201.35070675215857	0.7288392702271582
Medtr1g023995	24.949397059727026	0.45206168264297175
Medtr1g024005	284.9227114041478	6.841378636069131e-5
Medtr1g024015	143.69308307905234	0.184759449482166
Medtr1g024025	59.524396403313666	1.1138674191643619e-13
Medtr1g024085	4.728897677369047	0.988264361072321
Medtr1g024095	1023.6325631150993	0.9446684399159325
Medtr1g024145	0.14418205338080342	NA
Medtr1g024175	0.11357162920154397	NA
Medtr1g024820	23.730119589623914	0.9858436629753962
Medtr1g024830	58.13129521264171	0.5891927488702797
Medtr1g024840	3921.4411057154894	0.40819312016134646
Medtr1g024850	0.5236287560143483	NA
Medtr1g024860	55.001195969726474	0.42171181752135445
Medtr1g024870	0.48246783522781217	NA
Medtr1g024890	0.3820163562278531	NA
Medtr1g024910	0.9542934322315979	NA
Medtr1g024920	252.06566537410598	0.9422778304479995
Medtr1g024930	104.11892779905371	0.06014179261693798
Medtr1g024980	206.2148467227062	0.7191229651250295
Medtr1g025060	114.27863358629904	0.9996989275378749
Medtr1g025075	267.3816579572104	3.2717431569391394e-5
Medtr1g025140	235.5340628276498	0.023998025489138847
Medtr1g025180	247.01353160886248	0.09135234608332188
Medtr1g025190	378.9442242434032	0.04383058623789079
Medtr1g025200	117.48447916413083	0.592847814698789
Medtr1g025220	1104.1481337389923	0.043053793231481036
Medtr1g025235	353.01281330652853	5.4131090587714445e-8
Medtr1g025250	2945.096020990196	0.3630910109376509
Medtr1g025290	307.58028566571824	6.350263633060227e-7
Medtr1g025320	228.83456330060474	0.07885442428624143
Medtr1g025340	22.824911904285873	1.1200575857321085e-9
Medtr1g025370	5.122419398029907	0.7794032591139246
Medtr1g025420	156.4589593121893	0.371029557540849
Medtr1g025430	4921.329527139748	2.9012936361040816e-9
Medtr1g025450	0.9719405362282543	NA
Medtr1g025460	9.364295811380057	0.7961622265209468
Medtr1g025490	18.10700989514003	0.3295465066604163
Medtr1g025500	279.9276818271467	3.3558226563900995e-5
Medtr1g025550	3423.8939530464068	2.460449911976617e-4
Medtr1g025570	0.23520428114405711	NA
Medtr1g025610	462.04900329391415	4.4297629431479275e-5
Medtr1g025620	564.4538202418489	0.004072103935716086
Medtr1g025640	15.502899247773867	0.356420850619899
Medtr1g025655	0.5148083318905748	NA
Medtr1g025680	206.34397353595904	0.06717342449218063
Medtr1g025700	39.834014998208914	0.244078441652661
Medtr1g025720	132.7514987098469	0.30180434044161014
Medtr1g025780	4.903439599996582	0.3552100868881295
Medtr1g025800	0.5786064701834203	NA
Medtr1g025850	242.01384991897473	0.08629675789614706
Medtr1g025920	304.9347218418185	0.09851347374775889
Medtr1g025950	42.998290621485296	6.133676002205827e-4
Medtr1g026020	0.11413831807526079	NA
Medtr1g026030	373.1015103536406	1.3013797629598826e-5
Medtr1g026035	255.66659940945982	0.5623972909903172
Medtr1g026070	26.020466537707865	0.7084939249756421
Medtr1g026072	0.22109860536927023	NA
Medtr1g026075	13.652270634597645	0.076277436795165
Medtr1g026078	75.89408135048642	0.014165255601258395
Medtr1g026090	66.91167922958648	0.06649435687113453
Medtr1g026100	5.1132640998914285	0.34797689445941293
Medtr1g026110	26.247425044138904	0.9926014761424083
Medtr1g026125	7304.629809441888	9.974739609633669e-11
Medtr1g026140	1522.4297709640832	1.3230596208711151e-20
Medtr1g026160	2.5919357018523956	0.6898209171418982
Medtr1g026170	223.50226403223624	0.6445193990871446
Medtr1g026190	72.68732413067481	0.31438747607515405
Medtr1g026200	0.09826834423323592	NA
Medtr1g026240	0.8899720532754694	NA
Medtr1g026290	883.8113213184575	0.002521803968720044
Medtr1g026310	68.76621605669735	0.00148388626110076
Medtr1g026340	11.115811759287778	0.372671372156874
Medtr1g026350	6.662479501777878	0.6636341388121997
Medtr1g026370	7.6635653363154494	0.25658078581115995
Medtr1g026380	164.47006450695355	0.963750775998993
Medtr1g026400	307.9213794023515	0.14388021235064194
Medtr1g026410	911.6521489727218	6.734253526683912e-4
Medtr1g026430	0.44413911293517905	NA
Medtr1g026460	10.991242683415436	0.3643974274534874
Medtr1g026470	73.9234846211715	0.5168898501501961
Medtr1g026480	52.30547212574314	0.9287173528715618
Medtr1g026490	31.558897841883056	0.4153676158148375
Medtr1g026510	53.343276542000055	0.4098300884194178
Medtr1g026540	514.0341817447821	0.002795083605179835
Medtr1g026550	940.5024303452642	0.0025029611383364735
Medtr1g026560	162.7610534162646	0.3534541888892736
Medtr1g026590	659.9654416562117	0.42121240594644715
Medtr1g026620	7.898257359503449	0.7776349960966557
Medtr1g026630	0.291381496870214	NA
Medtr1g026650	0.35022853174907703	NA
Medtr1g026710	1.1052082566498047	0.9609108368662839
Medtr1g026740	191.49952558721867	3.4592513756673213e-7
Medtr1g026750	40.08667442583163	1.9989223252395628e-26
Medtr1g026760	4.592898908884463	0.9469821136729687
Medtr1g026790	2.6012552244443268	0.634123872621319
Medtr1g026800	20.657360873576664	0.16185613650820455
Medtr1g026810	60.18523437989395	0.7586695183928488
Medtr1g026820	38107.336583413	1.5499683075799036e-4
Medtr1g026830	62.696638503508716	0.0010402565548664506
Medtr1g026840	806.5706948241376	0.04901211885067446
Medtr1g026860	63.96963848984518	8.769395340835697e-4
Medtr1g026870	260.8398392907043	0.02447324933789787
Medtr1g026880	8.434539771225568	0.5120311151535589
Medtr1g026890	267.09767788212105	7.170855093297589e-10
Medtr1g026910	1044.131147541405	0.08406735481272982
Medtr1g026920	63.67679633233696	0.4311789767085368
Medtr1g026940	7.019150566695118	5.377553782759302e-4
Medtr1g026950	9.566464442737727	0.04845451284474424
Medtr1g026970	3.6133367205590177	0.5780207973911057
Medtr1g026990	11.947681252392337	0.17198237064677696
Medtr1g027010	0.1622201994644604	NA
Medtr1g027020	4284.151866345853	2.6671756474149916e-17
Medtr1g027030	5.925303901027411	0.563185948057572
Medtr1g027040	8.652451951112909	0.07422597096714241
Medtr1g027060	4.518968489326554	0.9184109615730865
Medtr1g027070	0.1115445560336654	NA
Medtr1g027160	0.1051709304806641	NA
Medtr1g027170	0.10367765731690824	NA
Medtr1g027280	1.7068707178255047	0.4815743593915552
Medtr1g027560	0.12213691388646938	NA
Medtr1g027600	0.42061405968579596	NA
Medtr1g027640	111.2948047707092	0.05166012400109965
Medtr1g027680	5.026601971879122	7.392474606759663e-6
Medtr1g027690	4.588979323592448	0.1515196462424667
Medtr1g027700	26.76630859376413	0.0025447687953374406
Medtr1g027710	9.727476067056916	0.014201226765820066
Medtr1g027720	0.2658886006475806	NA
Medtr1g027730	1.1891514826355785	0.7609748637172752
Medtr1g027820	928.3166177197872	0.6116127068805048
Medtr1g027830	1239.8517694022364	0.37371975612605574
Medtr1g027840	96.6978212324644	0.2926000529303018
Medtr1g027850	54.82799206899264	0.6033452449437321
Medtr1g027870	3.971193249279058	0.9437505810223986
Medtr1g027880	35.21421271360529	0.9409854817659403
Medtr1g027890	37.42607941549506	0.861076433010461
Medtr1g027920	11.477887796017864	0.0053119250849529955
Medtr1g027930	274.33639302200277	0.0016204123600846326
Medtr1g027940	28.98643615774909	0.1037778979958185
Medtr1g027950	605.5196191519191	9.933573509507373e-4
Medtr1g027960	231.1218722058429	7.599759460981766e-12
Medtr1g027970	404.6675287688194	0.0027857597425555163
Medtr1g027990	200.23102312354413	0.9728150244300121
Medtr1g028010	5.9797227740222105	0.886454376817243
Medtr1g028080	0.7862214249391675	NA
Medtr1g028130	115.03760119425264	0.5159915894647489
Medtr1g028150	39.236030555138484	4.792608781917808e-4
Medtr1g028160	3.5586810623121514	0.10912828221210163
Medtr1g028170	70.31496295985036	0.0062285726945802734
Medtr1g028230	0.5345690251595461	NA
Medtr1g028280	4.910447532036541	0.08257073536029734
Medtr1g028300	13.320150964184098	0.0119502569243385
Medtr1g028310	117.47708146142122	0.9575999641086537
Medtr1g028320	86.59167157136993	0.10282756506872347
Medtr1g028330	100.33342029207414	0.18333120272125686
Medtr1g028350	9.487504962132434	0.09367869703613703
Medtr1g028370	94.13237699287946	0.01926138292036346
Medtr1g028380	15.612231631704834	7.45125631541104e-4
Medtr1g028390	4821.842193365849	1.6444704644465684e-8
Medtr1g028440	441.5009009926255	0.0026873939235608946
Medtr1g028460	100.81530929252263	0.05065478917719258
Medtr1g028510	84.82791541787559	0.012130420082803012
Medtr1g028560	3.0956868756036684	0.20609062844136128
Medtr1g028580	223.6244078603773	0.022320067108818845
Medtr1g028610	0.49818238419460836	NA
Medtr1g028620	14.09681359532495	0.12420515945059968
Medtr1g028700	0.32520461266374606	NA
Medtr1g028710	0.11267236565307576	NA
Medtr1g028720	121.66857031778345	4.322560606515131e-4
Medtr1g028890	8.215163791581853	0.10869165026597229
Medtr1g029000	146.6391114133861	0.26965197418688824
Medtr1g029030	2.542550393315041	0.9826943059574583
Medtr1g029130	92.29036904031268	0.4600557028955103
Medtr1g029140	74.18328598863674	7.025584912612061e-4
Medtr1g029150	9.430980217991877	6.085374761242644e-6
Medtr1g029190	0.8734219058591867	NA
Medtr1g029350	103.68079768893463	0.139278755102235
Medtr1g029370	2.4733541346580368	0.9409854817659403
Medtr1g029380	9.349540081101752	0.5671269427738755
Medtr1g029400	1218.561148053318	2.0694045916813352e-4
Medtr1g029410	203.28983200853747	0.1934145797454607
Medtr1g029420	480.39473032993163	2.2388421096242717e-5
Medtr1g029440	460.5109764976181	0.8256938329943446
Medtr1g029450	158.99315580938116	2.3022123178192332e-4
[truncated: 29,364 more rows]
