# Supplementary material for: The transcriptomic response to a short day to long day shift in leaves of the reference legume Medicago truncatula
Source: PeerJ. 2019 Mar 22;7:e6626. doi: 10.7717/peerj.6626 (PMC6432905; doi:10.7717/peerj.6626)
Supplement: Table S8 — Contrasts LD expression against SD expression for genes with differential magnitudes but not patterns of expression at individual timepoints. [file peerj-07-6626-s015.csv]

timepoint	gene	baseMean	effectSize	log2FoldChange	lfcSE	stat	padj	description	group
ZT0	Medtr4g026380	50.31501545052786	122.16	9.788413354234521	2.1415185040426254	4.570781590612719	3.9898330140638876e-5	hypothetical protein	ZT0u_ZT2u_ZT4u
ZT0	Medtr4g026390	77.53594744716293	148.9	7.7804136997660205	1.77638443678757	4.37991548374303	8.547496637393125e-5	hypothetical protein	ZT0u_ZT2u_ZT4u
ZT0	Medtr4g026440	29.073489866766757	68.28	7.075987132098851	1.8007350867428125	3.9294992273949454	4.5422560985943454e-4	hypothetical protein	ZT0u_ZT2u_ZT4u
ZT0	Medtr7g087600	62.78050602191102	166.55	6.813311012900946	1.277522966296644	5.3332199832397205	1.328172171874452e-6	hypothetical protein	ZT0u_ZT2u_ZT4u
ZT0	Medtr2g084210	85.30514361248545	131.56	5.752522298822832	1.2491504321541185	4.605147747419659	3.4548939784630726e-5	hypothetical protein	ZT0u_ZT2u
ZT0	Medtr4g010250	4.429560860294732	0.71	5.6778509585904375	1.8378174240771712	3.0894532200016953	0.006125373168455883	TPR repeat protein	ZT0u_ZT2u
ZT0	Medtr4g026430	36.485035460407545	88.96	5.651196966125326	1.250099140809625	4.520599032221826	4.8811971424581127e-05	hypothetical protein	ZT0u_ZT2u_ZT4u
ZT0	Medtr2g084160	39.59947116547139	53.59	5.532823501794413	1.1041110321152554	5.01111151040184	5.918472526847013e-6	hypothetical protein	ZT0u_ZT2u_ZT4u
ZT0	Medtr2g084215	340.2308980958747	472.24	5.492273470850427	1.2039048349386474	4.562049517086889	4.1210144084166466e-5	hypothetical protein	ZT0u_ZT2u_ZT4u
ZT0	Medtr7g084970	31.187228113352287	4.91	5.236391674530431	0.7925234038018503	6.607239167210327	1.2225836479230064e-9	flowering locus protein T	ZT0u_ZT2u_ZT4u
ZT0	Medtr8g028795	16.110077192536373	0.16	5.2109770144778524	3.5707098153627825	1.4593672641943376	0.1929750299882003	oxidoreductase/ferric-chelate reductase	ZT4u
ZT0	Medtr2g084200	137.57597245943023	182.58	5.065603846398635	1.118132459241248	4.5304148041960035	4.680852859424924e-5	hypothetical protein	ZT0u_ZT2u_ZT4u
ZT0	Medtr3g086740	3.15068388570743	0.9	5.057884485936354	1.38500679499278	3.6518842392847035	0.0011430844323776508	DUF617 family protein	ZT0u
ZT0	Medtr2g084170	82.88123616110025	146.39	5.048389423147032	1.056255077215142	4.779517307937879	1.6518293715410324e-5	hypothetical protein	ZT0u_ZT2u_ZT4u
ZT0	Medtr2g084140	57.01361265993499	109.9	5.003038537766929	1.230413561652658	4.066143850891065	2.809196731510945e-4	hypothetical protein	ZT0u_ZT2u
ZT0	Medtr2g084180	144.9260699995123	229.62	4.9349902029551584	0.9386235453976048	5.257688481343898	1.8915698847908273e-6	hypothetical protein	ZT0u_ZT2u_ZT4u
ZT0	Medtr4g114000	3.1757356648214894	0.47	4.8599999318188996	1.5128320441007508	3.212517840807473	0.004361739589433115	aspartate racemase	ZT0u_ZT4u
ZT0	Medtr6g079630	3.4185982698172155	0.56	4.802543640762977	1.421494144319913	3.378518061402682	0.00267464945874455	chitinase	ZT0u_ZT2u
ZT0	Medtr5g016470	5.105948094873884	1.65	4.682192187659227	1.3305321289984726	3.5190372976439432	0.001749107220428116	hypothetical protein	ZT0u_ZT2u
ZT0	Medtr0024s0170	11.132346252076749	0.19	4.6386788000381	1.4800024588986511	3.1342372251800104	0.005417168361029371	O-acyltransferase WSD1-like protein	ZT0u_ZT4u
ZT0	Medtr2g075780	3.0215125921448935	0.42	4.617524854318999	1.363957870476098	3.385386714845689	0.002620211985599731	gamma-glutamylhydrolase	ZT0u
ZT0	Medtr2g007960	4.985893779209181	0.33	4.616374109578653	1.3149563986066386	3.5106670566950213	0.0017959966543970665	auxin-induced 5NG4-like protein	ZT0u_ZT2u
ZT0	Medtr1g013610	1.8977473300335397	0.18	4.246771897137031	1.8015997183893309	2.3572227802820356	0.03666896356285169	F-box/RNI/FBD-like domain protein	ZT0u_ZT4u
ZT0	Medtr8g065010	360.1505365450992	21.46	4.22218579762168	0.6070400326201706	6.95536631974243	1.4353316907787749e-10	polygalacturonase plant-like protein	ZT0u_ZT2u_ZT4u
ZT0	Medtr4g066020	3.653270968041629	0.41	4.176582539476047	1.2209512015395716	3.4207612345272604	0.0023581828969051893	transcription factor jumonji (JmjC) domain protein	ZT0u_ZT4u
ZT0	Medtr2g037790	3.8336951064470317	0.43	4.0837439053312625	1.2821004812429413	3.1851980130077235	0.004716442689398029	OSBP(oxysterol-binding protein)-related protein 4C	ZT0u
ZT0	Medtr4g133780	1.4869539610471665	0.8	4.008924143135933	1.5871111030554022	2.525925334035037	0.02506522219858113	transmembrane protein, putative	ZT0u
ZT0	Medtr2g084195	33.97737752258382	38.22	3.9233852253985053	1.0687508997776662	3.6710006290658495	0.0010750031590833042	hypothetical protein	ZT0u_ZT2u
ZT0	Medtr2g084190	68.35715968141423	69.68	3.8553617767636243	1.0483117143451508	3.6776864400222355	0.0010514453696698494	hypothetical protein	ZT0u_ZT2u_ZT4u
ZT0	Medtr8g007540	9.352897057238225	2.15	3.845818862991599	0.845614862656033	4.547955615292852	4.3714365985664906e-5	transmembrane protein, putative	ZT0u_ZT2u_ZT4u
ZT0	Medtr5g093700	2.749930020033507	2.49	3.8006148955095567	1.451066357737742	2.6191875204348576	0.020142489182301573	transmembrane protein, putative	ZT0u
ZT0	Medtr8g023130	2.6646578777592884	0.3	3.784586068586463	1.2426895248993437	3.045479979315839	0.006871200965543055	carboxy-terminal region remorin	ZT0u_ZT2u
ZT0	Medtr1g015980	2.564386061968864	0.07	3.773667709190488	1.4856624872249757	2.5400572079054164	0.024235545781375253	fructan exohydrolase	ZT0u_ZT2u_ZT4u
ZT0	Medtr5g079220	16.570553483908817	0.54	3.667574203120796	1.1229918194556874	3.265895743477868	0.0037405197872710503	R2R3-myb transcription factor	ZT0u_ZT2u_ZT4u
ZT0	Medtr2g023020	3.676639113774215	0.23	3.5609029598004955	1.2070482402445541	2.9500916708010263	0.008821859433770505	hypothetical protein	ZT0u_ZT2u
ZT0	Medtr7g116930	16.011191518742027	2.29	3.5081578922272896	0.8636581403473217	4.061975136153383	2.849146404765852e-4	late embryogenesis abundant hydroxyproline-rich glycoprotein, putative	ZT0u_ZT2u_ZT4u
ZT0	Medtr7g024873	1.9703635918389433	0.54	3.4505294358759633	1.4782664071151348	2.3341729334225607	0.038463180409898406	calcium-binding EF-hand protein	ZT0u
ZT0	Medtr7g077670	2.3113977337102014	0.44	3.3795014184323926	1.4993973313089177	2.253906518215698	0.04565482405923217	gibberellin 2-beta-dioxygenase	ZT0u
ZT0	Medtr3g096980	7.024571611737663	0.15	3.328059307732131	1.2943334182917585	2.5712534812895838	0.022542574371464157	fatty acid amide hydrolase-like protein	ZT0u_ZT4u
ZT0	Medtr1g043050	3.346670079996032	0.62	3.2501001006400587	1.2734456806085739	2.5522094504155457	0.02354655800965337	myb-related transcription factor LBM1	ZT0u
ZT0	Medtr3g087050	26.016870651858472	4.2	3.24758764261366	0.5428062007139497	5.982959734693759	4.612306512744002e-8	alpha/beta fold hydrolase	ZT0u_ZT2u
ZT0	Medtr4g129510	20.692372368879496	1.32	3.218989000917707	0.5489728295662276	5.863658140351317	8.726710400506886e-8	auxin canalization protein	ZT0u_ZT2u_ZT4u
ZT0	Medtr5g464760	12.657781655068366	0.2	3.217021404437121	1.2912469569365599	2.4914067654954217	0.027218145793803075	UDP-glucosyltransferase family protein	ZT0u_ZT4u
ZT0	Medtr6g090030	17.22079678394711	2.42	3.1536838732297063	0.7192428692040209	4.384727340737987	8.373572869608387e-5	profilin	ZT0u_ZT2u_ZT4u
ZT0	Medtr1g039270	56.05569924636226	3.68	3.1037463664208804	0.3796894625492148	8.174433774333616	2.869210317059165e-14	aspartic protease in GUARD CELL-like protein	ZT0u_ZT2u_ZT4u
ZT0	Medtr6g027450	8.381608881495188	0.92	3.0627027090759698	0.6707703602002912	4.565948185548106	4.0639326960506224e-5	Dof zinc finger DOF5.2-like protein	ZT0u_ZT2u_ZT4u
ZT0	Medtr5g077580	5.428346573038162	0.49	3.0435772126115452	0.8820663586769703	3.450508210262854	0.0021592686756132726	inositol transporter, putative	ZT0u
ZT0	Medtr6g090230	1.9897160665772204	0.32	3.0281189822241665	1.604062560524922	1.8877810982841148	0.09338768673722879	ribonuclease T2 family protein	ZT4u
ZT0	Medtr1g026750	40.08667442583163	1.63	3.0260983937974286	0.41874283910083926	7.226627207035535	2.3878482629296927e-11	peptide/nitrate transporter plant	ZT0u_ZT2u_ZT4u
ZT0	Medtr2g011080	10.284226721006458	1.06	3.0112381898316896	0.9225227542265396	3.2641343273493217	0.003756537561482174	NAD(P)H:quinone oxidoreductase, type IV protein	ZT0u
ZT0	Medtr3g064310	29.419353148174665	4.8	2.898632389426586	0.44193767110644716	6.5589167408369855	1.6664740779653664e-9	CASP POPTRDRAFT-like protein	ZT0u_ZT2u_ZT4u
ZT0	Medtr4g127530	1.846816319897551	0.71	2.8985579942875024	1.410971865006027	2.0542989312371023	0.06791384628669937	DUF4228 domain protein	NA
ZT0	Medtr4g095075	1773.2656360732726	58.22	2.8867890865240686	0.706371482524841	4.086786001334006	2.60436743964433e-4	metal transporter Nramp3 protein	ZT0u_ZT2u
ZT0	Medtr5g022530	24.70712986612781	0.98	2.840924378433338	0.45059107797229336	6.304883778919442	7.56311522041573e-9	DUF630 family protein	ZT0u_ZT2u_ZT4u
ZT0	Medtr0040s0140	3.220466415415782	0.4	2.810868554575525	1.0261998627970128	2.7391043952337073	0.01508515158477932	expansin A20	ZT0u
ZT0	Medtr7g109290	4.319600552815698	4.05	2.770801838850218	0.8748568591055544	3.167148785554542	0.004957248326710937	DUF3511 domain protein	ZT0u
ZT0	Medtr5g092300	7.405681785550013	5.63	2.759394943647746	0.7161210038492808	3.8532523537439842	5.897090855976583e-4	iron/zinc purple acid phosphatase-like protein C	ZT0u_ZT2u_ZT4u
ZT0	Medtr5g055825	5.977928575556922	0.65	2.7224295537635776	0.9841828406316265	2.766182706473914	0.014114492401567733	hypothetical protein	ZT0u_ZT4u
ZT0	Medtr7g085150	28.72438397121861	1.26	2.6848349408697953	0.8811879573834828	3.0468357157783834	0.006850358873804323	Nod factor-binding lectin-nucleotide phosphohydrolase	ZT0u_ZT2u
ZT0	Medtr6g021615	1.1610099890716166	0.3	2.6765696687810276	2.659291589424126	1.006497248901029	0.3661837898176209	Nodule Cysteine-Rich (NCR) secreted peptide	NA
ZT0	Medtr4g106720	11.999034989658428	0.61	2.6655701758168657	0.64070400132777	4.160376976408517	1.988106116216592e-4	nodulin MtN21/EamA-like transporter family protein	ZT0u_ZT4u
ZT0	Medtr8g016680	2.3738775007279806	0.11	2.661819679387412	1.4028650127413176	1.8974168257186699	0.09169957565355405	disease resistance protein (TIR-NBS-LRR class) family protein, putative	NA
ZT0	Medtr7g065710	2.004611050482092	0.28	2.633852680799034	1.4499988384140188	1.8164515798370515	0.10617979541969554	glutathione S-transferase	NA
ZT0	Medtr4g134320	20.679741931820768	0.67	2.628570263376668	0.43758858707968107	6.006944287370155	4.027589238926458e-8	subtilisin-like serine protease	ZT0u_ZT2u_ZT4u
ZT0	Medtr1g077750	2.838577934420165	1.35	2.626047998849928	1.0896771535929204	2.4099321438384145	0.03272908646603321	yippee family zinc-binding protein, putative	ZT0u
ZT0	Medtr1g088925	48.45301017845578	9.14	2.6052888945296777	0.5001891961899969	5.208606891901077	2.4051111874014857e-6	monothiol glutaredoxin-S2 protein	ZT0u_ZT2u_ZT4u
ZT0	Medtr8g083220	15.798255097527806	0.58	2.5830591403174377	0.6157926785530267	4.19468959323622	1.7458454612419728e-4	subtilisin-like serine protease	ZT0u
ZT0	Medtr3g449840	315.49161315301785	278.57	2.5552014598740325	0.8774466832852565	2.912087433400601	0.00973945207338189	hypothetical protein	ZT0u_ZT2u_ZT4u
ZT0	Medtr3g106660	3.1464111203258365	0.08	2.444767038383594	1.235732292054456	1.9783953645162642	0.07870030459732047	calcium-dependent lipid-binding (CaLB domain) family protein	NA
ZT0	Medtr0099s0130	4.4558879293844535	0.43	2.439202121035442	0.9637596439487496	2.5309236969515116	0.024768163926102	hypothetical protein	ZT0u
ZT0	Medtr8g058553	4.243185076644903	0.12	2.4361083001487502	1.3757891166708178	1.770698917900826	0.11519840251120816	xyloglucan xylosyltransferase	NA
ZT0	Medtr4g109900	6.302005390122096	0.5	2.428703939243146	0.9341346333126821	2.599950641622542	0.02109859919584411	isoaspartyl peptidase/L-asparaginase	ZT0u
ZT0	Medtr6g036450	11.841078803015954	1.63	2.4190008046209344	0.46099090405304105	5.247393784460891	1.987953145571369e-6	nodulin MtN21/EamA-like transporter family protein	ZT0u_ZT2u
ZT0	Medtr8g080050	153.7119479938323	2.94	2.4133093876864313	0.8500563486093708	2.8389993106156157	0.011760186316467238	multidrug resistance protein ABC transporter family protein	ZT0u_ZT2u_ZT4u
ZT0	Medtr4g079690	2.256643433501858	0.24	2.378841422659316	1.0752257183615053	2.212411200770328	0.049678451686333704	hypothetical protein	ZT0u
ZT0	Medtr2g007970	2.3888162365683074	0.22	2.376985547679103	1.0821604571347567	2.1965185772659472	0.05138097997747682	auxin-induced 5NG4-like protein	ZT4u
ZT0	Medtr5g009120	1.3562048494548182	0.04	2.3744250555442012	1.551359420522121	1.5305447752043635	0.17242057465748356	phosphatidylinositol 3- and 4-kinase family protein	ZT4u
ZT0	Medtr3g099165	5.006806339019373	6.15	2.365400087440282	0.9174278570528035	2.57829546950866	0.022179386492610302	hypothetical protein	ZT0u
ZT0	Medtr2g100340	200.51149248927848	19.11	2.363362130026394	0.7851088422660732	3.0102350181217945	0.007520548998016123	2,3-diketo-5-methylthio-1-phosphopentane phosphatase	ZT0u
ZT0	Medtr5g007130	12.79231097143484	0.6	2.337963762657498	0.692245156523568	3.3773638437554023	0.0026838009105329074	F-box/RNI superfamily protein	ZT0u
ZT0	Medtr7g052640	26.533391094366372	5.96	2.335099747107269	0.7002662162382854	3.334588607816952	0.0030493150227630912	Nodule Cysteine-Rich (NCR) secreted peptide	ZT0u_ZT4u
ZT0	Medtr4g114210	2.999422296578145	0.13	2.3248045206941828	1.2454536571080774	1.8666326983954906	0.09714520420860569	class III peroxidase	ZT2u
ZT0	Medtr8g098500	6.20212540803609	7.88	2.31258979359966	0.6588802118213689	3.5098789614683916	0.0017996327035052562	hypothetical protein	ZT0u_ZT2u
ZT0	Medtr3g113910	2.4393755728064686	0.11	2.3105924294121554	1.5472895428429925	1.4933161282578495	0.18295848012351018	pyridoxal-binding domain pyridoxal-dependent decarboxylase	NA
ZT0	Medtr3g091830	2.33427527401534	0.88	2.3007717227903806	1.2866444071503362	1.7881954874277475	0.11172347328274879	transmembrane protein, putative	NA
ZT0	Medtr6g009320	7.111452637764097	1.72	2.2779625399616292	0.697848576362591	3.26426479485721	0.0037557205011375947	transmembrane protein, putative	ZT0u
ZT0	Medtr5g024580	12.782696179215083	2.34	2.2623195048312956	0.5437942542911164	4.1602490040657525	1.988106116216592e-4	auxin efflux carrier family protein	ZT0u
ZT0	Medtr5g068530	9.565365309129264	0.79	2.2546746145480756	0.5566176048219821	4.050670684893568	2.968148551549738e-4	C2 domain protein	ZT0u_ZT2u
ZT0	Medtr4g009850	8.278234788271643	0.52	2.250137914149863	0.6989430905325512	3.219343526860531	0.004278359371947146	hypothetical protein	ZT0u_ZT2u
ZT0	Medtr2g101830	12.08188178527923	0.5	2.2158612466630796	0.6566427135296279	3.3745310821348196	0.0027066418592013477	RHO guanyl-nucleotide exchange factor	ZT0u_ZT2u
ZT0	Medtr5g061690	16.657677822920554	0.87	2.2151107703800648	0.4292965785406808	5.159861226730363	2.9941668102391345e-6	eukaryotic aspartyl protease family protein	ZT0u_ZT2u_ZT4u
ZT0	Medtr3g084990	31.20354847404521	14.7	2.209464488410371	0.27475135669658596	8.041687273087177	7.798769580722152e-14	transmembrane protein, putative	ZT0u_ZT2u_ZT4u
ZT0	Medtr4g098630	1.9802855300752928	0.14	2.203898326025226	1.343662826358211	1.6402167886109862	0.14421751650506762	NAC transcription factor-like protein	NA
ZT0	Medtr1g099440	410.12791314730373	52.6	2.1969018908130122	0.16155478982654423	13.598494313735603	9.593646485487606e-39	membrane-associated kinase regulator-like protein, putative	ZT0u_ZT2u_ZT4u
ZT0	Medtr1g093995	41.72303908431738	10.69	2.1707956553651484	0.36783294349039114	5.901580306446521	7.081045164838945e-8	E3 ubiquitin ligase PUB14	ZT0u_ZT2u
ZT0	Medtr7g046260	9.182587501922372	0.52	2.168180027546618	0.7912149148123186	2.740317437090938	0.01505314072284191	AP2/ERF domain transcription factor	ZT0u
ZT0	Medtr1g115210	4.458277972960786	0.21	2.16800494610294	0.935709051730143	2.3169648109038374	0.039922652479951665	aspartic protease in GUARD CELL-like protein	ZT0u_ZT4u
ZT0	Medtr1g101310	2.327889566352583	0.12	2.166515993791427	1.347168350770921	1.6081998902005321	0.1517879888275728	inactive rhomboid-like protein	NA
ZT0	Medtr3g072530	72.417352832111	8.1	2.1661559648389552	0.9956790052693072	2.1755565331550426	0.05357649008129758	nodulin MtN21/EamA-like transporter family protein	ZT2u
ZT0	Medtr1g106910	70.28927699622636	2.17	2.1478946495268976	0.4454376818027325	4.8219868620771935	1.3832407923809468e-5	glycosyl hydrolase family 10 protein	ZT0u_ZT2u_ZT4u
ZT0	Medtr2g031750	4.968286946419558	0.44	2.1365096671945247	0.7971534587298896	2.680173615000857	0.01745930359487881	transmembrane amino acid transporter family protein	ZT0u
ZT0	Medtr1g078170	2.13649345742955	0.13	2.1352864520163286	1.1729605477278093	1.8204247842373564	0.10547963248426359	NB-ARC domain disease resistance protein	ZT4u
ZT0	Medtr8g016640	3.7831752716723597	0.6	2.1189232040264114	0.8626871574504895	2.456189576634585	0.029552850056419038	disease resistance protein (TIR-NBS-LRR class)	ZT0u_ZT4u
ZT0	Medtr3g009490	19.039164453170613	2.43	2.117213517485152	0.4332142227389601	4.887220701340897	1.037577873458234e-5	UDP-glucosyltransferase family protein	ZT0u_ZT2u
ZT0	Medtr2g097310	1.1762929580913553	0.04	2.112855766419149	1.6905025608081174	1.2498388440234793	0.26381397945060175	GRAS family transcription factor	NA
ZT0	Medtr8g027870	57.40333000202591	3.21	2.1103341234393107	0.2582881864670597	8.17046320354434	2.942923774311811e-14	UDP-glucosyltransferase family protein	ZT0u_ZT2u_ZT4u
ZT0	Medtr3g083760	7.618546481685492	1.34	2.096503233671677	0.8989020495153526	2.3322933069315135	0.03862448395977327	Lipid transfer protein	ZT0u
ZT0	Medtr7g096960	7.774563046066945	1.81	2.085690899208182	0.7522982476583402	2.7724255715073904	0.013899902176468694	pollen Ole e I family allergen	ZT0u_ZT4u
ZT0	Medtr3g107940	54.83842447658653	3.63	2.0721434019412066	0.3606441803747313	5.745672645509275	1.6408342250667734e-7	FBD protein	ZT0u_ZT2u_ZT4u
ZT0	Medtr4g027135	6.365310081663361	0.71	2.04825908325799	0.7483069578090906	2.737191017513625	0.015157363956474719	nucleotide-binding site LRR protein, putative	ZT0u
ZT0	Medtr7g092350	4.1817310809331545	2.07	2.0212304362403506	0.9285171844739879	2.1768368642368134	0.05344444541212989	transmembrane protein, putative	NA
ZT0	Medtr5g055800	13.13167845867845	0.76	2.008252466046894	0.5250887277051929	3.824596415968793	6.504060634513375e-4	2OG-Fe(II) oxygenase family oxidoreductase	ZT0u_ZT2u
ZT0	Medtr5g066440	16.251303791247945	0.38	2.0080890639630073	0.5784172329067085	3.471696467049914	0.0020269800065289595	protein vernalization insensitive-like protein	ZT0u_ZT4u
ZT0	Medtr7g023730	1.2828952644393832	0.09	2.007100739348777	1.4772084710555045	1.358711907409149	0.2249168641435125	polygalacturonase inhibitor protein	NA
ZT0	Medtr2g086850	11.49979001299008	1.12	2.0049899422102673	0.825129552611979	2.429909261961828	0.03130794340627554	hypothetical protein	ZT0u_ZT4u
ZT0	Medtr3g100500	73.39288998909558	2.95	2.004980141727414	0.8121274137284751	2.4687999787158454	0.02871189800691619	aspartic proteinase nepenthesin-like protein	ZT0u_ZT4u
ZT0	Medtr5g020270	4.70133335828167	0.22	2.0011484280722103	0.8608649639308905	2.3245787805494436	0.03931786465673542	sugar porter (SP) family MFS transporter	ZT0u
ZT0	Medtr4g116870	29.89043236512543	0.51	1.9857163257499015	0.4810357841025804	4.128001265964965	2.2307479128286334e-4	DNA replication licensing factor MCM4	ZT0u_ZT2u_ZT4u
ZT0	Medtr8g102400	12.764871520177444	0.53	1.984550278834158	0.6806186670398071	2.9158034813613014	0.009639062037411831	IQ calmodulin-binding motif protein	ZT0u_ZT4u
ZT0	Medtr3g111650	5.154101969136315	2.59	1.958720414720521	0.8528925260399035	2.2965618233461695	0.0417288732131068	hypothetical protein	ZT0u
ZT0	Medtr1g090973	3.241395957720403	0.18	1.9585485943645677	1.1925954534854142	1.642257304134961	0.1437171544361941	legume lectin beta domain protein	NA
ZT0	Medtr0196s0030	15.093082526284167	0.86	1.9504485182912568	0.5070890113269496	3.846363211830062	6.035776263024404e-4	hypothetical protein	ZT0u
ZT0	Medtr8g041770	548.5468636028083	27.76	1.948869666502068	0.2866025366427964	6.799903759857569	3.809383409900344e-10	HXXXD-type acyl-transferase family protein	ZT0u_ZT2u_ZT4u
ZT0	Medtr5g030010	7.6825359808533165	0.73	1.9478544150165449	0.5817421458136042	3.348312356314401	0.002934994847810256	RING-H2 zinc finger protein	ZT0u_ZT4u
ZT0	Medtr4g122270	65.97256998111577	0.89	1.9413369127570983	0.36182746742590627	5.3653663348668745	1.1319558176059695e-6	DNA replication licensing factor MCM2, putative	ZT0u_ZT4u
ZT0	Medtr1g014820	9.01775757378783	0.84	1.9404022991967742	0.664940834034903	2.918157826798349	0.00957951671916054	ethylene-responsive transcription factor ERF018	ZT0u_ZT2u
ZT0	Medtr5g086455	3.888966259215036	2.4	1.917340875714259	0.9889979689875755	1.9386701852148556	0.08484972046039091	hypothetical protein	NA
ZT0	Medtr3g096370	37.30042840639543	4.94	1.9079478946997477	0.2794275577839868	6.828059157195578	3.206489881483161e-10	E3 ubiquitin ligase PUB14	ZT0u_ZT2u_ZT4u
ZT0	Medtr4g069140	4.603584366555371	0.19	1.8838844007183333	0.9824601915717713	1.9175172865828127	0.08821796095682001	phospholipid/glycerol acyltransferase family protein	NA
ZT0	Medtr2g078920	48.5404860288904	62.23	1.8821043366723047	0.46191463425871637	4.0745717868253255	2.7218759431490384e-4	hypothetical protein	ZT0u_ZT2u_ZT4u
ZT0	Medtr5g092290	7.133485701556204	1	1.8727932379179029	0.6175758228484209	3.0324911834794497	0.007117122687298682	hypothetical protein	ZT0u
ZT0	Medtr6g034335	2.8187279372869116	0.03	1.8674967384872818	1.1944153855412527	1.56352367952881	0.16342086235524772	ABC transporter family protein	NA
ZT0	Medtr2g022490	4.023969655367174	0.24	1.8551346619215552	1.155437801812683	1.6055686069913657	0.15237627793136807	extracellular dermal glycoprotein	ZT2u
ZT0	Medtr8g061995	2.9036593045492096	1.18	1.8404718231293509	1.1338431982995132	1.623215472729922	0.14810658692519074	transmembrane protein, putative	ZT2u
ZT0	Medtr4g127510	37.218499091035426	0.4	1.834154000766115	0.5441418285770252	3.3707278221241985	0.00273929933232971	OSBP(oxysterol-binding protein)-related protein 4C	ZT0u_ZT2u_ZT4u
ZT0	Medtr3g465440	11.17071022793233	0.36	1.8272276169062596	0.5374755861760914	3.399647656382314	0.0025103067308104242	transmembrane amino acid transporter family protein	ZT0u_ZT2u
ZT0	Medtr8g035520	2.864686233611729	0.12	1.8180578964964524	1.1776955157531437	1.5437418858929703	0.168619507893686	gibberellin receptor GID1	NA
ZT0	Medtr1g109100	51.59103524047938	1.68	1.8153106925983309	0.8442925017253122	2.1500969023042873	0.056456043659040396	origin recognition complex subunit 4	ZT4u
ZT0	Medtr8g099975	16.687388597948242	1.99	1.8038597199966648	0.5925367641945457	3.044300082288918	0.0068919127669881675	hypothetical protein	ZT0u_ZT4u
ZT0	Medtr3g072215	20.63772183562567	8.11	1.794227899113	0.47489284794289144	3.7781741857876248	7.58767976217869e-4	hypothetical protein	ZT0u
ZT0	Medtr2g054850	15.269094973904473	12.3	1.7887591111273484	0.4550619937146678	3.930803134152603	4.519402524205229e-4	hypothetical protein	ZT0u_ZT2u
ZT0	Medtr4g087490	4.445140388984195	0.19	1.7871074849195048	0.8980982706545774	1.9898796638556877	0.07693789526086824	O-acetylserine (thiol) lyase	NA
ZT0	Medtr8g104655	41.89880436396536	3.51	1.781229550305117	0.536776544611058	3.3183818633427347	0.0031994803242352265	pectinesterase/pectinesterase inhibitor	ZT0u_ZT2u
ZT0	Medtr7g065860	50.217768802605846	23.18	1.7778921613854464	0.29389612118406383	6.049389676265828	3.204163862957908e-8	hypothetical protein	ZT0u_ZT2u
ZT0	Medtr4g064923	11.689578721234254	1.17	1.7747258058145416	0.5433665217147279	3.266167006782004	0.0037381940636399052	maternal effect embryo arrest protein	ZT0u
ZT0	Medtr4g081200	4.977121144433928	0.37	1.772797230161212	0.8176452845475867	2.1681739791872254	0.05434749103720868	NDR1-like protein	NA
ZT0	Medtr5g087350	8.001778578382496	0.17	1.771107943484171	0.5700017691998828	3.1071972740896805	0.005821124497409206	leucine-rich receptor-like kinase family protein, putative	ZT0u
ZT0	Medtr5g040900	8.560053130724167	0.17	1.7607255035473002	0.6158279571473406	2.859119147015334	0.011181936574261161	NB-ARC domain disease resistance protein	ZT0u_ZT2u
ZT0	Medtr3g031750	2.6817971565291434	0.08	1.756771116011125	1.6388334380235556	1.0719644078838195	0.3361860006664762	NB-ARC domain disease resistance protein	NA
ZT0	Medtr8g063110	1.1059017111509717	0.36	1.7539964653486284	1.7514199194141093	1.0014711183228868	0.3686939402699224	hypothetical protein	NA
ZT0	Medtr3g467000	1.2027307572927288	0.02	1.7512085523356267	1.6750051876183085	1.045494405199826	0.3483049169345772	anthranilate synthase alpha 1	NA
ZT0	Medtr3g064660	9.92669608665997	6.35	1.7500778119232323	0.6358118094869953	2.752509132120843	0.01462107581157561	hypothetical protein	ZT0u
ZT0	Medtr3g064560	23.267803832670722	0.4	1.7485667486134042	0.5119601843945595	3.4154350316934257	0.0023977134650763183	regulator of chromosome condensation (RCC1) family protein	ZT0u
ZT0	Medtr4g057270	2.591259262434573	0.04	1.748105428753969	2.0084915324942867	0.8703573803883794	0.43606646590115283	transcription factor	ZT4u
ZT0	Medtr7g109480	39.18566485067606	0.56	1.7473880168621707	0.43434365477955994	4.023054090082225	3.288564658631115e-4	DNA replication licensing factor Mcm7, putative	ZT0u_ZT4u
ZT0	Medtr6g021910	3.4657883378575893	0.15	1.747348888327912	1.0179733023740294	1.7164977551502538	0.1266475801900082	SMP-30/gluconolaconase/LRE-like region protein	NA
ZT0	Medtr3g067980	2.2717708441816824	0.97	1.7454389131670909	1.1118925717607366	1.5697909649698463	0.16169205665506226	rotundifolia-like protein	NA
ZT0	Medtr6g015570	1.1014090278484736	0.11	1.7375148081604612	1.7558545138748756	0.9895551108765033	0.3743336736996915	hypothetical protein	NA
ZT0	Medtr4g133968	8520.048937678112	137.42	1.737395550858522	0.46517139733820506	3.734957825868516	8.745776695587025e-4	oligopeptide transporter OPT family protein	ZT0u_ZT2u
ZT0	Medtr4g125410	5.625041945666852	0.17	1.736919952197773	0.8737556127987357	1.987878448796714	0.07724830693484541	RNI superfamily protein	NA
ZT0	Medtr0001s0360	2.529837141455651	0.04	1.7265755378874146	1.7225479871724338	1.0023381355671792	0.36827552729705554	R2R3-myb transcription factor	NA
ZT0	Medtr6g021915	17.74648025183049	1.02	1.7232003967448903	0.42024215037055457	4.100493953844072	2.476441441825979e-4	glycerol-3-phosphate dehydrogenase, NAD	ZT0u
ZT0	Medtr5g035750	111.21968959131605	7.24	1.7212548771086325	0.3624892377505683	4.748430292137505	1.8917637030414e-5	DUF1262 family protein	ZT0u_ZT2u_ZT4u
ZT0	Medtr2g008225	6.388325751395964	0.14	1.7206936159554003	1.1436512558843384	1.5045614710796247	0.17977403480049223	UDP-glucosyltransferase family protein	ZT2u_ZT4u
ZT0	Medtr0154s0020	3.7340839966177826	0.03	1.7189113598658472	1.75710241439275	0.978264753258505	0.3801217323189175	MAP3K-like kinase	ZT2d
ZT0	Medtr1g017890	3.1295762494913886	0.85	1.7183322708164936	0.8179460209819902	2.1007893268476803	0.062101974891940526	hypothetical protein	NA
ZT0	Medtr3g109280	27.502879822826706	3.04	1.718277665984812	0.3405051969613755	5.046259737937924	5.0393519199154065e-6	plant/F12B17-70 protein	ZT0u_ZT2u_ZT4u
ZT0	Medtr7g075850	4.43676471746508	0.5	1.7177123419543978	0.7870616329367266	2.182436889402393	0.0528580875367522	MADS-box transcription factor	NA
ZT0	Medtr4g114040	4.2836419895473705	0.09	1.7153254102236921	0.9493357477125788	1.8068690812041608	0.10803835926106613	nucleic acid-binding protein, putative	NA
ZT0	Medtr6g086530	11.350912161753252	1.11	1.7128944294317479	0.5563965519206407	3.0785496846070664	0.006304796948147425	dehydration-responsive RD22-like protein	ZT0u_ZT2u
ZT0	Medtr8g099920	2963.8205257056215	539.57	1.7074960020315992	0.27982338349618796	6.102049016410597	2.3938770967993262e-8	acyl carrier protein	ZT0u_ZT2u_ZT4u
ZT0	Medtr7g101170	44.737538593680895	13.27	1.706477300877738	0.24671311570401114	6.9168487293762215	1.8422317149414766e-10	vacuolar (H+)-ATPase G subunit	ZT0u_ZT2u_ZT4u
ZT0	Medtr1g088920	52.82763443924654	8.16	1.703754071030796	0.3978204979507805	4.282720673788884	1.2511286451100307e-4	monothiol glutaredoxin-S2 protein	ZT0u_ZT2u
ZT0	Medtr7g010760	2.7717877723957245	1.19	1.7033994869718452	1.1745989264903944	1.4501966999590776	0.19586581060691427	hypothetical protein	NA
ZT0	Medtr3g028465	22.293620532905923	12.75	1.7032589921390762	0.46283426100449393	3.6800624665133386	0.0010430737199480615	transmembrane protein, putative	ZT0u
ZT0	Medtr3g031770	13.478906672625133	0.22	1.7026817810696016	0.6376970654956737	2.6700480105645914	0.01788619227656566	O-glycosyl hydrolase family 17 protein	ZT0u
ZT0	Medtr8g040680	1.1269304603466412	0.04	1.7009447435333682	2.0466169773477048	0.8311006711855252	0.4571067431359887	DUF617 family protein	NA
ZT0	Medtr8g074130	22.878060844849635	6.33	1.6964514824931365	0.43613726574283185	3.8897191681241208	5.215031989959623e-4	26S protease regulatory subunit, putative	ZT0u_ZT2u
ZT0	Medtr7g105840	584.98032006476285	77.16	1.6944699635612224	0.16759085085884773	10.110754584021883	1.549067727086123e-21	hypothetical protein	ZT0u_ZT2u_ZT4u
ZT0	Medtr4g079580	42.54529275018913	4.93	1.6922269659414177	0.3127339348988376	5.411075604855019	8.974562268651081e-7	TCP family transcription factor	ZT0u_ZT4u
ZT0	Medtr8g089230	5.962123865021437	0.15	1.690787464595919	0.6454407742669703	2.6195857652720393	0.020132053516906917	subtilisin-like serine protease	ZT0u
ZT0	Medtr4g118780	11.707374260671209	0.3	1.6857701687720932	0.5639712811027059	2.9891064053403356	0.007967782819018542	cyclin-dependent kinase	ZT0u
ZT0	Medtr7g091040	7.860620651529677	0.81	1.6823424815476793	0.7038830884214002	2.3900879410537788	0.034169112810347645	hypothetical protein	ZT0u_ZT4u
ZT0	Medtr3g479470	92.393954856161	0.73	1.6818971549423918	0.765400459474766	2.1974080811194514	0.05128463348732398	UDP-glucosyltransferase family protein	NA
ZT0	Medtr6g060260	1.9966771637521912	0.36	1.6815889572166651	1.3649968449040568	1.2319361495189838	0.2704877414950838	RALF	ZT2u
ZT0	Medtr0099s0120	43.048176684469595	1.93	1.6808467463367966	0.3300542931437196	5.092637124416633	4.075491213946727e-6	hypothetical protein	ZT0u
ZT0	Medtr7g072635	5.144354948116133	0.24	1.6793263385788892	0.7964974410877536	2.108388868500923	0.06121387594168324	downstream target of AGL15-4 protein, putative	NA
ZT0	Medtr8g092140	3.0693156884250428	0.12	1.672905311664211	1.336283522263895	1.2519089577861595	0.2630343249248974	WRKY family transcription factor	NA
ZT0	Medtr8g012655	95.12227686146818	10.45	1.6722025019339912	0.22863844662993119	7.3137415276468305	1.3303888675313558e-11	ethylene response factor	ZT0u_ZT2u_ZT4u
ZT0	Medtr2g094940	4.2520367806479795	1.61	1.6719110319727692	0.8665584832464309	1.9293689511978536	0.0863104500100276	hypothetical protein	NA
ZT0	Medtr3g116710	1.4888154932226039	0.04	1.6700495790118992	1.9454274916843826	0.8584486372020698	0.4420297148622008	FAR1 DNA-binding domain protein	ZT4u
ZT0	Medtr7g117695	7.240127006719853	0.65	1.669405555312582	0.5875278470477486	2.8414066902549875	0.011693343329428021	DUF688 family protein	ZT0u
ZT0	Medtr6g028070	34.50292818585778	1.34	1.6676790740019494	0.46761911725370187	3.5663192809484037	0.0015101037191764487	C2 domain first repeat protein	ZT0u_ZT2u
ZT0	Medtr8g104820	12.461625022645443	0.47	1.6639507203946717	0.6433308410804499	2.586461916857785	0.021771168319840356	glycosyl hydrolase family 9 protein	ZT0u_ZT4u
ZT0	Medtr1g011640	15.380373234000647	0.27	1.6625754240113593	0.4035062771500263	4.120321090799791	2.297477755986061e-4	drug resistance transporter-like ABC domain protein	ZT0u
ZT0	Medtr3g028460	2.8781234705889744	0.85	1.656054652008619	1.3752052606485683	1.2042236162095523	0.2813237895832902	transmembrane protein, putative	ZT4u
ZT0	Medtr2g026060	778.4400855388533	47.8	1.6249686822802494	0.14314581927718067	11.351841712776384	5.382051895919167e-27	inositol monophosphatase family protein	ZT0u_ZT2u_ZT4u
ZT0	Medtr7g072870	5.092753384454518	0.24	1.6223430444189275	0.8001891546103335	2.027449428765323	0.07152009878697359	downstream target of AGL15-4 protein, putative	NA
ZT0	Medtr1g111350	57.309764902641554	2.15	1.6055565974257395	0.391655590833344	4.099409366299409	2.483119014561031e-4	aspartic protease in GUARD CELL-like protein	ZT0u_ZT2u_ZT4u
ZT0	Medtr2g100630	4.047759580489841	0.14	1.6045240559212082	0.9068621823332507	1.7693141109853703	0.11545898192827195	CHUP1, putative	NA
ZT0	Medtr3g055517	10.68633220406466	0.84	1.6024748651796856	0.5726073159746708	2.7985581400615054	0.012997803010850375	hypothetical protein	ZT0u_ZT2u
ZT0	Medtr3g088655	6.873733929333131	0.77	1.5984433730939482	0.7420563883988124	2.1540726528114966	0.05597402313565368	EF hand calcium-binding family protein	ZT4u
ZT0	Medtr6g086805	16.477931459951055	0.99	1.5914109951324809	0.45437736982719856	3.5023993288611632	0.0018425201722428893	heat shock transcription factor	ZT0u_ZT2u_ZT4u
ZT0	Medtr4g011030	10.568398579821354	3.96	1.5903712432691748	0.5625503251026301	2.82707372532232	0.0121155522275825	DUF761 domain protein	ZT0u
ZT0	Medtr1g037550	8.40954852667427	0.3	1.5868089179448162	0.6106625591207803	2.5985036977368843	0.021167318306030018	cytochrome P450 family protein	ZT0u
ZT0	Medtr7g065700	6.475445045640645	0.42	1.5818902302153324	0.7453875077070707	2.122238719939747	0.05958718755225781	glutathione S-transferase, amino-terminal domain protein	ZT2u
ZT0	Medtr3g037400	10.576662534658272	0.39	1.5636562848787374	0.532102047810133	2.9386398554825486	0.00908812497286753	methyl-CpG-binding domain protein	ZT0u
ZT0	Medtr3g098320	6.836187274093343	0.12	1.5610087443694607	0.6484116272047841	2.4074348436636783	0.03290585199697397	respiratory burst oxidase-like protein D	ZT0u
ZT0	Medtr1g010140	23.422923063179773	1.23	1.5601615910735802	0.41589631201023025	3.7513234573602166	8.270699111178559e-4	DUF581 family protein	ZT0u_ZT2u_ZT4u
ZT0	Medtr1g081180	30.357537964840393	0.69	1.5600861048898291	0.49101537821491714	3.1772652631807805	0.004821706213711081	trihelix transcription factor	ZT0u
ZT0	Medtr1g090663	13.139237284711006	1.02	1.554288911402874	0.5280923115846575	2.9432144291949394	0.008970704781824457	DUF1635 family protein	ZT0u
ZT0	Medtr4g128470	3.52867833767508	0.66	1.5432741672807453	0.8533918867126539	1.8084003273403302	0.10775611934732383	DUF761 domain protein	NA
ZT0	Medtr3g435200	5.282948256199416	0.31	1.539753453326347	0.8698215541579697	1.77019464045922	0.11528768929014939	YGL010w-like protein	ZT2u
ZT0	Medtr5g034790	38.42971065283508	2.63	1.537157788614537	0.3334431569867396	4.609954519701439	3.3880675435388014e-5	RING-H2 finger protein ATL47	ZT0u_ZT2u_ZT4u
ZT0	Medtr4g069040	14.585257950948147	0.5	1.5284239237926571	0.49021990657841713	3.1178332484712463	0.005657202078509191	dehydration-responsive RD22-like protein	ZT0u_ZT2u
ZT0	Medtr5g010635	166.73586359700457	16.43	1.5223316897011094	0.39454473892861364	3.8584513731826755	5.791898240712457e-4	pathogenesis-related thaumatin family protein	ZT0u_ZT2u
ZT0	Medtr4g088160	8.13436167884622	0.39	1.520904450385253	0.5213256017210964	2.917379168343473	0.009594198545826407	cytochrome P450 family flavone synthase	ZT0u
ZT0	Medtr1g088930	10.368292210880037	0.19	1.510011466439817	0.5127092884636482	2.945161128179715	0.00892846147823616	LRR receptor-like kinase	ZT0u
ZT0	Medtr1g023180	31.060327388976038	1.44	1.5098445461021233	0.3325680631112378	4.539956518906953	4.512160710582014e-5	auxin-induced 5NG4-like protein	ZT0u_ZT4u
ZT0	Medtr7g018500	4.4647532917560735	0.13	1.5020475384708456	0.9371000650652743	1.6028678200616915	0.15304496210579063	TCP family transcription factor	NA
ZT0	Medtr2g008226	41.70564166541118	0.97	1.4975515028000652	0.3853921355887926	3.8857863576072798	5.278766842404963e-4	UDP-glucosyltransferase family protein	ZT0u_ZT2u
ZT0	Medtr1g012430	13.20019419025469	0.43	1.4928060694512313	0.5717610764822202	2.610891386023988	0.020546372484568816	alpha/beta hydrolase fold protein	ZT0u_ZT2u
ZT0	Medtr2g068840	17.060392344558014	0.86	1.490888725392702	0.4325768316817486	3.446529301156759	0.002182986734096064	leucoanthocyanidin dioxygenase-like protein	ZT0u
ZT0	Medtr8g079010	5.676625780554024	0.09	1.4904574125391286	0.8561042771033189	1.7409764819563596	0.12135522793630664	extra-large GTP-binding protein	ZT4u
ZT0	Medtr5g055820	21.0746029158618	0.89	1.488298129749635	0.4064985173352927	3.6612633657456617	0.0011086023693033656	flavonol synthase/flavanone 3-hydroxylase	ZT0u_ZT2u_ZT4u
ZT0	Medtr3g014650	6.970888754398606	0.14	1.486047452415914	0.6452741427655926	2.302970712644451	0.04114676287107913	phosphatidylinositol-4-phosphate 5-kinase family protein	ZT0u
ZT0	Medtr3g063110	27.214405099206857	2.93	1.4857241305325128	0.4030927945216943	3.685811680894613	0.001025668481244694	deoxyuridine 5'-triphosphate nucleotidohydrolase	ZT0u_ZT2u_ZT4u
ZT0	Medtr7g061020	6.470848097628615	0.16	1.484917100291637	0.6686091721615572	2.220904471727519	0.04881185713513161	ATP-binding microtubule motor family protein	ZT0u
ZT0	Medtr8g033390	99.95197291946266	5.36	1.4763914687087705	0.17497992186330402	8.437490730291568	3.62357605982236e-15	D-isomer specific 2-hydroxyacid dehydrogenase domain protein	ZT0u_ZT2u_ZT4u
ZT0	Medtr2g075400	9.563764213146726	0.38	1.4677548221859134	0.5874884858200252	2.4983550445881493	0.026759480080218084	brassinazole-resistant 1 protein	ZT0u_ZT4u
ZT0	Medtr4g113820	2.9443505270451356	0.86	1.4668922954768857	0.965618872100267	1.5191214027189892	0.17554015530636244	early nodulin 93	NA
ZT0	Medtr3g452530	11.32238622251855	0.26	1.4650767749170062	0.6948366872023481	2.1085196016576355	0.061209320968413514	hypothetical protein	NA
ZT0	Medtr1g017400	4.321795375208742	0.12	1.464712077125077	0.7705370964474293	1.9008975477989962	0.0910349574359585	AP2-like ethylene-responsive transcription factor	ZT4u
ZT0	Medtr7g111450	18.989916048752217	28.14	1.46285471705321	0.4021317612705989	3.637749757519996	0.0011957328633701411	low temperature and salt responsive family protein	ZT0u_ZT4u
ZT0	Medtr1g087150	4.40621249074282	0.34	1.461230567347289	0.8416233132453611	1.7362049557689614	0.12233196650775614	RING/FYVE/PHD zinc finger protein	NA
ZT0	Medtr8g045695	50.742097945806194	5.4	1.4573557385312574	0.4002273026603227	3.6413201419397696	0.001183654237611488	polyketide cyclase/dehydrase and lipid transporter	ZT0u_ZT2u
ZT0	Medtr4g014970	25.901588768175195	2.38	1.457319937630184	0.47971097806615814	3.037912418650551	0.007009316363092742	transmembrane protein	ZT0u
ZT0	Medtr1g101015	35.04998994099499	8.23	1.4537108873971938	0.3767140611551282	3.8589238823197682	5.783492095982909e-4	hypothetical protein	ZT0u_ZT2u_ZT4u
ZT0	Medtr8g007040	3925.475906918721	116.92	1.45264998650494	0.3758985216551494	3.8644737949717345	5.674028746505265e-4	patatin-like phospholipase	ZT0u_ZT4u
ZT0	Medtr1g102070	11.71340340910692	0.46	1.451002136079669	0.48665494769173434	2.9815830352942156	0.008133305695579544	gibberellin 20-oxidase	ZT0u_ZT4u
ZT0	Medtr7g062880	6.792989589595942	1.41	1.4505225103665795	0.6396857292850555	2.2675549007287614	0.04437454240804371	concanavalin A-like lectin kinase family protein, putative	ZT0u
ZT0	Medtr4g105600	27.7977074063315	1.19	1.4501177779080046	0.32225402653774826	4.499921361690543	5.309344007157901e-5	transmembrane protein, putative	ZT0u_ZT4u
ZT0	Medtr2g025520	2.47829930408732	0.1	1.449588857344685	1.2139397371362144	1.1941192902741502	0.28521241593637403	DUF506 family protein	ZT4u
ZT0	Medtr8g099705	2.9904666120169257	0.16	1.446828716461022	1.3172045781842854	1.0984085087643853	0.3242793903076368	3-oxoacyl-[acyl-carrier] synthase I	ZT4u
ZT0	Medtr4g046037	11.373925311183845	0.28	1.4406684470222442	0.5320904340158256	2.7075631413802026	0.0163073015424715	transmembrane protein, putative	ZT0u_ZT4u
ZT0	Medtr1g107325	10.533705439939748	0.38	1.4361277028629342	0.6347161680186233	2.262629778828632	0.04482164543562109	UDP-glucosyltransferase family protein	ZT0u_ZT4u
ZT0	Medtr5g064120	5.6153843720941765	0.58	1.4295111687175164	0.6356710603863858	2.2488221625955465	0.046138187196849874	RNA-binding (RRM/RBD/RNP motif) family protein	ZT0u_ZT4u
ZT0	Medtr7g113490	12.468997863576549	0.23	1.4293754631419484	0.5901834586268345	2.4219171890510816	0.031873646618921975	MAP kinase kinase kinase	ZT0u
ZT0	Medtr4g113080	3.821894459776756	0.08	1.4269980255682424	0.8069714264914216	1.7683377362846588	0.11567919665399634	LisH-SSDP-WD40	NA
ZT0	Medtr2g059590	7.947649939989277	0.18	1.4261581639383372	0.6996090576299426	2.0385072897279466	0.07001223280949513	eukaryotic translation initiation factor 2c	ZT2u
ZT0	Medtr4g068420	42.75076092714332	8.19	1.4212367109339616	0.3982698078748433	3.5685273722294983	0.0014992124570338426	BURP domain protein	ZT0u_ZT2u
ZT0	Medtr8g102510	6.866894985210234	0.29	1.409355412310206	0.6326867910966439	2.2275720500934635	0.04812857801997957	senescence/dehydration-associated-like protein	ZT0u_ZT4u
ZT0	Medtr5g430470	4.896215737189707	0.19	1.4068242482089692	0.9452499101208562	1.4883093170874755	0.1844348472881735	transmembrane protein, putative	ZT4u
ZT0	Medtr7g007680	10.833861374864066	0.31	1.4049116898401308	0.7937557946290488	1.7699545620283599	0.11532317945876971	P-loop nucleoside triphosphate hydrolase superfamily protein	ZT4u
ZT0	Medtr3g067535	4366.2525367308	393.2	1.4002812429284162	0.2873793085285194	4.872588949073391	1.1071129511257285e-5	albumin I	ZT0u_ZT2u_ZT4u
ZT0	Medtr3g102680	5.3325285582762625	0.12	1.3972104649692956	0.8081690050908796	1.728859256130687	0.12400781927841498	heat shock protein 70 (HSP70)-interacting protein, putative	NA
ZT0	Medtr2g102243	28.122739497694532	0.25	1.3951677263498132	0.45469460081274987	3.068362201477656	0.006469941757230736	sulfate/bicarbonate/oxalate exchanger and transporter sat-1	ZT0u_ZT2u_ZT4u
ZT0	Medtr7g028870	15.935340919287405	5.65	1.3938432705277921	0.4751517650700179	2.933469625904466	0.00921021738745156	AT.I.24-6 protein, putative	ZT0u
ZT0	Medtr3g463530	98.03096000659598	1.95	1.3909798646377032	0.19972882653469548	6.964342047020799	1.365655511316112e-10	actin filament bundling protein P-115-ABP	ZT0u_ZT2u_ZT4u
ZT0	Medtr7g081750	1759.3684202324719	34.66	1.3908202142058952	0.11110400076797981	12.518183005041973	9.290821903197254e-33	subtilisin-like serine protease	ZT0u_ZT2u_ZT4u
ZT0	Medtr3g080060	19.07123348607327	6.99	1.3787749414724673	0.41607841159618203	3.313738235500222	0.003243321919701416	Clavata3/ESR (CLE) gene family member MtCLE23	ZT0u_ZT4u
ZT0	Medtr5g073320	6.709613603494886	0.16	1.3722538112795388	0.6887287056534155	1.9924446302519723	0.07652634363232921	cytochrome P450 family 71 protein	NA
ZT0	Medtr6g083900	1455.7732615071639	13.96	1.3698953980210673	0.4025920263288492	3.4026888473496384	0.002487132568889888	CHY zinc finger protein	ZT0u
ZT0	Medtr7g073250	1282.179268788676	64.26	1.3695693328546343	0.17965924151856602	7.6231499213643446	1.5918387540372722e-12	elongation factor P (EF-P), putative	ZT0u_ZT2u_ZT4u
ZT0	Medtr8g011580	7.047269207400482	0.35	1.3669621196747963	0.617017684378126	2.215434264339631	0.04937246663140808	peptidyl-prolyl cis-trans isomerase FKBP62-like protein	ZT0u
ZT0	Medtr5g034090	84.54244155892363	2.09	1.3644293202517077	0.4749685060898231	2.8726732462418787	0.010785816827723263	polygalacturonase	ZT0u_ZT2u_ZT4u
ZT0	Medtr8g063490	18.14241612232738	2.9	1.363258239256429	0.46906304062127796	2.906343329567774	0.009889582008237967	glucan endo-1,3-beta-glucosidase	ZT0u
ZT0	Medtr8g091720	20.061104374001946	0.97	1.3627454897236142	0.5275619308872677	2.583100504298543	0.021928503394121612	nuclear transcription factor Y protein	ZT0u_ZT2u_ZT4u
ZT0	Medtr2g450510	15.240342681132713	0.46	1.359310084390469	0.4806340096646249	2.8281604236432702	0.01208682565722906	flavin-binding monooxygenase-like protein	ZT0u_ZT2u_ZT4u
ZT0	Medtr2g075770	16.063259476653183	0.67	1.3580814772937309	0.45800442951968734	2.9652147223072953	0.00848656491566178	gamma-glutamylhydrolase	ZT0u
ZT0	Medtr8g066010	2.132308572640755	0.11	1.3509837467646304	0.9811275006164172	1.3769706240176145	0.218680185482948	group IIA intron splicing facilitator CRS1	NA
ZT0	Medtr3g110550	12.147577700994132	0.11	1.3507696565027583	1.4931661990695302	0.9046344990560953	0.41781976423069683	epidermal patterning factor-like protein, putative	ZT2d_ZT4d
ZT0	Medtr3g110172	776.9311403045414	13.57	1.349890978955703	0.33491918504181445	4.030497622246304	3.196527397682442e-4	bark storage-like protein	ZT0u_ZT2u_ZT4u
ZT0	Medtr4g071090	58.1531329622165	0.71	1.3460176239961688	0.33490854743082676	4.019060230984938	3.3393733492302093e-4	minichromosome maintenance (MCM2/3/5) family protein	ZT0u_ZT2u_ZT4u
ZT0	Medtr7g060395	2.1733983870386173	0.09	1.3394748577753768	2.0232140000605856	0.6620529799295902	0.5542262985205242	LCR	ZT2d_ZT4d
ZT0	Medtr7g009000	37.20818557632469	2.36	1.3365217185428973	0.3203182540714952	4.172480654956944	1.8975506848665081e-4	hypothetical protein	ZT0u_ZT2u
ZT0	Medtr0449s0030	17.631828579294513	2.09	1.3365204499804575	0.5030800223007288	2.656675659407359	0.01844655506341917	transmembrane protein, putative	ZT0u_ZT2u
ZT0	Medtr8g042520	3.371774616284431	0.01	1.3316728135846403	1.5974522173261405	0.8336229397919839	0.4558320575709838	ABC transporter C family protein	NA
ZT0	Medtr8g099570	21.0389898265568	1.53	1.3285780716297195	0.3951488551981335	3.3622217403706025	0.0028105115997832703	calcineurin B-like protein 4-1	ZT0u_ZT4u
ZT0	Medtr2g100250	42.61095189229357	0.95	1.3278287331694825	0.3238269417853129	4.100426993038125	2.476441441825979e-4	phospholipase D alpha	ZT0u_ZT2u
ZT0	Medtr2g068800	28.686673347912755	1	1.3258872526017487	0.38468102887680783	3.44671858779487	0.002182053643569676	leucoanthocyanidin dioxygenase-like protein	ZT0u
ZT0	Medtr7g082230	2.8146123498126174	0.24	1.3241332238215726	1.1319744077560208	1.1697554421274237	0.2947388039813034	hypothetical protein	NA
ZT0	Medtr1g018750	8.075017169191888	0.45	1.322282635373854	0.6555431693676801	2.0170794192688994	0.07296056885998231	carbohydrate esterase plant-like protein	NA
ZT0	Medtr5g076140	6.153017241513035	0.14	1.3220977885005005	0.6656913096326265	1.9860523479420569	0.07753675435382665	hypothetical protein	ZT4u
ZT0	Medtr0258s0040	2.331750365255519	0.17	1.3199443532121888	1.1087987309950764	1.1904273664054634	0.28656369139815785	ELMO/CED-12 family protein	NA
ZT0	Medtr6g007777	9.08866255182899	0.16	1.315819247891767	0.7191124506132747	1.8297823195379357	0.1036961916923799	Pmr5/Cas1p GDSL/SGNH-like acyl-esterase family protein	ZT4u
ZT0	Medtr1g107365	14.056848793880445	0.25	1.313827296476531	0.5496107352612822	2.390468766684377	0.03413861525446616	limonoid UDP-glucosyltransferase-like protein	ZT0u
ZT0	Medtr5g036330	12.50788338734592	0.98	1.3120110988610199	0.4599249833483922	2.852663252405174	0.011360599018856436	structural maintenance of chromosomes family protein	ZT0u_ZT2u
ZT0	Medtr2g043900	169.94289487081937	2.22	1.312005751091946	0.2768997984039089	4.738196844687284	1.9704593038251197e-5	respiratory burst oxidase-like protein	ZT0u_ZT2u_ZT4u
ZT0	Medtr0045s0110	63.34292727829661	2.07	1.3110919718774157	0.34376948891831666	3.813869508904978	6.719659452028905e-4	DUF642 family protein	ZT0u_ZT4u
ZT0	Medtr4g094518	112.19416639726451	3.49	1.3101312423179379	0.1949138822811031	6.721590206840568	6.173820053867581e-10	FAD-binding berberine family protein	ZT0u_ZT2u_ZT4u
ZT0	Medtr8g098375	10.352250253254171	0.59	1.3078885599746184	0.4939802006707793	2.6476538091984803	0.01882845623351567	major intrinsic protein (MIP) family transporter	ZT0u
ZT0	Medtr5g078200	10.766136833029028	0.18	1.303886710051739	0.5837997996546395	2.2334483684699515	0.04756009421682936	glucan endo-1,3-beta-glucosidase-like protein	ZT0u_ZT4u
ZT0	Medtr8g075830	17.06279915340986	0.39	1.2993112784682723	0.48249236798165723	2.692915711607003	0.016899162290813112	naringenin 3-dioxygenase (flavanone-3-hydroxylase)	ZT0u_ZT2u_ZT4u
ZT0	Medtr4g007830	41.74882164690254	1.19	1.2865107098714794	0.3286847066788255	3.9141179486899413	4.7873142649472775e-4	Ulp1 protease family, carboxy-terminal domain protein	ZT0u
ZT0	Medtr3g463490	7.753819859304176	0.14	1.2843374150000673	0.6874755331092453	1.8681936347485635	0.09687469098517004	cell division control protein	ZT4u
ZT0	Medtr7g112620	41.021119814503805	1.81	1.2842555641554934	0.3626880305453558	3.540937268385788	0.0016354662079335845	epoxide hydrolase	ZT0u_ZT2u
ZT0	Medtr2g016060	4.400893185586024	0.17	1.2840391237899575	0.8339223921549105	1.5397585385276868	0.16971881463992747	Pmr5/Cas1p GDSL/SGNH-like acyl-esterase family protein	NA
ZT0	Medtr1g094025	20.447300495485536	2.2	1.2803812226836495	0.34113683357019414	3.753277561041181	8.22293692162356e-4	plant U-box protein	ZT0u_ZT2u
ZT0	Medtr8g081530	5.5920064102163805	0.61	1.2762454405276427	0.7054845864443927	1.8090337691994893	0.10766411477375011	plant/T21H19-170 protein	NA
ZT0	Medtr4g105430	37.90815436213362	1.19	1.2746704907742537	0.3214014837492355	3.9659757506557733	4.006780910509696e-4	FAS-associated factor 2-B-like protein	ZT0u
ZT0	Medtr5g024560	29.769318774136565	1.74	1.2733850069234305	0.44236156929742115	2.8786067671879336	0.01061596235795921	auxin efflux carrier family protein	ZT0u
ZT0	Medtr4g079250	14.653950724506629	0.6	1.2716609956247422	0.42262420220135916	3.008963966097852	0.007544366165564247	UDP-glucosyltransferase family protein	ZT0u_ZT4u
ZT0	Medtr4g096700	44.253543805620886	0.67	1.2705440012690838	0.36606468797479236	3.4708182542768915	0.00203192398207937	DNA replication licensing factor MCM4	ZT0u_ZT2u_ZT4u
ZT0	Medtr4g095010	16.22311736454012	1.43	1.266837403454752	0.4520393281984773	2.8024937752728465	0.012885003314616401	hypothetical protein	ZT0u_ZT2u
ZT0	Medtr8g005800	4.472001358725514	0.07	1.2643147498741347	0.8981625069973501	1.4076681447112163	0.20889396584528414	vacuolar-sorting receptor-like protein	NA
ZT0	Medtr4g109810	24.80107454381097	1.44	1.2640919077801025	0.3932136876277815	3.2147708677341353	0.004334742178101062	MADS-box transcription factor	ZT0u_ZT2u
ZT0	Medtr2g084340	7.643231425904751	0.92	1.2640392605342203	0.5781858438722048	2.186216203545807	0.05246224075309623	hypothetical protein	NA
ZT0	Medtr3g437340	322.8534394654211	11.24	1.2617582503436489	0.1513414907834737	8.33716017869061	8.118054207473382e-15	4-diphosphocytidyl-2-C-methyl-D-erythritol kinase	ZT0u_ZT2u_ZT4u
ZT0	Medtr8g090000	48.162754899848025	0.67	1.2605844713912644	0.3715033719752968	3.3931979262763923	0.0025606963708254813	minichromosome maintenance (MCM2/3/5) family protein	ZT0u_ZT2u_ZT4u
ZT0	Medtr3g088520	9.043363216602504	0.19	1.2551392474910823	0.6890968981859844	1.821426349175534	0.10530323697783928	beta-like galactosidase	ZT2u
ZT0	Medtr1g023605	10.334927040034259	3.31	1.2540472565837	0.5084821762560277	2.4662560757139897	0.02886741707909705	hypothetical protein	ZT0u
ZT0	Medtr7g082180	29.003308703360723	1.9	1.25119882864606	0.393492255208742	3.1797292375737283	0.00478751369776191	hypothetical protein	ZT0u
ZT0	Medtr7g115010	17.137178000554908	1.05	1.2482871462348974	0.37404436573747746	3.3372702828279097	0.0030254353936697573	aldo/keto reductase family oxidoreductase	ZT0u_ZT2u_ZT4u
ZT0	Medtr2g079630	15.122838542232303	0.7	1.2479452924562462	0.38242337667102677	3.2632557751033353	0.0037663730817035783	CBS domain CBSX5-like protein	ZT0u_ZT4u
ZT0	Medtr4g077787	1.503012215185934	0.1	1.2399233878792688	1.6017431112263352	0.7741087688711531	0.48901073457329386	early nodulin-like protein	NA
ZT0	Medtr1g089500	102.01819451225124	2.88	1.2393906624352933	0.3125141835231875	3.9658701197583714	4.0068176568249273e-4	Rac GTPase activating protein	ZT0u
ZT0	Medtr1g063950	28.197019878767836	6.15	1.2359911525776068	0.29860098347372144	4.139273548931164	2.1499876596426575e-4	SAUR-like auxin-responsive family protein	ZT0u_ZT2u
ZT0	Medtr4g094520	150.0410175502435	3.65	1.234554942283106	0.21067968640033258	5.859867001782081	8.911636467915544e-8	FAD-binding berberine family protein	ZT0u_ZT2u_ZT4u
ZT0	Medtr5g098020	11.265746205915805	0.3	1.2340035271581946	0.8672436701176954	1.4229028930135927	0.20431151944532336	hypothetical protein	ZT2u_ZT4u
ZT0	Medtr6g014190	38.08514865915395	2.02	1.2315265913352333	0.31529341121492277	3.9059699553815017	4.92571736742244e-4	UDP-glucosyltransferase family protein	ZT0u
ZT0	Medtr1g008620	16.371829156892744	1.76	1.2296486552704888	0.39150116558766823	3.1408556687812355	0.00532118369341386	transmembrane protein, putative	ZT0u_ZT2u_ZT4u
ZT0	Medtr2g022980	39.06126522767937	0.85	1.2272677052307601	0.30113814966673647	4.075430849890499	2.715262005505253e-4	MATE efflux family protein	ZT0u_ZT2u_ZT4u
ZT0	Medtr2g017420	36.2705939772243	0.55	1.2239654469880628	0.3163849895309288	3.8685951846284152	5.595190287468184e-4	Serine/Threonine kinase, plant-type protein	ZT0u_ZT2u_ZT4u
ZT0	Medtr3g076610	7.064486020960546	0.61	1.222793671947256	0.5748442821708821	2.1271737579600036	0.059038446862254824	protein phosphatase 2c, putative	NA
ZT0	Medtr3g107970	10.94402586420323	0.21	1.2208872449309036	0.6046726956363785	2.0190877705268298	0.07272343177794856	carboxy-terminal domain cyclin	ZT4u
ZT0	Medtr8g078760	39.37586833562804	0.9	1.2148404328968465	0.2707997107999687	4.486121603705151	5.5997069083156966e-5	electron transporter, putative	ZT0u_ZT4u
ZT0	Medtr5g082850	44.38641777290718	0.85	1.2145314858509757	0.34293754013321626	3.541553034349005	0.0016326208850195839	2-deoxymugineic-acid 2-dioxygenase-like protein, putative	ZT0u
ZT0	Medtr3g013490	12.21927230045373	0.12	1.2137193271810702	0.5376651055967109	2.2573890597457718	0.045340249122395274	hypothetical protein	ZT0u_ZT4u
ZT0	Medtr3g094630	16.31691227623775	0.48	1.2104864237682849	0.5102709480483991	2.3722424888149236	0.035522408218258465	horseradish peroxidase-like protein	ZT0u_ZT4u
ZT0	Medtr7g083920	605.2248937256815	12.53	1.2102212657456632	0.1254489912758968	9.647118350151212	1.0469637793305558e-19	monofunctional aspartokinase	ZT0u_ZT2u_ZT4u
ZT0	Medtr1g080460	6.319929662418193	0.17	1.209003510164667	0.6196004480087428	1.9512631310227966	0.08290580901108362	glucuronosyltransferase PGSIP8	NA
ZT0	Medtr5g094570	179.05070505329272	4.28	1.2067873739380888	0.2444431656358996	4.9368832660906135	8.317281029719124e-6	cytochrome P450 family 71 protein	ZT0u_ZT2u_ZT4u
ZT0	Medtr7g010580	414.0424987420519	102.34	1.2052149545682633	0.2364212827428935	5.097743065199956	3.983837398902756e-6	gibberellin-regulated family protein	ZT0u_ZT2u_ZT4u
ZT0	Medtr4g081710	214.2199839224112	7.87	1.2041559805021769	0.17397603479126345	6.9213899600995274	1.7891879986996596e-10	myb-like transcription factor family protein	ZT0u_ZT2u_ZT4u
ZT0	Medtr5g091050	23.6188740581768	0.57	1.2029166379713827	0.48301511331508523	2.4904327107186894	0.027284576003937164	3-hydroxy-3-methylglutaryl-coenzyme A reductase-like protein	ZT0u
ZT0	Medtr6g005220	9.051007789478346	0.15	1.2026454985736514	0.6129250930413439	1.9621410711154044	0.08121076406824967	denticleless-like protein	NA
ZT0	Medtr5g034200	47.190388686580704	4.12	1.2004256501091033	0.3044621313534342	3.9427749019978835	4.3257973243068565e-4	transmembrane protein, putative	ZT0u_ZT4u
ZT0	Medtr0083s0110	1.7970748052249776	0.11	1.2004001479856015	1.514100778421697	0.7928139032045819	0.47825178524564654	CC-NBS-LRR resistance protein, putative	NA
ZT0	Medtr7g050950	257.52306505618577	5.35	1.1990232159354492	0.23407863066732187	5.122309595357851	3.5566277474728082e-06	pectinesterase/pectinesterase inhibitor	ZT0u_ZT2u_ZT4u
ZT0	Medtr7g075545	10.035925920197478	1.95	1.198800411847552	0.6242100810706148	1.9205079318671492	0.08769245374084361	hypothetical protein	ZT4u
ZT0	Medtr1g110280	12.727375514968028	0.21	1.1937100009549493	0.4991658993868593	2.39140935392666	0.034061084350677326	LRR receptor-like kinase	ZT0u_ZT4u
ZT0	Medtr5g031870	16.233905849239093	0.67	1.1935012520502981	0.3827943410560797	3.1178654542216684	0.005657202078509191	receptor-like cytosolic Serine/Threonine-kinase	ZT0u
ZT0	Medtr2g103140	14.395864322996331	0.33	1.1859953133596648	0.6144821863928387	1.9300727337951789	0.08619970194058738	acyl thioesterase-like protein	ZT2u_ZT4u
ZT0	Medtr1g063040	66.81617613920734	0.59	1.1822380986687906	0.3166084401237978	3.7340700652405885	8.767978226462916e-4	HASTY-like protein	ZT0u_ZT2u
ZT0	Medtr1g114290	2616.317934855632	197.11	1.1806761323753927	0.1092438645803938	10.807711141585619	1.7140377565406113e-24	thioredoxin-like protein	ZT0u_ZT2u_ZT4u
ZT0	Medtr2g033380	62.540355404022	11.01	1.1802708423390909	0.30454046373744287	3.875579710670737	5.472848154336933e-4	hypothetical protein	ZT0u_ZT4u
ZT0	Medtr6g028050	117.77756205513742	0.51	1.17905930734268	0.3273547612434564	3.601778397430438	0.0013421544174030094	calcium-dependent lipid-binding (CaLB domain) family protein	ZT0u_ZT4u
ZT0	Medtr7g051440	24.43946433468264	0.55	1.1774356860447661	0.34872871904399144	3.376365701318207	0.0026900546231595885	multi-copper oxidase-like protein	ZT0u
ZT0	Medtr1g026310	68.76621605669735	1.83	1.1737761848637018	0.29643727770405504	3.959610592685069	4.0880314809848184e-4	acyl:CoA ligase	ZT0u_ZT4u
ZT0	Medtr0019s0120	18.964720542421695	0.36	1.1736809611191026	0.4727661160891264	2.4825826580554664	0.02780034521306726	methyltransferase PMT16, putative	ZT0u_ZT4u
ZT0	Medtr1g112220	3.937684265692324	0.44	1.1715111935190232	1.0105668212844063	1.1592614845894706	0.29913730225121	transmembrane protein, putative	ZT4u
ZT0	Medtr5g061660	25.771541510637434	2.89	1.1705801995904221	0.3942141333253368	2.9694019078315654	0.008403575974815823	transmembrane protein, putative	ZT0u
ZT0	Medtr3g114910	46.89338063719875	1.93	1.1665748257737005	0.41184745201816214	2.832541078152052	0.011943096080824741	RING-finger E3 ubiquitin ligase, putative	ZT0u
ZT0	Medtr1g103020	282.110406428303	6.2	1.1657218720804685	0.17193088244280794	6.7801773335761295	4.2899512695913454e-10	3-oxoacyl-(acyl carrier) synthase II	ZT0u_ZT2u_ZT4u
ZT0	Medtr5g081030	9.55375603837882	1.05	1.1657095064323628	0.7586573058680721	1.5365429126112913	0.17059841991547742	leghemoglobin Lb120-1	ZT4u
ZT0	Medtr6g088375	116.77861583018496	2.67	1.1642175937597734	0.21394373108797082	5.441699964001574	7.669459523185174e-7	sugar porter (SP) family MFS transporter	ZT0u_ZT2u_ZT4u
ZT0	Medtr7g056317	15.2596951987796	3.3	1.1576679538978885	0.4352459483738622	2.659801793039298	0.018325971696946792	frigida-LIKE protein	ZT0u
ZT0	Medtr7g086700	243.5897799459562	20.14	1.1568433714143536	0.15379270310415671	7.522095314436842	3.1497671841794408e-12	DnaJ/Hsp40 cysteine-rich domain protein, putative	ZT0u_ZT2u_ZT4u
ZT0	Medtr2g011600	5.6591658599323855	0.17	1.1558673661483243	0.7237797029746702	1.596987814659367	0.15452283204099576	equilibrative nucleoside transporter 6	ZT2u
ZT0	Medtr7g077690	13.272528755491491	0.22	1.155826689763341	0.5409230351189517	2.136767367485411	0.058008404500495894	RHO guanyl-nucleotide exchange factor	ZT4u
ZT0	Medtr2g093030	10.647298192478896	3.22	1.154171832364794	0.5483649773883044	2.104751178424566	0.06158995361109425	transmembrane protein, putative	NA
ZT0	Medtr7g006920	7.702016809411528	0.71	1.1501895860932725	0.6866007519858981	1.675194183470536	0.13590763913967066	hypothetical protein	NA
ZT0	Medtr5g020430	41.51624722437499	2.38	1.1452796946688069	0.3045659794075553	3.760366462782928	8.028283814643865e-4	OB-fold nucleic acid-binding domain protein	ZT0u
ZT0	Medtr1g046790	54.899048652925245	2.41	1.1432235014351555	0.2569427074593194	4.449332354046891	6.531988037090617e-5	hydroxyethylthiazole kinase family protein	ZT0u_ZT2u
ZT0	Medtr8g011300	42.299229971218345	0.4	1.14178214641892	0.33966578605466613	3.3614870655096256	0.0028165448686620397	NBS-LRR type disease resistance protein	ZT0u
ZT0	Medtr4g009110	14.9617468849082	0.49	1.137616831530977	0.45470470412673225	2.501880497840436	0.026530860715272515	helix loop helix DNA-binding domain protein	ZT0u_ZT2u_ZT4u
ZT0	Medtr2g104790	104.69037146865716	3.73	1.135191414599337	0.18556940034523167	6.117341611749765	2.200150713009027e-8	receptor-like kinase	ZT0u_ZT2u_ZT4u
ZT0	Medtr5g090610	19.01953828251058	0.71	1.1312440610143457	0.3664855892123277	3.086735452397137	0.0061709412445542355	UDP-glucose flavonoid 3-O-glucosyltransferase	ZT0u_ZT2u_ZT4u
ZT0	Medtr2g097580	18.639649721510896	0.95	1.1308343377756422	0.44561356558397075	2.537701778207085	0.024375942385268766	ZIP metal ion transporter family protein	ZT0u_ZT2u
ZT0	Medtr4g064883	5.283495496200183	0.29	1.1290609335670811	0.8827297191450637	1.2790562151465714	0.2530106344540826	enoyl-(acyl carrier) reductase	NA
ZT0	Medtr5g070800	9.23582383812991	0.2	1.1285627116671149	0.5766373452262592	1.9571446785575306	0.08196732350785221	cytochrome P450 family 71 protein	ZT4u
ZT0	Medtr8g063280	16.459804911720404	0.29	1.1258657131543237	0.4456984621804503	2.526070446028359	0.02506260285904514	cytochrome P450 family protein	ZT0u_ZT2u
ZT0	Medtr4g081180	64.0020533992251	3.83	1.1253808419784532	0.2708277596252386	4.1553378558228795	2.021791477061484e-4	40S ribosomal protein S28-1	ZT0u_ZT2u_ZT4u
ZT0	Medtr4g073720	36.3251883346224	0.94	1.1250549812825634	0.34624783745973403	3.2492765573254987	0.003918672367189387	pathogenesis-related thaumatin family protein	ZT0u_ZT4u
ZT0	Medtr2g090920	14.11265237892338	6.69	1.1240906932489074	0.4735477844625862	2.373764021564584	0.03541174439948356	hypothetical protein	ZT0u
ZT0	Medtr7g076280	211.65700907968306	5.61	1.124020271386987	0.17463194995003464	6.436509880973038	3.506213815828834e-9	ribosomal RNA small subunit methyltransferase A	ZT0u_ZT2u_ZT4u
ZT0	Medtr5g040090	39.75682551653717	2.02	1.117961130118121	0.26953891045829365	4.147679933176496	2.0798599228531392e-4	haloacid dehalogenase-like hydrolase domain protein	ZT0u_ZT2u_ZT4u
ZT0	Medtr1g086190	117.81723937523132	4.48	1.1171352601748237	0.229802485922306	4.861284488247513	1.1647761896797743e-5	pectinesterase/pectinesterase inhibitor	ZT0u_ZT2u
ZT0	Medtr7g444860	21.605808565863036	1.23	1.115908082239086	0.3216478824756841	3.469346894654114	0.0020413826628886815	squamosa promoter-binding-like protein	ZT0u_ZT2u
ZT0	Medtr3g464570	59.50333987923098	0.95	1.113991634022194	0.27989752351786906	3.979998179408955	3.8192980240858536e-4	Pmr5/Cas1p GDSL/SGNH-like acyl-esterase family protein	ZT0u
ZT0	Medtr7g113510	4.786978667616625	0.14	1.1138627027279078	0.8215285049974149	1.3558418191848531	0.2259072441883864	cyclin family protein, putative	NA
ZT0	Medtr1g100200	10.787290545064726	0.29	1.1131524507344677	0.5225519520767303	2.130223504688037	0.058687979317351854	UPF0496 plant-like protein	ZT2u
ZT0	Medtr3g085750	20.9048261600719	0.3	1.112502878827802	0.40177712510749103	2.768955247340585	0.01402373667261172	DNA polymerase alpha subunit B	ZT0u_ZT2u_ZT4u
ZT0	Medtr1g096530	34.53155038261389	9.14	1.1109204138677906	0.9144080522240646	1.2149066395093084	0.2771465318502341	hypothetical protein	ZT2u_ZT4u
ZT0	Medtr2g010490	5.788876832785332	0.12	1.110851626019349	0.9695797140514806	1.1457042777612894	0.3045851037421261	hypothetical protein	ZT4u
ZT0	Medtr4g094398	579.2252629460794	8.79	1.1080724461510332	0.214503782111247	5.165747826191518	2.9197192690958122e-6	60S ribosomal protein L3B	ZT0u_ZT2u_ZT4u
ZT0	Medtr5g011990	2560.272157274135	117.49	1.1058141911283776	0.18127990630467133	6.100037305126754	2.4124516479550423e-8	hypothetical protein	ZT0u_ZT2u_ZT4u
ZT0	Medtr8g068110	73.33375203660013	1.07	1.1028357197500702	0.31620399912872943	3.487734888833889	0.001930156545946827	rhamnogalacturonate lyase B-like protein	ZT0u_ZT4u
ZT0	Medtr0618s0020	234.28481972280582	34.93	1.1024814641104201	0.33708928474825955	3.270591840181928	0.0036879406614433517	pectinesterase	ZT0u_ZT2u_ZT4u
ZT0	Medtr6g013420	403.9086357622547	30.34	1.1021544654924718	0.17831903421606568	6.1808010027522515	1.5248049000237624e-8	blue copper-like protein	ZT0u_ZT2u_ZT4u
ZT0	Medtr2g462000	53.080140351175686	1.1	1.1006127626120987	0.31783673796549605	3.462824246363804	0.002082256173944197	COBRA-like protein 2 precursor	ZT0u_ZT2u
ZT0	Medtr5g030070	5.90113346826014	0.27	1.0961064233713067	0.7418027099429984	1.477625261648793	0.18783374987844595	tetraspanin family protein	NA
ZT0	Medtr5g009750	70.219910820888785	1.45	1.0923806427615117	0.24489986464902488	4.460519585533635	6.226939008909579e-5	intracellular protein transporter USO1-like protein	ZT0u_ZT4u
ZT0	Medtr3g464840	44.59675069042783	0.35	1.0917817951865507	0.23801529663116086	4.587023652006806	3.7243556857399916e-5	LRR and NB-ARC domain disease resistance protein, putative	ZT0u_ZT2u_ZT4u
ZT0	Medtr2g031790	5.665800210894872	0.16	1.0916315052108234	0.80411332974697	1.357559270351017	0.2253062891510002	folate-biopterin transporter	NA
ZT0	Medtr6g034195	466.54808226485875	9.51	1.0803872502373215	0.17923483697840945	6.027774892709415	3.5958280889833754e-8	pyruvate kinase family protein	ZT0u_ZT2u_ZT4u
ZT0	Medtr2g435810	25.42365287714861	1.74	1.0793229465766563	0.34857092318607497	3.0964227787883774	0.006008827623822689	hypothetical protein	ZT0u
ZT0	Medtr3g113810	51.997693012025714	2.5	1.0783546949337641	0.37036889391315825	2.911569283101323	0.009753741731336852	WEB family plant protein	ZT0u_ZT4u
ZT0	Medtr1g031368	12.956937904620146	6.73	1.07780955124209	0.5328078712438409	2.022885939590085	0.07215146646988993	hypothetical protein	NA
ZT0	Medtr8g103740	12.17896371093907	0.27	1.077241250266468	0.5106383710516459	2.1095971461132446	0.061092156793112154	serinc-domain serine and sphingolipid biosynthesis protein	NA
ZT0	Medtr4g105310	10.544405234334507	0.56	1.0767722463059417	0.47923827180869205	2.2468411010708684	0.046344566877364234	NAD(P)-binding rossmann-fold protein	ZT0u
ZT0	Medtr2g072340	11.596894092287004	0.27	1.076556082912197	0.5108523758017127	2.107372176203918	0.061334667440280446	cytochrome P450 family 72 protein	ZT2u
ZT0	Medtr4g085600	15.760127567261582	2.61	1.0764670035640163	0.5401060084950835	1.9930661511495018	0.07644075804970192	phytoene synthase, putative	ZT4u
ZT0	Medtr1g076310	6161.0279507787245	723.57	1.0753723604859753	0.15646623905117193	6.872871534505774	2.41436188553998e-10	30S ribosomal S16-like protein	ZT0u_ZT2u_ZT4u
ZT0	Medtr2g023450	66.51129516826143	1.33	1.0744806048645863	0.22024069107032843	4.878665244114574	1.0758543339310678e-5	ankyrin repeat 13C-like protein	ZT0u_ZT4u
ZT0	Medtr1g100150	30.83234553158627	0.53	1.0742510407605734	0.4088299607424723	2.6276230802890184	0.019780714929644786	oxidoreductase/ferric-chelate reductase	ZT0u_ZT2u
ZT0	Medtr3g071420	57.70454365809587	2.56	1.0736379666426041	0.28671783386469457	3.744580349854576	8.46210391640176e-4	lateral organ boundaries (LOB) domain protein	ZT0u_ZT2u_ZT4u
ZT0	Medtr2g090745	12.916392852720564	0.6	1.071375593550055	0.41447765044279955	2.584881458398229	0.021846831942222967	C2H2-like zinc finger protein, putative	ZT0u
ZT0	Medtr1g077690	29.250794181566288	5.88	1.0699200289311803	0.3432223826944972	3.1172793001775703	0.005662848915367351	60S ribosomal protein L6	ZT0u
ZT0	Medtr7g092780	82.74058284050953	2.93	1.0681824469457155	0.2751925296540209	3.881582280916789	5.359062171903107e-4	pectinesterase	ZT0u_ZT2u
ZT0	Medtr6g009097	9.731521464515426	0.85	1.067252594015784	0.5614972255889531	1.9007263889796522	0.09106030755364446	hypothetical protein	ZT4u
ZT0	Medtr5g067160	4.092737047851652	0.08	1.066770313419724	0.9279481175815665	1.1496012473196866	0.30287328465106844	PB1 domain protein	ZT4u
ZT0	Medtr8g036035	38.1732652524881	1.5	1.0611397455097187	0.2607600383854185	4.069410911580295	2.7764500548295895e-4	4-hydroxy-tetrahydrodipicolinate synthase	ZT0u_ZT2u_ZT4u
ZT0	Medtr7g080440	2.321127004973797	0.07	1.0602084650739354	1.1307172594703556	0.9376424178494918	0.40096150856599716	cytochrome C biogenesis protein ccsA, putative	NA
ZT0	Medtr4g020090	388.905070806045	12.92	1.059190957387074	0.15358639264484794	6.8963854098477295	2.1041093674974e-10	uracil phosphoribosyltransferase	ZT0u_ZT2u_ZT4u
ZT0	Medtr2g042720	5517.695783791799	232.57	1.0521730072610553	0.1254736570487827	8.385608836219564	5.508778016908568e-15	light-harvesting complex I chlorophyll A/B-binding protein	ZT0u_ZT2u_ZT4u
ZT0	Medtr3g464800	30.691036626011336	9.24	1.050256651542403	0.3254814254288592	3.226779070905718	0.004196512519463404	hypothetical protein	ZT0u_ZT2u_ZT4u
ZT0	Medtr7g073500	4.003721158187532	0.26	1.0499591664493517	0.9338974503847066	1.124276724405699	0.3134754722422631	hypothetical protein	ZT4u
ZT0	Medtr2g074820	6.307579267593729	0.13	1.0492090105830456	0.7474389485963382	1.4037387435501187	0.2100936165422518	LRR receptor-like kinase	ZT4u
ZT0	Medtr2g436150	25.1006147187826	1.74	1.0490549665177482	0.3490541903825254	3.0054214944908644	0.007612399846982563	hypothetical protein	ZT0u
ZT0	Medtr4g024960	152.84816199201813	5.96	1.048485523312847	0.1351458910131146	7.758175372206481	6.190329115686862e-13	arginase family protein	ZT0u_ZT2u_ZT4u
ZT0	Medtr1g116580	50.19754403059251	2.93	1.0482167681091157	0.28821076383849514	3.63697994533093	0.0011982009780073335	DNA-binding domain protein, putative	ZT0u_ZT2u_ZT4u
ZT0	Medtr1g044580	161.24767342051743	2.22	1.0475654348851997	0.24146947616743988	4.338293400524033	1.0055106713787197e-4	salt stress response/antifungal domain protein	ZT0u_ZT4u
ZT0	Medtr8g104580	114.83570156580919	6.8	1.0475483844644897	0.4303737222232836	2.4340435541764043	0.031030273746579917	pectinesterase/pectinesterase inhibitor	ZT0u_ZT2u
ZT0	Medtr4g130907	6.866439879612714	0.58	1.0459439985996422	0.7387632107870097	1.4158041214388446	0.20636520002925118	eukaryotic translation initiation factor 5A	ZT4u
ZT0	Medtr3g093970	2874.2473994456805	134.14	1.0440384973725374	0.4307984074818382	2.423496650034744	0.031749343784949126	hypothetical protein	ZT0u
ZT0	Medtr0305s0020	34.60000107255335	0.47	1.0437098336027408	0.3388516704995498	3.0801377843705438	0.006276678457680941	C2 calcium/lipid-binding and GRAM domain protein	ZT0u_ZT2u_ZT4u
ZT0	Medtr8g058780	13.333828762190167	0.59	1.0418194169947428	0.407801841910219	2.5547197435761166	0.0234305948800435	ribosomal protein L11 methyltransferase	ZT0u_ZT2u
ZT0	Medtr2g084020	19.509590331481434	0.73	1.041681522714716	0.4345469358064864	2.397166880906509	0.03361416484242646	lignin biosynthetic peroxidase	ZT0u_ZT2u_ZT4u
ZT0	Medtr6g026800	21.78736680229798	0.98	1.041670140748967	0.3716103214204123	2.80312488837063	0.012866780420724372	bZIP transcription factor	ZT0u
ZT0	Medtr6g087980	2.23396161481737	0.12	1.0403509723109288	1.0958093306941954	0.9493905035941483	0.3948564645675369	Rho-like GTP-binding protein	ZT4u
ZT0	Medtr7g091550	2.6066973354116447	0.02	1.0398875819039037	1.1272504347787622	0.9224991624048434	0.4085812962151847	NBS-LRR disease resistance protein	NA
ZT0	Medtr6g015680	12.361780269065537	0.22	1.0352249533357702	0.4294135939095239	2.410787567088267	0.032658761815585566	disease resistance protein (TIR-NBS-LRR class)	ZT0u
ZT0	Medtr3g005720	416.3300570109322	14.02	1.0351475916987454	0.13062789481159945	7.924399250188534	1.7836053990190318e-13	glutathione S-transferase, amino-terminal domain protein	ZT0u_ZT2u_ZT4u
ZT0	Medtr1g062930	6.870558842537412	0.15	1.0342787276628147	0.6812228496296611	1.5182678153339813	0.17574821011900324	pectate lyase-like protein	ZT4u
ZT0	Medtr5g092340	5.611815828459884	0.15	1.0291913102141368	0.7083686644011449	1.4529034977630122	0.19507903395382567	NB-ARC domain protein	NA
ZT0	Medtr2g009340	389.29291707942895	5.09	1.0286316425474769	0.1490330498458449	6.902037122715137	2.0334421517464024e-10	phototropic-responsive NPH3 family protein	ZT0u_ZT2u_ZT4u
ZT0	Medtr5g070690	9.420150344961673	0.2	1.0285961397975016	0.5676030205855298	1.812175239547561	0.1070714464894218	cytochrome P450 family 71 protein	ZT4u
ZT0	Medtr3g117220	138.97757138928654	5.45	1.0265832838081412	0.1650534080635799	6.219703645335776	1.2241135159571224e-8	inositol monophosphatase	ZT0u_ZT2u_ZT4u
ZT0	Medtr7g088520	3160.8338974626568	306.96	1.0254398065974346	0.13450834812562945	7.623614600037197	1.5918387540372722e-12	hypothetical protein	ZT0u_ZT2u_ZT4u
ZT0	Medtr1g032490	18.938340244289094	0.54	1.0253041941779193	0.41399031841525546	2.4766380965206096	0.028186592966705035	limonoid UDP-glucosyltransferase-like protein	ZT0u
ZT0	Medtr7g055730	82.48137848852068	2.03	1.0237239596103826	0.19719915028191248	5.191320338586067	2.5929757076317685e-6	50S ribosome-binding GTPase	ZT0u_ZT2u_ZT4u
ZT0	Medtr1g081260	178.78005186676467	5.38	1.0223734233090402	0.1532338545906912	6.671981371479174	8.322976823462877e-10	plant/T24G3-80 protein	ZT0u_ZT2u_ZT4u
ZT0	Medtr2g104560	126.12833928568934	5.62	1.0218336483083987	0.17237513686637074	5.927964246378225	6.18787400764508e-8	helix loop helix DNA-binding domain protein	ZT0u_ZT2u_ZT4u
ZT0	Medtr1g087760	33.71049736913594	0.53	1.0217327684426827	0.3673674108442989	2.7812286508879334	0.013598277308784752	kynurenine-oxoglutarate transaminase-like protein	ZT0u
ZT0	Medtr7g114790	33.10686154278049	1.49	1.018795519448685	0.27314476028457	3.7298739261455163	8.888855559510914e-4	plant/T24G3-80 protein	ZT0u
ZT0	Medtr0186s0030	88.33422758811496	14.62	1.018354492765184	0.20383023324698968	4.99609148526657	6.327589295492222e-6	glutathione S-transferase, amino-terminal domain protein	ZT0u_ZT2u
ZT0	Medtr6g082820	36.72861208583159	1.14	1.0182045512340032	0.31053658712601395	3.2788553537519936	0.003595672258380379	wall-associated receptor kinase carboxy-terminal protein	ZT0u
ZT0	Medtr8g469160	5.909702859722906	0.16	1.0142730246166836	0.8848677115920736	1.1462425527899318	0.30436807636708213	SPFH/band 7/PHB domain membrane-associated family protein	ZT4u
ZT0	Medtr3g099590	835.6310652571963	32.3	1.0044318427556178	0.15935108929474612	6.303263110412477	7.62845279511066e-9	RNA recognition motif	ZT0u_ZT2u_ZT4u
ZT0	Medtr1g066710	18.774967837244102	0.96	1.0041462479741066	0.40690904284655727	2.467741294097422	0.028788288828617985	cationic peroxidase	ZT0u_ZT2u
ZT0	Medtr7g103420	90.88759865451468	1.66	1.0016374909792005	0.22088225935472874	4.534712266640698	4.602146470078455e-5	pyruvate kinase family protein	ZT0u_ZT2u_ZT4u
ZT0	Medtr3g031470	12.413501951339777	0.19	1.0013974206688805	0.4742263181990263	2.111644550795698	0.06084431438821779	Serine/Threonine kinase, plant-type protein	ZT2u
ZT0	Medtr5g096840	7.141552825721941	0.12	1.0012304689179559	0.6660239650841899	1.5032949584500215	0.18018201240376155	transmembrane amino acid transporter family protein	ZT4u
ZT0	Medtr1g099370	19.42305871767286	0.14	0.9998949824069752	0.4217781257269124	2.370665810806828	0.035653772791423684	timeless protein carboxy-terminal region protein	ZT0u
ZT0	Medtr7g055747	4.430977471196961	0.15	0.999158908368353	0.7715813420767785	1.2949495456681592	0.24710245944694245	transmembrane protein, putative	NA
ZT0	Medtr1g010000	9.513835178299267	0.47	0.9987885882528635	0.5597466832127425	1.7843582073951385	0.11247069640059718	SPOUT methyltransferase, putative	NA
ZT0	Medtr7g072470	183.82470876739848	28.14	0.9980331220211399	0.22458334751404016	4.443931988139711	6.662327498671316e-5	transcription factor bHLH93-like protein	ZT0u_ZT2u_ZT4u
ZT0	Medtr1g073390	6.024268623191328	1.63	0.9978588024338645	0.6158078683608634	1.6204060612118052	0.1488093465755892	ubiquitin-conjugating enzyme	NA
ZT0	Medtr1g097440	12.156921972129176	0.21	0.9922033651681427	0.46672232055556145	2.1258965373395395	0.059181618722734884	polyadenylate-binding protein	ZT4u
ZT0	Medtr1g492880	21.913686449090136	4.32	0.990540584688723	0.3393606878123395	2.918843048893378	0.009566065060271895	F-box/RNI superfamily protein	ZT0u
ZT0	Medtr3g102390	20.18871310947144	0.89	0.9881917953860277	0.41159455860466726	2.4008864420755787	0.03337229942414377	carbohydrate esterase plant-like protein	ZT0u_ZT4u
ZT0	Medtr5g015720	28.26466770556022	0.69	0.9873696830039725	0.36153933288287743	2.7310159454319627	0.015366907463745654	O-glycosyl hydrolase family 17 protein	ZT0u_ZT2u_ZT4u
ZT0	Medtr1g060550	9.638602215936752	0.24	0.9870340081106146	0.5589095209423558	1.7659996316513173	0.11611860366339014	cytochrome P450 family 94 protein	ZT2u
ZT0	Medtr2g017750	23.006257029587907	0.31	0.9823257173693212	0.35619731594664883	2.757813361840306	0.014423926847985791	peptide/nitrate transporter	ZT0u_ZT2u
ZT0	Medtr7g051450	18.408879524431804	3.75	0.975309643518974	0.4216188864825165	2.313249417396338	0.040251642807819656	embryo defective 2752 protein	ZT0u
ZT0	Medtr7g052620	8.173491130639027	0.76	0.9749952792131155	0.5584554508011883	1.7458783468123342	0.12032948316845198	pathogenic type III effector avirulence factor Avr AvrRpt-cleavage: cleavage site protein	NA
ZT0	Medtr5g078300	66.05571825909442	0.94	0.9740764189513098	0.26400833398777784	3.689566932369659	0.0010129546009478103	zein-binding protein	ZT0u_ZT4u
ZT0	Medtr5g020890	593.001862856849	7.87	0.9728460178531301	0.1710541205552858	5.687357981760515	2.201242795929887e-7	mannan endo-1,4-beta-mannosidase-like protein	ZT0u_ZT2u_ZT4u
ZT0	Medtr8g107140	18.75265244327271	0.71	0.9725141100921705	0.5185139716159589	1.8755793736113056	0.09552640488107071	pathogenesis-related thaumatin family protein	ZT4u
ZT0	Medtr1g052525	25.69641739516171	1.05	0.9718173737426405	0.33183789233508393	2.928590725140325	0.009335972422175685	uroporphyrinogen III synthase	ZT0u
ZT0	Medtr3g102600	98.08079784075679	6.33	0.967039958955916	0.22913851395373844	4.220329189841717	1.5826174829918437e-4	two-component response regulator	ZT0u_ZT2u_ZT4u
ZT0	Medtr1g093100	42.84151728950676	1.49	0.9655882911325486	0.30561334061112366	3.1595096248144716	0.005060134577258858	xyloglucanase-specific endoglucanase inhibitor protein	ZT0u_ZT2u_ZT4u
ZT0	Medtr7g033710	48.37285755922901	0.72	0.9642611518312822	0.32596298192707485	2.958192203699403	0.00863093691796178	ATP-binding ABC transporter	ZT0u
ZT0	Medtr4g130840	55.22710717516418	6.06	0.9641179253423965	0.23183951646780068	4.158557350495075	2.0008674599438316e-4	endonuclease/exonuclease/phosphatase family protein	ZT0u_ZT2u_ZT4u
ZT0	Medtr3g051240	162.352142176526	3.66	0.9632491654098619	0.16628031278850813	5.792923703691959	1.286755051672396e-7	purple acid phosphatase superfamily protein	ZT0u_ZT2u_ZT4u
ZT0	Medtr1g057560	26.198590503914346	0.35	0.9620510563945923	0.3313642082818607	2.903304075545374	0.009972668460298399	exocyst subunit exo70 family protein	ZT0u_ZT2u_ZT4u
ZT0	Medtr1g080990	2.649910425379473	0.22	0.9618988963141938	1.0184260757256194	0.9444955497912301	0.3973099222480843	MtN26	ZT4u
ZT0	Medtr4g019730	112.06807134833674	15.44	0.9617958346911629	0.18437301052818716	5.2165760700865835	2.314333452375221e-6	plant pleckstrin-like region protein	ZT0u_ZT2u_ZT4u
ZT0	Medtr3g068065	76.38407941360988	3.12	0.9575510963733972	0.2664038804191272	3.59435866649879	0.001374766815206052	NAD(P)-binding rossmann-fold protein	ZT0u_ZT2u
ZT0	Medtr5g014260	26728.037702620022	1894.65	0.957269007573345	0.1264298428294832	7.57154312739612	2.248344214893156e-12	glycine cleavage system H protein	ZT0u_ZT2u_ZT4u
ZT0	Medtr1g108810	74.21430142951603	1.36	0.9556391437950084	0.25129459984864133	3.802863827438412	6.976759579628353e-4	MATE efflux family protein	ZT0u
ZT0	Medtr1g085560	17440.314014431035	767.15	0.9546653295730391	0.14444558953633574	6.609169117848974	1.2121277819473228e-9	peptidyl-prolyl cis-trans isomerase	ZT0u_ZT2u_ZT4u
ZT0	Medtr2g010350	340.57664981600396	5.37	0.9517671051801613	0.1200472409973137	7.928271381109533	1.7481920926925493e-13	sphingolipid transporter spinster-like protein, putative	ZT0u_ZT2u_ZT4u
ZT0	Medtr1g102750	11.217284056328145	0.31	0.9496558865708775	0.5700798366390737	1.6658296356692919	0.13800554818373123	aldo/keto reductase family oxidoreductase	NA
ZT0	Medtr2g450720	4.452525090051072	0.25	0.9476331329613864	0.8611757485135563	1.1003945879770314	0.32338062638568893	SAM domain (sterile alpha motif) protein, putative	NA
ZT0	Medtr4g020530	60.612209147593255	2.89	0.9455989400442014	0.25032764797037305	3.7774450713335335	7.599623930036516e-4	hypothetical protein	ZT0u_ZT2u
ZT0	Medtr4g009690	34.31641995384503	1.03	0.9453820383580799	0.3849287469493119	2.455992299485415	0.029560242604343565	cinnamoyl-CoA reductase	ZT0u_ZT4u
ZT0	Medtr3g450990	18.27046822728472	0.76	0.9398063230930126	0.37588662884710977	2.5002387713963476	0.02664194753631844	phloem protein 2-B13	ZT0u_ZT4u
ZT0	Medtr1g067150	17.278962096268017	0.12	0.9380791277567629	0.39601107610189307	2.3688204304553255	0.03578639907818438	RabGAP/TBC domain protein	ZT0u_ZT2u
ZT0	Medtr7g106580	52.216788774083696	4.82	0.9379979632060432	0.3513717002338556	2.6695319019197	0.017898716168816765	dihydroneopterin aldolase	ZT0u_ZT2u_ZT4u
ZT0	Medtr4g116900	7.960574387165907	0.11	0.9364715466416101	0.678466195233665	1.380277386287592	0.21753690596080438	transducin/WD-like repeat-protein	ZT4u
ZT0	Medtr5g034910	12.979055108425486	0.44	0.9353980957003116	0.43847393464024426	2.133303765177695	0.05839364792975293	nodulin MtN21/EamA-like transporter family protein	ZT4u
ZT0	Medtr4g091380	38.59766630092484	0.41	0.9343822937357404	0.3773491094555397	2.476174635959574	0.028218951848484695	LRR and NB-ARC domain disease resistance protein, putative	ZT0u_ZT4u
ZT0	Medtr6g445600	34.32252177938667	0.74	0.9324387920886957	0.3249172848457111	2.8697728178156785	0.010872966532512799	receptor-like kinase	ZT0u_ZT2u_ZT4u
ZT0	Medtr7g087100	10.953156213475264	0.17	0.9323744345109054	0.5163724361281171	1.8056239436443777	0.10824123052080001	secondary cell wall glycosyltransferase family 47 protein	NA
ZT0	Medtr0227s0010	21.931931864595395	0.56	0.9313248928289132	0.41838339027999333	2.226008284424594	0.048264016940396046	F-box/RNI superfamily protein	ZT0u
ZT0	Medtr3g064600	12.844278677801453	0.47	0.931066831793544	0.42933477095368394	2.1686266633502793	0.05430630814157216	plant/F12P19-7 protein	ZT4u
ZT0	Medtr2g008370	40.20384223835497	1.03	0.930478106104633	0.35532836867428375	2.6186428896071834	0.020164855341539358	somatic embryogenesis receptor kinase	ZT0u
ZT0	Medtr7g055560	4.371699725905363	0.15	0.9297768308745052	0.7703493107101171	1.2069548423655054	0.2802961718622527	transmembrane protein, putative	NA
ZT0	Medtr2g098500	214.29502215654716	6.47	0.9287724474500583	0.12101786682093225	7.674672111220937	1.1336851705823699e-12	oxidoreductase family, NAD-binding rossmann fold protein	ZT0u_ZT2u_ZT4u
ZT0	Medtr2g073070	83.59574507749842	4.01	0.9274814903135389	0.19351366931930414	4.792847417838804	1.5603186496706366e-5	Na+-bile acid cotransporter	ZT0u_ZT2u
ZT0	Medtr4g013300	20.808344201027374	0.39	0.9266064233106314	0.4570805617707782	2.0272278036083193	0.07154105820878569	SEC14 cytosolic factor family protein	ZT4u
ZT0	Medtr8g044220	62.53126391915359	1.49	0.9259031055037251	0.21452112877253518	4.316139444173329	1.100689230234256e-4	DOF-type zinc finger DNA-binding family protein	ZT0u_ZT2u
ZT0	Medtr5g015840	99.53181512826538	3.29	0.9249323929761729	0.26030937229223217	3.5532043461647334	0.001572987571112286	DUF2419 family protein	ZT0u_ZT2u_ZT4u
ZT0	Medtr7g111880	1030.8824887308724	42.01	0.9241292626090658	0.14472142428284837	6.385573298414455	4.742787811561003e-9	photosystem II reaction center PsbP family protein	ZT0u_ZT2u_ZT4u
ZT0	Medtr5g080020	53.83954210100983	1.99	0.9235727836781545	0.2561407952487431	3.605723105455559	0.001324324537804046	ribosomal RNA large subunit methyltransferase	ZT0u
ZT0	Medtr3g051310	229.4037848191	3.11	0.9224639226126509	0.15830244189480333	5.827224846131278	1.0681217925412932e-7	acyl-peptide hydrolase-like protein	ZT0u_ZT2u_ZT4u
ZT0	Medtr1g070170	26.042874079334897	0.27	0.9203971229775214	0.3860024006814427	2.384433675419289	0.03458151007617603	DNA replication factor CDT1-like protein	ZT0u_ZT4u
ZT0	Medtr2g072500	33.00623311918741	5.64	0.920316338738686	0.4121392179924951	2.233022965447187	0.04758331590176076	glucan endo-1,3-beta-glucosidase-like protein	ZT0u_ZT4u
ZT0	Medtr2g078730	28.276199349262875	1.13	0.9198530209922754	0.28534935057414895	3.2236029945098776	0.0042362714165755525	branched-chain-amino-acid aminotransferase-like protein	ZT0u_ZT2u_ZT4u
ZT0	Medtr4g106410	95.4354561446965	1.62	0.9183801960891254	0.2057879162755546	4.462750839361209	6.172441237319747e-5	ribosomal RNA small subunit methyltransferase G	ZT0u
ZT0	Medtr3g074930	145.82918938176246	0.93	0.918137501801699	0.23698860608991582	3.8741841515087376	5.49664694134274e-4	inactive purple acid phosphatase-like protein	ZT0u
ZT0	Medtr4g132360	33561.150184275146	684.07	0.9176046471065922	0.09110633068723212	10.071798964846113	2.2057511218841775e-21	glycine cleavage system T protein	ZT0u_ZT2u_ZT4u
ZT0	Medtr5g087780	32.640102987025735	0.27	0.9148871096655803	0.40801308982683626	2.2422984273712028	0.04678137055954148	LRR receptor-like kinase family protein	ZT0u_ZT4u
ZT0	Medtr4g080780	2.4997643862345496	0.24	0.914716234584305	1.0867491274725536	0.841699534382563	0.4513690199068596	hypothetical protein	NA
ZT0	Medtr4g134250	45.23883584089386	2.87	0.9142165064079479	0.25548785036656774	3.578316953609545	0.001449762366952858	calcineurin B-like protein	ZT0u_ZT2u
ZT0	Medtr5g089520	53.155887309570524	1.76	0.9129222893212761	0.2141299815615599	4.2634024561330355	1.347544416717479e-4	NOD3, putative	ZT0u
ZT0	Medtr8g104645	108.83890010144054	7.88	0.9122430998344122	0.4397245584107049	2.074578465964079	0.06533391593574074	pectinesterase	ZT2u
ZT0	Medtr1g032560	163.21115868820058	10.32	0.9105573418716991	0.19401713342764154	4.6931800598491495	2.3928772590839583e-5	hypothetical protein	ZT0u_ZT2u
ZT0	Medtr8g016650	33.51005868454631	0.5	0.908418048833755	0.32825721492704907	2.7673970518382642	0.014073504189453308	TIR-NBS-LRR class disease resistance protein	ZT0u_ZT4u
ZT0	Medtr4g007095	39.79402161632084	3.02	0.9063241742325372	0.27842846901563106	3.255141894924746	0.0038570703915090485	phospholipid N-methyltransferase	ZT0u
ZT0	Medtr4g105550	21.6122891448912	0.56	0.9055258110136253	0.4727034104761026	1.915632066418958	0.0885509542686427	wall-associated receptor kinase galacturonan-binding protein	ZT4u
ZT0	Medtr1g045960	32.80138192486394	0.28	0.9053563274274479	0.31329525676846387	2.8897862571106137	0.010316733430703617	NB-ARC domain disease resistance protein	ZT0u_ZT2u
ZT0	Medtr5g085300	148.90124866632803	5.3	0.9044078304514067	0.17546419207383598	5.154372637300427	3.070786443802101e-6	tyrosine specific protein phosphatase family protein	ZT0u_ZT2u_ZT4u
ZT0	Medtr4g098650	44.39558169592291	0.56	0.9038345607090691	0.28016848057412513	3.226039413344852	0.004204370398946426	protein phosphatase 2C family protein	ZT0u
ZT0	Medtr7g007230	182005.5836288904	10529.57	0.9029586132822145	0.11059928111389734	8.164235826744024	3.077834306016816e-14	ribulose bisphosphate carboxylase small chain	ZT0u_ZT2u_ZT4u
ZT0	Medtr4g019560	67.34193844908245	2.21	0.9027212707925033	0.29844520376454714	3.0247471207635446	0.007248432185972983	F-box SKIP22-like protein	ZT0u_ZT2u
ZT0	Medtr7g053290	77.07922713595931	1.77	0.9017469797996066	0.22639180000752623	3.9831256245572	3.7797321170440393e-4	enoyl-acyl-carrier reductase	ZT0u_ZT2u_ZT4u
ZT0	Medtr3g110600	37.257449204077425	4.03	0.9015477736901979	0.280973398953805	3.2086588162690157	0.004413429070463499	ergosterol biosynthetic-like protein	ZT0u_ZT4u
ZT0	Medtr7g111890	17.50849094652787	0.38	0.9010044205284632	0.39952389181948156	2.2551953437006653	0.04552645875847398	alkaline/neutral invertase	ZT0u_ZT2u
ZT0	Medtr5g036365	18.255342011031363	1.24	0.9007174531945962	0.3544746924274976	2.540992269508279	0.024193367036001636	matrixin protein	ZT0u_ZT2u_ZT4u
ZT0	Medtr1g082430	829.0045064321029	30.17	0.9006345276873963	0.15549466589177344	5.792060599134964	1.2899788258723026e-7	Mog1/PsbP/DUF1795-like photosystem II reaction center PsbP family protein	ZT0u_ZT2u_ZT4u
ZT0	Medtr0690s0010	20.618734605131536	0.47	0.8987933477485187	0.38960261019441955	2.3069489891251056	0.04082076733317609	receptor-like kinase	ZT0u_ZT2u
ZT0	Medtr1g096240	804.0621672740406	16.12	0.8925053792657002	0.11860914045888242	7.524760535425178	3.099039523017627e-12	2-oxoacid dehydrogenase acyltransferase family protein	ZT0u_ZT2u_ZT4u
ZT0	Medtr8g469690	22.30100443346415	0.58	0.8919388929308588	0.4015640024272383	2.2211624735772335	0.04879233110087991	leucine-rich receptor-like kinase family protein	ZT0u_ZT2u
ZT0	Medtr3g100310	121.1497995367078	2.54	0.8918664529342749	0.1439415589768893	6.196031634459855	1.396251845010284e-8	GDP-fucose protein O-fucosyltransferase	ZT0u_ZT2u_ZT4u
ZT0	Medtr6g004110	42.885627181424276	0.72	0.890917714620888	0.3046317217884995	2.924573020138187	0.009422487301118759	DegP protease	ZT0u
ZT0	Medtr3g055310	54.41214097867834	1.7	0.8904929935590126	0.27777552927983856	3.2058007264632224	0.0044470469564000525	ankyrin repeat protein	ZT0u_ZT2u_ZT4u
ZT0	Medtr1g018580	66.5517403858915	1.85	0.890236218627997	0.22705716876990864	3.9207580339827524	4.676562342004975e-4	3-oxo-delta(4,5)-steroid 5-beta-reductase-like protein	ZT0u_ZT2u_ZT4u
ZT0	Medtr1g061560	57.20206435179994	1.08	0.8887720011563488	0.23260661166976299	3.820923209260101	6.580825373202e-4	3-deoxy-D-manno-octulosonic-acid transferase	ZT0u
ZT0	Medtr6g090585	71.12984929916564	5.01	0.8885420170135737	0.27088824834335246	3.280105439964828	0.0035857832492585916	meiotic nuclear division-like protein	ZT0u_ZT4u
ZT0	Medtr8g010670	9.61507504315015	0.21	0.8882526107099016	0.5199377201201085	1.708382708807336	0.1284608092903559	MIRO-like protein	NA
ZT0	Medtr1g016310	51.93755894120078	2.02	0.8874595567327234	0.3360249638307835	2.641052458172819	0.01913932097698205	F-box/RNI/FBD-like domain protein	ZT0u_ZT2u
ZT0	Medtr2g064295	53.20390086742609	0.62	0.8863600423691238	0.24883216919832304	3.5620797954893093	0.001530174037165323	Ent-kaurene synthase	ZT0u
ZT0	Medtr4g015540	3512.0421013506007	369.14	0.8854896485487342	0.1354408790487614	6.537831523006732	1.8983989094319464e-9	hypothetical protein	ZT0u_ZT2u_ZT4u
ZT0	Medtr4g081300	35.78290320080457	0.26	0.885046887147348	0.3679354593153769	2.405440586765321	0.033033145520772474	amino-terminal region of chorein, A TM vesicle-mediated sorter	ZT0u_ZT4u
ZT0	Medtr3g462960	7.343971597568502	0.3	0.8835649686481543	0.8883288794523762	0.9946372217380136	0.37191539409508323	hypothetical protein	ZT4d
ZT0	Medtr7g062220	4.576525323791943	0.09	0.8824861625657553	0.9532046306423783	0.9258097728407333	0.40686989992248107	WRKY family transcription factor	ZT4u
ZT0	Medtr3g055120	122.90924937373342	10.08	0.8821678209282264	0.23365911756199784	3.7754478837923235	7.642483572673733e-4	pathogenesis-related protein bet V I family protein	ZT0u
ZT0	Medtr8g075380	19.973591304564394	2.34	0.8816609380795121	0.3506818266940671	2.514133527793752	0.025783227223619046	hypothetical protein	ZT0u
ZT0	Medtr4g102790	8.244165848205002	0.09	0.8812954695563032	0.6233619542118433	1.4137780844687289	0.20695369703915725	GRAS family transcription factor	ZT4u
ZT0	Medtr3g113970	789.7064612366654	21.29	0.8802586623113501	0.19329595443495837	4.553942501717209	4.2634491594329824e-5	tubulin beta-1 chain	ZT0u
ZT0	Medtr6g037160	42.775314774530294	10.41	0.8772736635086121	0.30179551070491883	2.9068479562851026	0.009879091807153835	hypothetical protein	ZT0u_ZT2u_ZT4u
ZT0	Medtr7g071940	18.724413492510045	0.28	0.8756185463921698	0.3270473998111338	2.6773444671868045	0.017576849246437265	NBS-LRR type disease resistance protein	ZT0u_ZT2u
ZT0	Medtr1g015700	47.73905921308976	1.3	0.8749627691909447	0.2279823342547597	3.837853367240351	6.213228476253874e-4	chalcone-flavanone isomerase family protein	ZT0u_ZT4u
ZT0	Medtr8g014900	22.548404513169594	0.25	0.8741548543290452	0.4539479399681164	1.9256720371733431	0.08688179621265142	actin-binding family protein, putative	NA
ZT0	Medtr6g072710	126.24306648490371	5.64	0.8733771618341123	0.25252264178361616	3.4586093178230706	0.002108695525847393	aldo/keto reductase family oxidoreductase	ZT0u_ZT2u_ZT4u
ZT0	Medtr1g024025	59.524396403313666	0.59	0.8731041195705376	0.2056583960702756	4.245409554162762	1.43916398165815e-4	auxin response factor 2	ZT0u_ZT2u_ZT4u
ZT0	Medtr0014s0440	100.03993190762853	1.99	0.8722976281490108	0.17118115815557702	5.095757252420433	4.019213187350652e-6	glycosyltransferase family 90 protein	ZT0u_ZT2u_ZT4u
ZT0	Medtr8g095360	5.451541542762015	0.07	0.8706857600997996	0.7980836636132168	1.0909705332870574	0.32771792396419314	patellin-3 protein	ZT4u
ZT0	Medtr4g092700	2.9874598299176314	0.03	0.8704430944714294	1.3788245508527122	0.6312935854914374	0.5732811744371528	helix loop helix DNA-binding domain protein	ZT4u
ZT0	Medtr4g061833	11.979683501630618	0.18	0.8681856619614171	0.5380269021172175	1.6136473074951732	0.15052610191484872	receptor-like kinase theseus protein	NA
ZT0	Medtr4g045667	8812.676921523587	82.95	0.867562932458152	0.30896476841812626	2.807967189592527	0.012716218424053388	beta-amylase	ZT0u
ZT0	Medtr1g008675	96.4933504356019	6.78	0.8668949647516373	0.24741376564929848	3.5038267271693955	0.0018337133631206024	transmembrane protein, putative	ZT0u_ZT2u
ZT0	Medtr5g030990	43.74638687398562	5.9	0.8660968759555743	0.27832073715857525	3.111866132569595	0.0057467761646708	hypothetical protein	ZT0u
ZT0	Medtr1g085310	4.866756718250955	0.06	0.865766269798172	0.9697263933020863	0.8927943755867961	0.4242243207939216	mannan endo-1,4-beta-mannosidase-like protein	ZT4u
ZT0	Medtr2g008380	50.140307351974855	1.05	0.8634919247969534	0.2964062670534258	2.9132040067199827	0.00970843325675428	somatic embryogenesis receptor-like kinase	ZT0u
ZT0	Medtr3g074060	81.13524785610585	1.04	0.8632828970736319	0.17075521389908282	5.055675181806374	4.819918436875344e-6	glycoside hydrolase family 3 amino-terminal domain protein	ZT0u_ZT2u_ZT4u
ZT0	Medtr1g054885	20.051123302242967	4.9	0.8630749734536036	0.3619091139037631	2.3847837490025405	0.034556232167644356	photosystem one accumulation protein	ZT0u_ZT4u
ZT0	Medtr4g063630	30.705089475356754	1.19	0.8620939046201017	0.5229852955631613	1.6484094522997654	0.14225109584307066	pathogenesis-related thaumatin family protein	ZT4u
ZT0	Medtr8g090025	4751.342298967728	130.19	0.8620001546934716	0.14622367233292596	5.895079373542518	7.355268567576097e-8	haloacid dehalogenase-like hydrolase	ZT0u_ZT2u_ZT4u
ZT0	Medtr3g072210	1413.6577720158507	52.55	0.8596544148378833	0.06927875617065232	12.408629460960903	3.003751269355684e-32	peroxidase family protein	ZT0u_ZT2u_ZT4u
ZT0	Medtr3g108040	1354.6952407078666	40.52	0.8583575750664	0.12293223797221205	6.982363529901941	1.220110192781444e-10	PsbP domain protein	ZT0u_ZT2u_ZT4u
ZT0	Medtr5g086690	3.7639409023226515	0.02	0.8581000071891567	0.9639649421680094	0.8901776088031202	0.425526363149529	disease resistance protein (TIR-NBS-LRR class), putative	ZT4u
ZT0	Medtr1g112900	38.01758307307498	2.66	0.8574445948949502	0.29827580375495383	2.874670302118697	0.010725911655151923	actin-related protein 2/3 complex subunit 5	ZT0u
ZT0	Medtr8g087470	156.01806915256526	3.81	0.856840718048136	0.23074559321543686	3.713356801783608	9.384706090921638e-4	fasciclin domain protein	ZT0u_ZT2u_ZT4u
ZT0	Medtr4g130300	4034.291983573732	310.74	0.8567939204795382	0.17827217467892026	4.806100122033512	1.4738282981245241e-5	50S ribosomal protein L35	ZT0u_ZT2u_ZT4u
ZT0	Medtr4g063190	16.846003338887357	1.39	0.8567262562000919	0.4651568048726672	1.8418009738342183	0.1015648763884622	transmembrane protein, putative	ZT4u
ZT0	Medtr7g082270	76.13489674375337	1.71	0.8565457026552111	0.18265033913262385	4.689537981275066	2.4265594232520228e-5	sugar porter (SP) family MFS transporter	ZT0u_ZT2u
ZT0	Medtr5g091570	41.50972169419178	0.61	0.85572316306104	0.3128084451515118	2.7356140037925196	0.015206414355832113	magnesium transporter CorA family protein	ZT0u_ZT4u
ZT0	Medtr5g055940	3668.6825629190907	55.63	0.8553844957455117	0.10827569470876362	7.900060101634966	2.0992645739480786e-13	aspartyl/glutamyl-tRNA(Asn/Gln) amidotransferase subunit B	ZT0u_ZT2u_ZT4u
ZT0	Medtr1g100230	8.43911044844634	0.21	0.8553344212057502	0.6172792016234002	1.3856524226902214	0.21575453366841194	pumilio-like protein	ZT4u
ZT0	Medtr1g029140	74.18328598863674	3.69	0.8545752112035523	0.27577306512389677	3.0988349453911197	0.005965757413643717	transmembrane protein, putative	ZT0u
ZT0	Medtr8g089695	3.277284023501662	0.08	0.853369362114936	0.8682324196061948	0.9828812456715216	0.3775750905986342	transmembrane protein, putative	ZT4u
ZT0	Medtr7g066690	5.922913543504726	0.2	0.8526837263731483	0.6425151821100609	1.3271028453722766	0.2358181029156291	uncoupling protein	NA
ZT0	Medtr1g011700	5.360404447969435	0.15	0.8520817777202931	0.6862930883548287	1.2415712647826462	0.2668470411110429	FAD/NAD(P)-binding oxidoreductase family protein	NA
ZT0	Medtr3g072260	800.40588222779445	58.67	0.8519387587781014	0.08556537836237955	9.956582616511547	6.271458312541344e-21	peroxidase family protein	ZT0u_ZT2u_ZT4u
ZT0	Medtr2g090385	40.719211452413944	1.62	0.8499770388886376	0.32865745396935375	2.586209527953975	0.021780172423868593	hypothetical protein	ZT0u_ZT2u_ZT4u
ZT0	Medtr4g052040	7.8255640956208525	0.41	0.849744230618026	0.6567381766501404	1.2938858449684802	0.2474336291822432	ovate transcriptional repressor	ZT2u
ZT0	Medtr8g095520	392.2744556134111	5.74	0.8492560416418357	0.15666100320044238	5.420979211752153	8.534650005420557e-7	respiratory burst oxidase-like protein D	ZT0u_ZT2u
ZT0	Medtr8g099110	4.892362416449358	1.27	0.8480404557206311	0.7462653528067077	1.1363792416881566	0.3084028888029045	hypothetical protein	ZT4u
ZT0	Medtr1g110750	5593.258984944958	202.63	0.8476054781805586	0.1409684163872773	6.012733205798124	3.898109740296561e-8	50S ribosomal protein L15	ZT0u_ZT2u_ZT4u
ZT0	Medtr3g058940	644.1259100268007	12.11	0.8475261249248108	0.14007045465444087	6.050713028780337	3.187928931937178e-8	translation elongation factor EF1B, gamma chain	ZT0u_ZT2u_ZT4u
ZT0	Medtr2g103670	381.8054530926642	25.32	0.84699732982483	0.13478970749667388	6.2838427766877585	8.47240734642979e-9	embryo-specific protein	ZT0u_ZT2u_ZT4u
ZT0	Medtr7g106420	2.4637898002807126	0.08	0.8466938813027263	1.1669499977578037	0.725561406169568	0.5165250320649515	syntaxin of plants 122 protein	ZT4u
ZT0	Medtr8g018480	56.74070208051751	0.71	0.846673113615575	0.21385313668937184	3.9591334816163735	4.0929171675014344e-4	disease resistance protein (TIR-NBS-LRR class)	ZT0u_ZT2u
ZT0	Medtr4g097190	13.743644560592294	4.87	0.8462412952601073	0.42530066151943985	1.989748363514894	0.07695276059084322	hypothetical protein	ZT2u
ZT0	Medtr7g111860	48830.61225783887	977.67	0.8453204220118276	0.05625610158677715	15.02628867213433	3.4776463214793855e-47	stem-loop-binding protein of 41 kDa protein B	ZT0u_ZT2u_ZT4u
ZT0	Medtr4g126050	1038.1554788760602	26.14	0.8424223218716782	0.10153862798191335	8.296569873110117	1.1095839729323147e-14	valacyclovir hydrolase, putative	ZT0u_ZT2u_ZT4u
ZT0	Medtr2g021310	80.23685223427735	1.01	0.8408481625082549	0.25210277549199744	3.3353387754945447	0.003042666981959511	armadillo/beta-catenin-like repeat protein	ZT0u_ZT2u_ZT4u
ZT0	Medtr0328s0010	5.1195989502676795	1.11	0.8406205115508518	0.7030266732037944	1.1957163840171559	0.2846202608465191	hypothetical protein	NA
ZT0	Medtr6g088690	42.66662837084215	5.45	0.8395651790335957	0.2661481951001022	3.1545026210597564	0.005132601172972651	cytochrome b5-like heme/steroid-binding domain protein	ZT0u
ZT0	Medtr8g099385	25.576307677268833	3.28	0.8390718802670799	0.3618005616593199	2.319155825571023	0.039721709385343154	peptidase inhibitor I9	ZT0u
ZT0	Medtr4g087955	68.19516248738672	2.5	0.8382758428542911	0.2305407929416173	3.636128045532393	0.0012014272591512364	ATP synthase F1 complex assembly factor	ZT0u_ZT4u
ZT0	Medtr3g094070	40.20297634541151	0.54	0.8381967527443672	0.3269810322512172	2.563441515165279	0.0229511045004082	mini-chromosome maintenance complex-binding protein	ZT0u_ZT4u
ZT0	Medtr3g116110	3343.45692079139	133.13	0.8365488325976337	0.08248227896568291	10.142164390798213	1.1491378735893416e-21	photosystem II reaction center PsbP family protein	ZT0u_ZT2u_ZT4u
ZT0	Medtr2g031770	11.946851883418988	0.5	0.8355896334119292	0.4924833189430401	1.6966861643258464	0.1309650948231629	folate-biopterin transporter	NA
ZT0	Medtr8g086600	222.54792312008814	1.94	0.8316546822261293	0.22979646277843627	3.619092618618716	0.0012677215936289044	cellulose synthase-like protein	ZT0u_ZT2u
ZT0	Medtr3g107610	29.629176813653256	2.02	0.8299512364796094	0.4085488206637973	2.031461589170985	0.07103809758248464	zinc finger (Ran-binding) family protein	ZT4u
ZT0	Medtr1g076920	1380.667020668908	33.61	0.829600032322181	0.07168896642976597	11.572213600470084	5.350501136995758e-28	alpha/beta fold hydrolase	ZT0u_ZT2u_ZT4u
ZT0	Medtr6g006990	262670.4200170613	7589.11	0.827355297796417	0.07217352481551799	11.463418198171857	1.5756652646499423e-27	carbonic anhydrase family protein	ZT0u_ZT2u_ZT4u
ZT0	Medtr7g104220	24.616751804420623	0.63	0.8272049292316148	0.3922899690640172	2.1086568468861984	0.061196179958217266	GDSL-like lipase/acylhydrolase	ZT4u
ZT0	Medtr5g036250	8.208378755273621	0.49	0.8253978751850778	0.626275320460918	1.3179473120186376	0.23919155357381003	hypothetical protein	NA
ZT0	Medtr8g085910	103.34293424725378	4.53	0.8252854347128565	0.207425210913693	3.978713248392199	3.836929569831976e-4	peptidyl-tRNA hydrolase family protein	ZT0u_ZT2u
ZT0	Medtr1g086170	77.27196655159824	1.44	0.8252495878475675	0.2191659153486584	3.7654102670788276	7.883825817708337e-4	hypothetical protein	ZT0u_ZT2u_ZT4u
ZT0	Medtr3g436750	10.418923928926679	0.64	0.8233974033470491	0.5980109480706407	1.376893526788383	0.21868254370042722	RPM1-interacting protein 4 (RIN4) family protein, putative	ZT4u
ZT0	Medtr4g071190	1499.397698880585	31.11	0.82258160062501	0.1143213772153451	7.195343693905365	2.9343131348696995e-11	hypothetical protein	ZT0u_ZT2u_ZT4u
ZT0	Medtr8g075100	18.131778093946277	0.41	0.8219452788205148	0.42493126011085564	1.9343017470780723	0.08555550452615052	peroxidase family protein	ZT2u
ZT0	Medtr3g117230	10.447086772535503	0.21	0.8218777832149934	0.5075290431967798	1.6193709389283835	0.14906417453775467	26S proteasome regulatory particle triple-A ATPase protein	NA
ZT0	Medtr6g012520	169.7181730473147	5.3	0.8216510256471912	0.15467340904217977	5.3121672997013025	1.4724808026434968e-6	expansin A10	ZT0u_ZT2u_ZT4u
ZT0	Medtr8g432670	22.94608536765133	0.52	0.8206656176799403	0.40495974174266297	2.0265363024689083	0.07165120316493707	Ara4-interacting protein	NA
ZT0	Medtr3g092200	43.36317096113161	1.19	0.8204433117508114	0.27117747544947063	3.0254847324282554	0.00723885769703745	transmembrane protein, putative	ZT0u
ZT0	Medtr8g100000	17.385420844146076	0.14	0.8197094735674271	0.41445267134469405	1.977812016286142	0.0787777897027838	dual specificity phosphatase family protein	NA
ZT0	Medtr2g026210	3.0373504873910595	0.01	0.8191601625072292	1.8279841006064546	0.4481221484560306	0.6908598824919147	PPR containing plant-like protein	ZT2d_ZT4d
ZT0	Medtr3g027470	38.12438565776957	0.47	0.8186411202874314	0.2654548555061443	3.0839184264553148	0.006216211136407764	disease resistance protein (CC-NBS-LRR class) family protein	ZT0u
ZT0	Medtr8g007295	851.4243322692846	11.01	0.8170323428359729	0.1469306756394092	5.56066552665352	4.205007535159327e-7	lysyl-tRNA synthetase (class II)	ZT0u_ZT2u_ZT4u
ZT0	Medtr4g059840	43.74281895857942	1.2	0.8168988739758343	0.3035499399426351	2.6911514926677693	0.01697225475299759	fasciclin-like arabinogalactan protein	ZT0u_ZT2u
ZT0	Medtr2g460740	516.4690366554044	18.91	0.8167744863778418	0.14304102859628598	5.710071399745577	1.960867045334227e-7	leucine aminopeptidase (cytosol aminopeptidase), putative	ZT0u_ZT2u_ZT4u
ZT0	Medtr1g021955	45.29004634992007	1.31	0.815482851164785	0.22289681810762532	3.6585665873930537	0.0011175267539721195	PPR containing plant-like protein	ZT0u
ZT0	Medtr3g104980	4187.39123784577	210.64	0.8137286223391483	0.0904422067439382	8.997222111607618	3.292924612193583e-17	DnaJ heat shock amino-terminal domain protein, putative	ZT0u_ZT2u_ZT4u
ZT0	Medtr2g020550	6.712338177441839	0.05	0.8129028720206539	1.732133794405592	0.46930720631752004	0.677329213638276	hypothetical protein	ZT2d_ZT4d
ZT0	Medtr4g032620	3.0426418323264053	0.02	0.812157195784633	1.7882017249998097	0.4541753787787669	0.6867156084297846	MADS-box transcription factor family protein	ZT2u_ZT4u
ZT0	Medtr1g069405	52.60952231608591	5.8	0.8121233392093701	0.23987409732140377	3.38562332606183	0.002618639555648464	transmembrane protein, putative	ZT0u_ZT2u
ZT0	Medtr4g076230	819.3479240953803	15.05	0.8120095975329903	0.12847654119026816	6.320294662435218	6.936448239080641e-9	saccharopine dehydrogenase	ZT0u_ZT2u_ZT4u
ZT0	Medtr1g106775	25.04992158172443	0.7	0.8112618435341137	0.4201147939320233	1.9310480260435199	0.08605470374079979	peroxisomal membrane 22 kDa (Mpv17/PMP22) family protein	ZT2u_ZT4u
ZT0	Medtr3g084110	186.5852337520459	3.63	0.8105178511726121	0.16660979799415065	4.864767024092232	1.1467380287730279e-5	sugar porter (SP) family MFS transporter	ZT0u_ZT2u_ZT4u
ZT0	Medtr3g464720	92.16248603515363	0.43	0.8092522120869006	0.2047386899768532	3.952610091323681	4.1820426056052106e-4	clathrin heavy chain	ZT0u_ZT2u_ZT4u
ZT0	Medtr3g095920	93.80108117637901	1.29	0.8078823433924501	0.19903955509883015	4.058903482733912	2.879695128291029e-4	pectinesterase/pectinesterase inhibitor	ZT0u_ZT2u_ZT4u
ZT0	Medtr7g078800	5559.494949828657	192.27	0.8065583481996229	0.14065417049764048	5.734336531551001	1.738404037159284e-7	50S ribosomal protein L5P	ZT0u_ZT2u_ZT4u
ZT0	Medtr8g062010	26.90667059638148	0.55	0.8062242219820768	0.37354090282133867	2.1583291572427523	0.0554558854373441	F-box/RNI/FBD-like domain protein	ZT4u
ZT0	Medtr7g102120	216.90399763406847	5.17	0.8048999777174118	0.25309109522305834	3.1802777454814217	0.004779562558287461	S-adenosylmethionine synthase-like protein	ZT0u_ZT4u
ZT0	Medtr7g089360	8.288546312380173	0.21	0.8047812646629058	0.4948412225096893	1.6263424065224228	0.14750930983217658	auxin efflux carrier family transporter	NA
ZT0	Medtr7g098730	76.6972588139179	1.67	0.8046232090202878	0.21302037743887958	3.7772123901674743	7.604063364657464e-4	tyrosine/DOPA decarboxylase	ZT0u_ZT2u
ZT0	Medtr4g074580	9.901964982868575	0.79	0.802950190832929	0.5301320689818652	1.5146229360827375	0.1767639720391765	DnaJ heat shock amino-terminal domain-like protein	ZT4u
ZT0	Medtr5g058225	9.789921516978191	1.08	0.8016417340017695	0.5261124145136015	1.5237080743340734	0.17420882914171043	hypothetical protein	ZT4u
ZT0	Medtr6g072650	44.45281212870127	1.51	0.7992327896596431	0.3957722349837997	2.0194261219268155	0.07268190623953014	aldo/keto reductase family oxidoreductase	ZT2u_ZT4u
ZT0	Medtr7g090160	374.840564627517	14.24	0.7977898584047426	0.12289362283383333	6.491710798398779	2.521303546178187e-9	pyrroline-5-carboxylate reductase	ZT0u_ZT2u_ZT4u
ZT0	Medtr7g080113	23.985319693100294	2.33	0.7957450954807002	0.39571105853524957	2.0109245832709424	0.0738645606517876	hypothetical protein	NA
ZT0	Medtr2g070580	24.32293471197051	3.38	0.7956196731308662	0.35974210860634026	2.2116389883106495	0.049744271966473755	ribosomal protein L14p/L23e	ZT0u
ZT0	Medtr6g048050	77.62224355137704	1.29	0.7926547673821749	0.26066131807468595	3.04093746336025	0.006952351776529701	integral membrane protein, putative	ZT0u_ZT4u
ZT0	Medtr3g107630	4.225190078374271	0.15	0.7919354736594636	0.8123896313296411	0.9748222319914397	0.38165826139576886	acyl thioesterase-like protein	NA
ZT0	Medtr7g029510	22.374618364554276	3.31	0.7905471784378211	0.36510426088846104	2.1652641810152207	0.05467248087800488	histone H4 domain protein	ZT4u
ZT0	Medtr7g029620	111.6876950778778	6.83	0.7905070496852828	0.16945549435461774	4.664983290721734	2.6945432738000778e-5	hypothetical protein	ZT0u_ZT2u_ZT4u
ZT0	Medtr1g115225	37.77217803659763	0.84	0.7897137448252242	0.256801887623984	3.075186682356259	0.006357395752740074	LRR receptor-like kinase	ZT0u
ZT0	Medtr4g127580	265.6490892890337	1.66	0.7889157357631092	0.22656915128340668	3.4820086110323323	0.0019625192906423247	heavy metal transporting P-type ATPase, putative	ZT0u_ZT2u_ZT4u
ZT0	Medtr4g057210	3581.1607173695356	187.74	0.7884021511084403	0.12508427638498495	6.302967678222741	7.628833432035171e-9	50S ribosomal protein L9	ZT0u_ZT2u_ZT4u
ZT0	Medtr4g108400	4.037247078551828	0.08	0.7875440835690373	1.690497773427007	0.4658652001490153	0.6793256709562463	hypothetical protein	ZT2d_ZT4d
ZT0	Medtr4g068280	1742.3945717443162	84.06	0.7865367545133968	0.14143436267406584	5.561143272699318	4.198175502161529e-7	trigger factor-like protein, putative	ZT0u_ZT2u_ZT4u
ZT0	Medtr4g061610	198.27036639359002	1.92	0.786251582097181	0.19616176601625426	4.008179565593996	3.4744262871806296e-4	nonphototropic hypocotyl protein	ZT0u
ZT0	Medtr3g112100	61.67000470924071	2.38	0.7862308085425762	0.2318464234133638	3.391170745561983	0.00257632221296494	transmembrane protein, putative	ZT0u_ZT4u
ZT0	Medtr6g025620	7.253405198747278	0.22	0.785888213054895	0.9702148871089347	0.8100145890326421	0.46835233803884413	GPI-anchored lorelei-like protein	ZT4u
ZT0	Medtr5g015480	8.727951769490481	0.29	0.785190115532196	0.587213602815595	1.3371456515437234	0.23225377625204444	FAR1 DNA-binding domain protein	ZT4u
ZT0	Medtr8g028765	77.98944661874836	1.23	0.7847182542707652	0.2643291190732836	2.9687166401564973	0.008418970157265834	transferring glycosyl group transferase	ZT0u
ZT0	Medtr7g059480	4.751276034878982	0.04	0.7808820787726838	0.8196084362661404	0.9527501721799243	0.3930830812894404	DUF247 domain protein	ZT4u
ZT0	Medtr1g115410	3986.3774732971324	159.81	0.7807218213113494	0.07615136530761031	10.252236688832244	4.285233677831202e-22	photosystem II reaction center PsbP family protein	ZT0u_ZT2u_ZT4u
ZT0	Medtr7g089400	7.242653348299846	0.56	0.780561154318761	0.6188629122551208	1.2612828121730804	0.25964482762530666	helix loop helix DNA-binding domain protein	ZT4u
ZT0	Medtr4g116520	29.29674785856831	0.13	0.7801598466320284	0.39152142415103636	1.9926364140192439	0.07650059266386415	octicosapeptide/phox/Bem1p domain kinase superfamily protein	ZT4u
ZT0	Medtr2g016230	23.0372965971212	0.99	0.778889880040325	0.3418108410674953	2.2787161390428876	0.043307390157085776	RmlC-type cupin	ZT0u_ZT4u
ZT0	Medtr5g032150	129.85037764212547	6.45	0.7782754475773574	0.17439335861438998	4.4627585233807086	6.172441237319747e-5	MADS-box transcription factor	ZT0u_ZT4u
ZT0	Medtr3g023760	12.066232653593023	0.25	0.7781206628618232	0.5277618840932864	1.4743782874708016	0.18871865208949248	C2H2-type zinc finger protein	NA
ZT0	Medtr8g045640	172.10135300960167	15	0.7760945113587314	0.20230237234316625	3.8363094924178123	6.243519736411073e-4	pathogenesis-related protein bet V I family protein	ZT0u_ZT2u_ZT4u
ZT0	Medtr4g114730	102.71904839380427	4.88	0.7746851657146416	0.20476871705952787	3.7832202928215573	7.455767886055552e-4	plant-specific transcription factor YABBY family protein	ZT0u
ZT0	Medtr3g061110	5.992770386962591	0.07	0.772517636263775	0.7904739057715924	0.9772841717143211	0.38059002250722496	subtilisin-like serine protease	NA
ZT0	Medtr3g080800	4310.046571397595	192.99	0.7718949076983821	0.1121811940120557	6.880787056121273	2.3218827470893225e-10	50S ribosomal protein L11P	ZT0u_ZT2u_ZT4u
ZT0	Medtr3g464950	58.962589013689154	0.38	0.7717630941628907	0.22483087683566805	3.432638368114282	0.0022712783668637155	NB-ARC domain disease resistance protein	ZT0u_ZT2u_ZT4u
ZT0	Medtr8g102260	17.757163608444863	0.35	0.7714926237656904	0.44384871193489167	1.7381882678052267	0.12191588774133054	LRR/extensin	ZT4u
ZT0	Medtr4g075580	54.07590971515268	2.28	0.770098016167135	0.27258141684410797	2.8252036587202927	0.012175344289624891	alpha 1,4-glycosyltransferase family protein, putative	ZT0u
ZT0	Medtr8g090185	2610.7587032949837	151.03	0.7694645726981519	0.14300390172321115	5.380724325882216	1.0498928312547886e-6	50S ribosomal protein L29	ZT0u_ZT2u_ZT4u
ZT0	Medtr8g027620	104.08419796458881	4.3	0.7689790904709874	0.17887059027082	4.299080633136562	1.1775605369840091e-4	calcineurin B-like protein 4-1	ZT0u
ZT0	Medtr3g465870	35.550361914055365	0.38	0.7673603070371178	0.3850583459934815	1.9928416434067062	0.076472415222809	HXXXD-type acyl-transferase family protein	ZT2u
ZT0	Medtr7g069210	1604.615972755612	32.16	0.7658846712381756	0.10163925752342721	7.535323357332121	2.882231548358679e-12	bacteriochlorophyll synthase, putative	ZT0u_ZT2u_ZT4u
ZT0	Medtr7g062250	11.97716597732349	0.16	0.7655928967215271	0.5514722778747143	1.3882708658937477	0.21490951336364786	laccase/diphenol oxidase family protein	ZT2u
ZT0	Medtr6g047450	40.03145768561064	0.26	0.7619267734238083	0.2633932578744655	2.8927345353196032	0.010241803780895927	NBS-LRR type disease resistance protein	ZT0u_ZT4u
ZT0	Medtr3g080410	18.547307117186985	0.42	0.7615536911196243	0.4278426983383383	1.7799852470951534	0.1133176504275909	glycoside hydrolase family 17 protein	ZT4u
ZT0	Medtr7g029325	5157.748825392289	235.38	0.7614640895086295	0.10914979226024854	6.976321930994169	1.2699280160227212e-10	ribosomal protein S21	ZT0u_ZT2u_ZT4u
ZT0	Medtr7g117990	5.2360498050464095	0.3	0.760436389553988	0.7811638889019559	0.9734658761849533	0.3822178928270596	cytochrome b5-like heme/steroid-binding domain protein	ZT2u_ZT4u
ZT0	Medtr8g006995	5973.3950967496385	168.62	0.7588752180007149	0.12269933919480559	6.184835411345405	1.4888433449433925e-8	50S ribosomal protein L4, bacterial/organelle protein	ZT0u_ZT2u_ZT4u
ZT0	Medtr3g100710	152.87233738529346	3.8	0.7551576636214565	0.14048216936468727	5.375469833905334	1.0756287873269368e-6	carboxy-terminal domain cyclin	ZT0u_ZT2u
ZT0	Medtr1g102630	69.69067529250327	0.78	0.7549133478573514	0.1978589889743516	3.8154109235603673	6.69185375203134e-4	eukaryotic translation initiation factor 2c	ZT0u_ZT4u
ZT0	Medtr4g104070	1559.7440152699924	19.48	0.7542552644413001	0.07676330259456018	9.82572712413171	2.014006355720222e-20	ubiquinone biosynthesis protein coq-8, putative	ZT0u_ZT2u_ZT4u
ZT0	Medtr3g065300	13.954490610119358	0.12	0.7515891302465332	0.4377309038091497	1.717011807268297	0.1265261072725516	chromosome condensation-like protein	ZT4u
ZT0	Medtr3g112170	5.488951420737822	0.12	0.7509275123011714	0.6863861034446229	1.0940307627626025	0.32628300873459537	BHLH transcription factor-like protein	NA
ZT0	Medtr8g099045	30.642037721718744	0.52	0.7507167062221468	0.35016010350878096	2.143924161261053	0.05711046705456538	membrane-associated kinase regulator, putative	NA
ZT0	Medtr3g113220	8.270813877379165	1.3	0.7498215657001919	0.5755519288945672	1.3027869911587915	0.24453416255698207	PIF1-like helicase	ZT4u
ZT0	Medtr3g083620	26.6155497573991	0.32	0.749583900056759	0.43811021920955273	1.7109482207677633	0.12781770093417147	flavonoid O-methyltransferase-like protein	NA
ZT0	Medtr4g049830	533.8211080815183	18.54	0.749274894524349	0.08494352620141496	8.820859317138495	1.4674303059977483e-16	dienelactone hydrolase family protein	ZT0u_ZT2u_ZT4u
ZT0	Medtr8g066120	39.82644726651294	1.05	0.7490406627358361	0.2802130438703759	2.6731113312567127	0.017759366967539342	D-aminoacyl-tRNA deacylase	ZT0u_ZT4u
ZT0	Medtr3g111920	173.48340588638678	51.67	0.7476665662525266	0.255381127424428	2.9276500334731077	0.009362439356177907	MYB family transcription factor	ZT0u
ZT0	Medtr1g062130	572.1452696916025	9.5	0.7452354993408759	0.09931968693454968	7.503401614948463	3.559578092047084e-12	cytosine/purine uracil thiamine allantoin permease	ZT0u_ZT2u_ZT4u
ZT0	Medtr3g026920	40.92220859759347	0.79	0.7446980541351544	0.26796857615803993	2.7790499349295104	0.013675178099000108	F-box/RNI/FBD-like domain protein	ZT0u
ZT0	Medtr8g054450	5708.591781799672	210.1	0.744242550300716	0.13157075851928318	5.656595421935177	2.5762243269541435e-7	50S ribosomal protein L13	ZT0u_ZT2u_ZT4u
ZT0	Medtr1g022450	4674.050416221635	346.69	0.744063814895423	0.09312856438934325	7.9896411995004035	1.127660269942029e-13	50S ribosomal protein L31	ZT0u_ZT2u_ZT4u
ZT0	Medtr3g058570	48.82096284487194	1.18	0.743290774338752	0.2808476465423006	2.6465978386854645	0.01887177901849634	ankyrin repeat protein, putative	ZT0u_ZT4u
ZT0	Medtr4g127310	13.914785671369673	0.15	0.7430243658717929	0.46478976849061465	1.5986246175012273	0.15410421595932158	mannosyl-oligosaccharide 1,2-alpha-mannosidase	ZT4u
ZT0	Medtr4g087590	332.12386066147957	8.97	0.7422229746680316	0.10879800277509583	6.822027571612082	3.326480878055081e-10	HAD-family hydrolase IIA	ZT0u_ZT2u_ZT4u
ZT0	Medtr8g102460	2223.3776319060216	33.23	0.7419729624042886	0.07006368494314501	10.589979145492872	1.61052306338113e-23	hexokinase	ZT0u_ZT2u_ZT4u
ZT0	Medtr2g099910	2011.9997772880056	49.03	0.7401543621356351	0.13476298774337525	5.492267383868684	5.963524334354709e-7	glyoxylate/succinic semialdehyde reductase	ZT0u_ZT2u_ZT4u
ZT0	Medtr3g013550	10.357373505501045	0.49	0.7399210076437733	0.6687716522833791	1.106388114863227	0.3209302230027077	hypothetical protein	ZT2u_ZT4u
ZT0	Medtr1g030290	2468.746215309914	23.19	0.7395840081070637	0.11881734533345335	6.224545802058344	1.1952451346625718e-8	long-chain fatty acyl CoA ligase, putative	ZT0u_ZT2u_ZT4u
ZT0	Medtr4g087900	153.92488165434384	3.28	0.7378468622770264	0.1588116972331215	4.646048591710047	2.914184525440805e-5	acyl-CoA thioesterase, putative	ZT0u_ZT2u
ZT0	Medtr8g019510	1381.7560134404716	39.85	0.7375631618595161	0.08174419622466171	9.02281991778883	2.6611895055463963e-17	rossmann-fold NAD(P)-binding domain protein	ZT0u_ZT2u_ZT4u
ZT0	Medtr4g131540	4447.718531820939	165.82	0.7364655220121085	0.11831620847440774	6.224553098077081	1.1952451346625718e-8	ribosomal protein L10 family protein	ZT0u_ZT2u_ZT4u
ZT0	Medtr7g081150	5.0059529398007765	0.13	0.7358007822306131	0.7347487456646851	1.0014318317276967	0.3686939402699224	transmembrane protein, putative	ZT4u
ZT0	Medtr8g105910	33.150468010167884	1.12	0.7352426688654982	0.3136649016044938	2.3440387021451956	0.03767086425763598	RNA recognition motif	ZT0u_ZT4u
ZT0	Medtr8g102980	3830.5395066400847	79.54	0.733915154439262	0.09137681659075082	8.03174351899614	8.251459807947871e-14	lactoylglutathione lyase-like protein	ZT0u_ZT2u_ZT4u
ZT0	Medtr3g063040	30.531126848705576	0.23	0.7322041917199048	0.3669396089215816	1.9954351449597354	0.07608455309543899	ATP-dependent DNA helicase RecQ	NA
ZT0	Medtr2g027130	65.48220936266664	0.51	0.7314984626714188	0.2756733379303561	2.653497317380104	0.018576022027718058	WEB family plant protein	ZT0u_ZT2u
ZT0	Medtr4g104680	2462.529587813846	29.74	0.7312855253353502	0.07460862471632364	9.801621838170032	2.5164133385609535e-20	quinolinate synthetase A protein	ZT0u_ZT2u_ZT4u
ZT0	Medtr0316s0010	3225.9606852572942	187.15	0.7310659489171804	0.15802212234376775	4.626351918795204	3.160914107954192e-5	50S ribosomal protein L6	ZT0u_ZT2u_ZT4u
ZT0	Medtr5g039970	87.31446994109953	2.39	0.7307361552056834	0.22619815867737186	3.230513278615755	0.004146025475944812	F-box/RNI/FBD-like domain protein	ZT0u
ZT0	Medtr1g069320	1076.7119447185567	18.09	0.7306796067672101	0.09119314610157579	8.01243994755198	9.539685678009613e-14	pfkB family carbohydrate kinase	ZT0u_ZT2u_ZT4u
ZT0	Medtr4g094742	14.694494643764347	0.37	0.7305759703098224	0.4545422490346172	1.6072784694084243	0.15200015820070725	NAD(P)-binding rossmann-fold protein, putative	ZT2u
ZT0	Medtr2g021242	18.231214040491672	0.32	0.7285645272210614	0.4211092279447797	1.7301081972884207	0.12374244253726784	glutamine synthetase domain protein	NA
ZT0	Medtr4g124790	10321.445769779868	387.59	0.7271630064548812	0.14467489465190947	5.026186528108067	5.525989526627324e-6	thioredoxin-dependent peroxidase	ZT0u_ZT2u_ZT4u
ZT0	Medtr7g088035	133.2347428352551	4.12	0.7269585878729654	0.1737071241053445	4.184967033546086	1.8115885730483883e-4	ICE-like protease (caspase) p20 domain protein	ZT0u_ZT2u
ZT0	Medtr2g033020	8739.417450305964	179.47	0.7263275829687443	0.13253260069544462	5.48036920091699	6.324817801709633e-7	30S ribosomal protein S1	ZT0u_ZT2u_ZT4u
ZT0	Medtr3g095980	23.099523003573967	1.23	0.7257773453622518	0.3814203367664166	1.90282812792628	0.09068511716081301	plant invertase/pectin methylesterase inhibitor	ZT2u_ZT4u
ZT0	Medtr5g006750	902.6617283768063	37.73	0.7245891803224047	0.1347088881912655	5.378926290992779	1.0572982461617604e-6	12-oxophytodienoate reductase-like protein	ZT0u_ZT2u_ZT4u
ZT0	Medtr2g094910	24.32333244370014	0.35	0.7233007871354571	0.3517661157342585	2.0561980099353123	0.0676511632309499	receptor-like Serine/Threonine-kinase NCRK protein	NA
ZT0	Medtr4g100530	95.25605045687355	2.26	0.7230857452355769	0.16946895437397666	4.266774099755776	1.331143625086261e-4	transmembrane protein, putative	ZT0u_ZT2u_ZT4u
ZT0	Medtr5g033700	431.57727626287385	13.73	0.7206091473955861	0.12727953011221754	5.661626396328241	2.5077499875764486e-7	ubiquinone/menaquinone biosynthesis methyltransferase	ZT0u_ZT2u_ZT4u
ZT0	Medtr3g028490	25.30005388860808	5.68	0.719594265487727	0.41342929094542524	1.7405497898858768	0.12145357403446898	hypothetical protein	ZT2u_ZT4u
ZT0	Medtr3g052850	320.6807608994735	4.18	0.7188131754608083	0.19920132911600025	3.6084758000897885	0.0013131315278370683	imidazole glycerol phosphate synthase subunit HisF	ZT0u_ZT2u
ZT0	Medtr5g015850	96.35891416093915	7.07	0.7187464709776713	0.24200112352078343	2.9700129508528677	0.008393464569430105	39S ribosomal protein L47	ZT0u
ZT0	Medtr4g129150	205.29494152127214	4.93	0.7185144985104375	0.13434891086252085	5.348122987358587	1.2342035537820804e-6	YaeB/AF-0241 family methyltransferase, putative	ZT0u_ZT4u
ZT0	Medtr8g089650	29.762298399126074	0.59	0.7175006340056472	0.31364870995326444	2.287593129627599	0.04250536499582508	transducin/WD40 repeat protein	ZT0u_ZT2u
ZT0	Medtr5g042990	337.14643445549433	27.74	0.7174831792722547	0.2513933174528679	2.854026457591781	0.011322498721992025	eukaryotic translation initiation factor 5A4	ZT0u_ZT2u_ZT4u
ZT0	Medtr4g115930	90.91690865777541	2.9	0.7163131450602519	0.18676575316719868	3.835355962819294	6.265568989840469e-4	RING-H2 zinc finger protein	ZT0u_ZT2u
ZT0	Medtr2g032540	1535.9388562202628	40.78	0.7148132457303544	0.10288604260400766	6.947621150922863	1.50761406744127e-10	ribose-5-phosphate isomerase A	ZT0u_ZT2u_ZT4u
ZT0	Medtr3g082150	3726.641977901222	55.3	0.7135794224498365	0.06182602243679056	11.541732660861095	7.152904269548444e-28	glucose-1-phosphate adenylyltransferase family protein	ZT0u_ZT2u_ZT4u
ZT0	Medtr2g072510	507.5023131595622	15.62	0.7135655732071844	0.15637663831158438	4.563121326251988	4.103801970428665e-5	chalcone-flavanone isomerase family protein	ZT0u_ZT2u_ZT4u
ZT0	Medtr4g092620	1439.1580906594666	22.8	0.7131668037097274	0.13377313763937973	5.331166004584971	1.340829886525954e-6	LL-diaminopimelate aminotransferase	ZT0u_ZT2u
ZT0	Medtr8g087450	183.60318455066962	5.28	0.712982202775352	0.23553987853613054	3.027012696136652	0.007212098354857903	fasciclin domain protein	ZT0u_ZT2u
ZT0	Medtr7g095230	33.23514937254265	1.15	0.7128833059203505	0.4199761702720544	1.697437512844015	0.13077139922792796	Lipid transfer protein	ZT4u
ZT0	Medtr2g082430	117.55289084454645	2.61	0.7106493465137961	0.1531661218568354	4.639729320678636	2.9937406827611904e-5	dual-specificity kinase domain protein	ZT0u
ZT0	Medtr4g130210	160.9781142271634	1.88	0.7103047882581417	0.14744955614510252	4.817273153125963	1.4104620150569385e-5	LRR receptor-like kinase	ZT0u_ZT4u
ZT0	Medtr2g460760	729.7003254368083	16	0.7090957576320216	0.13887421823673676	5.106028798111661	3.841601978231165e-6	cytosol aminopeptidase family protein	ZT0u_ZT2u_ZT4u
ZT0	Medtr3g006860	56.92806470857886	1.08	0.708861055122056	0.2438179066772804	2.907337958816581	0.0098657670313444	M48 family peptidase	ZT0u
ZT0	Medtr3g110720	9864.740539627981	260.09	0.7074361066199771	0.13713030268485232	5.158860534609772	3.005820955201457e-6	tubulin beta-1 chain	ZT0u_ZT2u_ZT4u
ZT0	Medtr8g014190	46.39718288978433	2.95	0.7073531630338296	0.3208731540988818	2.204463520858614	0.0505205536094183	hypothetical protein	ZT4u
ZT0	Medtr5g098930	274.9263355103782	4.92	0.7071314209929475	0.10865796992719731	6.5078651981694255	2.279019859787049e-9	UDP-glucose flavonoid 3-O-glucosyltransferase	ZT0u_ZT2u_ZT4u
ZT0	Medtr8g024050	58.193598427940415	1.37	0.7068464283150356	0.23982558028786305	2.947335423796772	0.008874376457691848	soluble inorganic pyrophosphatase	ZT0u_ZT2u_ZT4u
ZT0	Medtr6g078070	210.052597334658	6.78	0.706103736833775	0.16169578761353887	4.366865378839669	8.996089651018054e-5	Kunitz type trypsin inhibitor / miraculin	ZT0u_ZT2u_ZT4u
ZT0	Medtr3g117500	77.38977664400984	1.1	0.7051341538286486	0.27691872946416324	2.5463577533851924	0.023880291507057422	glycosyl hydrolase family 9 protein	ZT0u_ZT4u
ZT0	Medtr2g064310	145.37543459316234	3.41	0.7032533383002063	0.22485767203842447	3.127548781969209	0.005503862751382123	ZIP zinc/iron transport family protein	ZT0u_ZT2u_ZT4u
ZT0	Medtr4g088615	5593.821591765701	155.53	0.7027151778526637	0.1283140534942593	5.476525436741056	6.443234655109041e-7	ribosomal protein S5	ZT0u_ZT2u_ZT4u
ZT0	Medtr2g073080	46.913699735317905	3.07	0.7023025334833045	0.2550999132078018	2.7530488923028993	0.014599554381454246	bile acid:Na+ symporter family protein	ZT0u_ZT2u
ZT0	Medtr7g080890	660.4914623369019	13.44	0.7010092687307368	0.12604874108081787	5.56141428085565	4.1963279518284877e-7	rhodanese/cell cycle control phosphatase superfamily protein, putative	ZT0u_ZT2u
ZT0	Medtr3g005460	50.53870881744248	0.81	0.6992563814910336	0.242026994026544	2.889166905962331	0.010327263230039298	B3 DNA-binding domain protein	ZT0u
ZT0	Medtr7g113050	223.81127142052722	6.56	0.6989309782900078	0.14652275567321757	4.77011898308	1.7181825525045435e-5	epoxide hydrolase	ZT0u_ZT2u_ZT4u
ZT0	Medtr1g011800	2185.5908829818404	59.54	0.6987772789985106	0.15747573168819815	4.437364865731116	6.828559520881232e-5	plant/F18G18-200 protein	ZT0u
ZT0	Medtr1g052120	15.91932216050542	5.56	0.6982826025884473	0.4112137909795145	1.698101128673561	0.1306427062003145	transmembrane protein, putative	NA
ZT0	Medtr2g096520	127.08570151756257	5.16	0.6968124643039748	0.15419728799140725	4.5189670543544525	4.913170543757681e-5	methyl-CpG-binding domain protein	ZT0u_ZT4u
ZT0	Medtr1g022400	134.4321640220275	2.37	0.6964410405891834	0.1604436577283544	4.340720290535391	9.94962732997852e-5	PPR containing plant protein	ZT0u_ZT4u
ZT0	Medtr2g007300	1278.849519703488	34.67	0.6949168055172178	0.11274136412430633	6.163814061634173	1.6806884603884304e-8	plastid lipid-associated protein	ZT0u_ZT2u_ZT4u
ZT0	Medtr5g042910	44.02696018219408	0.65	0.6945965003597112	0.25640533185856274	2.708978379368732	0.016249009538176495	DUF1336 family protein	ZT0u_ZT2u
ZT0	Medtr1g063170	121.17184405321163	0.65	0.6942991069081278	0.1696355710772492	4.092886312104644	2.543216559159541e-4	ABC transporter B family protein	ZT0u_ZT4u
ZT0	Medtr4g094265	562.5025388417062	21.06	0.6941989356602757	0.14992627132877714	4.630268794839492	3.109204726676633e-5	beta-hydroxyacyl-ACP dehydratase	ZT0u_ZT2u_ZT4u
ZT0	Medtr8g016070	107.85802029190204	0.74	0.6939173036968088	0.2499290348904923	2.7764573411842774	0.013762655921398591	multidrug resistance-associated protein	ZT0u_ZT4u
ZT0	Medtr4g018760	18.495743280879452	0.32	0.6937247995973176	0.44919126990290087	1.5443862026688011	0.16848718312542507	nucleotide/sugar transporter family protein	ZT2u
ZT0	Medtr2g044920	2566.6667592596964	129.79	0.6932149546422941	0.16662933109108613	4.160221673478096	1.988106116216592e-4	50S ribosomal protein L18	ZT0u_ZT2u_ZT4u
ZT0	Medtr8g097280	60.437362593478724	1.99	0.6928844966763346	0.20145607028207785	3.4393825696399265	0.002229271479998175	tetraspanin family protein	ZT0u
ZT0	Medtr6g086445	200.39399566735872	41.51	0.6925508490743166	0.12634736113119388	5.481324207121354	6.297429522421651e-7	hypothetical protein	ZT0u_ZT2u_ZT4u
ZT0	Medtr3g085620	186.36529333792595	8.06	0.691417427368799	0.16819203877106617	4.110880826588461	2.3791071734797971e-4	OTU-like cysteine protease	ZT0u_ZT2u_ZT4u
ZT0	Medtr6g075690	16.87474882053751	0.11	0.6904048480966665	0.4757776275140655	1.4511082660696482	0.1956385012391868	disease resistance protein (TIR-NBS-LRR class), putative	ZT2u
ZT0	Medtr4g014700	63.833237007708604	2.93	0.69036468593143685	0.2379307242140594	2.901536521657185	0.010019495212327997	reticulon-like protein B2	ZT0u
ZT0	Medtr6g006060	9517.22391798084	571.96	0.6897953622853183	0.11392680552119142	6.054723988175111	3.124218986796247e-8	50S ribosomal protein L7/L12	ZT0u_ZT2u_ZT4u
ZT0	Medtr1g041320	3913.178115829599	279.49	0.6891147528393552	0.14197595314604541	4.853742747058639	1.2014611582922106e-5	50S ribosomal protein L28	ZT0u_ZT2u_ZT4u
ZT0	Medtr3g467270	133.29565670701825	1.86	0.6886844257837825	0.20072928590898462	3.430911551670882	0.0022833211698398324	salicylic acid carboxyl methyltransferase	ZT0u_ZT2u_ZT4u
ZT0	Medtr1g082680	25.620662197389795	0.83	0.687728279050939	0.40827024835298537	1.684492763862474	0.13381093442862407	transmembrane protein, putative	NA
ZT0	Medtr3g491820	659.4170429400747	37.47	0.6876143380355735	0.11746945438682711	5.8535586261536405	9.216694530740032e-8	plastid transcriptionally active protein	ZT0u_ZT2u_ZT4u
ZT0	Medtr4g088025	16.881932336963846	1.27	0.6840790474033358	0.42406380043262326	1.6131512444718201	0.15066307364431347	core histone H2A/H2B/H3/H4	ZT4u
ZT0	Medtr5g087740	66.21712441276864	0.74	0.6840552178538678	0.2678711014923845	2.5536730690350904	0.02348320879685746	BZIP transcription factor	ZT0u_ZT4u
ZT0	Medtr3g062930	4952.084708110823	210.68	0.684008891637076	0.1056504209949189	6.4742656507726775	2.8009407820212913e-9	50S ribosomal protein L17	ZT0u_ZT2u_ZT4u
ZT0	Medtr4g124910	2078.588235920421	58.3	0.6839524978216083	0.22678492737074837	3.015863998331254	0.0074081024159712945	GroES chaperonin	ZT0u_ZT2u
ZT0	Medtr8g068620	32.640273584321136	3.38	0.6835864737985186	0.3345703423124223	2.043177136006229	0.06940350103705552	caffeic acid O-methyltransferase	ZT2u_ZT4u
ZT0	Medtr7g107060	49.699999268185124	1.4	0.6829184945831032	0.2568101018395723	2.65923532482269	0.01834765326688593	E3 ubiquitin-protein ligase BAH1-like protein, putative	ZT0u_ZT4u
ZT0	Medtr4g075040	8455.286355928429	150.72	0.6829044472653489	0.08167754045814925	8.360982020697138	6.720542445033661e-15	photosystem II stability/assembly factor HCF136	ZT0u_ZT2u_ZT4u
ZT0	Medtr7g114900	10173.798122741253	294.85	0.6825624153507844	0.08949464438768412	7.6268520873045205	1.5682870826725728e-12	ribose-5-phosphate isomerase A	ZT0u_ZT2u_ZT4u
ZT0	Medtr7g101190	2499.2907261153864	95.28	0.6817627940633612	0.1810581848540609	3.765434822031853	7.883825817708337e-4	major intrinsic protein (MIP) family transporter	ZT0u_ZT2u_ZT4u
ZT0	Medtr5g009660	20.05987397810207	0.25	0.6817274817318386	0.4498121823853356	1.5155825218353707	0.1765015022814105	LRR receptor-like kinase	ZT4u
ZT0	Medtr6g007100	16.504211699871846	0.29	0.6809510512929776	0.441579520810746	1.5420802351584202	0.16904637446944745	GDSL-like lipase/acylhydrolase	ZT2u
ZT0	Medtr1g094160	324.3389564604745	14.22	0.6804018553723884	0.1301103490349497	5.229421490442868	2.169626229700111e-6	DUF3783 domain protein	ZT0u_ZT2u_ZT4u
ZT0	Medtr3g114040	64.0371943643222	7.16	0.6802765163395428	0.19725018055407306	3.448800474750671	0.002169447119739159	hypothetical protein	ZT0u
ZT0	Medtr1g052405	282.2846721095134	6.8	0.6798222408304979	0.11923735457044189	5.701420022941544	2.052921942424181e-7	OTU-like cysteine protease	ZT0u_ZT2u_ZT4u
ZT0	Medtr6g013150	978.4096039692959	18.09	0.6793626864090944	0.1220338713104447	5.56700102286232	4.0731065122950473e-7	WRKY transcription factor 11-2, putative	ZT0u_ZT2u_ZT4u
ZT0	Medtr4g013240	123.116472048058	0.7	0.6788732460642747	0.22880213418663364	2.967075672076199	0.008453894586330005	solute carrier family 40 protein	ZT0u_ZT2u_ZT4u
ZT0	Medtr8g028120	2406.288365624619	67.26	0.6782583747324799	0.06589729633010824	10.292658614319903	2.901696631952897e-22	glyoxylate/succinic semialdehyde reductase	ZT0u_ZT2u_ZT4u
ZT0	Medtr8g094290	5.584450483571729	0.09	0.6762167946974995	0.6872132012237702	0.9839985516769926	0.37699989136365175	transmembrane amino acid transporter family protein	NA
ZT0	Medtr7g105830	17757.509539799037	537.24	0.6756013273154591	0.1501887587269341	4.498348165616074	5.3369361320228115e-5	1-cys peroxiredoxin PER1	ZT0u_ZT2u_ZT4u
ZT0	Medtr7g020950	54.02483125408864	0.6	0.6750765890585516	0.2712540392724524	2.488724558237795	0.027395205402146256	RNA recognition motif 1 in plant MEI2-like protein	ZT0u_ZT2u
ZT0	Medtr3g072590	94.17784637324141	6.26	0.675008741841394	0.22818918370945493	2.958110156092492	0.00863093691796178	glutaredoxin 2	ZT0u
ZT0	Medtr6g042235	5.450220777933519	0.27	0.6748284399523703	1.0444564471223967	0.6461049111349774	0.5641197546845645	hypothetical protein	ZT2d_ZT4d
ZT0	Medtr3g467210	5.219907386613315	0.62	0.6746918168376993	0.7766633989862903	0.8687055650083608	0.43688037285291736	hypothetical protein	ZT4u
ZT0	Medtr4g119195	56.3367367096522	0.69	0.6732750077687774	0.20090188148157562	3.3512628294151754	0.002909119628995321	LRR and NB-ARC domain disease resistance protein	ZT0u
ZT0	Medtr3g099480	27.914938439615618	0.35	0.6732010613987802	0.3659762215593049	1.8394666695297601	0.10198542478993525	auxin-independent growth promoter-like protein	ZT2u
ZT0	Medtr7g056647	220.08336938963023	1.69	0.6730200370046776	0.20730367346543088	3.2465417797669067	0.003953393768209229	S-locus lectin kinase family protein	ZT0u_ZT2u
ZT0	Medtr8g088380	73.16792082307786	8.04	0.6714938457788159	0.19258926175310917	3.4866629617161156	0.0019357300294014256	KxDL motif CG10681-like protein	ZT0u_ZT4u
ZT0	Medtr8g016160	79.67612231102369	1.06	0.6709877409931904	0.2637281014056909	2.5442405925526117	0.0240105714202637	phospholipase D alpha	ZT0u_ZT2u
ZT0	Medtr2g105330	20.762204234436005	0.41	0.6682292252819401	0.3509080761807269	1.904285682321499	0.09042400535879667	shikimate/quinate hydroxycinnamoyltransferase	ZT4u
ZT0	Medtr5g013300	4952.732687516425	170.02	0.6679279200903422	0.10580875179901207	6.312596158010614	7.249531429851575e-9	50S ribosomal protein L19-2	ZT0u_ZT2u_ZT4u
ZT0	Medtr8g099305	15.80614409156744	0.26	0.6674381569969234	0.4054059456793042	1.6463452598815593	0.1427300380840658	high mobility group (HMG)-box protein	ZT2u_ZT4u
ZT0	Medtr8g064610	7272.410065972848	113.79	0.6668863624237459	0.08419291624897199	7.92093197546045	1.8140146896177306e-13	zinc-binding dehydrogenase family oxidoreductase	ZT0u_ZT2u_ZT4u
ZT0	Medtr7g104890	3389.1801461921527	42.62	0.6653144539400172	0.09212771050637554	7.221654052653086	2.4516520751822918e-11	signal recognition particle 54 kDa protein	ZT0u_ZT2u_ZT4u
ZT0	Medtr8g059435	1832.9861256358345	27.67	0.6651356877859043	0.1255554714339159	5.297544425501104	1.5861893881707843e-6	peptidyl-prolyl cis-trans isomerase	ZT0u_ZT2u_ZT4u
ZT0	Medtr6g023975	489.2491187198126	9.54	0.6645756495237737	0.12712962922214202	5.227543363337563	2.1891089511144196e-6	sulfite oxidase-like protein	ZT0u_ZT2u_ZT4u
ZT0	Medtr1g094845	45.44190434362809	8.2	0.6642690564655626	0.25286136525754377	2.6270088978954647	0.019805224492683418	transmembrane protein, putative	ZT0u_ZT2u
ZT0	Medtr8g090130	141.6720842116676	2.94	0.6637504617320417	0.1632874475419268	4.064920309086297	2.821619180836264e-4	nucleotide/sugar transporter family protein	ZT0u_ZT4u
ZT0	Medtr8g061280	124.13841442866865	1.9	0.6636816671261064	0.164141793211063	4.043343588142151	3.048649631808403e-4	26S proteasome non-ATPase regulatory subunit 5	ZT0u_ZT2u_ZT4u
ZT0	Medtr7g056237	6.628160880886674	1	0.6635781804521972	0.6245481193467419	1.0624932809761392	0.3403929720045497	hypothetical protein	ZT4u
ZT0	Medtr1g085140	367.94633548619674	14.51	0.6631343147104666	0.15172409488338506	4.37065922337616	8.867499325076393e-5	rhicadhesin receptor	ZT0u_ZT2u_ZT4u
ZT0	Medtr7g107330	149.34853493347728	2.18	0.6623090845274335	0.18585442752402248	3.5635905657497844	0.0015231894021717112	release factor glutamine methyltransferase	ZT0u
ZT0	Medtr5g090100	19.695596307969513	0.24	0.6620696879433416	0.38282880102585254	1.7294145220245116	0.12388687995751335	LRR receptor-like kinase	ZT4u
ZT0	Medtr8g022330	61.78958011482968	2.69	0.6617783532733876	0.23500248628175444	2.8160483054632603	0.012454860624806018	NADH dehydrogenase 1 alpha subcomplex, assembly factor 1	ZT0u_ZT4u
ZT0	Medtr7g109320	90.5834837367324	1.44	0.6608381589010767	0.21026899114663392	3.1428227019942865	0.005291491219789869	myb transcription factor	ZT0u_ZT2u_ZT4u
ZT0	Medtr3g117280	28.004341271567892	0.88	0.6598696430982877	0.464437934312507	1.4207918741070797	0.20489023021067412	PHD finger and bromo-adjacent-like domain protein	NA
ZT0	Medtr1g055425	94.81687459416736	6.31	0.6593092184806696	0.2047242123945296	3.2204750516274885	0.0042695827086274615	MD-like lipid recognition domain protein/ML domain protein	ZT0u_ZT4u
ZT0	Medtr1g087900	1628.2008468321926	24.6	0.6592202026775327	0.0702490872674586	9.384039399226507	1.1671451592792464e-18	fumarate hydratase	ZT0u_ZT2u_ZT4u
ZT0	Medtr3g058220	50.06806566685857	0.86	0.6589745255960233	0.22396417193336146	2.942321175335559	0.00898957214832774	cytochrome P450 family 71 protein	ZT0u_ZT2u_ZT4u
ZT0	Medtr7g106430	88.12610655597578	2.52	0.6585881896237497	0.1886690676155745	3.490705699387172	0.0019125897042915642	TatD-related deoxyribonuclease	ZT0u_ZT2u
ZT0	Medtr8g106530	206.9454750793859	4.17	0.6577395834238999	0.24430142373444894	2.6923280813084842	0.016921080737030764	transmembrane protein, putative	ZT0u_ZT2u_ZT4u
ZT0	Medtr8g058790	124.72740709587717	1.9	0.6575211446545847	0.16434471216548935	4.000865838582528	3.560620938398719e-4	26S proteasome non-ATPase regulatory subunit 5	ZT0u_ZT2u_ZT4u
ZT0	Medtr4g117250	52.51427242910154	1.4	0.6564718806319617	0.1966331682190214	3.338561274162787	0.0030160067924664383	zinc finger, C3HC4 type (RING finger) protein	ZT0u_ZT4u
ZT0	Medtr8g061260	11.710236655170787	0.35	0.6562680957988151	0.5692949828990972	1.1527733697156666	0.3015796100397767	ribosomal protein L11 methyltransferase	ZT2u
ZT0	Medtr2g015480	14.917468550815942	0.34	0.6540276364267685	0.46854004740745325	1.3958841726457825	0.21262053386939608	GDSL-like lipase/acylhydrolase	NA
ZT0	Medtr1g050448	18.90405586819149	0.39	0.6538877102012015	0.4070511999748409	1.6064016277107576	0.15222531331426262	Pmr5/Cas1p GDSL/SGNH-like acyl-esterase family protein	ZT4u
ZT0	Medtr4g021820	98.33390866017503	5.17	0.6534921919551485	0.17675238282112346	3.6972185694180664	9.888914758523033e-4	membrane protein insertion efficiency factor, putative	ZT0u_ZT4u
ZT0	Medtr6g086060	303.01811824067534	5.03	0.6532748498767892	0.11414092273024334	5.72340606901099	1.8338352356646515e-7	serinc-domain serine and sphingolipid biosynthesis protein	ZT0u_ZT2u_ZT4u
ZT0	Medtr4g103680	372.4421542452196	5.7	0.6527659984472431	0.1851267998870105	3.526048086207127	0.0017122899051049722	argininosuccinate synthase	ZT0u_ZT2u
ZT0	Medtr7g065210	221.83959011627195	21.92	0.6526646918612681	0.2556110163539609	2.553351186388155	0.023501247793771426	Lipid transfer protein	ZT0u_ZT2u_ZT4u
ZT0	Medtr5g063670	1266.5977604917941	40.75	0.6497889277505366	0.0823625125245308	7.889377191559132	2.274829665501115e-13	annexin D8	ZT0u_ZT2u_ZT4u
ZT0	Medtr8g075310	46.94127476272288	1.02	0.6493573683118753	0.24343407765513403	2.667487537352108	0.01798991351738271	IAA-amino acid hydrolase ILR1-like protein	ZT0u
ZT0	Medtr2g010120	80.50057905567995	14.35	0.6475406080941457	0.23737599901479012	2.7279110389496437	0.015474854136311795	cysteine-rich TM module stress tolerance protein	ZT0u_ZT4u
ZT0	Medtr5g086670	791.9917739060346	41.1	0.6473023149508449	0.12218123867678535	5.297886336405537	1.5847437770107882e-6	transmembrane protein, putative	ZT0u_ZT2u_ZT4u
ZT0	Medtr8g101540	349.36211545176724	4.45	0.647140921559985	0.17362514562501735	3.727230403352011	8.96190456005671e-4	galactokinase	ZT0u_ZT2u
ZT0	Medtr8g007155	1127.274937866913	16.01	0.6459345557125215	0.0851789290879516	7.583266925621487	2.0811750681863956e-12	hypothetical protein	ZT0u_ZT2u_ZT4u
ZT0	Medtr5g017630	1135.1179861204437	22.91	0.6458029695066073	0.09196360263638922	7.0223757116173315	9.364831336297217e-11	methionine aminopeptidase 1B	ZT0u_ZT2u_ZT4u
ZT0	Medtr6g012770	68.88372360072228	2.29	0.6455904272218742	0.23564459137147223	2.739678528008987	0.015066687646087566	emp24/gp25L/p24 family protein	ZT0u_ZT4u
ZT0	Medtr7g077220	969.4530878273637	95.79	0.6443016803579539	0.13401247890462084	4.807773765729051	1.4650304046457755e-5	Bowman birk trypsin inhibitor	ZT0u_ZT2u
ZT0	Medtr8g027395	36.94046260442748	0.57	0.643749281217044	0.36006390499064866	1.7878750752141153	0.1117897585554251	serpin-like protein	ZT4u
ZT0	Medtr1g025235	353.01281330652853	110.69	0.6418089425939847	0.19403693954332765	3.3076637062226566	0.003307045142239476	hypothetical protein	ZT0u_ZT2u_ZT4u
ZT0	Medtr3g010330	7.06436033243411	0.1	0.6417197831805499	0.6053466720767421	1.0600864145812907	0.34139879765086617	glycosyl hydrolase family 9 protein	ZT4u
ZT0	Medtr1g047790	23.04752490976931	0.14	0.639500572143894	0.3816804084327028	1.675487025309683	0.1358384847579996	chromosome transmission fidelity protein	ZT2u_ZT4u
ZT0	Medtr5g082490	151.6302918496571	13.01	0.6390115198253771	0.13244057227102296	4.824892469640802	1.3670062175085148e-5	yippee family zinc-binding protein, putative	ZT0u_ZT2u_ZT4u
ZT0	Medtr6g018310	176231.23583722048	8318.3	0.6387109893960128	0.10594728881896642	6.028573232179513	3.583618606125248e-8	ribulose bisphosphate carboxylase small chain	ZT0u_ZT2u_ZT4u
ZT0	Medtr8g099240	8.735508851805339	0.49	0.6380029929641696	0.7603513308765524	0.8390897300444828	0.4528746816778467	hypothetical protein	ZT4d
ZT0	Medtr4g040350	768.3248536203088	20.13	0.6378670013405602	0.12927726671956882	4.934100306469472	8.42420115606239e-6	tRNA-binding region domain protein	ZT0u_ZT2u_ZT4u
ZT0	Medtr7g104500	565.7907357893213	6.39	0.6369421072118989	0.19019250928918677	3.3489337176966925	0.002931426500607395	cell division FtsZ-like protein	ZT0u_ZT4u
ZT0	Medtr7g010750	21.042816056781227	0.39	0.636309036736206	0.44207107747339547	1.4393817400879387	0.1990482342285978	transmembrane amino acid transporter family protein	ZT2u
ZT0	Medtr3g019320	1476.0378796025307	57.81	0.6362755882079998	0.14175724048701246	4.4884874029859105	5.556167347252099e-5	LHCP translocation defect protein, putative	ZT0u_ZT2u
ZT0	Medtr3g111850	314.93281016591834	10.29	0.6361908015233324	0.13469663128076784	4.723138177058245	2.0923252446215065e-5	hypothetical protein	ZT0u_ZT2u_ZT4u
ZT0	Medtr5g021990	14.24641151872238	0.42	0.6358060882749462	0.490687600838295	1.2957451690010702	0.24684411461803138	WEB family plant protein	NA
ZT0	Medtr5g024130	1311.1447956570387	20.57	0.6355283572218665	0.0835552245335969	7.606087599780497	1.7840431195737387e-12	stearoyl-acyl-carrier desaturase	ZT0u_ZT2u_ZT4u
ZT0	Medtr5g011550	1311.9644779745151	44.02	0.6352205615884116	0.09355562135838699	6.789763697416412	4.0348292073280325e-10	ATP-dependent Clp protease	ZT0u_ZT2u_ZT4u
ZT0	Medtr8g092080	512.611796722301	11.72	0.6339480343360998	0.1843834635800345	3.438204392233498	0.0022365650074068376	S-adenosylmethionine carrier protein	ZT0u_ZT2u_ZT4u
ZT0	Medtr4g059780	110.69291103848897	2.36	0.6339369652235456	0.2698653935846397	2.3490858046039893	0.037247670574079746	fasciclin domain protein	ZT0u_ZT2u
ZT0	Medtr4g104350	25.792808936305292	0.27	0.6332313303296947	0.291317893138604	2.173678120170992	0.053769360583458464	DNA polymerase III subunit gamma/tau	ZT2u_ZT4u
ZT0	Medtr2g103160	191.73985081427514	5.4	0.6331128149132547	0.17457170391039514	3.6266634324553615	0.0012379187262028623	ribosomal protein S11	ZT0u_ZT4u
ZT0	Medtr3g464870	29.41871224833367	0.16	0.6320942970074451	0.2914805415391131	2.1685643016503926	0.05430789908283026	LRR and NB-ARC domain disease resistance protein	ZT4u
ZT0	Medtr3g011800	68.66832919429038	1.63	0.6306587690065705	0.21557207418029045	2.9255123670570082	0.00940160404961302	BTB/POZ domain plant-like protein	ZT0u
ZT0	Medtr1g047390	144.54622736250928	5.82	0.6303520122983655	0.16858866779365786	3.738993970044757	8.629400942212109e-4	inosine triphosphate pyrophosphatase	ZT0u_ZT4u
ZT0	Medtr4g025370	32.48782533182566	3.38	0.6302586680571779	0.2960040139453323	2.129223383347692	0.058797159113917294	disease resistance RGA4-like protein, putative	NA
ZT0	Medtr7g039510	194.89880917161165	5.87	0.630169363849439	0.13277419457585482	4.7461735005247485	1.9076912944130214e-5	haloacid dehalogenase-like hydrolase domain protein	ZT0u_ZT2u
ZT0	Medtr7g007310	21.23846667503725	0.49	0.6284830240770324	0.39991047234702515	1.5715593052328516	0.16129642668309196	alpha/beta hydrolase family protein	NA
ZT0	Medtr4g078765	158.60091636848043	9.44	0.6274623485014577	0.22625557525031814	2.7732459092213038	0.013877011762490383	hypothetical protein	ZT0u
ZT0	Medtr8g446850	105.28707501100601	1.42	0.6271945593722914	0.1682828498102569	3.7270260164922857	8.966224843476396e-4	UDP-glcnac-adolichol phosphate glcnac-1-P-transferase	ZT0u_ZT2u
ZT0	Medtr1g112300	24.3688557739011	0.57	0.6270424192831302	0.34395027499031283	1.8230612529697512	0.10503688474616454	nucleotide-diphospho-sugar transferase family protein	NA
ZT0	Medtr3g491890	3159.5690085662463	102.92	0.6269777243805266	0.1035301681764592	6.055990591185859	3.10954087979247e-8	thylakoid lumenal 17.4 kDa protein	ZT0u_ZT2u_ZT4u
ZT0	Medtr7g072640	16.786519719917166	0.22	0.6268665241639517	0.4409244443520506	1.4217096198536863	0.20461517514028882	WNK kinase	ZT4u
ZT0	Medtr2g063000	524.5703440391139	9.94	0.6257803591846223	0.11108952299598807	5.633117708203878	2.884537543604238e-7	serine carboxypeptidase-like protein	ZT0u_ZT2u
ZT0	Medtr8g005790	68.50247378166523	1.14	0.6253648461167922	0.2365755278031838	2.643404632439654	0.019026259146239215	lung seven transmembrane receptor family protein	ZT0u
ZT0	Medtr6g090520	2874.4405426984513	147.68	0.6240722195153211	0.15114162393801234	4.129055936115068	2.2230383074869691e-4	plastid-specific 30S ribosomal protein, putative	ZT0u_ZT2u_ZT4u
ZT0	Medtr7g051240	147.71611867015835	2.61	0.6222915349888474	0.14277365473759135	4.358587977120699	9.305372693476623e-5	FAD-dependent oxidoreductase	ZT0u_ZT4u
ZT0	Medtr3g118430	7122.316517534845	120.94	0.6222481278832034	0.06643923037602258	9.365673328265526	1.3470041908643379e-18	NAD-dependent epimerase/dehydratase family protein	ZT0u_ZT2u_ZT4u
ZT0	Medtr4g130680	2587.2183166862987	44.8	0.6212864354587285	0.08157582580068005	7.616060632677643	1.6664859940341115e-12	ATP phosphoribosyltransferase catalytic subunit	ZT0u_ZT2u_ZT4u
ZT0	Medtr7g024290	22.388160973067386	0.54	0.6205604691124836	0.36421400252169334	1.7038347367644706	0.12948697978511822	seven in absentia family protein	ZT4u
ZT0	Medtr8g099190	22.141932354657445	0.65	0.6200916178431027	0.3904303367650426	1.5882260148659202	0.1568419823781845	archaeal/vacuolar-type H+-ATPase subunit E	NA
ZT0	Medtr2g436760	4637.135954466832	28.59	0.6198936758298934	0.10372821503531515	5.976133645207771	4.7458328039599544e-8	isoleucine-tRNA ligase	ZT0u_ZT2u_ZT4u
ZT0	Medtr2g005740	6.534248242762227	0.34	0.6196730171345293	0.6600583897777684	0.9388154544072438	0.4003472061226941	transmembrane protein, putative	NA
ZT0	Medtr2g104050	156.26153823487712	2.45	0.6194886675978996	0.12978571743184636	4.773165182241321	1.6946330036122275e-5	signal recognition particle 54 kDa protein	ZT0u_ZT2u_ZT4u
ZT0	Medtr3g020890	12.109139057389164	0.06	0.6190726894126137	0.526663923547519	1.175460595900788	0.2926352998733041	NB-ARC domain disease resistance protein	NA
ZT0	Medtr4g063990	194.42962578122624	11.75	0.6188320043003168	0.2287267805850772	2.7055511502298093	0.016396347280161917	core histone H2A/H2B/H3/H4	ZT0u
ZT0	Medtr2g011680	571.9198443522893	9.91	0.6182349304841482	0.08873310833599254	6.967353472428458	1.3415640169479358e-10	inositol monophosphatase family protein	ZT0u_ZT2u_ZT4u
ZT0	Medtr3g008010	439.9170681115677	5.66	0.6179195546113992	0.19561716105860777	3.1588207868238505	0.005069803820148607	UDP-glucosyltransferase family protein	ZT0u_ZT2u_ZT4u
ZT0	Medtr7g029515	20.96989005618909	0.36	0.617869188742485	0.3483919036872803	1.773488942203117	0.11466127348384958	PPR containing plant protein	ZT2u
ZT0	Medtr4g117350	93.95442737411392	5.23	0.6178347457818424	0.241411916268839	2.5592553811379166	0.023181962244079146	RNA-binding (RRM/RBD/RNP motif) family protein	ZT0u
ZT0	Medtr5g019990	153.00084159966272	8.19	0.6177573139493254	0.15819651081810812	3.9049996156970437	4.938161449891969e-4	pterin-4-alpha-carbinolamine dehydratase	ZT0u_ZT2u
ZT0	Medtr1g032190	85.03375985935335	2.89	0.6172302657027233	0.19657735410366356	3.139884899342127	0.005332866526846805	calcium ion-binding protein	ZT0u_ZT2u_ZT4u
ZT0	Medtr7g109390	409.2725918404552	4.91	0.616846381893162	0.29274490248117857	2.1071122901373864	0.061338549014703626	alpha-L-arabinofuranosidase/beta-D-xylosidase	ZT4u
ZT0	Medtr1g115740	1770.8524290004266	83.76	0.616030560142414	0.08484898579513955	7.26031730809094	1.8948548604379775e-11	light-harvesting complex I chlorophyll A/B-binding protein	ZT0u_ZT2u_ZT4u
ZT0	Medtr8g058785	50.328114342501785	3.66	0.6146372051599385	0.21902728738297175	2.806212926726514	0.012771779373266614	yippee family zinc-binding protein, putative	ZT0u
ZT0	Medtr7g074150	45.717004647175656	0.67	0.6141278921947053	0.2456702864573761	2.4998053327920746	0.026666433771745962	hypothetical protein	ZT0u
ZT0	Medtr4g089050	145.44179445421946	25.48	0.6139802764302776	0.1608860328961778	3.8162434947133566	6.673990991244548e-4	transmembrane protein, putative	ZT0u_ZT2u_ZT4u
ZT0	Medtr5g033220	82.65060889946693	10.7	0.6134793821680753	0.20739182952021595	2.958069194853576	0.00863093691796178	hypothetical protein	ZT0u_ZT2u_ZT4u
ZT0	Medtr1g083430	302.72847390344043	23.16	0.613324927130047	0.15429831142427736	3.9749296117931867	3.8876017007231044e-4	ribosomal L22e family protein	ZT0u
ZT0	Medtr5g036570	45.38497412010908	1.44	0.6129962863349334	0.28394110933600164	2.158885297618333	0.055392909910418904	germin family 1 protein	NA
ZT0	Medtr3g090490	1120.1927222271293	34.72	0.612233079015366	0.09947767273484069	6.154477303135981	1.7708411250255958e-8	thiol-disulfide isomerase and thioredoxins protein	ZT0u_ZT2u_ZT4u
ZT0	Medtr1g097530	78.0355352258287	1.28	0.6120269026555101	0.2301675822767971	2.659049100665675	0.018348640394472124	transmembrane protein, putative	ZT0u
ZT0	Medtr8g107670	1821.441711978827	37.18	0.6118683943330067	0.06572075679505111	9.310123987785262	2.247543714029434e-18	1-aminocyclopropane-1-carboxylate deaminase, putative	ZT0u_ZT2u_ZT4u
ZT0	Medtr8g061270	49.878423793882924	3.66	0.6116911581241827	0.21977284308572764	2.7832881876382607	0.013526710032208813	yippee family zinc-binding protein, putative	ZT0u
ZT0	Medtr2g046740	52.61296413567802	0.42	0.6108519930471615	0.29271601521135127	2.086841721339042	0.06380945641762087	subtilisin-like serine protease	ZT4u
ZT0	Medtr6g069600	7678.280828642788	55.93	0.6103255931900726	0.15104989932223473	4.040556107144866	3.0787908664807933e-4	phosphoethanolamine N-methyltransferase	ZT0u_ZT4u
ZT0	Medtr5g038460	129.95316997006213	3.94	0.6101636528538658	0.19712575101780339	3.095301601660145	0.006026779023510845	plant/T7N9-9 protein	ZT0u_ZT2u
ZT0	Medtr6g007887	2938.8244275997404	113.92	0.6096145203897217	0.14444853562383903	4.220288684526575	1.5826174829918437e-4	hypothetical protein	ZT0u_ZT2u_ZT4u
ZT0	Medtr6g069510	92.57839992023203	1.43	0.608242471210324	0.20802167635154425	2.923937937037054	0.009436240958070443	auxin efflux carrier family transporter	ZT0u_ZT2u_ZT4u
ZT0	Medtr4g094232	1193.329707736688	8.49	0.6068333788229774	0.06530214408435614	9.29270221264222	2.5831884975040935e-18	copper-transporting ATPase PAA1, putative	ZT0u_ZT2u_ZT4u
ZT0	Medtr5g063620	9.100836686244612	1.17	0.6064678837938484	0.5247231930498386	1.1557863113861744	0.30047371757271074	histone H4 domain protein	NA
ZT0	Medtr7g116710	124.44601091063153	3.13	0.6049433155393109	0.1528037421424539	3.9589561555065984	4.0929171675014344e-4	ABIL1-like protein	ZT0u_ZT4u
ZT0	Medtr4g014070	14.446074813718877	0.18	0.6042377249426133	0.5526152558839889	1.0934148460596635	0.32657722707493747	LRR receptor-like kinase family protein	ZT4u
ZT0	Medtr7g072860	16.623688291087642	0.22	0.6041536488273643	0.44035758595051017	1.3719614878969348	0.2201980836149438	WNK kinase	ZT4u
ZT0	Medtr8g070680	2572.3942938555074	68	0.6039018364283764	0.08254003964805696	7.316471363514696	1.3083736177315816e-11	transmembrane protein, putative	ZT0u_ZT2u_ZT4u
ZT0	Medtr2g081230	152.6453931945201	1.91	0.6031726771952263	0.2061724252708103	2.9255739529811065	0.00940160404961302	tRNA (guanine(37)-N1)-methyltransferase, putative	ZT0u
ZT0	Medtr2g081810	503.5440406726115	21.41	0.6028141854643924	0.09472507633054189	6.363828975559548	5.412363058626339e-9	quinone oxidoreductase	ZT0u_ZT2u_ZT4u
ZT0	Medtr3g091060	922.3187231464917	19.52	0.6024358575028181	0.07468566806488525	8.066284644858975	6.583992688991984e-14	protein phosphatase 2C-like protein	ZT0u_ZT2u_ZT4u
ZT0	Medtr3g008410	458.2837057478579	11.66	0.6021809416009719	0.15126490769950873	3.980969219888187	3.808178802452743e-4	ubiquitin family protein	ZT0u
ZT0	Medtr0939s0010	46.89147607304568	1.89	0.6006121375291004	0.24680116732314716	2.4335871018903794	0.031056467474857675	dehydration-responsive element-binding protein	ZT0u_ZT4u
ZT0	Medtr8g036200	17.38315639790222	2.29	0.5996412436589567	0.4206580085737156	1.4254839595045443	0.20344005261493736	transmembrane protein	ZT2u
ZT0	Medtr3g109620	363.80998205823505	6.54	0.5994039081055313	0.12229805989524202	4.901172664709222	9.742481787214644e-6	transcriptional regulatory plant protein, putative	ZT0u_ZT2u_ZT4u
ZT0	Medtr3g088590	115.81987063225856	2.35	0.5993430191029739	0.1702291602024539	3.520801127081717	0.0017405091763788138	IAA-amino acid hydrolase ILR1-like protein	ZT0u_ZT2u_ZT4u
ZT0	Medtr6g053720	53.92219631594115	1.27	0.5993240778849925	0.2156660481649555	2.778944961362626	0.013676770126025655	prolyl 4-hydroxylase alpha subunit, putative	ZT0u_ZT4u
ZT0	Medtr8g046440	71.738576201866465	2.05	0.5991056503617435	0.2500460859129919	2.3959809175745836	0.03370723087465686	inward rectifying potassium channel protein	ZT0u
ZT0	Medtr7g115670	820.9370645990421	17.19	0.5990715642027837	0.09644218240656667	6.21171720977141	1.2724466539389964e-8	heat shock protein-binding protein	ZT0u_ZT2u_ZT4u
ZT0	Medtr6g072590	61.50534650623399	0.38	0.5990313192680433	0.21062873822257833	2.844015134511356	0.01160877234608086	disease resistance protein (TIR-NBS-LRR class), putative	ZT0u
ZT0	Medtr4g061670	105.87164045571437	2.13	0.598202848309035	0.16420557451505052	3.6430118165946053	0.0011762637094930605	BTB/POZ domain plant protein	ZT0u_ZT4u
ZT0	Medtr3g085740	1353.6274801602615	31.46	0.5981018551361321	0.0836729182325737	7.148093645708323	4.0361342339599106e-11	3-ketoacyl-(acyl-carrier) reductase	ZT0u_ZT2u_ZT4u
ZT0	Medtr1g101830	346.900807111982	8.01	0.598023641332409	0.18535030364044963	3.226450831677517	0.004200328970332089	peroxidase family protein	ZT0u_ZT2u
ZT0	Medtr8g068400	8.6592347978503	0.37	0.5978431278966936	0.5782160795941288	1.0339441412911619	0.35370868998579263	TPR domain protein	NA
ZT0	Medtr3g093040	114.99686691562415	2.62	0.5971430531973995	0.17832463475019664	3.348629055283911	0.002932731208188748	M20/M25/M40 family peptidase	ZT0u
ZT0	Medtr3g100910	1396.2613755031737	15.29	0.5961309130910865	0.1053524179015461	5.65844548198393	2.5516353791401285e-7	prolyl-tRNA synthetase family protein	ZT0u_ZT2u_ZT4u
ZT0	Medtr4g088390	18.61599319080373	1.25	0.5960467692294814	0.40083970215147174	1.4869953401079108	0.18485522348463562	hypothetical protein	NA
ZT0	Medtr1g031530	6.906391188466542	0.17	0.5954388977481254	0.6774034142350959	0.8790019141259829	0.43159497143332864	receptor-like kinase	NA
ZT0	Medtr1g115820	384.9048217398563	20.55	0.5954105039022618	0.11376692875342785	5.23359917004283	2.124321431652252e-6	chalcone-flavanone isomerase family protein	ZT0u
ZT0	Medtr1g015300	40.24565847859619	1.43	0.5950861974551219	0.2621790179114452	2.269770488102602	0.04416673666085706	thermospermine synthase ACAULIS protein	ZT0u
ZT0	Medtr5g079550	79.86563831664046	1.91	0.5938191756176869	0.1968108787878496	3.017207073485956	0.007381185312521504	armadillo/beta-catenin-like repeat protein	ZT0u_ZT4u
ZT0	Medtr3g118210	5557.524441971683	150.25	0.5937266333043835	0.10815566256949231	5.48955661866434	6.042871750143854e-7	50S ribosomal protein L3P	ZT0u_ZT2u_ZT4u
ZT0	Medtr2g029860	53.41789491238236	0.77	0.5935227527161835	0.2734387217650064	2.170587797094289	0.054107431028515646	peroxidase family protein	ZT4u
ZT0	Medtr2g101770	4431.526616371572	264.32	0.5932094552845235	0.14768778270785654	4.016645415132003	3.3669294070717235e-4	30S ribosomal protein S17	ZT0u_ZT2u_ZT4u
ZT0	Medtr6g080440	13.425333856580973	0.54	0.592990794906085	0.5098159463673392	1.163146816280273	0.29752700030348683	glutathione S-transferase	NA
ZT0	Medtr1g015110	818.0820187076991	10.47	0.592851332471163	0.09484806426530551	6.2505369726140225	1.035999277188812e-8	protein phosphatase 2C family protein	ZT0u_ZT2u_ZT4u
ZT0	Medtr7g110900	323.5344169938311	5.46	0.5922261645583051	0.13340067028299535	4.439454189412694	6.777042038499505e-5	pectinacetylesterase family protein	ZT0u_ZT2u_ZT4u
ZT0	Medtr4g119220	124.49661425034819	2.14	0.5922082042278581	0.1700914913556324	3.4817038730623593	0.001963307885869398	riboflavin biosynthesis protein RibD	ZT0u_ZT2u_ZT4u
ZT0	Medtr1g112040	11.264181614349768	0.95	0.591836202221831	0.5939166752879443	0.9964970287033872	0.3709869233429589	nucleic acid-binding, OB-fold-like protein	ZT4u
ZT0	Medtr3g094840	612.4973137181585	6.85	0.5917705038607698	0.07814949709153395	7.572288061785585	2.2452045860709053e-12	4-alpha-glucanotransferase/amyloplastic protein	ZT0u_ZT2u_ZT4u
ZT0	Medtr8g088600	1365.633534175227	21	0.5916576665345245	0.06988869338601444	8.465713663677137	2.9147327651772742e-15	acetolactate synthase, small subunit	ZT0u_ZT2u_ZT4u
ZT0	Medtr7g089830	30.566495230482534	2.59	0.5913031212090687	0.29897330396751487	1.9777789968609274	0.0787777897027838	hypothetical protein	ZT2u_ZT4u
ZT0	Medtr0148s0080	876.9440566296768	7.05	0.591224815908771	0.07377883408775003	8.013474639699352	9.517065169109716e-14	S-locus lectin kinase family protein	ZT0u_ZT2u_ZT4u
ZT0	Medtr3g110205	36.27574005958314	1.43	0.5909444221106358	0.3087369761032194	1.9140707717272796	0.08882891345592539	AP2 domain class transcription factor	NA
ZT0	Medtr5g094390	62.22149827032745	1.21	0.5903592959159595	0.26400933500586277	2.2361303849458563	0.04730691778581438	Serine/Threonine-kinase WNK11-like protein	ZT0u_ZT4u
ZT0	Medtr8g106695	29.365704985256045	5.05	0.590085657653497	0.35542186808160325	1.660240155842116	0.1394040996641531	hypothetical protein	NA
ZT0	Medtr5g005370	77.97083147139004	1.5	0.5898037435501866	0.2907328805505698	2.0286791863144518	0.07136902922408746	inositol 1,3,4-trisphosphate 5/6-kinase	ZT2u
ZT0	Medtr5g080720	32.639231894561235	0.39	0.5897604584513608	0.2782378626939128	2.1196269003120953	0.05985469351998912	methyltransferase PMT16, putative	ZT4u
ZT0	Medtr4g130830	80.96587139000226	4.09	0.5897334783576145	0.1784521824576469	3.3047142950889903	0.00333621153700218	DNase I superfamily protein	ZT0u_ZT2u
ZT0	Medtr7g080117	472.4698720030279	4.14	0.5896906289466389	0.08476932085487573	6.956415634804762	1.432993819500849e-10	riboflavin biosynthesis protein RibD	ZT0u_ZT2u_ZT4u
ZT0	Medtr7g019260	390.7545282041583	4.86	0.5895473837825875	0.10796463874688106	5.460559963200161	6.969564219905937e-7	cofactor-independent phosphoglycerate mutase	ZT0u_ZT2u_ZT4u
ZT0	Medtr4g079780	13358.204575451939	154.84	0.5887808543620396	0.06783056169140998	8.68017070300337	4.91800781184466e-16	ketol-acid reductoisomerase	ZT0u_ZT2u_ZT4u
ZT0	Medtr4g117980	60.49678889892347	0.75	0.5887105714169442	0.2073530309034177	2.8391703215139295	0.011756054652460707	UDP-glucosyltransferase family protein	ZT0u_ZT2u
ZT0	Medtr2g436830	6.585403750912154	0.22	0.5876842636151719	0.5681838042473548	1.0343206885202376	0.3535314562558902	heavy metal transport/detoxification domain protein	ZT4u
ZT0	Medtr6g082830	28.15587812069565	0.8	0.5871470704751021	0.3215421178564064	1.8260347179068745	0.1044679065606275	receptor-like kinase	ZT2u_ZT4u
ZT0	Medtr5g076480	193.49516658466447	6.04	0.5870899456330968	0.15237279447276791	3.85298404262069	5.900130351665936e-4	CASP POPTRDRAFT-like protein	ZT0u_ZT4u
ZT0	Medtr8g024240	20.68493736382371	0.28	0.5858324121010822	0.39570347660577637	1.480483358716415	0.18691258130682234	heavy metal transporter MTP1	NA
ZT0	Medtr3g115280	196.7910781403464	84.08	0.5858312453740568	0.13284171581392965	4.409994569737612	7.585729868906506e-5	hypothetical protein	ZT0u_ZT4u
ZT0	Medtr3g096910	325.87341295039556	3.45	0.5857997848867594	0.1832257289639994	3.197148065389106	0.004563080772047283	beta-galactosidase-like protein	ZT0u_ZT2u_ZT4u
ZT0	Medtr2g081225	104.23372547107277	2.39	0.5857846831502332	0.18403315864211592	3.183038792967696	0.004739685314414551	tRNA (guanine(37)-N1)-methyltransferase, putative	ZT0u
ZT0	Medtr7g089120	740.9965407796399	11.16	0.58449091526621	0.14622942848500792	3.997081307926568	3.6107733933269303e-4	tubulin beta-1 chain	ZT0u
ZT0	Medtr4g125920	104.12686410250598	1.28	0.5844214134345587	0.19493676166047197	2.9980051400077397	0.007774943141277504	XH/XS domain protein	ZT0u_ZT2u
ZT0	Medtr5g023790	10.178292898778416	0.2	0.5811827010563838	0.5074357355854183	1.1453326210576895	0.3046926544675042	carboxy-terminal domain cyclin	ZT4u
ZT0	Medtr1g042730	2062.181024023622	24.24	0.5802105131061345	0.14805642180288855	3.9188473288823915	4.704934586736663e-4	aldo/keto reductase family oxidoreductase	ZT0u_ZT2u_ZT4u
ZT0	Medtr4g104030	1792.8465828738513	52.96	0.5794327444355184	0.16004654653737138	3.620401420534363	0.00126247128583583	nucleoside diphosphate kinase-like protein	ZT0u_ZT2u_ZT4u
ZT0	Medtr4g101950	91.25341850058133	1.52	0.5785131771755314	0.24253860261788693	2.385241651973082	0.03452812077002278	translation factor EF-1 alpha-like protein	ZT0u_ZT4u
ZT0	Medtr5g035150	6.16458716484516	0.06	0.5771921563008084	0.8232587636794121	0.7011066043453317	0.5308062588916865	Pmr5/Cas1p GDSL/SGNH-like acyl-esterase family protein	ZT4u
ZT0	Medtr5g048180	369.4582909322983	10.88	0.5760033998883082	0.11976673809006375	4.80937703634508	1.454320913369169e-5	BSD domain protein	ZT0u_ZT4u
ZT0	Medtr2g102510	7510.455625718925	108.16	0.5753503159001241	0.0979532269265923	5.873724980304128	8.276526845345793e-8	D-glycerate 3-kinase	ZT0u_ZT2u_ZT4u
ZT0	Medtr4g134490	21.123534894810025	0.35	0.5748792159210184	0.41410862077858884	1.3882329105831117	0.21490951336364786	UDP-glucose 4-epimerase	ZT2u
ZT0	Medtr3g057910	195.7939364647351	2.72	0.5743069311076346	0.18784163615945024	3.0573995353199095	0.0066595347015659286	cytochrome P450 family 71 protein	ZT0u
ZT0	Medtr0405s0060	36.00253298479519	1.35	0.5737282437022749	0.3030421991388902	1.8932288814315394	0.0924546357827735	hypothetical protein	ZT4u
ZT0	Medtr5g069680	16.407239511061174	0.23	0.5733842535816005	0.47548172912754183	1.2059017591142762	0.2807226030261384	laccase/diphenol oxidase family protein	ZT4u
ZT0	Medtr3g434780	57.9625430378749	10.21	0.5727491445901542	0.22365955755374306	2.560807822632523	0.023100387257813805	reactive oxygen species modulator 1	ZT0u
ZT0	Medtr7g113450	113.30779487676422	1.87	0.5727243320509413	0.18515400549719907	3.093232201555614	0.0060611795279963175	RNA pseudouridine synthase	ZT0u_ZT2u
ZT0	Medtr1g017160	499.1398127026911	12.16	0.5726601348274474	0.13470584985468537	4.251189799442321	1.4091136383844892e-4	transmembrane protein, putative	ZT0u_ZT2u
ZT0	Medtr6g072705	12.558883382179799	0.74	0.5722282636890504	0.6656036738803609	0.8597131989267021	0.4413821933886061	hypothetical protein	ZT4u
ZT0	Medtr6g022230	5.249353094422103	0.06	0.5717216411418933	0.7661490450938879	0.7462277017807044	0.5050603672209217	TPX2 (targeting protein for Xklp2) family protein, putative	ZT4u
ZT0	Medtr3g099780	366.9103216168952	5.08	0.5714859654538865	0.11416037908419756	5.005992184314614	6.057332193359476e-6	CRT (chloroquine-resistance transporter)-like transporter, putative	ZT0u_ZT2u_ZT4u
ZT0	Medtr4g093820	50.58663629889204	2.01	0.5714060482686925	0.21485359591621694	2.6595135437785022	0.018335556833098423	hypothetical protein	ZT0u_ZT2u
ZT0	Medtr7g013300	1183.0520577987618	7.77	0.5713916623528381	0.061654139823322573	9.26769336155253	3.1888158890908027e-18	alpha amylase domain protein	ZT0u_ZT2u_ZT4u
ZT0	Medtr7g092580	502.51510651034494	95.44	0.5706515649218841	0.20245025830444527	2.8187248052987743	0.012369490101869164	transmembrane protein, putative	ZT0u_ZT2u_ZT4u
ZT0	Medtr3g068150	2494.590660221478	94.36	0.5704938776743259	0.12320369263869066	4.630493335515246	3.107713602888376e-5	thylakoid lumenal 15 kDa protein	ZT0u_ZT2u_ZT4u
ZT0	Medtr1g031080	184.3705622822732	7.55	0.5704401008793586	0.1819525226992385	3.135104105274084	0.005407221531110421	core-2/I-branching enzyme	ZT0u
ZT0	Medtr4g050410	196.87186968440128	0.95	0.5700356129607961	0.12702979922283833	4.487416468011791	5.5780243749914666e-5	LRR and NB-ARC domain disease resistance protein	ZT0u_ZT2u
ZT0	Medtr7g077880	3620.4724220670173	78.71	0.5691784390638664	0.07129527984152237	7.983395819878344	1.1723591953897001e-13	hypothetical protein	ZT0u_ZT2u_ZT4u
ZT0	Medtr4g127370	1686.6013052193484	14.27	0.5688633947652422	0.06923994477697142	8.215826812075116	2.0749519133563467e-14	alpha-L-fucosidase	ZT0u_ZT2u_ZT4u
ZT0	Medtr5g075630	180.61012626948474	2.82	0.5687077038873176	0.12180053748912954	4.669172366649644	2.646747098566759e-5	receptor-like kinase	ZT0u_ZT2u_ZT4u
ZT0	Medtr8g099720	2600.568753044582	95.1	0.5685792711631044	0.17654804401962104	3.220535658270528	0.0042695827086274615	ribosomal protein S6 family protein	ZT0u_ZT2u_ZT4u
ZT0	Medtr7g077215	277.4100036734223	49.49	0.5679226291573407	0.30366127012804006	1.8702504567601714	0.09649927885085703	Bowman birk trypsin inhibitor	NA
ZT0	Medtr1g073890	54.3323340658265	0.99	0.5678094533588377	0.2556439432190372	2.2210948798905643	0.04879439071601284	DUF3475 domain protein	ZT0u_ZT4u
ZT0	Medtr1g077600	50.091231995441206	1.85	0.5674112210967762	0.21669085459709808	2.618528696800732	0.02016833437514595	Dof-type zinc finger DNA-binding family protein	ZT0u_ZT4u
ZT0	Medtr8g066950	7.071616403082023	0.22	0.5664378289312155	0.655853070707071	0.8636657419634287	0.4395909514735972	transmembrane protein, putative	ZT4u
ZT0	Medtr1g096460	6914.201154945751	242.35	0.5658658237036176	0.12748139698225117	4.438810972415068	6.786459922083563e-5	50S ribosomal protein L21	ZT0u_ZT2u_ZT4u
ZT0	Medtr4g074330	6.812843766819111	0.13	0.5655892444382826	0.6847170378058131	0.8260189438993991	0.4597626319065266	uracil-DNA glycosylase-like protein	ZT4u
ZT0	Medtr5g054910	1141.3150503852025	20.83	0.5640076548350881	0.08444315047320947	6.67914036454651	8.001368402448068e-10	transmembrane protein, putative	ZT0u_ZT2u_ZT4u
ZT0	Medtr2g079700	28.22447225810342	0.57	0.56400298055666	0.290451623838172	1.9418138315208724	0.08434911302385488	G protein coupled receptor	ZT4u
ZT0	Medtr7g105890	42.06027176971727	0.89	0.5638032682553452	0.26026165043871224	2.1662940633203758	0.05454991668377935	Myb/SANT-like DNA-binding domain protein	NA
ZT0	Medtr7g086030	164.98854066891408	1.65	0.563726103392462	0.20713942671990074	2.7214814307405946	0.01572761111457153	beta-D-glucoside glucohydrolase	ZT0u_ZT2u
ZT0	Medtr4g032905	1033.8019763912	103.51	0.5636931868037307	0.0872155432136482	6.463219353262245	2.982199339785859e-9	plant/F12K8-2 protein, putative	ZT0u_ZT2u_ZT4u
ZT0	Medtr4g127770	238.12454485531813	1.2	0.5636189201560824	0.1534789599704805	3.6722878514715402	0.0010702350753605387	lysine-tRNA ligase-like protein	ZT0u_ZT2u
ZT0	Medtr5g026840	2003.4824265171942	43.62	0.5630960987166018	0.08181913235309007	6.882205695931403	2.3052559292306456e-10	ATP-dependent Clp protease proteolytic protein	ZT0u_ZT2u_ZT4u
ZT0	Medtr3g093270	33.96749239777914	0.54	0.5630635556621838	0.3289294688048208	1.7118063568706663	0.1276518765760304	MFS transporter	ZT2u_ZT4u
ZT0	Medtr6g059330	113.19376541508429	2.47	0.5628130642541435	0.1805674369572916	3.1169134022058573	0.005667258960517676	class I peptide chain release factor	ZT0u
ZT0	Medtr2g090360	272.78293417549264	3.02	0.5626393091720159	0.11270528169626831	4.992129035161668	6.4489227098554875e-6	structural constituent of cell wall protein, putative	ZT0u_ZT2u_ZT4u
ZT0	Medtr2g034880	35.21097004360126	0.89	0.5621235424361903	0.34144887084862563	1.6462890652972646	0.1427300380840658	transmembrane protein, putative	ZT2u
ZT0	Medtr2g021800	4.937548695579042	0.1	0.5600493249997703	0.7346145207697152	0.7623717053849701	0.4956808282633625	F-box protein interaction domain protein	NA
ZT0	Medtr7g033150	44.818077297488365	0.54	0.5599579417162533	0.30082009375112595	1.8614379602564612	0.09812059921367065	GDSL-like lipase/acylhydrolase	ZT4u
ZT0	Medtr2g098110	289.23747825329514	2.51	0.5595146727942817	0.16256255788284218	3.441842205740392	0.0022115023876340865	outer membrane OMP85 family protein	ZT0u_ZT2u
ZT0	Medtr5g020600	280.5400465021878	3.7	0.5593259056886153	0.2581879253828206	2.1663519115361076	0.05454893739817014	laccase/diphenol oxidase family protein	ZT4u
ZT0	Medtr4g129710	318.9554132185395	54.96	0.5592489486447332	0.09424440975154016	5.934027812568414	6.006526214167305e-8	cytochrome C oxidase, subunit VIb family protein	ZT0u_ZT2u_ZT4u
ZT0	Medtr5g020260	8.425435881803239	0.07	0.558966943452405	0.7729257510811314	0.7231832328920973	0.5179732869344718	alpha/beta fold hydrolase	NA
ZT0	Medtr2g082410	4771.104085388139	206.91	0.5588128998330051	0.1229709456323094	4.54426772893078	4.4359551930698295e-5	50S ribosomal L24-like protein	ZT0u_ZT2u_ZT4u
ZT0	Medtr1g040560	81.908845771138	1.62	0.5587144155680646	0.1900837050114378	2.939307267471693	0.00907035171053477	sucrose phosphate phosphatase	ZT0u_ZT4u
ZT0	Medtr8g014530	168.63376208698756	1.63	0.5585223810308653	0.14421849910540815	3.872751307879343	5.522649440458482e-4	hexokinase	ZT0u_ZT4u
ZT0	Medtr2g100595	54.55155542185339	2.29	0.558475792653721	0.2703975382926893	2.065387858853967	0.06645434311754983	mannose-binding lectin superfamily protein	ZT2u
ZT0	Medtr2g006040	256.27209071329133	5.3	0.5584184456474557	0.12335725364357478	4.526839153382381	4.7526730895244635e-5	ATP phosphoribosyltransferase catalytic subunit	ZT0u_ZT2u_ZT4u
ZT0	Medtr5g017090	950.8169748559147	12.75	0.5576860028392706	0.09649009426351601	5.779722852339859	1.3800785176553582e-7	MAP3K-like kinase	ZT0u_ZT2u_ZT4u
ZT0	Medtr8g076150	1082.977195468451	53.38	0.5575888161488907	0.09184613882699234	6.07090100106661	2.8658466304136537e-8	vacuolar H+-pumping ATPase 16 kDa proteolipid subunit 4	ZT0u_ZT2u_ZT4u
ZT0	Medtr1g114520	552.3073108655977	7.03	0.5572766595639376	0.09105509865476386	6.120213670591435	2.1644117885662635e-8	anthranilate synthase alpha 1	ZT0u_ZT2u_ZT4u
ZT0	Medtr6g086600	5519.314880252671	67.49	0.5571630605507547	0.062094535435823404	8.972819534604614	4.029674349131831e-17	nucleotide-binding protein	ZT0u_ZT2u_ZT4u
ZT0	Medtr6g037530	619.3837993688059	12.64	0.5571014059427999	0.08431205845589322	6.607612435820677	1.2222160146632185e-9	5-formyltetrahydrofolate cyclo-ligase	ZT0u_ZT2u_ZT4u
ZT0	Medtr2g086600	456.0428655806031	9	0.5570820076055274	0.10984094709711215	5.071715260366449	4.455675642628054e-6	N-carbamoylputrescine amidohydrolase, putative	ZT0u_ZT2u
ZT0	Medtr1g033480	308.4515106298309	8.4	0.5565826752174312	0.10313497790513758	5.39664318083599	9.687507236620973e-7	anthranilate synthase component II	ZT0u_ZT2u_ZT4u
ZT0	Medtr8g009680	380.7117929306923	6.43	0.5542891370914472	0.14318450889176812	3.8711529716558193	5.548881001009611e-4	tRNA (guanine-N(7))-methyltransferase	ZT0u
ZT0	Medtr1g022260	126.40197476690382	1.36	0.5533030209572748	0.1523532159188326	3.6317121212068892	0.0012184223176412527	cytosolic purine 5-nucleotidase	ZT0u_ZT2u
ZT0	Medtr3g067650	225.6104838287398	2.62	0.552212272882615	0.13231710232968985	4.173400589643259	1.8915935204769587e-4	Serine/Threonine kinase family protein	ZT0u
ZT0	Medtr0286s0010	112.9761838491122	2.68	0.5521864094468459	0.18939632355709565	2.915507540358264	0.009646347270124202	peroxidase family protein	ZT0u_ZT4u
ZT0	Medtr2g055990	30.020893201273328	0.7	0.5518278930603909	0.34250561409638675	1.6111499209034787	0.15103551117640523	DUF617 family protein	ZT2u_ZT4u
ZT0	Medtr2g030220	25.041510429284077	1.66	0.5512049222402434	0.3401089975934519	1.6206713910554176	0.1487437008735905	transmembrane protein, putative	NA
ZT0	Medtr1g034260	23302.267705764843	1534.58	0.5511295593227962	0.07495281950980308	7.353019711963123	1.0266294613558559e-11	cytochrome b6f complex subunit (PetM), putative	ZT0u_ZT2u_ZT4u
ZT0	Medtr5g026530	330.4848673376558	125.05	0.5507806007374823	0.12040247192296648	4.57449578850733	3.9288714961250245e-5	zinc finger protein, putative	ZT0u
ZT0	Medtr5g024250	128.7512496461784	0.75	0.5502908858592127	0.1757698851533718	3.1307461194450035	0.005463678929551817	DNA mismatch repair protein, carboxy-terminal domain protein	ZT0u_ZT2u_ZT4u
ZT0	Medtr2g104610	910.0258117815064	12.43	0.550195220236914	0.12413140547237092	4.432361159073286	6.951997083933588e-5	3-isopropylmalate dehydrogenase	ZT0u_ZT2u
ZT0	Medtr4g021210	5299.415729355051	69.01	0.5497317262863317	0.09552126437043527	5.755071710048248	1.5697840339950298e-7	ribulose bisphosphate carboxylase/oxygenase activase	ZT0u_ZT2u_ZT4u
ZT0	Medtr7g021900	121.33392976223818	12.24	0.5497013952890353	0.1658830665148019	3.3137884826838846	0.003243321919701416	embryo defective 2752 protein	ZT0u
ZT0	Medtr5g094290	121.33167717565173	3.13	0.5495037500351585	0.16488092825564044	3.3327308127667608	0.003066663219612825	tubulin folding cofactor A	ZT0u_ZT2u
ZT0	Medtr5g011910	84.81262762853302	4.56	0.5487841511363357	0.19811128774545525	2.770080177568908	0.01398529893498999	cytoplasmic ribosomal protein S13	ZT0u_ZT4u
ZT0	Medtr1g069610	43.08302272468532	0.75	0.5485990655824438	0.24171874910140762	2.269575974647674	0.04417656634886042	hypothetical protein	ZT0u_ZT4u
ZT0	Medtr2g010800	27.631802027829604	1.5	0.547755567948927	0.3197759896584891	1.712935259879621	0.12736484917139837	regulator of ribonuclease activity protein A	NA
ZT0	Medtr2g081655	12.022864715657366	0.13	0.5475337123054865	0.5036668613325819	1.0870949715787206	0.3293069932842833	hypothetical protein	NA
ZT0	Medtr4g095310	27.165132149088567	0.49	0.5473547618083084	0.3871824863769336	1.4136867783721043	0.20696203984425535	sigma factor sigb regulation rsbq-like protein	NA
ZT0	Medtr7g092380	17.358589425381336	0.29	0.5469283372646632	0.5301891528471109	1.0315720989908281	0.3548056168810429	chaperone DnaJ domain protein	NA
ZT0	Medtr8g009700	192.26369493691035	4.81	0.5467525843433272	0.1211164777488064	4.514270844940547	5.006712729294527e-5	tRNA (guanine-N(7))-methyltransferase	ZT0u_ZT2u
ZT0	Medtr1g067200	886.1793474487581	13.72	0.5464975691223838	0.13666940278530187	3.9986826457483935	3.590741886365702e-4	integral membrane protein, TerC family protein	ZT0u_ZT2u_ZT4u
ZT0	Medtr5g061840	390.9825541391466	75.25	0.5456432966061731	0.10545646345935113	5.17410956812993	2.8114942563093843e-6	plant/F2E2-13 protein	ZT0u_ZT2u_ZT4u
ZT0	Medtr3g070340	59225.39032280142	1448.49	0.5451587796202314	0.0747221694209429	7.29581038458763	1.4983790518534032e-11	light-harvesting complex I chlorophyll A/B-binding protein	ZT0u_ZT2u_ZT4u
ZT0	Medtr7g113420	184.55491035148424	2.62	0.5448628582119672	0.12255688889044437	4.445795443608471	6.622566671872688e-5	alpha/beta hydrolase family protein	ZT0u_ZT4u
ZT0	Medtr3g106820	22066.84648870876	806	0.5447297348670864	0.05454569186630482	9.986668355078452	4.813922220833564e-21	ATP synthase, F0 subunit B	ZT0u_ZT2u_ZT4u
ZT0	Medtr1g026740	191.49952558721867	1.43	0.5444642563760752	0.14831535509495866	3.6709904785481102	0.0010750031590833042	peptide/nitrate transporter plant	ZT0u_ZT4u
ZT0	Medtr6g008075	113.45195662548485	2.68	0.5442857194540532	0.18902114514747165	2.8794964660139435	0.010593035220609984	peroxidase family protein	ZT0u_ZT4u
ZT0	Medtr3g020680	7020.4821616492645	282.97	0.5439871945688225	0.11310248615288973	4.80968379274591	1.4540746448775993e-5	50S ribosomal protein L27	ZT0u_ZT2u_ZT4u
ZT0	Medtr1g022380	32.38360550526465	0.16	0.5429579315446256	0.35090056361559924	1.54732704316605	0.16766569099670678	disease resistance protein RGA4	ZT2u
ZT0	Medtr3g464810	91.34168446707461	0.43	0.5419604561274812	0.1675968425686275	3.2337151930864056	0.0041066756014469215	NB-ARC domain disease resistance protein	ZT0u_ZT2u_ZT4u
ZT0	Medtr4g068210	2240.055978310709	45.34	0.5417698839327718	0.0734707270501174	7.373955664862393	8.936852242919247e-12	membrane-associated 30 kDa protein	ZT0u_ZT2u_ZT4u
ZT0	Medtr2g031450	25.459611532971163	8.72	0.5415931144170366	0.3902160135198769	1.387931544714653	0.21500909896378265	hypothetical protein	NA
ZT0	Medtr8g061350	4156.233988571893	181.69	0.5415392216106862	0.11542951292444552	4.6915143960206365	2.4085150412575997e-5	30S ribosomal protein S20	ZT0u_ZT2u_ZT4u
ZT0	Medtr4g132500	1767.377651669219	9.91	0.5414971947938816	0.08908079493939317	6.078719831387827	2.738323208491383e-8	leucyl-tRNA synthetase	ZT0u_ZT2u_ZT4u
ZT0	Medtr4g116070	151.98115405790546	1.78	0.5413175619735372	0.17721232031947393	3.054627133134217	0.006700263325955166	glycoside hydrolase family 79 amino-terminal domain protein	ZT0u
ZT0	Medtr2g062660	236.6873073840252	1.04	0.5409275182111712	0.15258877071189503	3.5450021367070583	0.0016158169002120546	myosin family XI heavy chain	ZT0u_ZT2u_ZT4u
ZT0	Medtr7g033445	17.494993960109262	0.31	0.5404026047306776	0.3838398432341266	1.4078856435991562	0.20882890265474277	polygalacturonase inhibitor	ZT2u_ZT4u
ZT0	Medtr4g129320	844.1972911515992	50.04	0.5402393542519245	0.1065743194689293	5.069132572874894	4.509318271563516e-6	hypothetical protein	ZT0u_ZT2u_ZT4u
ZT0	Medtr5g025590	271.57712543109756	2.6	0.5402193226801063	0.09811205717163803	5.506146117546412	5.571643440004616e-7	nucleotide-diphospho-sugar transferase family protein	ZT0u_ZT2u_ZT4u
ZT0	Medtr7g087030	69.45108461894611	2.39	0.540208547434833	0.2106158897249431	2.564899296726027	0.02287649024093356	iron donor protein CyaY	ZT0u
ZT0	Medtr5g088340	503.8633952017545	8.49	0.5401366247670062	0.08687549753747582	6.21736439016082	1.2381745785809594e-8	ABC-type transport system protein	ZT0u_ZT2u_ZT4u
ZT0	Medtr2g094970	85.49511889187512	0.84	0.5389481604419996	0.16809714686099392	3.206170779850754	0.004443415366565302	hypothetical protein	ZT0u_ZT2u_ZT4u
ZT0	Medtr2g038410	101.80217027961781	1.28	0.5388324462029762	0.21842018290779253	2.4669535526872433	0.028829481453609865	nucleotide-sugar transporter family protein	ZT0u_ZT4u
ZT0	Medtr8g105790	74.87486523232499	1.59	0.5379688018007845	0.20501755239622158	2.6240133857470593	0.019938764672892403	vacuolar iron transporter-like protein	ZT0u_ZT2u_ZT4u
ZT0	Medtr5g018590	2923.285033897315	129.71	0.5374996485998196	0.06682097158369986	8.043876583364973	7.75514290801336e-14	hypothetical protein	ZT0u_ZT2u_ZT4u
ZT0	Medtr3g109820	154.34637438727142	1.16	0.5374260600421713	0.17397159067166681	3.0891598908033497	0.006128765526302852	LRR receptor-like kinase	ZT0u_ZT2u_ZT4u
ZT0	Medtr1g082550	90.49098840386193	1.65	0.5366493254966247	0.22848296579152375	2.348749823154358	0.0372760558040803	zinc finger, C3HC4 type (RING finger) protein, putative	ZT0u_ZT4u
ZT0	Medtr6g080650	56.624573012335176	1.59	0.5364966921391374	0.20336393522309268	2.6381112833531377	0.019271262888949946	DUF4408 domain protein	ZT0u
ZT0	Medtr1g066950	13.00294974017579	0.09	0.5363563890040504	0.5032964198518987	1.0656868752650377	0.33899624695558744	LRR receptor-like kinase	ZT4u
ZT0	Medtr1g083620	11.313439830811859	0.07	0.5362919385228307	0.48708970082500413	1.1010126833199116	0.32316917931550054	phospholipase D p2-like protein	ZT2u
ZT0	Medtr7g007200	110947.76828268057	3072.18	0.5362854330267457	0.06754593480904271	7.939566378685316	1.605105037970408e-13	ribulose bisphosphate carboxylase small chain	ZT0u_ZT2u_ZT4u
ZT0	Medtr7g013920	24.091800188409156	1.55	0.5352864665454882	0.3654461048132794	1.464748042174336	0.19149601187895102	hypothetical protein	ZT4u
ZT0	Medtr8g017270	366.93350825199775	6.42	0.5340389034310644	0.09048900809877922	5.9016991638155565	7.081045164838945e-8	metallo-hydrolase/oxidoreductase superfamily protein	ZT0u_ZT2u_ZT4u
ZT0	Medtr5g082610	15.970046045148301	0.16	0.5333444812697531	0.40114806276708737	1.3295451998216952	0.2349791118780245	origin recognition complex subunit 3	NA
ZT0	Medtr5g039180	32.707183276378956	4.14	0.5330671219463944	0.2767859838668722	1.9259180486638645	0.08685716302059117	transcription factor	ZT2u
ZT0	Medtr2g084245	121.94127907775112	2.5	0.5327233909876379	0.2578177952827336	2.066278591838207	0.06636855604804043	glucuronoxylan glucuronosyltransferase, putative	ZT4u
ZT0	Medtr8g090210	16.145942330784635	0.22	0.5315956833692157	0.4157656880431021	1.2785944070355935	0.253156054809659	substrate carrier family protein	NA
ZT0	Medtr2g070140	3316.660123436237	127.06	0.5304781301316137	0.07837700237459011	6.7682880699657275	4.599241052610622e-10	glutathione S-transferase, amino-terminal domain protein	ZT0u_ZT2u_ZT4u
ZT0	Medtr7g080060	1531.3090626391902	24.52	0.5300284155279785	0.11229457699675703	4.719982297482498	2.1223343842473767e-5	isopentenyl-diphosphate delta-isomerase	ZT0u_ZT2u_ZT4u
ZT0	Medtr7g076560	124.54784818064454	1.44	0.5291667222689768	0.18358474111833836	2.882411245321728	0.010501475793726974	EXS (ERD1/XPR1/SYG1) family protein	ZT0u_ZT2u
ZT0	Medtr8g028485	185.6490248167265	3.96	0.5286744403336106	0.14889156482547003	3.5507346635339627	0.0015859589216997638	39S ribosomal protein L46	ZT0u
ZT0	Medtr2g445210	109.79367083961185	1.79	0.5277697631066596	0.1528371658364265	3.4531506797993328	0.002144145715520886	actin-related protein ARP4	ZT0u_ZT2u
ZT0	Medtr7g093280	219.6973206968706	5.03	0.5270745309771977	0.13042226443500535	4.041292591111697	3.071654840709344e-4	nudix hydrolase-like protein	ZT0u
ZT0	Medtr4g055260	2872.347912082263	33.48	0.526961798665799	0.09026372113212042	5.838024314269924	1.0065762170783836e-7	2-carboxy-D-arabinitol 1-phosphate (CA1P) phosphatase	ZT0u_ZT2u_ZT4u
ZT0	Medtr2g079550	393.91312729379837	4.74	0.5268512645020078	0.09211774037538975	5.7193246637947475	1.8731909848008977e-7	glycoside hydrolase family 1 protein	ZT0u_ZT2u_ZT4u
ZT0	Medtr7g100410	4114.253019337035	148.56	0.5264602010877937	0.10872459527976622	4.842144500360063	1.263987915140796e-5	50S ribosomal protein L22	ZT0u_ZT2u_ZT4u
ZT0	Medtr4g115390	8.264355178037098	0.19	0.5261939675977523	0.6917858114351878	0.7606313383417094	0.4966400509152813	synaptobrevin-like protein	ZT4u
ZT0	Medtr8g036520	130.13019381390032	2.39	0.5259825452030469	0.17422810884247017	3.018930462469856	0.007359215719012226	transmembrane protein, putative	ZT0u
ZT0	Medtr3g072680	182.5889880764717	3.79	0.5252321480810097	0.1266212521553246	4.148056816218453	2.0773533128252953e-4	aspartate aminotransferase family protein	ZT0u
ZT0	Medtr2g015790	2878.5033551177016	142.64	0.5248334700324584	0.1648495388668841	3.1837120906735508	0.004730529014480997	ribosomal protein L34	ZT0u_ZT2u_ZT4u
ZT0	Medtr8g088900	268.17267516759637	5.79	0.5246880280158656	0.09973064675707839	5.261051091886414	1.8624416689623594e-6	6-phosphogluconate dehydrogenase-like protein	ZT0u_ZT2u_ZT4u
ZT0	Medtr8g099420	126.80120922345314	1.43	0.524248738348156	0.17384583031357484	3.015595699951739	0.007413137917505066	long-chain fatty acyl CoA ligase	ZT0u_ZT2u_ZT4u
ZT0	Medtr4g083990	387.4705167642746	16.89	0.5233560309987231	0.10140781978384963	5.160904081305114	2.983442658434775e-6	cytochrome protein C	ZT0u_ZT2u_ZT4u
ZT0	Medtr7g112320	316.01855353265324	5.04	0.522791916334575	0.13386607937309006	3.905335233412889	4.933148589412889e-4	DNA polymerase III, epsilon subunit-like protein	ZT0u_ZT4u
ZT0	Medtr1g031060	13.921171854857016	0.47	0.5223947614020433	0.3867392556934766	1.3507673547783965	0.22755962123894577	core-2/I-branching enzyme	ZT2u
ZT0	Medtr3g082050	159.36713685932872	2.51	0.5218900285049772	0.1654353721285808	3.154645961078688	0.005131243710984554	ZIP zinc/iron transport family protein	ZT0u_ZT2u_ZT4u
ZT0	Medtr4g052350	39.394291649202955	0.81	0.5197435979095286	0.3255613044162242	1.5964538501942045	0.15466722113740405	short-chain dehydrogenase/reductase	NA
ZT0	Medtr5g069630	561.514863629586	7.54	0.519397525769395	0.09255989191930157	5.611475067648439	3.224861515606918e-7	anion transporter 4	ZT0u_ZT2u_ZT4u
ZT0	Medtr5g021390	154.4879995014501	1.56	0.5192498139532368	0.15361399864775435	3.380224579297009	0.0026587896559964594	cytochrome P450 family ferulate hydroxylase	ZT0u_ZT2u
ZT0	Medtr8g445730	3.5868629597800625	0.13	0.5191171688332401	0.8290932591619223	0.6261263893979583	0.5764223800615164	transmembrane protein, putative	NA
ZT0	Medtr3g075230	11171.9667694869	196.47	0.518705671228196	0.0884059430012091	5.867316761963637	8.560115165083454e-8	haloacid dehalogenase-like hydrolase	ZT0u_ZT2u_ZT4u
ZT0	Medtr1g098660	1321.368385721353	58.15	0.5172824240883646	0.10331343277571896	5.0069232063106694	6.0327876415682384e-6	thioredoxin	ZT0u_ZT2u_ZT4u
ZT0	Medtr8g039690	41.83652887131429	2.38	0.5168486775263718	0.2536131614966882	2.037941069289186	0.07009932341463859	nudix hydrolase-like protein	ZT2u_ZT4u
ZT0	Medtr1g019050	154.28790996867227	3.03	0.5151528709931431	0.14749637497999718	3.4926476739716885	0.001900879502392282	NYN domain protein	ZT0u
ZT0	Medtr8g051600	17.50813904730764	0.12	0.5147185699543347	0.39692839326909984	1.2967542223803032	0.2465609390641547	Serine/Threonine kinase family protein	ZT2u
ZT0	Medtr7g490350	198.13511415162037	2.99	0.5142685718511563	0.13881228559293984	3.704777063892049	9.642147435632085e-4	strictosidine synthase family protein	ZT0u
ZT0	Medtr3g093530	179.03443931523358	3.4	0.5138149272478097	0.17310512917315898	2.9682247412428486	0.00842851288376691	cytochrome P450 family protein	ZT0u_ZT2u
ZT0	Medtr3g071960	1441.279195807828	34.89	0.5137660605968636	0.08531660862041265	6.021876266585931	3.7122795548705394e-8	biotin/lipoyl attachment domain protein	ZT0u_ZT2u_ZT4u
ZT0	Medtr3g097250	4735.118657919247	42.1	0.5137649067525334	0.06955969064607066	7.385957326444138	8.229560869803624e-12	GTP-binding elongation factor Tu family protein	ZT0u_ZT2u_ZT4u
ZT0	Medtr4g134730	7.550047231179202	0.07	0.5126870049132276	0.5742735573084446	0.8927574644323408	0.4242243207939216	chloride channel ClC1 protein	NA
ZT0	Medtr5g016080	59.54895650664214	1	0.5120840362659849	0.20596554688215415	2.4862606587255116	0.02754383140351415	MFS transporter	ZT0u
ZT0	Medtr5g012525	45.41838510349543	5.5	0.5119345422283078	0.2389599018220139	2.142344963840902	0.05730017124963755	scavenger mRNA decapping enzyme carboxy-term-binding protein	NA
ZT0	Medtr4g094725	38.93978058288345	2.26	0.5112375320228921	0.26751372970961235	1.911070256385881	0.08939228836861958	RING-H2 zinc finger protein	ZT4u
ZT0	Medtr8g012380	835.9014539598361	38.34	0.5108205452125035	0.08876038703738948	5.755050898970564	1.5697840339950298e-7	FKBP-type peptidyl-prolyl cis-trans isomerase	ZT0u_ZT2u_ZT4u
ZT0	Medtr7g023290	5487.034297239123	147.13	0.5102766708323242	0.1038256176107463	4.914747271192817	9.225117257143528e-6	oxygen-evolving complex/thylakoid lumenal 25.6 kDa protein	ZT0u_ZT2u_ZT4u
ZT0	Medtr1g054305	3790.445397677963	46.74	0.509554572534643	0.10212377404026436	4.9895783555133875	6.524648438177902e-6	homogentisate phytyltransferase	ZT0u_ZT2u_ZT4u
ZT0	Medtr2g103430	65.74157473764605	1.92	0.5095400795942542	0.19243453074472225	2.647861990373206	0.018819970566654663	peptide deformylase 1A	ZT0u_ZT2u
ZT0	Medtr7g110570	72.6115837868242	1.04	0.508551025578535	0.19261951542278283	2.6401843264028075	0.019169506261792573	peptide chain release factor 1	ZT0u_ZT4u
ZT0	Medtr8g027820	48.20278073760595	7.19	0.5073286393132314	0.2747403624843489	1.8465748342387525	0.10075483554412848	transmembrane protein, putative	ZT2u_ZT4u
ZT0	Medtr1g117010	1379.421834981405	31.2	0.5068228758075217	0.110165314833905	4.600566671748298	3.5191897753964493e-5	peptidyl-prolyl cis-trans isomerase	ZT0u_ZT2u_ZT4u
ZT0	Medtr3g466250	342.7597704322084	3.78	0.5067017784843812	0.12829776021625544	3.949420298766694	4.2316593623387057e-4	tyrosyl-tRNA synthetase	ZT0u_ZT2u_ZT4u
ZT0	Medtr8g014670	189.5825959003784	1.87	0.5061285714066188	0.13667272650734227	3.7032155890987424	9.689172486998552e-4	DNA repair-like proteinRadA	ZT0u_ZT2u
ZT0	Medtr4g033310	142.6538482991009	1.54	0.5057827413236455	0.14368199102269907	3.520154041042912	0.0017442600758822522	proton-dependent oligopeptide transport family protein	ZT0u
ZT0	Medtr3g117750	809.0023545838146	36.23	0.5051213992655916	0.12633721105319687	3.998199699476506	3.5966347554442423e-4	peptidyl-prolyl cis-trans isomerase	ZT0u_ZT2u_ZT4u
ZT0	Medtr4g049420	97.86414288927014	2.46	0.5049423651183944	0.15707260882660934	3.2147066817728516	0.004334742178101062	transmembrane protein, putative	ZT0u_ZT4u
ZT0	Medtr7g112030	358.4336809771225	1.9	0.504847026905113	0.10558462955060317	4.781444316790037	1.639354040956631e-5	DUF4378 domain protein	ZT0u_ZT2u_ZT4u
ZT0	Medtr4g016930	1020.4287698860294	18.68	0.504646221586389	0.125312847164457	4.027090861036026	3.240536428593972e-4	monothiol glutaredoxin-S16 protein	ZT0u_ZT2u
ZT0	Medtr5g024680	227.69481316582898	10.21	0.5042050958766684	0.17415107164756904	2.895216728249783	0.0101727839926388	transmembrane protein, putative	ZT0u
ZT0	Medtr3g101670	5387.575169198594	125.2	0.5037997662200836	0.1025873530527275	4.910934449796578	9.378693556498908e-6	light-harvesting complex I chlorophyll A/B-binding protein	ZT0u_ZT2u_ZT4u
ZT0	Medtr0268s0080	29.85145825172212	0.44	0.5021739990993905	0.423022051825522	1.187110688278055	0.2878126849974329	ribonucleoside-diphosphate reductase small chain	ZT2u_ZT4u
ZT0	Medtr6g011270	243.18401718669978	2.99	0.5014227381585497	0.13193508220529993	3.8005262116584118	7.033164694279978e-4	HI0933 family flavoprotein	ZT0u_ZT2u
ZT0	Medtr4g115300	23.962600440360983	0.65	0.5004583525706056	0.3492689040879722	1.432874059823409	0.2011254289908138	cinnamyl alcohol dehydrogenase-like protein	ZT2u
ZT0	Medtr1g016480	66.0656134410995	2.37	0.5001922916419761	0.22183266887011613	2.2548179859605826	0.04555895108210576	abscisic acid receptor	ZT0u
ZT0	Medtr2g438700	8.998757025250903	0.07	0.49998982584194723	0.6019018472993146	0.8306833216833633	0.4572991299871343	ankyrin repeat plant-like protein	ZT4u
ZT0	Medtr4g094692	84.74315290959206	0.77	0.4995744286347281	0.2279650729234336	2.191451621198655	0.05196028911761183	pentatricopeptide (PPR) repeat protein	ZT2u
ZT0	Medtr5g084030	2810.600866145664	41.66	0.4994790289026591	0.08088721538606075	6.175005858697592	1.576445761811472e-8	indole-3-glycerol phosphate synthase	ZT0u_ZT2u_ZT4u
ZT0	Medtr6g023885	191.86240783351363	5.75	0.4987182488500007	0.14150868630672467	3.5242942455773543	0.0017221752291610422	ribosomal protein S24e family protein, putative	ZT0u
ZT0	Medtr4g070810	153.58597849462495	1.57	0.4986906725249676	0.15267529178369826	3.2663482525481884	0.0037372763418205383	Sec14p-like phosphatidylinositol transfer family protein	ZT0u_ZT2u_ZT4u
ZT0	Medtr7g079180	132.31585409813368	4.95	0.49853862521299375	0.21910979572107386	2.275291360536121	0.04363591736921568	late embryogenesis abundant protein	ZT0u_ZT2u
ZT0	Medtr1g105865	94.75981173078202	7.7	0.49752967529995173	0.19571131189958274	2.5421610558475463	0.024131364615950404	DNA polymerase delta subunit 4	ZT0u_ZT4u
ZT0	Medtr1g072170	5010.846291464822	125.23	0.49691007632954226	0.09665245956147796	5.141204668604129	3.263276194736857e-6	ribosome recycling factor	ZT0u_ZT2u_ZT4u
ZT0	Medtr1g060720	50.32305073572898	1.18	0.49676335125399784	0.24032675466543071	2.0670330773016246	0.06630324173962006	rRNA methylase, putative	ZT2u_ZT4u
ZT0	Medtr7g101940	695.327867466973	7.78	0.49632265743069426	0.0823094807587918	6.029957337298353	3.5585358918968444e-8	histidyl-tRNA synthetase	ZT0u_ZT2u_ZT4u
ZT0	Medtr3g075470	156.47327520394853	2.98	0.49624109013820894	0.15329048983501012	3.237259471688844	0.004061823219232009	L-isoaspartate O-methyltransferase	ZT0u_ZT2u_ZT4u
ZT0	Medtr2g066123	4.754416518986518	0.08	0.49616021579122715	1.3969026706968348	0.3551859597660596	0.7533169105065154	hypothetical protein	ZT4u
ZT0	Medtr7g083585	219.79184438801278	19.96	0.495487194189469	0.12865210872127597	3.851372504611946	5.932708013643268e-4	hypothetical protein	ZT0u_ZT2u
ZT0	Medtr5g026810	59.63074209377942	0.56	0.4950422858646318	0.22257617652221812	2.2241476765381285	0.04845741163724298	calmodulin-binding protein	ZT0u
ZT0	Medtr8g070830	18754.05319172974	220	0.4949012160922205	0.0943448922836248	5.24565987742528	2.0026526901137222e-6	membrane protein, putative	ZT0u_ZT2u_ZT4u
ZT0	Medtr2g010840	18.52018641845682	0.58	0.4944936532355959	0.435506290929076	1.135445488469709	0.30876835053658175	transmembrane protein, putative	ZT4u
ZT0	Medtr1g091037	687.1167648514081	5.68	0.4942941900229299	0.09194395460311856	5.376037958738881	1.073315464134782e-6	long form dihydrolipoamide acetyltransferase	ZT0u_ZT2u_ZT4u
ZT0	Medtr6g092100	39.10123439829242	0.86	0.4941588833167042	0.29240810080281837	1.6899630412426019	0.13252922879863824	E3 ubiquitin-protein ligase RGLG2-like protein	NA
ZT0	Medtr5g025010	196.9557954410772	1.19	0.4938381271499299	0.19460819868794849	2.5376018609667748	0.024375942385268766	subtilisin-like serine protease	ZT0u
ZT0	Medtr3g061440	35.75279057433576	3.89	0.493831340026717	0.25570679594118084	1.9312405765715783	0.08604589463310364	histone H4 domain protein	ZT4u
ZT0	Medtr7g080530	20467.705160872527	329.12	0.4930327008716825	0.07000673073959417	7.0426471235405765	8.172824426099077e-11	phosphoglycolate phosphatase-like protein	ZT0u_ZT2u_ZT4u
ZT0	Medtr2g039510	125.30763209305607	2.85	0.4926727446300476	0.18177594969930597	2.7103296417651928	0.016188488015623625	esterase/lipase/thioesterase family protein	ZT0u_ZT2u_ZT4u
ZT0	Medtr1g103540	121.35763175502491	9.05	0.4912989340930483	0.14405625799847924	3.410465750805736	0.002432080605395647	biopterin transport-related protein BT1	ZT0u
ZT0	Medtr6g028130	117.04329340725597	2.16	0.4904635342673404	0.1508818523995975	3.2506462935541793	0.003906152468155934	hypothetical protein	ZT0u
ZT0	Medtr2g048210	1285.2307098927074	4.78	0.4900599499167844	0.07124575218612508	6.878444466928125	2.350235836248682e-10	outer arm dynein light chain 1	ZT0u_ZT2u_ZT4u
ZT0	Medtr7g079020	35.73178831381571	0.76	0.48977440849961257	0.3184243699678882	1.5381184817889546	0.17017133963820108	YegS/Rv2252/BmrU family lipid kinase	NA
ZT0	Medtr5g035070	177.99231904121828	1.82	0.4897611874762989	0.14468023533244162	3.385128496307331	0.00262130577144302	Pmr5/Cas1p GDSL/SGNH-like acyl-esterase family protein	ZT0u
ZT0	Medtr4g129490	1198.2084412069623	27.31	0.48863451058453533	0.11814482522599284	4.135894311493143	2.1739940777212708e-4	acyl-CoA N-acyltransferase (NAT) superfamily protein	ZT0u_ZT2u_ZT4u
ZT0	Medtr8g092190	152.77066364781845	2.79	0.4880629778583959	0.17420697788175366	2.8016270289108514	0.01290569591157075	nucleotide/sugar transporter family protein	ZT0u
ZT0	Medtr4g094700	946.1473974184486	25.17	0.4869265005288869	0.11358983847036598	4.286708275018098	1.2336388587469403e-4	6,7-dimethyl-8-ribityllumazine synthase	ZT0u_ZT2u_ZT4u
ZT0	Medtr5g043750	3.5157466230232646	0.05	0.48633659574920035	0.8786322577048219	0.5535155253912679	0.621862548899113	F-box/kelch-repeat plant protein	NA
ZT0	Medtr8g101330	1675.7724773441614	14.24	0.4860410813002975	0.10393362876390003	4.676456379719107	2.5640541569508726e-5	acetyl-CoA carboxylase biotin carboxylase subunit	ZT0u_ZT2u
ZT0	Medtr2g049770	282.9748188688116	4.73	0.4853082027585856	0.1674860786704724	2.897603231331398	0.010127989945969472	chaperone DnaJ-domain protein, putative	ZT0u_ZT4u
ZT0	Medtr2g005510	351.6615964082156	11.96	0.48509476128626494	0.09590158096213977	5.058256145722683	4.761206049352052e-6	RAB GTPase-like protein A1D	ZT0u_ZT2u_ZT4u
ZT0	Medtr7g086770	123.24530347239762	16.22	0.4850378151779971	0.14764591729515206	3.2851420754722302	0.0035319679122622996	transmembrane protein, putative	ZT0u_ZT4u
ZT0	Medtr1g111390	950.8173028080631	29.7	0.4835028006785501	0.061194274517813056	7.901111737795129	2.0928176832052358e-13	transmembrane protein PFT27	ZT0u_ZT2u_ZT4u
ZT0	Medtr2g021150	38.70480655759131	1.1	0.4821226252542585	0.2516704482082058	1.915690255597275	0.08854915907985761	F-box protein interaction domain protein	ZT4u
ZT0	Medtr8g069220	6.857110255300196	0.86	0.48146409978833826	0.6801101645187152	0.7079207529989642	0.5270099339556904	hypothetical protein	ZT4u
ZT0	Medtr7g102880	542.1425394329943	6.69	0.48116027883111334	0.133054694925343	3.616259306754207	0.0012797150215055585	MFS transporter	ZT0u_ZT2u_ZT4u
ZT0	Medtr2g067660	532.3997465051355	5.88	0.48083206998302924	0.0907714238794397	5.297174478849843	1.5866920741074104e-6	succinate-semialdehyde dehydrogenase	ZT0u_ZT2u_ZT4u
ZT0	Medtr5g089330	839.2343787396653	6.5	0.48040316951637185	0.08735735987467223	5.4992867253038	5.749355329525878e-7	parvulin-type peptidyl prolyl cis/trans isomerase	ZT0u_ZT2u_ZT4u
ZT0	Medtr7g104080	5346.474439673775	26.82	0.4803206874955019	0.05246898771916816	9.15437305683009	8.554713490524768e-18	starch branching enzyme I	ZT0u_ZT2u_ZT4u
ZT0	Medtr8g099345	871.1099465236412	29.5	0.4794625870846735	0.10638447476916171	4.506884939038662	5.1638932196071036e-5	transmembrane protein, putative	ZT0u_ZT2u
ZT0	Medtr7g100980	40.71250393760617	1.11	0.47884792333079995	0.25406118971320946	1.884773994293797	0.09392268685043413	syntaxin of plants protein	NA
ZT0	Medtr8g092870	99.94985097938843	1.82	0.4782833596568789	0.16634548064767218	2.8752410813607034	0.010710573711893231	plant U-box protein	ZT0u_ZT2u_ZT4u
ZT0	Medtr5g031170	26.797747176374617	0.26	0.4782717858234592	0.36378918838423646	1.3146948867493706	0.24023523358235896	rhamnogalacturonate lyase B-like protein	ZT2u
ZT0	Medtr3g094190	191.6568236373437	2.32	0.4775659004137489	0.14585441331638044	3.2742643129888416	0.003650138141056857	N(2),N(2)-dimethylguanosine tRNA methyltransferase	ZT0u_ZT2u_ZT4u
ZT0	Medtr1g053160	5633.665160822381	54.59	0.47756441195216376	0.08309697950686719	5.7470730559189285	1.6330354874618927e-7	NADPH-dependent thioredoxin reductase	ZT0u_ZT2u_ZT4u
ZT0	Medtr6g071595	339.96625632169577	5.92	0.4772055966883036	0.09988965902041459	4.7773273166422205	1.6676888988108138e-5	annexin D8	ZT0u
ZT0	Medtr7g104350	1386.0434739939267	22.1	0.47635185277200615	0.10191324140267924	4.674091866922831	2.5889235774193794e-5	cyclin delta-3, putative	ZT0u_ZT2u_ZT4u
ZT0	Medtr7g065880	88.08657832002746	1.07	0.47602700062669323	0.2081364283554493	2.2870912333219646	0.04253254384335439	DUF3527 domain protein	ZT0u_ZT4u
ZT0	Medtr1g061850	2949.694709752589	71.14	0.4758280935849311	0.06207408041434234	7.6654875981858295	1.2061306178834164e-12	FKBP-type peptidyl-prolyl cis-trans isomerase	ZT0u_ZT2u_ZT4u
ZT0	Medtr8g052080	36.05799070734367	0.42	0.4757130613684301	0.3064941167254495	1.5521115591088592	0.16635228856800766	cysteine-rich RLK (receptor-like kinase) protein	NA
ZT0	Medtr3g086630	46.73730841464785	1.03	0.4746638979008729	0.3813200789573038	1.24479125043405	0.2655582877118793	C3HC4-type RING zinc finger protein	NA
ZT0	Medtr5g033100	359.8974904862315	3.03	0.47420688909135145	0.13546087366847637	3.5006926815776622	0.0018533071790153824	MATE efflux family protein	ZT0u_ZT4u
ZT0	Medtr3g083530	51.14506843993897	1.28	0.47333455655079193	0.2296179688051818	2.0614003294854952	0.06694041249087491	elongation factor P, putative	ZT4u
ZT0	Medtr7g095410	179.12040154413936	0.51	0.4725397279517029	0.1746691731133509	2.705341300522732	0.01639997631384031	kinase interacting (KIP1-like) family protein	ZT0u_ZT4u
ZT0	Medtr4g109300	126.69072108514472	1.09	0.4721000765962215	0.22406026009035707	2.1070228000531515	0.06134448894298621	glycoside hydrolase family 79 amino-terminal domain protein	NA
ZT0	Medtr8g068870	7.029270706601513	0.1	0.47118589140953	0.6864455653644077	0.6864140657087578	0.5397921372704222	caffeic acid O-methyltransferase	ZT2u
ZT0	Medtr7g096100	177.40866255797695	3.79	0.47116436662079725	0.1304984210331305	3.610498601367595	0.0013053033764098803	phosphoribulokinase/uridine kinase family protein	ZT0u_ZT2u
ZT0	Medtr8g009260	77.45329046139753	2.09	0.47110499614741014	0.20702000712317714	2.2756495987709155	0.043609555284501125	ferredoxin-like protein	ZT0u_ZT4u
ZT0	Medtr1g093900	20.668495210958696	0.35	0.47095242699971696	0.45955845033294945	1.0247933133609284	0.3580404435806342	piriformospora indica-insensitive-like protein	NA
ZT0	Medtr5g061880	2.1871716004676864	0.01	0.470314380063174	1.6355882664734267	0.2875505955280801	0.8005226586266156	high affinity sulfate transporter	ZT4u
ZT0	Medtr1g073130	2574.9769712142474	28.17	0.47011841493137135	0.06236244240021502	7.538486256108379	2.8250635739586496e-12	carboxy-terminal processing peptidase-like protein	ZT0u_ZT2u_ZT4u
ZT0	Medtr1g072260	27401.468933137487	367.44	0.46854657604989436	0.06649039845971332	7.046830623729647	7.955412643024571e-11	stem-loop-binding protein of 41 kDa protein A	ZT0u_ZT2u_ZT4u
ZT0	Medtr6g055960	20.93391694062294	0.14	0.4684799216356961	0.4206952032409939	1.1135851277280402	0.3178984969342102	cysteine-rich receptor-kinase-like protein	NA
ZT0	Medtr3g105580	97.63107887970945	2.55	0.46819971162536633	0.18712253445845137	2.5021022346687234	0.026526385926405143	hypothetical protein	ZT0u
ZT0	Medtr6g011810	1491.595678673691	16.04	0.46817626111042737	0.08253193290476736	5.672668076860026	2.3625238647553313e-7	trypsin-like serine protease	ZT0u_ZT2u
ZT0	Medtr1g079763	1493.9629726123187	35.15	0.4679292881445626	0.07428266260051163	6.2993068875447085	7.768253399812664e-9	plant/MNJ8-150 protein	ZT0u_ZT2u_ZT4u
ZT0	Medtr3g063940	21.003965446965424	0.36	0.4675157914053934	0.3477844398513842	1.344268856896453	0.22972702612341092	transmembrane protein, putative	ZT4u
ZT0	Medtr3g058430	3389.2133621500957	122.14	0.4672711612659406	0.12315996016740666	3.7940184507269787	7.185060665412146e-4	30S ribosomal protein S10	ZT0u_ZT2u_ZT4u
ZT0	Medtr8g028085	70.10406792144317	8.94	0.4665529660605443	0.20340619783824912	2.293700836154228	0.04197018890418945	transmembrane protein, putative	ZT0u
ZT0	Medtr7g089820	18.234778606098907	4.21	0.4665209136679626	0.3554542259483201	1.3124641082078192	0.24112650818167877	hypothetical protein	ZT4u
ZT0	Medtr1g116280	369.97110062695697	7.47	0.4662570466750515	0.09513949873560146	4.900772579965012	9.755260468273974e-6	phosphatidylglycerolphosphate synthase	ZT0u_ZT2u
ZT0	Medtr5g038210	157.51680793898083	1.52	0.466082538411805	0.13386413939283376	3.481758001252695	0.001963307885869398	carbohydrate-binding module family 48 protein	ZT0u_ZT4u
ZT0	Medtr0009s0370	35.92648106556707	0.54	0.46553639728850815	0.24216054801667905	1.9224287403596554	0.08739356041023444	sugar porter (SP) family MFS transporter	NA
ZT0	Medtr2g089510	51773.984673926614	1335.55	0.46413791930390536	0.046201164145859966	10.046022170320057	2.806155576043651e-21	cytochrome b6-F complex iron-sulfur subunit	ZT0u_ZT2u_ZT4u
ZT0	Medtr1g104780	2.5102062044391165	0.02	0.463887986329768	1.2244501352070243	0.3788541264290326	0.7372012153286156	sugar porter (SP) family MFS transporter	ZT4d
ZT0	Medtr8g099275	957.4889002114598	5.77	0.46297336696790753	0.11880492196573778	3.896920761426237	5.081175555349308e-4	COP1-interactive protein, putative	ZT0u_ZT2u_ZT4u
ZT0	Medtr5g008750	5470.20210344979	112.78	0.4618875281602834	0.06306275991862959	7.324251725681857	1.2437479884660957e-11	Rieske (2Fe-2S) domain protein	ZT0u_ZT2u_ZT4u
ZT0	Medtr6g093010	599.6850094404995	93.39	0.4613992141678212	0.09086689517074491	5.077748208528766	4.3374193360756324e-6	complex I subunit	ZT0u_ZT2u_ZT4u
ZT0	Medtr3g108700	532.117762740726	2.35	0.4613971254452605	0.1262594070290126	3.6543584062551324	0.0011338864269957232	cryptochrome, DASH family protein	ZT0u_ZT4u
ZT0	Medtr6g082470	12.82287727636134	0.08	0.46001903998977073	0.47728835521999113	0.963817857608823	0.38734428619525346	ATP-binding microtubule motor family protein	ZT4u
ZT0	Medtr1g057850	247.35843405467006	2.51	0.4600078185337406	0.12239911693398665	3.758260925867921	8.071537304568353e-4	3-deoxy-manno-octulosonate cytidylyltransferase	ZT0u_ZT4u
ZT0	Medtr4g134540	738.6020336459352	15.78	0.4596911892620827	0.11095837369208535	4.142915707630567	2.1198294155857218e-4	2-C-methyl-D-erythritol 4-phosphate cytidylyltransferase	ZT0u_ZT2u
ZT0	Medtr4g098590	4.08253930724331	0.01	0.4594557700254303	1.4205012358901012	0.3234462303987581	0.7754891033358304	F-box/RNI/FBD-like domain protein	ZT4d
ZT0	Medtr3g118320	1907.8424156474164	34.47	0.4593658496618597	0.06029928337459124	7.618097993108591	1.6478553814853955e-12	alpha/beta-hydrolase superfamily protein	ZT0u_ZT2u_ZT4u
ZT0	Medtr3g088465	191.15212129285993	1.8	0.4580263487496008	0.14792317702351865	3.096379877487205	0.006008827623822689	transmembrane amino acid transporter family protein	ZT0u_ZT4u
ZT0	Medtr7g099290	179.8510258378738	0.79	0.4573958151265335	0.1626199868849369	2.8126666585588134	0.012556890101235436	myosin family XI heavy chain	ZT0u
ZT0	Medtr4g108350	434.39714540101505	16.35	0.4573907311786114	0.10227761404000439	4.472051244759285	5.951842612396244e-5	TB2/DP1, HVA22 family protein	ZT0u
ZT0	Medtr8g091320	14926.023063562498	63.26	0.45722421414414927	0.3675871485659008	1.2438525555856814	0.26592103543912365	myo-inositol 1-phosphate synthase	NA
ZT0	Medtr3g015500	48.79830794428038	0.25	0.4572002573852804	0.2549967123298081	1.7929653022112142	0.11075362085567156	NBS-LRR type disease resistance protein	NA
ZT0	Medtr2g105480	4511.657900931074	67.93	0.4571759168495659	0.06944705285269877	6.583085934823794	1.4292381085798208e-9	ribulose bisphosphate carboxylase/oxygenase activase	ZT0u_ZT2u_ZT4u
ZT0	Medtr5g042980	122.16865412938427	2.73	0.45638554401097664	0.14187076365754045	3.2169104630509944	0.0043076768546368655	amino acid kinase family protein	ZT0u_ZT2u_ZT4u
ZT0	Medtr2g005130	40.52805201153262	0.52	0.4560624251854122	0.2772095208170389	1.6451903377677204	0.14297733194919476	peptide/nitrate transporter	ZT2u
ZT0	Medtr5g068740	2984.704599990383	27.13	0.45408139200858316	0.05357113538280011	8.476232373345841	2.6848595748001473e-15	glycoside hydrolase family 1 protein	ZT0u_ZT2u_ZT4u
ZT0	Medtr4g134660	54.46727579865727	1.73	0.45328173602629235	0.25230552357338626	1.7965589084475577	0.110050370708656	enoyl-(acyl carrier) reductase	ZT4u
ZT0	Medtr1g081290	5314.180044115353	42.05	0.45249532947030263	0.05697363805860745	7.942187736104042	1.5804138686177578e-13	zeta-carotene desaturase	ZT0u_ZT2u_ZT4u
ZT0	Medtr7g013200	1705.8674873608866	35.78	0.45219815229263305	0.13808955796329916	3.274673038006366	0.003645753667413657	UDP-glucosyltransferase family protein	ZT0u_ZT2u_ZT4u
ZT0	Medtr1g014240	121.4691551118852	1.87	0.4518226002452953	0.15233924223594184	2.9658976479974606	0.008472807856414149	lectin receptor kinase	ZT0u_ZT4u
ZT0	Medtr4g011960	936.6887419486482	19.1	0.45181339449157015	0.1221924203089314	3.69755663525838	9.882125781526785e-4	Tic20 family import component	ZT0u_ZT2u_ZT4u
ZT0	Medtr2g018630	2320.4261140425156	28.23	0.4515114903198095	0.07625525330169902	5.92105423259737	6.416825207232997e-8	1-O-acylglucose:anthocyanin acyltransferase	ZT0u_ZT2u_ZT4u
ZT0	Medtr7g083635	4.364560055892983	0.32	0.4514556701139457	1.0891981271676103	0.414484434790507	0.7135321995071071	hypothetical protein	ZT2d
ZT0	Medtr1g031110	92.55457174615402	2.56	0.4511001508847286	0.17254454344431763	2.614398241056545	0.020377472945099166	PPR containing plant-like protein	ZT0u_ZT2u
ZT0	Medtr3g075190	126.01228716409366	1.28	0.4508472310279931	0.1641943583924973	2.7458143838917315	0.014854985067257442	zinc finger CCCH domain protein	ZT0u
ZT0	Medtr1g063060	1579.4547505144892	19.66	0.4497670100414732	0.09611330076109009	4.67955014009418	2.530403777261552e-5	S-adenosylmethionine synthase-like protein	ZT0u_ZT2u_ZT4u
ZT0	Medtr8g021310	235.0891665503577	2.23	0.44903779956581164	0.15122982554810116	2.969241007442594	0.008406296537928203	lung seven transmembrane receptor family protein	ZT0u
ZT0	Medtr4g049390	24.57445599733571	0.24	0.4488827023822216	0.3232765929643494	1.388540686679793	0.21483697306203664	multi-copper oxidase-like protein	ZT2u_ZT4u
ZT0	Medtr7g073510	517.4902980035168	7.24	0.4487506244356994	0.09321495932245327	4.81414815494755	1.4277980111041862e-5	hypothetical protein	ZT0u_ZT2u
ZT0	Medtr7g090150	3922.714802134605	32.46	0.4486139191800229	0.06844650705379311	6.554226628795691	1.7159476019402207e-9	chromoplast lycopene beta-cyclase	ZT0u_ZT2u_ZT4u
ZT0	Medtr5g022600	817.4301491517655	25.87	0.4481159161597796	0.08777651485448598	5.105191484335605	3.852263041871188e-6	Rho-like GTP-binding protein	ZT0u
ZT0	Medtr4g080790	193.29765689766924	3.54	0.447920351448448	0.129758824772718	3.4519451931921625	0.002150202656236766	electron transfer flavoprotein subunit alpha	ZT0u
ZT0	Medtr0006s0230	26.63358873263663	0.09	0.44783451217238474	0.4453112466413038	1.005666296438979	0.3665586211472119	NBS-LRR type disease resistance protein	ZT4u
ZT0	Medtr4g100920	976.5331681171945	8.86	0.4478151396336193	0.11558002057404497	3.8745030275083905	5.495092397683977e-4	asparagine-tRNA ligase	ZT0u_ZT2u_ZT4u
ZT0	Medtr1g107165	3609.0766721752234	33.86	0.4477885459506059	0.14508033728506178	3.086486799867073	0.00617476764645251	hypothetical protein	ZT0u_ZT4u
ZT0	Medtr8g062110	568.8440779106179	10.28	0.4469446251009841	0.11209275754084762	3.9872747794442778	3.7302285156504594e-4	cinnamyl alcohol dehydrogenase	ZT0u_ZT4u
ZT0	Medtr8g063080	162.6524205844215	1.58	0.44682014173318446	0.14058112231042216	3.178379389706002	0.004806535508949608	inactive purple acid phosphatase-like protein	ZT0u_ZT2u_ZT4u
ZT0	Medtr7g091830	1.6521645180009812	0.06	0.4465610852765785	1.6202215698907227	0.2756172943103684	0.8089808025850148	transmembrane protein, putative	ZT4u
ZT0	Medtr1g095490	229.0898172809569	4.72	0.4465415142246428	0.12039747422015222	3.7088943693961673	9.526802142278141e-4	transmembrane protein, putative	ZT0u_ZT2u_ZT4u
ZT0	Medtr5g039690	45.94161521764709	1.38	0.4453787206760521	0.27479434137136277	1.6207710772113684	0.14872837586419235	Ran guanine nucleotide release factor-like protein	ZT4u
ZT0	Medtr7g106150	16.42777461690041	1.76	0.4450569300933858	0.43063474388547046	1.0334905309260207	0.35388712220535196	sucrose synthase	ZT4u
ZT0	Medtr2g030380	118.64463841762247	0.52	0.44468969801658514	0.2082946322487041	2.1349071419450936	0.05819008406272695	LRR receptor-like kinase family protein	ZT4u
ZT0	Medtr8g046260	59.8369224008258	1.76	0.4443121389864705	0.22438402071669963	1.980141623130309	0.07843655496492989	plant acid phosphatase	ZT4u
ZT0	Medtr7g016670	631.4728521490572	11.56	0.44423448965972345	0.09990212976534503	4.446696889277165	6.598392635439789e-5	formyltetrahydrofolate deformylase	ZT0u_ZT2u_ZT4u
ZT0	Medtr4g094050	213.53495676387206	1.41	0.4435307699137364	0.19024071970438927	2.3314186920809004	0.038673183280623614	white-brown-complex ABC transporter family protein	ZT0u_ZT2u_ZT4u
ZT0	Medtr8g090265	117.1079070799843	1.04	0.4430479749782561	0.23895756218324637	1.85408643664728	0.09933592261995375	transmembrane protein, putative	ZT4u
ZT0	Medtr7g077830	2781.8728819123835	13.94	0.44301954654793635	0.08285880963329637	5.3466800755234525	1.2416297909619723e-6	phosphate transporter	ZT0u_ZT2u_ZT4u
ZT0	Medtr3g073140	5840.275390125042	248.45	0.4426683402256407	0.10351522526270354	4.276359724883232	1.2836929967286183e-4	30S ribosomal protein S13	ZT0u_ZT2u_ZT4u
ZT0	Medtr3g118360	5811.683259719772	30.09	0.44253237739647105	0.050392207467449976	8.78176209451268	2.0416770540444365e-16	alanine-tRNA ligase	ZT0u_ZT2u_ZT4u
ZT0	Medtr4g098950	508.0381359407741	16.35	0.44195920271444183	0.10020294241598897	4.410640965807809	7.567062172532981e-5	RAB GTPase-like protein B1C	ZT0u_ZT2u_ZT4u
ZT0	Medtr1g066640	9.03108807620436	0.1	0.4419100640925753	0.6187545866575159	0.7141927892280416	0.523388133090158	cationic peroxidase	ZT4u
ZT0	Medtr2g017980	240.513076683528	1.13	0.44172744449725065	0.11838215883724215	3.731368382161033	8.842107811556352e-4	DNA polymerase III subunit gamma/tau	ZT0u_ZT2u
ZT0	Medtr3g110160	752.7924014990255	8.12	0.4414540374996463	0.08263822073169598	5.34200801506761	1.271565723605873e-6	tocopherol cyclase	ZT0u_ZT2u
ZT0	Medtr7g113880	211.68407253036608	2	0.44090867076594603	0.12133796656761703	3.6337239137780046	0.001209700041753246	homoglutathione synthetase	ZT0u
ZT0	Medtr8g062980	69.34006188459668	16.77	0.4403380074511084	0.2198236309497818	2.003142271595462	0.07497012421070609	hypothetical protein	ZT2u
ZT0	Medtr3g106560	750.3525633807219	6.41	0.440027369068512	0.09355690565472295	4.703312556022939	2.285749693117522e-5	cysteinyl-tRNA synthetase	ZT0u_ZT2u_ZT4u
ZT0	Medtr8g464860	495.4503328823176	3.27	0.43944299378149676	0.10416155531063598	4.218859755607212	1.5882900798316692e-4	Serine/Threonine-kinase abkC-like protein, putative	ZT0u_ZT2u_ZT4u
ZT0	Medtr5g024200	128.87978609846883	4.69	0.4393341480033321	0.15067296141631253	2.9158127899898556	0.009639062037411831	cancer-related nucleoside-triphosphatase-like protein	ZT0u
ZT0	Medtr5g083520	192.9514420905802	4.43	0.4388732968994836	0.1890773115465557	2.3211314636839533	0.03954846083757731	biotin/lipoyl attachment domain protein	ZT0u_ZT2u_ZT4u
ZT0	Medtr6g027480	52.29085989344068	6.39	0.43863203115389665	0.21398200198815903	2.049854787217894	0.06849915584388605	transmembrane protein, putative	ZT2u
ZT0	Medtr8g447080	1362.648362634951	22.51	0.4383285509026402	0.08155301006927582	5.374768515966471	1.0787449450858176e-6	ICE-like protease (caspase) p20 domain protein	ZT0u_ZT2u_ZT4u
ZT0	Medtr4g084940	505.917735600687	5.94	0.438291709563189	0.0972107135146384	4.508677014259227	5.126120692361491e-5	PPR containing plant-like protein	ZT0u_ZT2u
ZT0	Medtr3g034300	86.5342794981632	6.31	0.43815255099745426	0.19202468016818458	2.2817512343397675	0.04299479077085052	biogenesis of lysosome-related organelles complex-1 protein	ZT0u
ZT0	Medtr2g010015	164.38201613552258	12.93	0.43798227293536535	0.16426474401216531	2.6663193953714663	0.01803329499867521	hypothetical protein	ZT0u
ZT0	Medtr8g106700	201.99257877413612	2.19	0.43771993928187497	0.13876731010160173	3.154344772997243	0.005134214415692153	GTP-binding elongation factor Tu family protein	ZT0u
ZT0	Medtr5g029370	199.81270286378793	1.24	0.436736050764723	0.20344141906304256	2.146741075520059	0.056846003055462536	transcription factor jumonji family protein	ZT4u
ZT0	Medtr8g006785	141.369511152471	1.72	0.4366314103184527	0.13797246357143933	3.164627194558818	0.004992415382725123	protein prenyltransferase alpha subunit repeat protein	ZT0u_ZT2u_ZT4u
ZT0	Medtr1g059670	2383.4383590226585	38.72	0.4366068188068415	0.060433684017240585	7.224560704958609	2.4161648606829654e-11	chaperone dnaJ-like protein	ZT0u_ZT2u_ZT4u
ZT0	Medtr2g061030	71.18129650753146	1.5	0.43649431933955957	0.32904535847501215	1.326547565850886	0.235967282845505	homeobox associated leucine zipper protein	ZT2u_ZT4u
ZT0	Medtr1g105090	14723.953271744516	294.53	0.4354904213272521	0.15158531276616238	2.872906440474518	0.010779887454230027	1-cys peroxiredoxin PER1	ZT0u_ZT2u_ZT4u
ZT0	Medtr6g016895	7.33862010170578	0.08	0.4353758301297071	0.5814108757324186	0.7488264294699557	0.5035597052951173	zinc finger, C3HC4 type (RING finger) protein, putative	NA
ZT0	Medtr5g021240	297.2620886724185	3.37	0.43460693488575075	0.10660322162952714	4.0768649224891025	2.70084430425536e-4	D-2-hydroxyglutarate dehydrogenase	ZT0u_ZT4u
ZT0	Medtr4g014040	1366.6134892895377	75.06	0.4345094053590101	0.0738348014998792	5.884886212631329	7.769049965489127e-8	macrophage migration inhibition factor-like protein	ZT0u_ZT2u_ZT4u
ZT0	Medtr4g091510	195.86319498705888	1.13	0.4344105082277462	0.16078540608401184	2.701803097731163	0.016538817440941374	Serine/Threonine-kinase abkC-like protein, putative	ZT0u
ZT0	Medtr2g090740	64.80206879101812	2.02	0.43339589345630747	0.19313625278862961	2.243990380876969	0.04662026279318585	methyltransferase 21D-like protein	ZT0u
ZT0	Medtr1g108710	1908.5500888743877	31.7	0.43284292326894774	0.0884214737427586	4.8952240326620435	1.001278119912092e-5	ferredoxin reductase-like NAD(P) binding domain protein	ZT0u_ZT2u_ZT4u
ZT0	Medtr7g096890	555.2385522471754	26.81	0.4325329524980837	0.11029327442444271	3.9216620846123655	4.664220469489053e-4	cofilin/actin-depolymerizing factor-like protein	ZT0u_ZT2u_ZT4u
ZT0	Medtr7g099910	243.6433315971147	2.98	0.4322895829697385	0.14326899770153517	3.017328172214235	0.007381185312521504	ion channel regulatory protein UNC-93	ZT0u
ZT0	Medtr7g103560	94.63524430975235	2.27	0.4320241907860592	0.19029805179699358	2.2702502033333194	0.044128559500336534	NLI interacting factor-like phosphatase	ZT0u_ZT4u
ZT0	Medtr2g038080	69.98332088375118	1.28	0.4318992271693839	0.2033605938243815	2.1238098249376876	0.05938494537459446	inactive purple acid phosphatase-like protein	NA
ZT0	Medtr5g037230	733.073001887526	21.87	0.43173104398899687	0.09711814950930739	4.445420821652101	6.630557317028311e-5	short hypocotyl in white light1 protein	ZT0u_ZT2u_ZT4u
ZT0	Medtr5g037070	221.0541172416394	1.32	0.431594181630643	0.14253708844065824	3.027943017163049	0.007196182243876396	zinc ion-binding protein	ZT0u_ZT2u_ZT4u
ZT0	Medtr1g073930	71.32796494589249	0.61	0.4315048003716913	0.20144555491773736	2.1420418065213767	0.05733635744484298	hypothetical protein	NA
ZT0	Medtr3g089065	17883.440446780223	655.94	0.4313944657088667	0.07706079050717944	5.598105896262191	3.448202439805947e-7	thioredoxin M-type protein	ZT0u_ZT2u_ZT4u
ZT0	Medtr4g088190	49.80279140059376	1.78	0.4313011716108971	0.2806254570576616	1.536928175130866	0.17048559406878366	isoflavone-7-O-methyltransferase	ZT2u
ZT0	Medtr4g133932	51.00100642258638	1.43	0.43050210424274693	0.31207970754767567	1.3794620214996842	0.21784291455162325	pollen Ole e I family allergen	NA
ZT0	Medtr1g418545	252.0159420452311	6.16	0.42985128577402826	0.13352003354415554	3.2193767059822895	0.004278359371947146	acyl-CoA-binding domain protein	ZT0u_ZT2u_ZT4u
ZT0	Medtr2g105100	493.7696885607786	6.05	0.4294204766095047	0.10807813065817133	3.9732411542874706	3.906223436555953e-4	3-ketoacyl carrier synthase III	ZT0u
ZT0	Medtr2g021040	311.6747119343636	4.86	0.42931984744033075	0.1100452113379848	3.9013042205148687	5.001139330220196e-4	structural constituent of ribosome protein, putative	ZT0u_ZT2u
ZT0	Medtr5g090660	72.08243450770269	0.71	0.4289904842148625	0.23300832824116785	1.8410950692322448	0.10166005934324765	UDP-glucose flavonoid 3-O-glucosyltransferase	ZT2u_ZT4u
ZT0	Medtr5g074880	100.89514280609268	6.24	0.4284220186051594	0.1597229350929894	2.6822824058156427	0.017370105035698555	GCN5-like protein 1 (GCN5L1) protein	ZT0u
ZT0	Medtr4g009040	63.3654271401109	1.06	0.42829827827948375	0.23402997958015537	1.8301000540522263	0.10365699282916802	cinnamoyl-CoA reductase	ZT4u
ZT0	Medtr5g016540	192.7483835347236	7.19	0.4272316755449549	0.12049597117511394	3.5456096280934504	0.001613338436210756	ADP-ribosylation factor-like protein A1D	ZT0u_ZT2u_ZT4u
ZT0	Medtr4g100350	120.40426568262417	2.83	0.42713680646801594	0.1496072106082028	2.855054945089635	0.011298522936818238	enoyl-CoA hydratase/isomerase family protein	ZT0u
ZT0	Medtr3g104460	590.7787367309879	10.56	0.4271136202697548	0.1280058001826962	3.33667396055614	0.0030311638574822574	chaperonin CPN60-like protein	ZT0u_ZT4u
ZT0	Medtr3g068085	327.38747817834934	6.42	0.4270007934929613	0.1349170285809922	3.1649140066602337	0.00498977534571652	NAD(P)-binding rossmann-fold protein	ZT0u_ZT2u
ZT0	Medtr8g093800	1873.2021350003956	22.68	0.42668763765335904	0.05668201318313538	7.527743170920252	3.041759515903679e-12	histone deacetylase superfamily protein	ZT0u_ZT2u_ZT4u
ZT0	Medtr8g087820	129.76488862592353	5.07	0.42520507524265366	0.14648831962728098	2.902655149055764	0.009991368518832977	cyclic phosphodiesterase-like protein	ZT0u
ZT0	Medtr7g082140	43.68246821202179	1.24	0.42517915940636414	0.24459830715467526	1.738275151419981	0.12190602767131538	peptidase M50B-like protein	NA
ZT0	Medtr7g079530	457.1259660713119	13	0.42437640673742044	0.12904057189229315	3.2887052538145642	0.003497888389212053	haloacid dehalogenase-like hydrolase family protein	ZT0u_ZT2u_ZT4u
ZT0	Medtr8g018410	261.4861116416452	4.8	0.4238520480672726	0.11684593047383532	3.6274438172426	0.0012349406364724053	MYB transcription factor MYB91	ZT0u_ZT4u
ZT0	Medtr5g023110	48.27403489680174	1.15	0.42155590802391163	0.25619740326855817	1.6454339608665622	0.1429385265656061	wound-responsive family protein	ZT4u
ZT0	Medtr5g009070	5453.483029066175	37.13	0.42087500895987917	0.0596376829275042	7.057199211973015	7.453018483846359e-11	protoporphyrin IX magnesium chelatase subunit ChlD	ZT0u_ZT2u_ZT4u
ZT0	Medtr5g037050	204.28844171944505	3.96	0.4203580939836749	0.13916203413498268	3.0206377522186916	0.007326908159824863	cofactor assembly of complex protein C, putative	ZT0u
ZT0	Medtr4g061070	373.43231792632366	3.85	0.42027221477481563	0.11384048850242794	3.691763978734616	0.0010074265816211998	arogenate/prephenate dehydratase	ZT0u_ZT4u
ZT0	Medtr0027s0010	37.57416686781867	3.44	0.41868657289219496	0.2908756374014988	1.4394006202529686	0.1990482342285978	hypothetical protein	NA
ZT0	Medtr1g023030	146.70264944229388	1.3	0.4182991614702937	0.15934560475644016	2.6251063661885383	0.01988928146421559	peptide N-acetyl-beta-D-glucosaminyl asparaginase amidase A	ZT0u
ZT0	Medtr1g031150	262.60372739597324	9.34	0.41756728890939737	0.12677132400657196	3.2938623318925835	0.0034411367721293366	nudix hydrolase-like protein	ZT0u
ZT0	Medtr3g076630	1797.0383616591937	21.79	0.4170254546078318	0.0791616533159263	5.268023558622818	1.8116276422740703e-6	pyruvate dehydrogenase E1 beta subunit	ZT0u_ZT2u_ZT4u
ZT0	Medtr2g025690	62.64241454199914	2.67	0.4160743697224718	0.20418034887825398	2.0377787187079557	0.07011682221075542	BAG family molecular chaperone regulator 5	ZT2u
ZT0	Medtr3g085640	84.45402077240587	0.38	0.41602059358274357	0.22582304923057792	1.842241502805869	0.1015117554709232	urease	NA
ZT0	Medtr3g083980	1013.0418062357877	10.94	0.4158224464901588	0.08011159007819893	5.190540420983582	2.6015669296351354e-6	SufS subfamily cysteine desulfurase	ZT0u_ZT2u
ZT0	Medtr1g095920	710.0360738991805	38.45	0.41538676416811376	0.14649782880124398	2.8354465562194497	0.011860010957915522	aspartyl/glutamyl-tRNA(Asn/Gln) amidotransferase subunit C	ZT0u_ZT2u
ZT0	Medtr3g070090	155.58236879614796	3.56	0.41483511037504706	0.14872202977286078	2.7893319571324686	0.013317055827907747	acid phosphatase-like protein	ZT0u_ZT2u
ZT0	Medtr4g131990	22.40892667199617	0.32	0.41469096818219353	0.3125255677404851	1.3269025353040698	0.235859984964863	hypothetical protein	ZT2u
ZT0	Medtr8g036165	118.55003105631283	1.83	0.41405592294479576	0.15153410121721517	2.7324273521197124	0.015319210043194413	2-oxoglutarate (2OG) and Fe(II)-dependent oxygenase superfamily protein	ZT0u
ZT0	Medtr1g067570	222.49000329298858	1.27	0.4140371629003813	0.1310721814514417	3.1588484933682865	0.005069803820148607	DUF4378 domain protein	ZT0u_ZT4u
ZT0	Medtr8g020870	136.28960212457875	5.45	0.413210894151323	0.19498525049594884	2.1191905187716142	0.05990452779589253	transmembrane protein, putative	ZT2u
ZT0	Medtr5g033300	677.0253419615635	9.55	0.4131726916833365	0.08979778727292878	4.601145576422184	3.511504467542273e-5	ribose-phosphate pyrophosphokinase	ZT0u_ZT2u_ZT4u
ZT0	Medtr1g036520	8.795379641408841	0.05	0.41289433901732303	0.5223399517941681	0.7904705309235603	0.4797255201486948	NB-ARC domain disease resistance protein	ZT4u
ZT0	Medtr8g463130	288.3673772605779	7.59	0.41184713763116415	0.13015199396922816	3.16435519019814	0.004994803315701661	phosphatase 2C family protein	ZT0u_ZT2u_ZT4u
ZT0	Medtr2g007740	311.8184444237794	2.81	0.41135614980629964	0.13357070866167184	3.079688308371897	0.006283450546353327	lung seven transmembrane receptor family protein	ZT0u_ZT2u
ZT0	Medtr6g011360	1062.017158641991	4.03	0.4113096767987091	0.10257505524807728	4.00984114318982	3.4542464520605155e-4	phosphoribosylformylglycinamidine synthase	ZT0u
ZT0	Medtr6g004800	241.31548753548464	4.41	0.41112280929242473	0.13965797319138296	2.9437833007144873	0.008955989836008713	ribosomal protein S11	ZT0u
ZT0	Medtr7g011890	235.91976892380447	3.51	0.41112279779494154	0.11898770931130491	3.4551702875406236	0.0021319177365665665	saccharopine dehydrogenase-like protein	ZT0u
ZT0	Medtr3g066060	1320.6905825614674	21.46	0.4102999046314108	0.13271894000396672	3.091494737820749	0.006091510379411603	glutathione S-transferase, amino-terminal domain protein	ZT0u_ZT2u_ZT4u
ZT0	Medtr5g049820	126.25924340133598	0.78	0.4101562964957292	0.1869620397527018	2.1937945105768564	0.05169167285330914	kinesin motor domain Di-glucose-binding protein	NA
ZT0	Medtr3g023120	93.91549609177598	5.77	0.41012386014608454	0.20955330002452718	1.9571338656947017	0.08196732350785221	defender against apoptotic death-like protein	ZT4u
ZT0	Medtr2g035020	63.91301110067711	0.59	0.40998657656290466	0.21397849234538108	1.9160176897645789	0.08849257323443172	UDP-glucosyltransferase family protein	ZT4u
ZT0	Medtr6g027630	232.14490359483898	1.95	0.40990765171327725	0.11636279110473086	3.5226694703837507	0.0017298287225580179	cationic amino acid transporter 2, vacuolar protein	ZT0u
ZT0	Medtr7g088880	2219.8448535816997	49.93	0.4098382895550558	0.10446169364081141	3.9233356771360914	4.6390037712706596e-4	thylakoid lumenal 29.8 kDa protein	ZT0u_ZT2u_ZT4u
ZT0	Medtr5g007210	3046.2667135341394	115.29	0.4097550959012326	0.05914149938996061	6.928385315350821	1.7175643640281669e-10	transmembrane protein, putative	ZT0u_ZT2u_ZT4u
ZT0	Medtr3g118300	124.68729935513888	15.09	0.40845779521958114	0.1695361402787688	2.409266806168601	0.032774496755412406	hypothetical protein	ZT0u_ZT4u
ZT0	Medtr8g103060	84.25093319999277	1.26	0.40777359133027696	0.16741488491001721	2.4357069059268457	0.03091848568555175	NADPH:adrenodoxin oxidoreductase	ZT0u_ZT2u
ZT0	Medtr2g062980	1402.7288831499552	14.73	0.40688285556044085	0.05919608416577177	6.873475860683835	2.4107197472337104e-10	serine carboxypeptidase-like protein	ZT0u_ZT2u_ZT4u
ZT0	Medtr5g071800	121.8507288958257	0.77	0.4063393329834714	0.1599303679381531	2.54072655632611	0.024207997040149205	NB-ARC domain disease resistance protein	ZT0u_ZT2u
ZT0	Medtr1g050530	659.3499533390255	14.9	0.4062619571860303	0.07658545058026307	5.304688476830984	1.529714177762096e-6	RAP annotation release 2, galactose-binding-like domain protein	ZT0u_ZT2u
ZT0	Medtr5g030020	4009.652006313959	63.03	0.4059124527358066	0.09551590147477222	4.2496845705111905	1.4172818285078254e-4	RNA-binding (RRM/RBD/RNP motif) family protein	ZT0u_ZT2u_ZT4u
ZT0	Medtr7g112640	3058.5728870078697	44.93	0.4055081328789317	0.07244586720747682	5.597394972408875	3.4584595887320017e-7	ATP-dependent Clp protease proteolytic protein	ZT0u_ZT2u
ZT0	Medtr5g047120	52.83961173897536	0.41	0.40514723248770684	0.2883143377583733	1.4052274876015614	0.20967919003004776	malectin/receptor-like kinase family protein	ZT2u
ZT0	Medtr7g103190	248.47837470783122	11.14	0.40492508554276	0.11078570884761046	3.6550299650990934	0.0011312757363966025	ribosomal protein S6 family protein	ZT0u
ZT0	Medtr7g084040	312.7875274158532	2.04	0.40465983052979826	0.12617877636745356	3.207035621833593	0.004433990174070503	glycoside hydrolase family 38 amino-terminal domain protein	ZT0u_ZT2u
ZT0	Medtr7g033100	12.175180961879915	0.16	0.40456306632156686	0.4377480085009803	0.9241916775519972	0.4077693380826269	E3 ubiquitin-protein ligase RGLG2-like protein	ZT4u
ZT0	Medtr1g030450	379.84697748211084	5.88	0.4044304815343384	0.11516676720244463	3.511694313893649	0.0017914711074547857	methylenetetrahydrofolate dehydrogenase	ZT0u_ZT2u
ZT0	Medtr1g069455	1624.6849305306566	20.53	0.4042353610866917	0.06293888674062417	6.422664619928466	3.801836457867878e-9	NADH-ubiquinone oxidoreductase 39 kDa subunit	ZT0u_ZT2u_ZT4u
ZT0	Medtr4g045980	5091.610814169106	93.16	0.4039036473257432	0.08753471765528095	4.614210888488263	3.3313184285424226e-5	photosystem II biogenesis protein	ZT0u_ZT2u_ZT4u
ZT0	Medtr8g064490	1288.4881985187865	13.75	0.401463134637793	0.06952648214584767	5.774247772174528	1.4191722626830818e-7	23S rRNA m2A2503 methyltransferase	ZT0u_ZT2u_ZT4u
ZT0	Medtr5g037400	156.25824991006482	2.13	0.40051252512928043	0.14576096071959357	2.7477352176606673	0.014781160953050227	TPR-like protein	ZT0u_ZT2u_ZT4u
ZT0	Medtr5g075360	1103.7349787797464	9.65	0.40037580454879423	0.06517428364101681	6.143156198756001	1.8923602008767347e-8	ATP-dependent zinc metalloprotease FTSH protein	ZT0u_ZT2u_ZT4u
ZT0	Medtr8g101690	63.968599841306144	1.71	0.39986226397800695	0.20167734631159992	1.9826830890575238	0.07804539318601383	2,3-diketo-5-methylthio-1-phosphopentane phosphatase	ZT2u
ZT0	Medtr2g078060	2858.901830317911	29.69	0.3995767566452875	0.08025653272705499	4.978744322337111	6.869066375761954e-6	class I glutamine amidotransferase superfamily protein	ZT0u_ZT2u_ZT4u
ZT0	Medtr5g064750	62.485078744891	0.91	0.39899314627151206	0.20374636644377372	1.9582834935199644	0.08178763098148749	neutral amino acid transporter	ZT4u
ZT0	Medtr1g056520	476.94447275889786	7.27	0.3986009212494698	0.08491286262131123	4.694234877313273	2.3850845903166778e-5	RNA recognition motif	ZT0u_ZT2u_ZT4u
ZT0	Medtr4g094792	428.37630587816824	47.4	0.3985940886560381	0.10764973375877426	3.702694607208443	9.705961024957609e-4	complex I subunit	ZT0u_ZT4u
ZT0	Medtr4g029410	16.765435557350024	0.1	0.39850436171776116	0.40087424636393804	0.9940882092883928	0.37216456499667133	regulator of chromosome condensation (RCC1) family protein, putative	NA
ZT0	Medtr1g088550	111.92960039039943	9.86	0.3979461741141302	0.16840582307180071	2.363019086011436	0.03624731878061074	complex 1 protein, LYR family protein	ZT0u
ZT0	Medtr8g101890	467.54918129904684	22.92	0.3979258108433521	0.10271260032859901	3.874167429996948	5.49664694134274e-4	ATP synthase G subunit family protein	ZT0u_ZT4u
ZT0	Medtr4g089055	560.5331867090273	5.17	0.3975046783779857	0.11151850669277462	3.56447275135312	0.0015185249211024238	cytochrome P450 family 71 protein	ZT0u_ZT2u_ZT4u
ZT0	Medtr2g066110	68098.88338746836	621.79	0.39748838343029985	0.0862084226376573	4.610783624947921	3.376598569133472e-5	phosphoglycerate kinase-like protein	ZT0u_ZT2u_ZT4u
ZT0	Medtr5g077430	869.9011802238431	5.17	0.3972572399963637	0.11148349512168323	3.5633726729033834	0.00152379083858851	LRR receptor-like kinase	ZT0u
ZT0	Medtr1g082900	1471.5599746775863	24.7	0.3969697348272581	0.07072559497336957	5.612815770255872	3.2036228254968633e-7	DUF1995 domain protein	ZT0u_ZT2u_ZT4u
ZT0	Medtr1g097560	28.350285854985415	0.52	0.3969392637681689	0.3448717492112789	1.150976456250674	0.30239602228860124	F-box protein interaction domain protein	NA
ZT0	Medtr6g086485	439.22610756031565	39.88	0.39611032321000456	0.12077424685008793	3.2797581731284144	0.003587702045258306	hypothetical protein	ZT0u
ZT0	Medtr1g016430	425.9916847118126	10.65	0.39438563661688614	0.11037919677206715	3.5730069446989345	0.0014759767792399852	calcineurin B-like protein 4-1	ZT0u
ZT0	Medtr4g017880	1487.5168664367761	43.31	0.39423064385440326	0.06860799393730206	5.746132793427453	1.640043037916917e-7	hypothetical protein	ZT0u_ZT2u_ZT4u
ZT0	Medtr3g056200	15.558209947486798	0.14	0.3942260148168845	0.353405795831019	1.1155052335513584	0.31712838600842047	LRR and NB-ARC domain disease resistance protein	NA
ZT0	Medtr5g079460	890.688920359808	9.88	0.3939480262502416	0.10212243373966587	3.8576051492711962	5.808491484408733e-4	pfkB family carbohydrate kinase	ZT0u_ZT2u
ZT0	Medtr6g077830	331.0266433221059	2.01	0.3937896577124769	0.1447087042502262	2.721257575712564	0.015730156616913748	plastid division protein CDP1	ZT0u
ZT0	Medtr7g080390	538.2898378223877	22.31	0.39335052101591955	0.14786700405444306	2.6601642708003475	0.018315405307629307	acyl carrier protein	ZT0u_ZT4u
ZT0	Medtr5g033080	2585.2008620081856	14.78	0.3930747717900713	0.05882857098893836	6.681698453358349	7.919067966711655e-10	ABC transporter B family protein	ZT0u_ZT2u_ZT4u
ZT0	Medtr3g088030	28.211567202582827	1.59	0.3920104423808296	0.2761162755444197	1.4197295744624283	0.20518261417249375	hypothetical protein	NA
ZT0	Medtr3g069160	407.36060372025673	4.23	0.3915694769739099	0.1522786679317537	2.571400724029176	0.022536551302301217	folylpolyglutamate synthase	ZT0u
ZT0	Medtr3g107713	1478.5461626323265	32.41	0.39131878994630176	0.0984413637159417	3.9751459668465685	3.8876017007231044e-4	GTP-binding nuclear Ran-like protein	ZT0u
ZT0	Medtr8g085790	29.03437944876156	0.36	0.390286539517213	0.3227590196936704	1.2092196211515105	0.27936942267620485	chlorophyllide A oxygenase	ZT4u
ZT0	Medtr3g011770	104.39995552968847	2.57	0.39018395503840564	0.20838629062786482	1.8724070276542049	0.09609582894248696	transmembrane protein, putative	ZT4u
ZT0	Medtr8g069805	433.36555369323236	6.69	0.38958019895407714	0.15822343137299638	2.462215586992799	0.029143669741898456	transmembrane protein, putative	ZT0u
ZT0	Medtr5g096410	209.10700967402954	2.84	0.38874367748491245	0.16058489065458592	2.4207985938172127	0.031935382904523676	E3 ubiquitin protein ligase RIE1-like protein, putative	ZT0u_ZT2u
ZT0	Medtr7g084850	1108.4829842842726	8.28	0.38817495660690293	0.10029722005271	3.8702464176265527	5.563725930203342e-4	acetate-CoA ligase	ZT0u_ZT2u_ZT4u
ZT0	Medtr7g083790	2493.7526169834914	29.46	0.3881266157832488	0.06491990926000786	5.97854525995685	4.710859298454774e-8	phosphate carrier protein	ZT0u_ZT2u_ZT4u
ZT0	Medtr5g026400	90.11201383028784	1.69	0.3880544628644962	0.15668554389733808	2.476644961699551	0.028186592966705035	clathrin-binding protein	ZT0u_ZT4u
ZT0	Medtr1g010080	1113.1705407177287	22.03	0.38790843461415064	0.06782304074243223	5.719419689354372	1.8731909848008977e-7	DUF1997 family protein	ZT0u_ZT2u_ZT4u
ZT0	Medtr4g057685	807.6955585943932	18.68	0.38717763590405124	0.08377290648380364	4.621752451419443	3.220173520442747e-5	lactoylglutathione lyase-like protein	ZT0u_ZT4u
ZT0	Medtr5g090340	237.6975218447839	5.1	0.38596689483278734	0.12303462930844995	3.137059029658728	0.005377306247937489	reticulon-like protein B2	ZT0u_ZT2u_ZT4u
ZT0	Medtr5g098060	962.5527280351497	21.14	0.385929737748423	0.11575784375449215	3.333940277662147	0.0030549070661710963	fasciclin-like arabinogalactan protein	ZT0u_ZT4u
ZT0	Medtr8g075150	181.59499458379761	1.9	0.3859213538793054	0.2743961916478943	1.406438447857616	0.20927481957040625	MID1-complementing activity-like protein	NA
ZT0	Medtr2g436750	6.228357996851935	0.1	0.3857475941585051	0.6877519215267817	0.5608818850002788	0.617312249525446	clasp amino-terminal protein	ZT4u
ZT0	Medtr2g010810	17.951668822519178	5.26	0.38529484704990347	0.3750358775063489	1.0273546350065692	0.3567834554289925	hypothetical protein	ZT4u
ZT0	Medtr5g010590	99.84331635418607	3.04	0.38510474924232135	0.3454240560514847	1.114875303256014	0.3174193495042561	carboxy-terminal region remorin	ZT4u
ZT0	Medtr1g109380	162.41243279359517	1.68	0.38486898817165105	0.14721462940258495	2.614339279550522	0.02037769129123168	amino-acid permease BAT1-like protein	ZT0u_ZT2u_ZT4u
ZT0	Medtr5g009110	2515.5599441704585	20.43	0.38467297193050665	0.07282207877702938	5.282367358783032	1.6989681268485315e-6	cytochrome P450 family 97 protein	ZT0u_ZT2u_ZT4u
ZT0	Medtr7g051230	547.7031521005874	24.64	0.3846215369981166	0.07718702824364476	4.982981541717596	6.735684749179211e-6	2Fe-2S ferredoxin-like protein	ZT0u_ZT2u_ZT4u
ZT0	Medtr4g120810	856.200446895421	5.96	0.3843143200955395	0.10070400820206298	3.816276302770505	6.673990991244548e-4	aspartyl/asparaginyl-tRNA synthetase family protein	ZT0u_ZT2u_ZT4u
ZT0	Medtr3g078000	365.26416548004266	5.61	0.3831827858699027	0.13674651114021885	2.8021393940865513	0.012894512959833028	Serine/Threonine-kinase HT1-like protein	ZT0u_ZT4u
ZT0	Medtr4g073920	40.58212092418571	0.76	0.38269625629145704	0.2703910315166948	1.4153437491798915	0.20652336962884188	1-phosphatidylinositol phosphodiesterase-like protein	ZT2u
ZT0	Medtr6g461650	987.8206139023619	52.72	0.3818287181401149	0.09031427202742674	4.2277782854094275	1.5400812709469284e-4	ATP-dependent Clp protease	ZT0u_ZT2u_ZT4u
ZT0	Medtr7g104540	514.1039816184372	9.45	0.3804386140635975	0.13245589785790746	2.872190821368441	0.010798232857746051	plant/F3C22-140 protein, putative	ZT0u_ZT4u
ZT0	Medtr8g006955	1674.670252939924	6.68	0.3797764415371083	0.09618225168050495	3.9485085335560375	4.242923499781712e-4	glycyl-tRNA synthetase alpha chain/beta chain	ZT0u_ZT2u_ZT4u
ZT0	Medtr3g069180	760.5864222852007	4.81	0.3797212026069863	0.12054764512082763	3.1499678175080326	0.005195273237313836	folylpolyglutamate synthase	ZT0u
ZT0	Medtr7g075840	368.4532350010311	2.55	0.379564245015813	0.10414975418324876	3.644408457728855	0.001170984071776785	CAZy family GT8 glycosyltransferase	ZT0u
ZT0	Medtr7g011170	117.87679649586198	1.9	0.37946130801096006	0.161107874803094	2.3553243966177173	0.036793607428854735	myb transcription factor mixta-like protein	ZT0u_ZT2u_ZT4u
ZT0	Medtr7g071990	137.87851694967463	0.85	0.37914569653510166	0.17192757982466614	2.205263965919599	0.05043704875376344	D-alanine-D-alanine ligase	NA
ZT0	Medtr1g090730	4875.8923362296155	42.98	0.3789854961907088	0.07503029815763052	5.051099429119972	4.9250486033557205e-6	NADP-dependent malate dehydrogenase	ZT0u_ZT2u_ZT4u
ZT0	Medtr8g027295	104.60256920691864	2.08	0.37897044399343494	0.18588629413493743	2.0387218205465705	0.0699844669908777	Dof-type zinc finger DNA-binding family protein	NA
ZT0	Medtr1g030850	1439.5236786089226	61.86	0.37895147788093947	0.07658587382306899	4.948059726476513	7.894863275170491e-6	hypothetical protein	ZT0u_ZT2u_ZT4u
ZT0	Medtr3g087030	4162.500658986529	36.86	0.3786341384165204	0.08832406986610529	4.286873770541939	1.2336388587469403e-4	molecular chaperone Hsp40/DnaJ family protein	ZT0u_ZT2u_ZT4u
ZT0	Medtr5g038970	3098.9277394879837	91.98	0.3780249557429431	0.05791404619633046	6.527344928748829	2.0230261250974185e-9	NAD(P)-linked oxidoreductase-like protein	ZT0u_ZT2u_ZT4u
ZT0	Medtr4g100700	175.11826431233928	0.87	0.3778806283321045	0.15327763671557973	2.4653343855587724	0.028917203023795184	transmembrane protein, putative	ZT0u_ZT2u
ZT0	Medtr1g028510	84.82791541787559	0.81	0.3767614897480693	0.21542115439790638	1.7489530719538793	0.11970912246726614	tetrahydrofolylpolyglutamate synthase	NA
ZT0	Medtr4g123557	294.37585412894936	1.25	0.37665329050122665	0.11341846733312248	3.320916772706464	0.0031745458906680523	alkaline-phosphatase-like protein	ZT0u
ZT0	Medtr6g038390	529.8528686764937	7.21	0.3764470487741331	0.1531037109714947	2.458771550248192	0.029385090026371373	oxidoreductase family, NAD-binding rossmann fold protein	ZT0u_ZT2u_ZT4u
ZT0	Medtr1g071040	42.974436230362024	2.31	0.3755008990704105	0.26860225050961256	1.3979812096063295	0.21201297110471476	core histone H2A/H2B/H3/H4	ZT4u
ZT0	Medtr4g130860	3109.398048396759	28.63	0.3750284138601894	0.0903442548247642	4.151104180200628	2.0527612169392786e-4	cytosol aminopeptidase family protein	ZT0u_ZT2u
ZT0	Medtr2g103690	256.242578076955	10.9	0.37457713929846204	0.10566428759079044	3.544973877542233	0.0016158169002120546	clathrin adaptor complex small chain	ZT0u_ZT2u
ZT0	Medtr1g099420	453.3883905042134	9.09	0.374456309927777	0.09332370460614117	4.0124458357939625	3.4218673490429087e-4	CAAX amino terminal protease family protein	ZT0u_ZT2u
ZT0	Medtr6g009200	775.9997875766619	3.11	0.37429678122289495	0.15186136269230707	2.464726870529102	0.028961929634503565	ABC transporter B family protein	ZT0u_ZT4u
ZT0	Medtr1g019760	209.13814693686246	2.94	0.3734649410901661	0.12640114280288736	2.9546009854717474	0.008714574945046571	catalytic/protein phosphatase type 2C	ZT0u_ZT2u_ZT4u
ZT0	Medtr3g007670	87.010589212978	14.11	0.3729346516983451	0.18443110836876792	2.022081063204731	0.07227338798373935	hypothetical protein	NA
ZT0	Medtr7g113680	422.27118763400654	7.95	0.37280702513205505	0.10402616828326211	3.583781189718587	0.0014244179237420927	nuclear transcription factor Y protein	ZT0u_ZT2u_ZT4u
ZT0	Medtr8g014660	1521.7338222092474	9.21	0.3723936528516547	0.07399227745396432	5.032871884276658	5.359970670382887e-6	processing peptidase	ZT0u
ZT0	Medtr5g056720	7.210301117642261	0.04	0.3723431789168403	0.7989040018432577	0.4660674850266838	0.6792233850591625	cytochrome P450 family protein	ZT2u
ZT0	Medtr1g090350	371.38272519507706	7.83	0.3717887792589383	0.09436561994448421	3.939875343135175	4.3684185534481466e-4	hypothetical protein	ZT0u_ZT2u
ZT0	Medtr4g106510	1964.192115553689	20.23	0.370759850314294	0.054857355908668304	6.758616855897501	4.868083223014112e-10	NAD-dependent aldehyde dehydrogenase family protein	ZT0u_ZT2u_ZT4u
ZT0	Medtr2g015860	342.37592412252604	3.67	0.37064461527196935	0.11493951913029148	3.2246925868188066	0.004222189520988548	maternal effect embryo arrest 18 protein	ZT0u_ZT2u
ZT0	Medtr2g064890	497.45654102374317	27.62	0.3701248698035535	0.0819366578869255	4.517207308044398	4.948883349490752e-5	cAMP-regulated phosphoprotein-like protein	ZT0u_ZT2u_ZT4u
ZT0	Medtr8g107410	528.8312652466591	11.87	0.3697058148715276	0.09616687528548859	3.844419544401226	6.075124667065425e-4	ATP-binding ABC transporter	ZT0u_ZT4u
ZT0	Medtr3g053890	59186.04207197566	832.87	0.36923019389968875	0.08297459073736506	4.449918831999942	6.51768595609348e-5	serine-glyoxylate aminotransferase-like protein	ZT0u_ZT2u_ZT4u
ZT0	Medtr7g090210	127.51000302846927	4.5	0.3683689416919302	0.15280074774035282	2.41077970585512	0.032658761815585566	fission 1 protein	ZT0u
ZT0	Medtr8g012945	304.2145872509273	24.4	0.36755449771871046	0.11404983734897109	3.2227533704766516	0.004243813464264966	NADH-ubiquinone oxidoreductase 10.5 kDa subunit	ZT0u_ZT2u_ZT4u
ZT0	Medtr7g115690	106.9178654644406	1.78	0.3675065948939979	0.15569829197967178	2.360376534779072	0.03644033220556057	L-allo-threonine aldolase-like protein	ZT0u_ZT2u_ZT4u
ZT0	Medtr7g062650	15.827187168434266	0.37	0.3673069780004013	0.4554106491242247	0.8065401604173053	0.47029384746326114	hypothetical protein	NA
ZT0	Medtr3g111870	2341.177945313109	13.86	0.3669722101264102	0.07035504732349558	5.216004026534954	2.3193967764465138e-6	cytosolic purine 5-nucleotidase	ZT0u_ZT2u_ZT4u
ZT0	Medtr3g051120	164.0380795217488	1.8	0.3668051707046332	0.1464993815532034	2.5038001308655526	0.026419591152207957	tryptophan synthase beta type 2	ZT0u_ZT2u
ZT0	Medtr2g101400	411.8401785385214	5.78	0.36667875222283797	0.10904067310960412	3.3627704393778317	0.002807105460177274	LEM3 (ligand-effect modulator 3) family protein	ZT0u_ZT2u_ZT4u
ZT0	Medtr7g007550	13.828494448606031	0.2	0.36627943708659905	0.37613778083839416	0.9737906047889651	0.38212545639937423	LRR receptor-like kinase family protein	ZT4u
ZT0	Medtr5g095820	412.2074459503014	3.13	0.3659811037960686	0.11126502045964144	3.2892736844354324	0.0034916929057640885	aicarft/IMPCHase bienzyme family protein	ZT0u_ZT2u_ZT4u
ZT0	Medtr2g096720	224.96932438679	4.63	0.36598096540245967	0.13479218565039508	2.7151497220446394	0.015976597825570496	transmembrane protein, putative	ZT0u
ZT0	Medtr1g041380	247.04322264674684	5.83	0.3656819996494077	0.12089728840643398	3.024732849425485	0.007248432185972983	aluminum induced protein with YGL and LRDR motif protein	ZT0u_ZT2u
ZT0	Medtr7g018880	731.572806654855	20.29	0.3651747688666543	0.10077333386766052	3.623724202140777	0.0012494010509429831	nuclear transport factor 2 (NTF2) family protein	ZT0u_ZT2u_ZT4u
ZT0	Medtr4g108240	415.9685296953141	2.15	0.36496836358804186	0.09246529802118715	3.9470847052741274	4.263975214808054e-4	ABC transporter A family protein	ZT0u
ZT0	Medtr1g056470	66.09655120914516	1.32	0.36478374409759257	0.19644111774160494	1.8569622708898574	0.09886857290334937	cell differentiation RCD1-like protein	ZT2u
ZT0	Medtr4g106690	242.70253298644982	8.1	0.36460160834898125	0.11799720137869658	3.08991742252293	0.00611846249494051	ubiquitin-conjugating enzyme	ZT0u_ZT2u
ZT0	Medtr6g007090	208.96942656679875	2.63	0.3636403578614376	0.12137051254418982	2.9961178398174737	0.007812117139415011	GDSL-like lipase/acylhydrolase	ZT0u_ZT2u
ZT0	Medtr2g097970	117.9898556118573	8.53	0.3633154494281456	0.1412668306581544	2.571838327054404	0.02251164356915556	Rab5-interacting family protein	ZT0u
ZT0	Medtr6g090070	135.75761860213763	5.37	0.3629709800596234	0.158464269176401	2.29055409112806	0.04226179200773564	plant acid phosphatase	ZT0u_ZT2u
ZT0	Medtr1g013050	1935.190639651606	21.46	0.36276604645200244	0.0906502320049795	4.001821489349033	3.5491109125013117e-4	aspartate aminotransferase	ZT0u_ZT2u_ZT4u
ZT0	Medtr8g040070	143.47059460919135	2.76	0.36271781721588786	0.14543465345092849	2.4940260701915413	0.02704687671277034	ribosome recycling factor	ZT0u
ZT0	Medtr4g075200	106.51199832878403	1.06	0.3624693715924687	0.1600115292055867	2.2652703426561174	0.04457389293751885	midA	ZT0u
ZT0	Medtr7g079840	3359.301294378934	42.24	0.3622804825767418	0.07538037737313677	4.806031691555942	1.4738282981245241e-5	zinc finger CCCH domain protein	ZT0u_ZT2u_ZT4u
ZT0	Medtr7g106500	106.62803160108658	2.9	0.3622681459565449	0.13883164792872918	2.6094060782345494	0.020603821993889024	glutaredoxin (GRX) family protein	ZT0u_ZT2u_ZT4u
ZT0	Medtr2g027100	240.77080283964352	9.03	0.3612478925935439	0.1347215987172271	2.6814400662790714	0.017402153006917505	ADP-ribosylation factor GTPase-activating AGD12-like protein	ZT0u_ZT4u
ZT0	Medtr3g101350	698.8964926356095	12.34	0.36118405643797574	0.07470190189271028	4.83500482968589	1.3065584064731998e-5	uroporphyrinogen III synthase	ZT0u_ZT2u_ZT4u
ZT0	Medtr0013s0150	3269.1575151281986	35.24	0.36081666275905705	0.05800228706845328	6.220731646895709	1.2182453616592249e-8	DUF3411 domain protein	ZT0u_ZT2u_ZT4u
ZT0	Medtr4g071180	418.6410108196543	17.71	0.36064588839229833	0.0908320994039943	3.9704673871761145	3.947349959638024e-4	core histone H2A/H2B/H3/H4	ZT0u_ZT4u
ZT0	Medtr4g103800	852.2441170089555	14.95	0.3601740137357713	0.09125501609865945	3.9468955147229687	4.265062119130704e-4	adenylate kinase	ZT0u_ZT4u
ZT0	Medtr4g037655	4.59522998690221	0.43	0.35934840567141196	0.9605365072817554	0.3741121789200291	0.7401182995798238	RALF-like protein	ZT4u
ZT0	Medtr7g108615	103.01085213349998	30.98	0.35899851638850566	0.1595703824215603	2.2497816382998135	0.046064958189463316	heat shock factor-binding protein	ZT0u
ZT0	Medtr2g079280	10.805517694902571	0.25	0.3580705959897011	0.4653650297006223	0.7694402740576668	0.49154771198131314	ubiquitin-conjugating enzyme	NA
ZT0	Medtr5g092740	33.873468395842515	0.92	0.3570655186539054	0.3620164296936874	0.9863240708606206	0.3758921840175793	perchloric acid soluble translation inhibitor-like protein	ZT4u
ZT0	Medtr7g114300	31.778161255563226	0.33	0.35701744092204185	0.3141303765157483	1.1365263203195615	0.3083815184287198	cyclin-dependent kinase	NA
ZT0	Medtr8g039160	506.3996428179149	2.46	0.3566807663776215	0.0914150380918644	3.9017734261532273	4.995161485550257e-4	glycoside hydrolase family 2 protein	ZT0u_ZT2u_ZT4u
ZT0	Medtr4g101620	1193.3840606591566	15.25	0.35560954720770543	0.07510092658259633	4.7350886785212225	1.9970112911288958e-5	transaldolase total2 protein	ZT0u_ZT2u_ZT4u
ZT0	Medtr8g005670	130.64584817810524	1.35	0.35533280487763236	0.16477506435695985	2.1564719532310934	0.05568027015912851	mannan endo-1,4-beta-mannosidase-like protein	ZT4u
ZT0	Medtr4g128090	519.5835707625425	7.13	0.3551426666190512	0.11420624193964533	3.1096607382172134	0.005785402103669607	haloacid dehalogenase-like hydrolase	ZT0u_ZT4u
ZT0	Medtr0144s0020	7.9657398400977035	0.51	0.35481328549269253	0.6424036583511338	0.5523213961816417	0.622597194135324	hypothetical protein	ZT2u_ZT4u
ZT0	Medtr1g077560	56.71221474720587	0.92	0.35462778546747037	0.42798594383438054	0.8285968045826807	0.4584078660337418	late embryogenesis abundant hydroxyproline-rich glycoprotein	ZT4u
ZT0	Medtr5g034570	202.81008844615502	6.73	0.35460308578648586	0.1191868342073535	2.975186715418336	0.00827554245635606	hypothetical protein	ZT0u_ZT4u
ZT0	Medtr4g088170	117.63940469849665	2.22	0.3537600398052542	0.3078976692494403	1.148953289148347	0.303144378090564	cytochrome P450 family flavone synthase	ZT4u
ZT0	Medtr1g112200	51.505087605343185	0.92	0.3533644642609379	0.3384116771461526	1.0441851984567527	0.3489300090542251	germin family 1 protein	ZT4u
ZT0	Medtr8g464260	17.911343117452947	0.2	0.3529964616926598	0.41528110469998175	0.8500181147121556	0.4466323846682309	3'(2'),5'-bisphosphate nucleotidase	ZT4u
ZT0	Medtr2g103130	799.6149245469934	29.08	0.35233192356260756	0.06584980126500815	5.350538905116374	1.2202456125701697e-6	Grx4 family monothiol glutaredoxin	ZT0u_ZT2u_ZT4u
ZT0	Medtr3g498755	113.7160168895441	1.28	0.352311289160535	0.20787421491708938	1.6948291989992812	0.13134234707842882	serine carboxypeptidase-like protein	ZT4u
ZT0	Medtr4g106640	89.72280157729277	3.44	0.3520073433253153	0.1855591224352751	1.8970090971846403	0.09176426827975874	ribonuclease III	NA
ZT0	Medtr2g070540	213.76169531059344	3.7	0.35109179646260785	0.1208005406446399	2.906376035976676	0.009889582008237967	CTC-interacting domain protein	ZT0u_ZT4u
ZT0	Medtr3g074250	1646.2918723418352	20.94	0.35100406050361105	0.08362926896188205	4.197143713687101	1.7294679807545188e-4	S-adenosylmethionine-dependent methyltransferase	ZT0u_ZT2u_ZT4u
ZT0	Medtr4g007080	7888.379504076934	80.36	0.34985627281185283	0.06356843428744087	5.503616326774521	5.640058148073162e-7	NDH-dependent cyclic electron flow protein	ZT0u_ZT2u_ZT4u
ZT0	Medtr5g085420	317.1701074600924	20.59	0.34950188407636157	0.10889410351128725	3.209557476545408	0.004401724775207718	UPF0451 C17orf61-like protein	ZT0u_ZT4u
ZT0	Medtr3g091190	386.56404350997093	3.14	0.3494280989082607	0.14093915500618867	2.4792833396291982	0.02802068598414666	phosphomevalonate kinase	ZT0u_ZT4u
ZT0	Medtr2g103500	198.4844939198943	9.78	0.3484235034928432	0.1251473444786185	2.784106246476301	0.013499869029667636	alba DNA/RNA-binding protein	ZT0u
ZT0	Medtr8g461390	5660.6435901041305	98.78	0.34806760864866887	0.06688978780695065	5.203598636808659	2.454543756392261e-6	SOUL heme-binding family protein	ZT0u_ZT2u_ZT4u
ZT0	Medtr4g006875	99.3186303429685	0.63	0.3478427350814627	0.1632531087191454	2.130695934739463	0.05866914692039457	sister chromatid cohesion PDS5-like protein	ZT2u
ZT0	Medtr3g084240	71.18633531115586	4.12	0.3471862798745768	0.2588535418371537	1.3412460088840266	0.23081618937028237	SAUR-like auxin-responsive family protein	ZT2u_ZT4u
ZT0	Medtr4g096830	18.721337215210777	0.24	0.3471668142462626	0.5315100900507521	0.6531706937362427	0.5598859330366446	transmembrane protein, putative	ZT4u
ZT0	Medtr1g011510	940.7987678096445	35.71	0.34713369754669454	0.09441004473602858	3.6768725035273926	0.0010541898347843771	2Fe-2S iron-sulfur cluster-binding domain protein	ZT0u_ZT2u_ZT4u
ZT0	Medtr8g011470	110.66021084463202	4.82	0.3466962380166763	0.15675637082797458	2.211688342779656	0.049744271966473755	pathogenic type III effector avirulence factor Avr AvrRpt-cleavage: cleavage site protein	ZT0u_ZT4u
ZT0	Medtr8g105200	484.90880483818916	4.75	0.34655541300783194	0.09327001959687409	3.715614240306717	9.3140554224601e-4	histone-lysine N-methyltransferase setd3-like protein	ZT0u_ZT2u_ZT4u
ZT0	Medtr1g096340	1263.8723632285023	29.16	0.34648772215887585	0.07015048025634699	4.939206700976602	8.231047579519356e-6	transcription termination factor family protein	ZT0u_ZT4u
ZT0	Medtr1g028580	223.6244078603773	3.01	0.346443926415489	0.1407602473294106	2.4612341409484197	0.029214763842513602	plastid division PDV1-like protein, putative	ZT0u_ZT4u
ZT0	Medtr5g053280	312.69191607586947	2.93	0.3458913717695875	0.11260904373506886	3.0716127257358954	0.006424124416159868	P-loop nucleoside triphosphate hydrolase superfamily protein	ZT0u_ZT4u
ZT0	Medtr3g075180	1425.3422221513822	3.55	0.345227234162482	0.05939761114093029	5.812140042860906	1.162739749185267e-7	callose synthase-like protein	ZT0u_ZT2u_ZT4u
ZT0	Medtr7g085670	1059.6511169553644	15.99	0.34507437189050594	0.07324923840155181	4.71096190787419	2.2100073923219215e-5	root border cell-specific protein, putative	ZT0u_ZT2u
ZT0	Medtr3g093290	7.896588632659339	0.12	0.3448875100559826	0.5317713781664967	0.6485635072070369	0.5626473546277265	MFS transporter	ZT2u_ZT4u
ZT0	Medtr8g085290	64.70566299020409	2.42	0.3444742693114541	0.1888448676981609	1.8241124236536974	0.10482663215034166	actin-related protein 2/3 complex subunit 4	NA
ZT0	Medtr5g056390	110.36498029795587	2.29	0.34434548633529305	0.17560354281319052	1.9609256215383568	0.0813665266813335	pollen thioesterase	NA
ZT0	Medtr3g005170	1293.863673399474	20.79	0.3443215306730682	0.11331717725289829	3.038564311433742	0.00699709270107317	cinnamyl-alcohol dehydrogenase-like protein	ZT0u_ZT4u
ZT0	Medtr3g117800	83.49323340995107	0.77	0.3439340934160766	0.25180837399428296	1.3658564564810114	0.22231310809773755	glycosyl hydrolase family 10 protein	ZT4u
ZT0	Medtr7g031310	153.4081035336733	1.48	0.34322763845680515	0.1214473426708008	2.8261436677718783	0.012146338220056781	protoporphyrinogen oxidase	ZT0u_ZT2u
ZT0	Medtr3g026020	5312.3025311587935	119.44	0.3431509037097943	0.06992225043866045	4.907606685382998	9.511231164398683e-6	plant/F13G24-250 protein	ZT0u_ZT4u
ZT0	Medtr8g076840	213.0187882049718	2.76	0.3429295647958235	0.13048511215683067	2.6281125802586183	0.01975946816523458	transmembrane protein, putative	ZT0u_ZT2u
ZT0	Medtr5g090900	78.87680839098132	0.87	0.3422763423175368	0.29319155144558623	1.1674154341417313	0.29578484772302244	hypothetical protein	ZT4u
ZT0	Medtr3g114850	81299.35104102644	2669.45	0.3421777766252328	0.07076096960473016	4.835685244798556	1.3030047049511072e-5	plastocyanin	ZT0u_ZT2u_ZT4u
ZT0	Medtr3g096860	533.5025505807707	6.88	0.3420092739572965	0.0989959607058686	3.454780089194304	0.0021341625031010797	DUF3727 family protein	ZT0u_ZT2u
ZT0	Medtr2g059060	158.21241439048808	5.38	0.3419804114902686	0.12481339907044448	2.739933485003925	0.015065489267466778	hypothetical protein	ZT0u_ZT2u_ZT4u
ZT0	Medtr4g046737	12.795127770237364	0.28	0.3413518339654129	0.906353834347774	0.37662094099381715	0.738497799776566	myb transcription factor	ZT2u_ZT4u
ZT0	Medtr1g069720	519.5025033429714	5.44	0.34046137070466903	0.07681546342992056	4.43219835567711	6.952416184302749e-5	casein kinase I-like protein	ZT0u_ZT2u_ZT4u
ZT0	Medtr6g053280	869.2479329193734	16.56	0.3401263237312688	0.07912862354080281	4.29839808291221	1.1806163139795121e-4	NADH-ubiquinone oxidoreductase, putative	ZT0u_ZT2u_ZT4u
ZT0	Medtr8g089810	1740.22739151896	15.89	0.3394534659828045	0.06538622377510754	5.191513538850886	2.5929757076317685e-6	sensor kinase	ZT0u_ZT2u_ZT4u
ZT0	Medtr6g018300	476094.0591112689	14605.27	0.3389099548022132	0.06806791259636301	4.978997325978258	6.869066375761954e-6	ribulose bisphosphate carboxylase small chain	ZT0u_ZT2u_ZT4u
ZT0	Medtr0874s0020	835.0358232652455	11.69	0.3385040953858582	0.13606982552901317	2.487723446912787	0.027451607292707732	ABC transporter C family-like protein	ZT0u_ZT4u
ZT0	Medtr2g010815	1212.7575019205694	32.08	0.3382061890609516	0.06897324713761104	4.903440146672871	9.651668164456187e-6	regulator of ribonuclease activity protein A	ZT0u_ZT2u_ZT4u
ZT0	Medtr3g072120	152.3233507629904	4.44	0.338109521174371	0.1548526260937118	2.183427751297921	0.052769882745204034	armadillo/beta-catenin-like repeat protein	NA
ZT0	Medtr7g076680	316.6915812777489	3.92	0.33807301545613766	0.13786694910727984	2.452168686151671	0.029791670497181552	methylenetetrahydrofolate dehydrogenase	ZT0u_ZT2u
ZT0	Medtr1g107330	1074.8278041419026	12.3	0.33805713913393165	0.1355000225890552	2.494886219755049	0.02699020004310782	triacylglycerol lipase-like protein	ZT0u_ZT4u
ZT0	Medtr8g010620	270.59519603243797	2.74	0.3373590360122224	0.12222215722429496	2.760211762529447	0.014333591498502237	peptidyl-prolyl cis-trans isomerase FKBP65	ZT0u_ZT2u
ZT0	Medtr3g100890	776.468985412659	5.62	0.33696540462034474	0.08290692835967702	4.06438172644004	2.8269630941271374e-4	pyridoxine/pyridoxamine 5'-phosphate oxidase	ZT0u_ZT4u
ZT0	Medtr4g020070	76.05913678139112	0.78	0.3360704045888574	0.21359843343915133	1.5733748566306558	0.16074338241076466	LRR receptor-like kinase	ZT2u_ZT4u
ZT0	Medtr1g034390	94.93085923465584	1.65	0.3359402305826223	0.19953276629988037	1.6836344065802875	0.13399665011152215	cysteine/histidine-rich C1 domain protein	ZT4u
ZT0	Medtr5g084950	11.750186984224921	0.13	0.33550572426047737	0.5126749256837106	0.6544219493727768	0.5590503823018513	triacylglycerol lipase-like protein	NA
ZT0	Medtr8g089820	17.49853428068786	0.13	0.3353968265158141	0.5456771595842889	0.6146433300806069	0.5834995691623227	lysine ketoglutarate reductase trans-splicing protein	ZT4u
ZT0	Medtr1g106550	7721.945068721245	92.04	0.3351964840340183	0.05314264869358906	6.307485461755977	7.464913178573789e-9	ATP-dependent Clp protease proteolytic protein	ZT0u_ZT2u_ZT4u
ZT0	Medtr4g117720	29.659361737738223	0.44	0.3350093916964184	0.29235604698588313	1.145895202614348	0.3045157126231531	F-box protein interaction domain protein	NA
ZT0	Medtr1g081000	463.7516857974975	2.67	0.3344817798095396	0.1160073754693977	2.883280295378931	0.010478485059247901	Serine/Threonine-kinase Nek4	ZT0u_ZT4u
ZT0	Medtr2g031430	49.36976746495983	2.86	0.3340450395085601	0.25721133156800574	1.2987182076005848	0.24590357076197578	hypothetical protein	ZT4u
ZT0	Medtr3g106000	243.23583371797807	3.21	0.334002436537199	0.12886581451634496	2.591862223435798	0.02149909156367639	chorismate mutase	ZT0u_ZT2u_ZT4u
ZT0	Medtr3g097460	120.75923744464195	0.83	0.3339236038990211	0.14517845123371068	2.300090688813489	0.04138159386272888	kinase family protein	ZT0u_ZT2u
ZT0	Medtr2g085300	310.17503694359385	2.59	0.3337016258956307	0.12499377015249122	2.6697460640519752	0.01789455874903638	core-2/I-branching enzyme	ZT0u
ZT0	Medtr7g028600	264.95288544985	3.98	0.3336088296099649	0.11654216098541294	2.862559152749203	0.01109438807530798	ABC transporter family protein (ATP-binding component)	ZT0u_ZT2u
ZT0	Medtr6g023290	28.1380530357998	0.4	0.3332492460380863	0.32372440226051874	1.029422693226266	0.35575212887599417	cytochrome c1, heme protein	ZT2u_ZT4u
ZT0	Medtr7g068580	51.78224057603532	0.22	0.3327990378884217	0.3015114429479068	1.1037691791549036	0.32198564963170534	ubiquitin-protein ligase, putative	ZT4u
ZT0	Medtr1g116810	341.687825398468	6.6	0.3327958352970855	0.10382953318626938	3.205213633196755	0.004454039538522562	prolyl 4-hydroxylase alpha-like protein	ZT0u_ZT2u_ZT4u
ZT0	Medtr5g034290	280.20882340519586	9.47	0.33273539497236493	0.1448420647953086	2.2972290228159062	0.041672590672312264	nucleic acid-binding, OB-fold-like protein	ZT0u_ZT2u
ZT0	Medtr3g047590	47.654269137792895	1.44	0.3320130211341348	0.2454708528939305	1.35255578094072	0.22696802250353765	hypothetical protein	NA
ZT0	Medtr6g093240	7809.939486109394	29.61	0.33164778814111484	0.07841280393575996	4.229510634676688	1.5311083222030745e-4	phosphoglucan, water dikinase	ZT0u_ZT2u_ZT4u
ZT0	Medtr7g117700	585.9065828057991	100.34	0.3311617341667721	0.09117413503697863	3.632189480409753	0.00121654386705528	fiber protein Fb11	ZT0u_ZT4u
ZT0	Medtr7g087047	678.3894079692722	2.28	0.33088184393309344	0.08981195525599894	3.6841625704501335	0.0010303558974513452	zinc finger (Ran-binding) family protein	ZT0u
ZT0	Medtr3g115930	2214.8500321579113	69.61	0.3307456379886882	0.0649115213463703	5.095330245363026	4.024976056464151e-6	transmembrane protein, putative	ZT0u_ZT2u_ZT4u
ZT0	Medtr5g015490	85.6543050481712	0.92	0.3302548482546558	0.21710074126256743	1.5212055303636056	0.17492770379993333	GRAS family transcription factor	ZT4u
ZT0	Medtr3g085600	149.16665727028573	18.93	0.32978310512850867	0.15038124770297542	2.192980242987993	0.051785471291924914	kish-A-like protein	NA
ZT0	Medtr7g082670	324.88499912860425	3.59	0.32972397478111953	0.15355815703276618	2.147225397546046	0.056791516928584425	lipid phosphate phosphatase-like protein	ZT4u
ZT0	Medtr4g106750	1011.2427634886711	9.13	0.32964273657441007	0.07909178358196015	4.167850586310428	1.9313153340127126e-4	nucleobase-ascorbate transporter-like protein	ZT0u_ZT4u
ZT0	Medtr1g046590	394.2193858777622	11.7	0.32919619304999576	0.10263189149888566	3.2075428820638083	0.004427466139702467	UPF0678 fatty acid-binding protein-like protein	ZT0u_ZT2u
ZT0	Medtr6g038750	1213.03708801753	5.84	0.32897681666082373	0.060057458603990865	5.477701259889192	6.414109707732713e-7	unusual kinase, putative	ZT0u_ZT2u_ZT4u
ZT0	Medtr4g069800	2940.5230453222666	48.95	0.32885779752862826	0.058562242617518655	5.615526025471091	3.1620880399542745e-7	ATP-dependent Clp protease proteolytic protein	ZT0u_ZT2u_ZT4u
ZT0	Medtr6g016800	70.15612615825376	0.59	0.3287193891593263	0.24339926432216746	1.3505356726313997	0.2275927886187552	glycoside hydrolase family 81 protein	ZT2u
ZT0	Medtr6g077820	1606.3027331377828	22.26	0.32825278996242663	0.06671728433544802	4.9200562227923355	9.012380517875946e-6	succinyl-CoA ligase [ADP-forming] subunit alpha-2	ZT0u_ZT4u
ZT0	Medtr4g102000	2310.1083103971755	35.29	0.32808319601677377	0.08893266785897501	3.6891190145901365	0.0010137235311842214	ATP-dependent Clp protease proteolytic protein	ZT0u_ZT2u_ZT4u
ZT0	Medtr1g066850	89.66200002855204	0.58	0.32791545679875317	0.18841284340482006	1.7404092569963534	0.12146457351337749	interactor of constitutive active ROPs-like protein	ZT2u_ZT4u
ZT0	Medtr3g005560	2011.1675395656655	10.41	0.3277099210678103	0.22390795976392888	1.4635921001349042	0.19179120871246574	cellulose synthase-like protein D3	NA
ZT0	Medtr1g012020	40.22187299462172	0.24	0.32762270568522406	0.350550606551977	0.9345946050635249	0.4025039951506238	cysteine-rich polycomb-like protein	ZT4u
ZT0	Medtr4g086510	302.59139402586425	3.67	0.32633848127884363	0.1176432710122269	2.7739664025911575	0.013861082544894453	CXE carboxylesterase	ZT0u_ZT4u
ZT0	Medtr3g079510	68.84465681718682	1.18	0.3262370132666189	0.19368679392181934	1.6843534174988863	0.13383622828985797	NADH-cytochrome b5 reductase family protein	NA
ZT0	Medtr6g015875	10.791755013381751	0.06	0.3258274678475449	0.6025609315049805	0.540737792332047	0.630075929317197	COBRA-like protein 2 precursor	ZT4u
ZT0	Medtr5g021180	45.967851627682464	2.08	0.3252819087149789	0.24319881652920022	1.3375143570072563	0.23214182649856607	thioredoxin	ZT4u
ZT0	Medtr7g094560	392.81527175866404	2.3	0.3252045001523317	0.09948230268422469	3.268968362992071	0.003708261252143141	isoamylase-type starch debranching enzyme	ZT0u_ZT2u_ZT4u
ZT0	Medtr5g008210	639.8021369673108	44.94	0.3251239674053768	0.13373137750245992	2.431171902042184	0.031226626881897146	hydrogen peroxide induced protein, putative	ZT0u_ZT2u
ZT0	Medtr1g055085	360.46648986423554	4.67	0.32504466941027027	0.09390871381417597	3.4612833698634176	0.0020901645949070883	TPX2 (targeting protein for Xklp2) family protein	ZT0u
ZT0	Medtr4g120240	161.34358381686076	2	0.3244904259962085	0.1370171782498386	2.3682463041570534	0.03582231606160257	epoxide hydrolase	ZT0u_ZT2u_ZT4u
ZT0	Medtr1g116110	978.0967159476731	10.19	0.3243545960972686	0.058021337514225134	5.590264030327573	3.591378871531348e-7	protoheme IX farnesyltransferase	ZT0u_ZT2u_ZT4u
ZT0	Medtr7g084140	134.47910862199393	2.57	0.3243051784267893	0.15607653595867665	2.0778599193965546	0.06493947534514846	acyl-CoA N-acyltransferase (NAT) family protein	ZT2u
ZT0	Medtr3g100100	673.1866042729812	24.96	0.32363770169656364	0.1085800966572539	2.9806356013677613	0.008155223127141247	TPR domain protein	ZT0u
ZT0	Medtr6g015310	20.664592290204308	0.57	0.32358364201885814	0.34706349341787684	0.9323471011952613	0.40370604245324143	malonyl-CoA:isoflavone 7-O-glucoside malonyltransferase	ZT4u
ZT0	Medtr3g083030	235.90997248577773	6.17	0.3227395223052596	0.11327629573181545	2.849135560270736	0.011461743336672906	hypothetical protein	ZT0u
ZT0	Medtr6g026810	578.7420928398831	22.48	0.3226441863903949	0.07929319151150048	4.0690023978111585	2.779597321799585e-4	scavenger mRNA decapping enzyme carboxy-term-binding protein	ZT0u_ZT2u_ZT4u
ZT0	Medtr8g091480	577.3280038283053	2.58	0.3224654039112715	0.08284949890780798	3.8921829119340807	5.164247208860052e-4	inner membrane protein	ZT0u
ZT0	Medtr8g103890	245.97837247729117	4.86	0.32223893362992545	0.12683900208279322	2.5405350746893007	0.024217419875804832	peptidyl-tRNA hydrolase family protein	ZT0u_ZT2u_ZT4u
ZT0	Medtr5g006290	116.14565195203289	2.19	0.3221926254840093	0.17183081748407977	1.8750572813509463	0.09561798120480035	survival protein SurE-like phosphatase/nucleotidase	NA
ZT0	Medtr3g045420	472.8386128784356	1.77	0.32203868102912336	0.099722176540154	3.2293587264358563	0.004160818915539562	PPR containing plant-like protein	ZT0u
ZT0	Medtr8g088940	50.94128677312668	1.14	0.32197829647798953	0.22192664322378217	1.450832093888426	0.19570071159250294	emp24/gp25L/p24 family protein	ZT4u
ZT0	Medtr3g073990	2423.4166640695976	77.02	0.3217463782551234	0.11274604940013212	2.853726405199847	0.01132897721255857	pollen Ole e I family allergen	ZT0u_ZT4u
ZT0	Medtr3g479590	69.29634385167253	1.17	0.3212657227003754	0.1924517215778316	1.669331508528224	0.13719946975977326	NADH-cytochrome b5 reductase family protein	NA
ZT0	Medtr3g054960	15.344016286366022	1.66	0.32083710745639754	0.440390068377309	0.7285293890449792	0.5148416132952736	oxysterol-binding protein, putative	ZT4d
ZT0	Medtr4g032200	163.35722592420612	11.91	0.3208137071722527	0.13697741544931702	2.3420919873536152	0.037825502636981645	transmembrane protein, putative	ZT0u_ZT4u
ZT0	Medtr3g031800	74.60569988134556	1.45	0.32077512395488855	0.21149895894978063	1.5166747181533646	0.1761936767261491	gamma interferon inducible lysosomal thiol reductase	ZT2u
ZT0	Medtr4g071060	173.70737120605637	2.15	0.3207657031311884	0.17784011865399915	1.8036745901821025	0.10863613034705866	papain family cysteine protease	ZT4u
ZT0	Medtr8g092040	2292.512974391097	45.77	0.32071455452243225	0.07445384195732604	4.307562190091587	1.1371951778155435e-4	ATP synthase	ZT0u_ZT2u_ZT4u
ZT0	Medtr7g024670	106.44697285516233	1.86	0.3197205679813517	0.14969973103533368	2.1357457743587256	0.05810876834777663	Dof domain zinc finger protein	ZT2u_ZT4u
ZT0	Medtr6g013840	293.53222348242144	2.32	0.3195841040981458	0.12693627248259073	2.5176736156481723	0.02556547016470329	CAZy family GT8 glycosyltransferase	ZT0u_ZT2u_ZT4u
ZT0	Medtr7g074070	242.4663366667569	2.9	0.3193510603820679	0.11234241543275934	2.842657950266434	0.011649692938496076	transmembrane protein, putative	ZT0u
ZT0	Medtr2g079830	1041.8533820584646	22.77	0.31929477297335207	0.1430917251254221	2.2313992838753274	0.04774905846649443	fiber protein Fb34	ZT0u
ZT0	Medtr5g096030	470.70616874444346	59.86	0.31923794494323815	0.13538296581285925	2.3580362789844833	0.03661379267148291	RPM1-interacting protein 4 (RIN4) family protein	ZT0u_ZT2u
ZT0	Medtr3g051740	973.9016108538874	26.08	0.31915179935841986	0.0688636154341153	4.63454899000715	3.060366930969564e-5	perchloric acid soluble translation inhibitor-like protein	ZT0u_ZT2u_ZT4u
ZT0	Medtr2g070570	51.693489458930195	1.42	0.31866781053683463	0.23176413346263766	1.3749660302300684	0.21930140155782993	transmembrane protein, putative	ZT2u
ZT0	Medtr8g052100	143.00722877446032	36	0.3184818206852272	0.15028217380828918	2.119225538296416	0.05990452779589253	hypothetical protein	NA
ZT0	Medtr4g099360	2206.2404931779824	33.08	0.31799028648183664	0.05515399502794911	5.765498697251143	1.4851171079217982e-7	ATP-dependent Clp protease proteolytic protein	ZT0u_ZT2u_ZT4u
ZT0	Medtr8g036040	112.46694511499432	1.46	0.31777083540813095	0.16458170273686107	1.9307786353152148	0.08608315342815419	4-hydroxy-tetrahydrodipicolinate synthase	ZT2u
ZT0	Medtr3g067700	57.06924491713952	3.3	0.3169397246194625	0.27873373129563456	1.1370698592747834	0.30825100380229004	hypothetical protein	ZT4u
ZT0	Medtr7g066120	24840.60521582388	237.38	0.3167702779897263	0.07388672527952277	4.287242082949874	1.2324653024099893e-4	fructose-1,6-bisphosphatase	ZT0u_ZT2u_ZT4u
ZT0	Medtr5g026780	618.5321353499977	5.65	0.3163493104782687	0.08917147940938774	3.5476512509779474	0.0016018223869004094	neutral amino acid transporter	ZT0u
ZT0	Medtr6g052360	2723.3477010711385	21.02	0.3163329365109483	0.0809986871874031	3.905408192345916	4.933148589412889e-4	PPR superfamily protein, putative	ZT0u_ZT2u
ZT0	Medtr4g068670	110.21560255838112	0.76	0.31552331250457183	0.24291307434116025	1.298914491780026	0.24584030863475975	long-chain fatty acyl CoA ligase	ZT4u
ZT0	Medtr1g022405	524.380326163887	8.58	0.3154525511155595	0.08253420954323164	3.8220824172348147	6.559180680272083e-4	gamma carbonic anhydrase-like protein	ZT0u_ZT2u_ZT4u
ZT0	Medtr8g088420	7765.619013253642	80.87	0.3152168483213927	0.07376034775165542	4.273527144729577	1.296385204528518e-4	tyrosine phosphatase, putative	ZT0u_ZT2u_ZT4u
ZT0	Medtr3g106740	20826.286050415867	587.08	0.31506461142037345	0.09345640311189636	3.371246922943773	0.002736272487323908	Lipid transfer protein	ZT0u_ZT2u
ZT0	Medtr1g085710	4.050629111885349	0.02	0.3143873105577632	0.8112474251617047	0.3875356652073156	0.731664393066155	hypothetical protein	ZT4u
ZT0	Medtr1g026540	514.0341817447821	5.13	0.31431131757513925	0.09583366698611953	3.2797588515595866	0.003587702045258306	3-beta-hydroxy-delta5-steroid dehydrogenase	ZT0u_ZT2u
ZT0	Medtr4g094202	44.340312758045215	0.63	0.313726877519429	0.2653026170192754	1.1825246243109446	0.2896892994457561	ICE-like protease (caspase) p20 domain protein	ZT2u_ZT4u
ZT0	Medtr4g126950	106.96845418751272	1.13	0.3134136652235535	0.20485111351706892	1.529958318715406	0.1724864290001688	Pmr5/Cas1p GDSL/SGNH-like acyl-esterase family protein	NA
ZT0	Medtr5g023740	139.6432753862898	1.64	0.3131087457214898	0.1432236428468167	2.1861526455961733	0.05246224075309623	NAD-dependent isocitrate dehydrogenase	ZT2u_ZT4u
ZT0	Medtr7g085090	813.3830737656526	6.88	0.31307513270473664	0.07546364453364326	4.148688214563521	2.0734573832436145e-4	GDA1/CD39 nucleoside phosphatase family protein	ZT0u_ZT2u
ZT0	Medtr3g117550	744.5474711953583	42.17	0.3123717780854165	0.0657798199384349	4.748747843605738	1.8900347657331422e-5	NADH ubiquinone oxidoreductase B22-like subunit	ZT0u_ZT4u
ZT0	Medtr7g082970	178.46391623317868	4.53	0.31219898149124253	0.13328466183884677	2.3423474027995765	0.037810216311342806	transmembrane protein, putative	ZT0u
ZT0	Medtr7g093790	65.46472187317622	1.53	0.31163233644582194	0.22105800164548997	1.4097310847204063	0.20822916014297654	disease resistance response protein	ZT2u_ZT4u
ZT0	Medtr1g039990	906.6175678479378	9.03	0.3116217537736823	0.09292714535164508	3.3533985424224126	0.002889730420001955	3-dehydroquinate synthase	ZT0u_ZT2u
ZT0	Medtr2g096370	311.9197990273608	82.29	0.3114312703195522	0.09730165554628228	3.2006780210581054	0.004517331821131197	ATP synthase 6 kDa subunit	ZT0u_ZT2u_ZT4u
ZT0	Medtr1g077640	6.248704178323294	0.04	0.31077332620214665	0.6963880383758323	0.4462645954214768	0.6921206664130584	bHLH transcription factor-like protein	ZT4u
ZT0	Medtr1g085090	125.43016647103615	1.3	0.31069075979918626	0.1471835699780531	2.1109065355971057	0.0609326742365014	peptide/nitrate transporter	NA
ZT0	Medtr1g492910	78.46457964876586	3.34	0.31068733088960265	0.21783680940062783	1.4262388975694722	0.2032197646965018	core histone H2A/H2B/H3/H4	ZT4u
ZT0	Medtr4g008630	569.881335822839	4.66	0.3103581114477952	0.0911616345519378	3.404481643766204	0.002473482609759944	zeatin O-glucosyltransferase-like protein	ZT0u_ZT2u_ZT4u
ZT0	Medtr3g101630	624.6424475241789	12.04	0.30973502202925607	0.09013455603952221	3.4363626520048918	0.002246950622217961	inner membrane import protein Tic22, putative	ZT0u_ZT2u
ZT0	Medtr7g103020	8337.650200192282	116.43	0.30936808387466397	0.060909545479450634	5.079139590346099	4.319711160236484e-6	triosephosphate isomerase	ZT0u_ZT2u_ZT4u
ZT0	Medtr3g116080	906.2434225155838	10.04	0.3090746498145172	0.14877622355744427	2.0774465329480543	0.06498917898524613	papain family cysteine protease	ZT4u
ZT0	Medtr4g094672	596.7821561352871	9.85	0.3068175013413807	0.07855617203915169	3.905708404280005	4.92921146766897e-4	3'(2'),5'-bisphosphate nucleotidase	ZT0u_ZT2u_ZT4u
ZT0	Medtr7g093540	49.31263723923632	0.89	0.3066949724447527	0.23226465473535599	1.3204547751538138	0.2382520561356866	DNA-3-methyladenine glycosylase	NA
ZT0	Medtr4g101140	878.8009179618872	42.1	0.30665462915481306	0.06410211466203906	4.783845755659795	1.6220490008914677e-5	NADH dehydrogenase [ubiquinone] 1 beta subcomplex subunit 8	ZT0u_ZT2u_ZT4u
ZT0	Medtr6g087990	1435.5471891185994	49.47	0.30659212142233	0.07077139970698823	4.332147204827093	1.0324620143440314e-4	type II peroxiredoxin	ZT0u_ZT4u
ZT0	Medtr4g098970	117.28958714250888	5.08	0.3058058867900498	0.1655642458614134	1.8470526966675311	0.10065824058842919	hypothetical protein	NA
ZT0	Medtr5g094740	1395.125034255339	5.68	0.30575741119349276	0.07629477171856451	4.00758013041009	3.4809401525882477e-4	CBS domain protein/transporter associated domain protein	ZT0u_ZT2u
ZT0	Medtr5g075330	211.72565646400597	7.67	0.30574744390535735	0.12577027507695598	2.4309992461913392	0.031236908747305916	trafficking protein particle complex subunit-like protein	ZT0u_ZT2u_ZT4u
ZT0	Medtr2g095830	136.14325881735854	1.53	0.3045117910927803	0.1611411386460925	1.8897209840472007	0.09302867631340248	hydrolase family protein/HAD-superfamily protein	ZT4u
ZT0	Medtr3g083130	301.62808523303175	7.46	0.3038934633352589	0.15767050882220143	1.9273957165822755	0.086635517893555	aldo/keto reductase family oxidoreductase	ZT4u
ZT0	Medtr4g007030	1404.6017945115252	26.85	0.30375062985246853	0.06950719365002368	4.370060333350332	8.883475740903521e-5	vacuolar ATP synthase subunit D, putative	ZT0u_ZT2u_ZT4u
ZT0	Medtr1g069765	607.3821673246506	10.2	0.30373545124532403	0.08259025310909003	3.6776186028166364	0.0010514453696698494	adaptin ear-binding coat-associated protein 1	ZT0u
ZT0	Medtr5g015260	87.60644949586475	0.6	0.30349765932194417	0.21616016655729384	1.404040643360169	0.21001391877849204	galactosyl transferase GMA12/MNN10 family protein	NA
ZT0	Medtr7g096950	106.41737650065497	4.12	0.3032430644340996	0.19757875071036007	1.5347959400686655	0.17115293838729986	DUF761 domain protein	ZT2u_ZT4u
ZT0	Medtr3g108460	220.30101740127182	3.35	0.3031492221892382	0.132022763852162	2.2961890309212296	0.041760622254635324	N-acetylglutamate kinase	ZT0u_ZT4u
ZT0	Medtr2g101880	279.18205793193033	2.39	0.3025597106700554	0.10431693216832488	2.9003892693263613	0.010054318531123381	protein disulfide isomerase-like protein	ZT0u_ZT4u
ZT0	Medtr4g073410	3836.569040121649	57.1	0.30161343689551884	0.061801408947433224	4.880365060156863	1.0689161281403094e-5	L-ascorbate peroxidase	ZT0u_ZT2u_ZT4u
ZT0	Medtr2g038390	240.30791049734276	9.03	0.3011681889149593	0.10782047723815026	2.7932373945048403	0.01318819737156415	oligosaccharyltransferase complex subunit OSTC-like protein	ZT0u
ZT0	Medtr8g102470	686.2654154953365	11.12	0.3008055736901553	0.08725743417319698	3.4473346201435096	0.0021783352025639387	6-phosphogluconate dehydrogenase NAD-binding domain protein	ZT0u_ZT2u_ZT4u
ZT0	Medtr4g124460	11.931634694730985	0.09	0.3007896227103715	0.5428658512166207	0.5540772587486755	0.6215449162668634	leucine-rich receptor-like kinase family protein	ZT4u
ZT0	Medtr1g045750	3863.553925025286	29.42	0.300658915391915	0.06500538105144477	4.625138881256243	3.175639325243035e-5	3-isopropylmalate dehydratase, large subunit	ZT0u_ZT2u
ZT0	Medtr2g063620	264.0753672680394	0.71	0.30051150637891677	0.11152255676217418	2.694625330548763	0.016830526356762337	RING/FYVE/PHD zinc finger protein	ZT0u_ZT2u
ZT0	Medtr3g465790	183.8490711783573	3.43	0.2996377476909068	0.12997577348976486	2.30533536862931	0.040946417385100305	Kae1-associated kinase Bud32	ZT0u
ZT0	Medtr4g011880	59.77027046771402	1.37	0.29843327097905803	0.2754419786947363	1.0834705457507705	0.3310192217528856	auxin-responsive AUX/IAA family protein	ZT2u_ZT4u
ZT0	Medtr8g104330	360.74881971805263	2.02	0.2981868249005235	0.08953680873407106	3.330326701570901	0.0030885739448269756	plant synaptotagmin	ZT0u_ZT2u_ZT4u
ZT0	Medtr2g023910	168.1532444858831	1.29	0.29695266559701355	0.15858566176318736	1.8725063936766662	0.09608541227087358	fungal proteinase A, aspartic proteinase superfamily protein	ZT4u
ZT0	Medtr8g446800	20.339495401285838	0.6	0.29631710392380245	0.36772683825274177	0.8058076623717663	0.47065449931110026	hypothetical protein	ZT2u
ZT0	Medtr2g436400	52.64598327914077	0.68	0.2962655752932741	0.20906999783021568	1.4170640377289778	0.20599560056170074	mTERF protein	ZT4u
ZT0	Medtr4g080800	431.5179569016819	2.97	0.29584820089615804	0.10242460474745455	2.888448548330966	0.010343026231502331	protein disulfide-isomerase 5-3	ZT0u_ZT4u
ZT0	Medtr1g087020	753.8181182490755	115.27	0.29447589616667963	0.09723807902770665	3.0284010041248632	0.007187216968088354	cytochrome C oxidase subunit 5C	ZT0u_ZT2u
ZT0	Medtr5g080300	791.0738917805269	17.89	0.29418472642471055	0.09201245346892521	3.197227281023038	0.004563080772047283	FKBP-type peptidyl-prolyl cis-trans isomerase	ZT0u
ZT0	Medtr1g010070	278.8030793299661	2.4	0.29367546598679556	0.10588098149020976	2.773637549005438	0.01387090371372227	16S rRNA (cytosine(1402)-N(4))-methyltransferase	ZT0u
ZT0	Medtr1g094980	735.8463684195507	4.8	0.2934073806306582	0.0875751615416839	3.35034929385774	0.002917233583802476	phosphoglucomutase/phosphomannomutase family protein	ZT0u
ZT0	Medtr3g097060	325.1149696546217	2.83	0.2932924103528206	0.09530431769203829	3.077430461236304	0.006323076857863106	chromosome condensation regulator RCC1 repeat protein	ZT0u
ZT0	Medtr5g017490	204.23648636872403	4.96	0.29276602398522616	0.11115271203367794	2.6339080588202073	0.0194654235026461	ATP-dependent RNA helicase eIF4A-like protein, putative	ZT0u
ZT0	Medtr8g027160	279.7473110640923	1.05	0.29210731612380963	0.11885685955701109	2.4576395271801452	0.029455827091991436	endoplasmic reticulum-type calcium-transporting ATPase	ZT0u_ZT4u
ZT0	Medtr3g093690	624.6485127062649	6.77	0.29109378141988446	0.07876711525955073	3.6956257755623283	9.94471469027623e-4	transmembrane protein, putative	ZT0u_ZT2u_ZT4u
ZT0	Medtr4g012440	30.25348825554591	0.58	0.29031353347731514	0.28126438419486616	1.0321731075491576	0.35450464272457943	methyltransferase family protein	ZT4u
ZT0	Medtr7g083560	1049.9633886358579	18.79	0.2899029714738798	0.07991284762583707	3.6277392194962856	0.0012339069916415149	translocon-associated protein beta family-like protein	ZT0u_ZT4u
ZT0	Medtr5g054770	312.7214962423359	12.39	0.2897762717466196	0.09673855955364397	2.995457789361969	0.007824027417020965	ATP-dependent Clp protease adaptor protein ClpS	ZT0u_ZT2u_ZT4u
ZT0	Medtr2g061630	1697.615963290024	14.36	0.28973569247218794	0.07686269651511131	3.7695228714129945	7.789147127291096e-4	citrate synthase	ZT0u_ZT2u_ZT4u
ZT0	Medtr6g071070	1551.5177930068692	16.49	0.28967723747791246	0.0750771799626305	3.85839262505729	5.791898240712457e-4	glutamine synthetase domain protein	ZT0u
ZT0	Medtr4g065007	13376.748557437788	67.37	0.28924391863906757	0.08641622713406343	3.3471019070335437	0.002944067583041959	2-oxoglutarate/malate translocator	ZT0u
ZT0	Medtr7g109850	1923.3931415327806	37.4	0.2884551314038429	0.07513678763619538	3.8390665941231483	6.184809012531242e-4	nitrogen fixation protein NifU	ZT0u_ZT2u
ZT0	Medtr8g052190	69.16085764107504	0.5	0.2878266639171832	0.19714721870071333	1.4599580243337298	0.1928845134287901	cysteine-rich RLK (receptor-like kinase) protein	ZT4u
ZT0	Medtr8g037260	1964.048100669901	5.72	0.28759981549444197	0.09150025527611909	3.1431586133454585	0.005286609504380394	cellulose synthase-like protein	ZT0u_ZT4u
ZT0	Medtr2g084225	105.04095086838144	2.12	0.28637131192141896	0.18189746710226662	1.5743556877590545	0.1604914694789386	RmlC-type cupin	ZT2u
ZT0	Medtr5g059210	523.5644635811495	41.45	0.2838628528478222	0.10216547353071442	2.778461676316543	0.013692646758392626	ubiquitin-fold modifier 1	ZT0u
ZT0	Medtr5g026280	401.2473422270954	3.62	0.28359229130473007	0.12148959383897256	2.3342928587004352	0.03845621841676303	carbon catabolite repressor-like protein	ZT0u_ZT4u
ZT0	Medtr3g096580	22.09144220575223	1.16	0.2830761763203805	0.3813028562681415	0.7423919639388026	0.5070737010661719	calcium-dependent phosphotriesterase superfamily protein	NA
ZT0	Medtr5g068440	502.8538895571566	9.15	0.28284229877915856	0.08733822443194766	3.23847090570915	0.0040504212692423925	hydroxyacylglutathione hydrolase	ZT0u_ZT2u_ZT4u
ZT0	Medtr4g102230	612.4729916448539	10.46	0.2823361382702962	0.09583989987120257	2.945914370212431	0.008910248630286782	immature colon carcinoma transcript 1 protein	ZT0u_ZT2u_ZT4u
ZT0	Medtr0212s0040	405.58911752860854	2.23	0.2822010903141821	0.22581962385211948	1.2496747868953348	0.2638654173286727	ATP synthase F1, alpha subunit	ZT4u
ZT0	Medtr5g014960	385.82913668678555	3.74	0.28190003515574297	0.13251457582669024	2.1273134173890966	0.059038446862254824	branched-chain amino acid aminotransferase	ZT2u
ZT0	Medtr1g019970	451.17224210505907	5.66	0.28146406912840766	0.1219499488559347	2.308029415091552	0.04072820964066904	heme oxygenase 1 protein	ZT0u
ZT0	Medtr3g014608	981.3827802481951	124.5	0.28134258615726937	0.18235233324287367	1.5428515838212573	0.16888337153132815	transmembrane protein, putative	ZT2u_ZT4u
ZT0	Medtr1g098280	4348.918782721031	100.21	0.2813244618665238	0.08162991203207169	3.446340377728128	0.002183917377137749	light-harvesting complex I chlorophyll A/B-binding protein	ZT0u_ZT4u
ZT0	Medtr4g104430	17.460891011517568	1.08	0.28072011598985436	0.39649062690545867	0.7080119855060047	0.5269887719855476	centromere protein X	NA
ZT0	Medtr7g034465	1442.2711691669774	9.89	0.28059984034863783	0.07992562703382101	3.510761826490273	0.0017959966543970665	phosphoglucan phosphatase LSF1	ZT0u_ZT2u_ZT4u
ZT0	Medtr8g013045	170.32944197705297	1.12	0.28049407021856476	0.1282810277066597	2.1865592693876037	0.05246057939873388	GPI transamidase component Gpi16 subunit-like protein	NA
ZT0	Medtr8g071100	106.70465026702516	0.6	0.2800755424135227	0.15174675680464572	1.8456772870215847	0.10093029678943169	DNA (cytosine-5)-methyltransferase	NA
ZT0	Medtr3g022738	23.768161404591016	0.68	0.27947234455833425	0.30068821747104646	0.929442287126681	0.40493778646322776	hypothetical protein	ZT4u
ZT0	Medtr5g084690	51.97509632825437	0.47	0.2789632673343363	0.22346364152757647	1.2483608761916238	0.26429226865190225	LBP/BPI/CETP family, carboxy-terminal domain protein	ZT4u
ZT0	Medtr8g018770	1770.1114987080896	10.77	0.27872100701667046	0.06944901928755431	4.013318112709749	3.410620523502964e-4	long form dihydrolipoamide acetyltransferase	ZT0u_ZT2u
ZT0	Medtr1g046730	1243.1233559791829	10.34	0.2784642845037015	0.10040589880058005	2.7733857057220304	0.013873514393536037	GDT1-like protein	ZT0u_ZT2u_ZT4u
ZT0	Medtr1g085190	3.011997988013429	0.24	0.27786981610724726	0.8731486464877743	0.3182388442391498	0.779072237520244	hypothetical protein	ZT2u_ZT4u
ZT0	Medtr2g034580	1281.1904371962212	7.63	0.2776051872161574	0.08117446708944676	3.4198584501979195	0.0023647542114456394	dihydrolipoamide dehydrogenase	ZT0u_ZT4u
ZT0	Medtr1g108765	9691.267535514711	64.38	0.2774853296096487	0.05086249874434675	5.455597669402559	7.152131179003872e-7	F0F1-type ATP synthase, beta subunit	ZT0u_ZT2u_ZT4u
ZT0	Medtr1g048960	794.9872374345214	52.59	0.27707732750783354	0.10063276877303458	2.7533509301800985	0.014588652100956919	SLL1 protein	ZT0u_ZT2u_ZT4u
ZT0	Medtr5g005470	617.7358428081451	13.61	0.2768455390145699	0.07438066975129168	3.7220092255187343	9.123825303532856e-4	DNA-directed RNA polymerase II	ZT0u_ZT2u_ZT4u
ZT0	Medtr4g100550	104.54781661425278	1.67	0.2759141064835526	0.22051584261258944	1.2512212420415023	0.2632540822183734	homeobox associated leucine zipper protein	ZT2u_ZT4u
ZT0	Medtr3g435170	260.84210313286627	6.21	0.27576067445727476	0.12975557892800782	2.125231737513767	0.059236839224977925	YGL010w-like protein	ZT4u
ZT0	Medtr3g105820	2718.9036394277414	17.69	0.27547521007809644	0.09153540001716613	3.009493704363941	0.007534301933704765	translocon at the inner envelope membrane ofs protein 55-II	ZT0u_ZT2u
ZT0	Medtr6g087120	104.39369113990746	0.94	0.2753163792208544	0.18157795889466438	1.516243386018943	0.17629098131386384	lactoylglutathione lyase-like protein	ZT4u
ZT0	Medtr8g064300	13.626540804622422	0.23	0.27510621017819564	0.521363864381278	0.5276664321657092	0.6385893475074141	hypothetical protein	ZT4u
ZT0	Medtr1g056460	256.41481948239726	1.14	0.2745426247312894	0.09985808837623958	2.7493278631259535	0.0147292473204915	esophageal cancer associated protein, putative	ZT0u_ZT2u
ZT0	Medtr2g102040	105.03705804314278	1.47	0.27453335878047047	0.17310205992327657	1.5859624021929661	0.15745083421335165	methyltransferase family protein	NA
ZT0	Medtr8g039800	173.73907546247437	2.06	0.2743083983196807	0.14796622198637405	1.8538582295149852	0.09935382396882246	disease resistance protein (TIR-NBS-LRR class)	NA
ZT0	Medtr4g080140	788.886820335722	7.62	0.27421189733385515	0.08300221092772153	3.3036697970929874	0.0033461637284800108	aspartate aminotransferase	ZT0u_ZT2u_ZT4u
ZT0	Medtr2g066060	395.97458305569154	4.28	0.27411302189280046	0.09810315014672695	2.794130682682729	0.013158905592160326	plant/F14G9-20 protein	ZT0u_ZT2u
ZT0	Medtr3g014010	191.411347848599	6.87	0.27240210061814535	0.1277560015745669	2.1322059023517057	0.05852245814462651	50S ribosomal protein L27	NA
ZT0	Medtr7g090890	482.43178402304716	9.11	0.2720722402066988	0.09092669518755969	2.9922152085862113	0.007896667379927547	transmembrane protein 14C	ZT0u_ZT2u
ZT0	Medtr3g100090	395.56175675179907	1.97	0.2718214859755781	0.11681940479578513	2.3268521736671737	0.03909126880875308	ethylene-responsive kinase Le-CTR1	ZT0u
ZT0	Medtr2g078530	789.5985043075893	5.63	0.2717579541708092	0.0705727239447571	3.8507505305241705	5.945663847430409e-4	hypothetical protein	ZT0u_ZT4u
ZT0	Medtr2g008990	203.1482813346135	1.32	0.2715358354579163	0.2061039424370673	1.3174703610573983	0.23935192695547647	ICE-like protease (caspase) p20 domain protein	ZT4u
ZT0	Medtr1g011690	812.0450067336743	7.32	0.2708698431505644	0.07432075666118815	3.6446055626882266	0.0011704502151170771	FAD/NAD(P)-binding oxidoreductase family protein	ZT0u_ZT2u_ZT4u
ZT0	Medtr8g009960	839.6210255592148	24.82	0.2704858315102732	0.07015573029549298	3.855505891977723	5.85224148511095e-4	NADH:ubiquinone oxidoreductase 17.2 kDa subunit	ZT0u_ZT2u_ZT4u
ZT0	Medtr6g012390	187.9384775092241	5.55	0.2703012499286674	0.12723811066512075	2.1243733384259054	0.059324408781584424	60S ribosomal protein L34	NA
ZT0	Medtr0182s0060	5.557224560302583	0.01	0.26976111638681843	1.1905214239943491	0.22659072818844028	0.8430115886886662	DUF247 domain protein	NA
ZT0	Medtr0194s0040	161.96473640765151	2.62	0.269677877414037	0.13473684931662394	2.0015153893075626	0.0752160582096319	metal-dependent phosphohydrolase	ZT2u_ZT4u
ZT0	Medtr6g022830	593.1305196296246	5.76	0.26960935310047385	0.12236304315247559	2.2033560636810563	0.050637274712032526	ankyrin repeat protein	NA
ZT0	Medtr8g076060	125.07867758703503	3.01	0.26922953226787166	0.13939717130087162	1.9313844732672005	0.08602710034078814	peptide methionine sulfoxide reductase family protein	ZT2u_ZT4u
ZT0	Medtr3g040070	288.260878197751	4.16	0.2684696647406758	0.09947811558726297	2.6987811656441374	0.016664200203106223	vacuolar protein sorting-associated protein 26A	ZT0u_ZT2u_ZT4u
ZT0	Medtr8g075330	1128.8488019390593	4.04	0.2682560545990628	0.10363761359803299	2.5884043957198397	0.021676412851194385	glycoside hydrolase family 38 protein	ZT0u_ZT2u_ZT4u
ZT0	Medtr3g118520	176.48329491180888	2.73	0.2676977544188301	0.12893995281001078	2.076142798138563	0.0651724695701036	N-acetylglucosaminyltransferase I	NA
ZT0	Medtr1g019810	676.9910909800116	11.81	0.2671775597738897	0.06775741413675673	3.943148704503946	4.322354668004965e-4	succinate dehydrogenase	ZT0u_ZT2u_ZT4u
ZT0	Medtr2g022660	1533.5692867419402	29.14	0.2653103825046792	0.07929387577828798	3.3459126559345926	0.0029532721192788752	type II peroxiredoxin	ZT0u_ZT4u
ZT0	Medtr5g020640	10549.693055348536	132.16	0.2649024698702045	0.05606320226687918	4.725068479127933	2.0765337461637222e-5	aldose 1-epimerase family protein	ZT0u_ZT2u_ZT4u
ZT0	Medtr5g084980	121.48470246408064	2.36	0.2646129754701062	0.15124069671357449	1.7496148934783113	0.11957474589693806	triacylglycerol lipase-like protein, putative	NA
ZT0	Medtr4g013100	992.2789741192736	14.2	0.2642366779451114	0.08092701987082204	3.2651230499639468	0.0037480019728039307	D-glycerate dehydrogenase/hydroxypyruvate reductase	ZT0u_ZT4u
ZT0	Medtr4g119810	133.08202060248018	0.96	0.26371373122681513	0.15146374155914466	1.7411013917402687	0.12133550333685124	xyloglucan galactosyltransferase KATAMARI-like protein	NA
ZT0	Medtr7g074680	386.6934912522586	2.8	0.26351443317307677	0.09678132412426046	2.7227818544282636	0.015676616945083592	glycosyltransferase family 8 protein	ZT0u_ZT4u
ZT0	Medtr0276s0050	537.945763291136	6.29	0.2634856765211272	0.1381159562612895	1.9077135159000869	0.08995049476676084	annexin D8	ZT4u
ZT0	Medtr1g068810	979.3485963237357	16.55	0.26306518951596	0.1099420581164555	2.3927620968975285	0.033955346643278365	soluble inorganic pyrophosphatase	ZT0u_ZT2u_ZT4u
ZT0	Medtr3g084750	173.5471931366899	1.86	0.26278585497329826	0.12019053327129878	2.186410591757071	0.05246224075309623	C2H2 type zinc finger protein	ZT2u
ZT0	Medtr4g029630	58.33873120671052	1.11	0.26266564558376865	0.27696388024708574	0.9483750926273805	0.39529749299405215	extensin-like repeat protein	ZT2u
ZT0	Medtr1g030890	3398.645765306078	21.52	0.2625952149089046	0.0792516694247251	3.313434490592315	0.00324603459925893	auxin efflux carrier family transporter	ZT0u_ZT2u_ZT4u
ZT0	Medtr7g096570	326.3815651413983	10.86	0.2607453044205716	0.11776211538356579	2.2141696722353523	0.04948742405362734	signal recognition particle 19 kDa protein	ZT0u_ZT4u
ZT0	Medtr2g009750	347.7481754338363	2.84	0.2602969944957797	0.13738507534319164	1.8946526312669025	0.09221733180603062	methylmalonate-semialdehyde dehydrogenase	ZT2u
ZT0	Medtr5g045910	92.64816243453485	0.29	0.2599919042461622	0.17768543500656891	1.4632144960927747	0.19189293511710018	LRR receptor-like kinase family protein	NA
ZT0	Medtr8g005360	507.7638173823513	78.48	0.2594448198986931	0.09865747410693036	2.6297533182077277	0.01967401042090055	NADH dehydrogenase [ubiquinone] 1 alpha subcomplex subunit 1	ZT0u_ZT2u_ZT4u
ZT0	Medtr8g088730	828.0035393101665	5.09	0.25929364429957613	0.06879946051770693	3.7688325220637697	7.800166965741508e-4	endomembrane protein 70 family protein	ZT0u
ZT0	Medtr1g115135	207.7251424674718	2.37	0.2589754218838886	0.1284832977065438	2.0156349230340367	0.07316058800556276	calcium-binding EF hand-like protein	ZT4u
ZT0	Medtr1g062200	100.10721718093438	0.31	0.2588429377282235	0.18850225173209445	1.373155680368739	0.21987037306131846	myosin heavy chain-like protein, putative	NA
ZT0	Medtr6g017260	4420.418101393799	54.46	0.2586046306202544	0.06519097552681895	3.966877754634411	3.9932076569748376e-4	thylakoid membrane slr0575-like protein	ZT0u_ZT2u_ZT4u
ZT0	Medtr8g078370	2192.4034683433365	16.35	0.2582235187891557	0.06750212167524215	3.825413370434321	6.487103270188781e-4	vacuolar H+-ATPase subunit H, putative	ZT0u_ZT2u_ZT4u
ZT0	Medtr8g035900	483.0578729482992	25.53	0.25738502523223566	0.09317489382157576	2.762386032069028	0.014250757260889696	NADH-ubiquinone oxidoreductase 19 kDa subunit family protein	ZT0u_ZT2u_ZT4u
ZT0	Medtr3g028730	2378.4686732346704	40.34	0.25699222353564594	0.06746413277954999	3.809316342587694	6.827936126208762e-4	F0F1-type ATP synthase, delta subunit	ZT0u_ZT2u_ZT4u
ZT0	Medtr7g090330	1069.66972384449	29.22	0.2569821543398038	0.08131034413852412	3.1605099826166887	0.005048530292395662	vacuolar proton-ATPase subunit C proteolipid protein	ZT0u_ZT2u
ZT0	Medtr4g014750	688.1842836298678	12.5	0.2565569862278672	0.09397358599374658	2.7300967981038804	0.015401833332676355	OTU-like cysteine protease	ZT0u_ZT2u_ZT4u
ZT0	Medtr3g096870	961.5711387222336	2.93	0.2562498322904891	0.10936030409029535	2.3431704439932033	0.03774421863179446	neutral alpha-glucosidase	ZT0u_ZT4u
ZT0	Medtr8g446810	790.8959689126983	22.12	0.2560533241333588	0.10396682665229928	2.4628367757120153	0.029097589919315034	calcium-binding EF-hand protein	ZT0u_ZT2u_ZT4u
ZT0	Medtr4g115980	489.3386857822255	3.84	0.25519656436846344	0.10468122331317528	2.437844689729989	0.03076493371944272	prephenate dehydrogenase	ZT0u
ZT0	Medtr5g018350	5.88542061719963	0.11	0.25498920023422406	0.6388557643538462	0.3991342247527909	0.7236057367158117	methylesterase	ZT2u
ZT0	Medtr3g109650	497.3611847236	3.52	0.2548086497018898	0.08469770834182483	3.008447981538386	0.007555644748933363	E3 ubiquitin-protein ligase HERC2-like protein	ZT0u
ZT0	Medtr2g055430	28.337601649233203	0.24	0.25454907760060336	0.36645920757066236	0.6946177701143449	0.5348886429135634	cytochrome P450 family 72 protein	ZT4u
ZT0	Medtr8g009520	636.1196950086587	10.11	0.2541788925438857	0.10426927984479506	2.4377160072672535	0.03077133662770417	UMP-CMP kinase family protein	ZT0u_ZT2u_ZT4u
ZT0	Medtr5g027240	421.96264953121033	4.36	0.2540200419866331	0.18765256247413883	1.353672119567462	0.22663308235823454	pinoresinol-lariciresinol reductase-like protein	ZT2u_ZT4u
ZT0	Medtr1g019770	7.625471534968906	0.07	0.2526865077730432	0.6005825145558322	0.42073570516770775	0.7092016843529096	origin recognition complex second largest subunit 2	ZT4u
ZT0	Medtr8g027365	195.59809387119807	3.49	0.2525184799753858	0.12979157538010958	1.94556911136841	0.08375100305228242	pyridoxamine 5'-phosphate oxidase family protein	ZT2u
ZT0	Medtr3g107060	512.9631166298923	5.7	0.25244006182633727	0.09247470218687988	2.7298283298732584	0.015409057391537936	L-ascorbate peroxidase	ZT0u_ZT2u_ZT4u
ZT0	Medtr5g089200	525.761622127538	4.46	0.25161130730146564	0.1114892503153809	2.2568212324480372	0.04538717349584772	dihydropyrimidinase	ZT0u_ZT4u
ZT0	Medtr5g020850	1066.326829407309	13.98	0.2514719099898987	0.0717230032186263	3.5061542141976565	0.0018218907258591183	gamma carbonic anhydrase-like protein	ZT0u_ZT2u_ZT4u
ZT0	Medtr3g437740	653.2648436701866	3.52	0.2510327206442548	0.08023799004711746	3.128601806910206	0.005490265562885424	nudix hydrolase-like protein	ZT0u_ZT2u
ZT0	Medtr8g091330	165.18410214391608	1.58	0.25091670355319584	0.15774607486202846	1.5906367481578128	0.15620593710203518	phosphoglycerate/bisphosphoglycerate mutase family protein	ZT4u
ZT0	Medtr4g120150	388.45306647599483	16.12	0.2507568007952172	0.09784294739373464	2.5628500313480376	0.0229866244470015	dynein light chain type 1 family protein	ZT0u_ZT4u
ZT0	Medtr4g088350	38049.14039490513	357.73	0.2501986519929965	0.08350415394203226	2.996241985358979	0.007810521757001156	triose phosphate/phosphate translocator	ZT0u_ZT4u
ZT0	Medtr3g071650	128.02592971443113	1	0.24929168520047623	0.1535291140997134	1.623742093884339	0.1480216824440837	trichome birefringence-like protein	NA
ZT0	Medtr2g085125	2807.208355813559	21.27	0.24922069441081296	0.06213832018916929	4.010740774003931	3.443890429311712e-4	aldo/keto reductase family oxidoreductase	ZT0u_ZT2u_ZT4u
ZT0	Medtr7g098170	10.2164113659156	0.05	0.2489690203309148	0.5236125613333489	0.4754832842377381	0.673315239786467	breast cancer susceptibility protein, putative	ZT4u
ZT0	Medtr4g106480	11.174065992028208	0.03	0.24748985087451372	0.7941400452781706	0.3116450962850302	0.7838660956774041	myosin heavy chain kinase B-like protein	NA
ZT0	Medtr3g067815	1081.472457383261	6.8	0.24721837543858358	0.060015523204537756	4.119240527089023	2.304302576951135e-4	XH/XS domain protein	ZT0u
ZT0	Medtr4g094675	150.56974491887107	9.72	0.24705859460764193	0.1340205599489625	1.8434380120611822	0.10128531176827309	hypothetical protein	ZT2u
ZT0	Medtr8g068855	212.0868732546671	3.34	0.24666601652063172	0.13888828844695658	1.7760029969325815	0.11412828202213392	ribosomal protein S5 domain protein	NA
ZT0	Medtr4g134550	719.6718691894756	58.63	0.24627154280047334	0.08302396248292163	2.9662706456721146	0.008465913513947406	NADH-ubiquinone oxidoreductase B12 subunit family protein	ZT0u_ZT2u_ZT4u
ZT0	Medtr2g049540	16.727324361502905	0.09	0.24499733914557667	0.4658534533053347	0.5259107502740736	0.6397464341297981	PPR containing plant-like protein	ZT4d
ZT0	Medtr4g114650	77.68644989585927	0.45	0.2447903197237453	0.1882928731649446	1.3000509026664482	0.24545679615473417	EIN3-binding F-box-like protein	ZT4u
ZT0	Medtr6g084520	692.1490373867517	36.69	0.24460990143445724	0.09596269547419604	2.5490103234983827	0.023736399112751803	NADH-ubiquinone oxidoreductase	ZT0u
ZT0	Medtr1g021855	230.27243459990896	2.44	0.2445951909040999	0.1726802859550174	1.4164627395151297	0.20615003827732867	CAZy family GT8 glycosyltransferase	ZT2u
ZT0	Medtr7g080803	709.5944154198944	30.72	0.24430780956514653	0.09426048561339151	2.591836950290843	0.02149909156367639	cytochrome protein C	ZT0u_ZT4u
ZT0	Medtr2g030520	1752.2953890575955	13.51	0.24357550313604243	0.06696846622668817	3.6371671155128396	0.0011977003722650537	histidinol dehydrogenase	ZT0u_ZT2u_ZT4u
ZT0	Medtr4g415300	201.49471561340022	2.16	0.24338099585411943	0.15010297102136236	1.6214269057971007	0.14858905286335833	major intrinsic protein (MIP) family transporter	ZT4u
ZT0	Medtr8g076660	113.04781512348144	12.33	0.24275164394089252	0.15380196989299777	1.5783389777762815	0.15942020952424338	amino-terminal oxidoreductase-like protein	NA
ZT0	Medtr3g009730	904.1336314453533	6.39	0.24027083241968844	0.09166149458187063	2.6212842537177075	0.02006133956248002	aminoalcoholphosphotransferase	ZT0u_ZT4u
ZT0	Medtr5g011840	236.16331363246178	1.57	0.23992281062918555	0.12121842874159591	1.9792601926942517	0.07857690060522643	LRR receptor-like kinase	ZT2u
ZT0	Medtr5g006340	2495.8730083470414	26.8	0.23983228381625976	0.052496649922504635	4.568525499632821	4.023628979539155e-5	O-acetylserine (thiol) lyase	ZT0u_ZT2u_ZT4u
ZT0	Medtr5g075955	2251.774032406499	8.56	0.23944777435630657	0.050517161862930475	4.739929274055546	1.958770760162861e-5	transporter family ABC domain protein	ZT0u_ZT2u_ZT4u
ZT0	Medtr7g073650	1267.5775100961991	14.82	0.23880852936357388	0.10131188088248107	2.3571621342277225	0.03666896356285169	alpha-galactosidase-like protein	ZT0u_ZT2u_ZT4u
ZT0	Medtr8g008740	123.40559216086886	0.89	0.23824395038699478	0.16414659389859576	1.4514096499265399	0.19554517487178386	elongation factor 1-alpha	NA
ZT0	Medtr3g055610	549.6227799341514	3.34	0.23753539492894518	0.1360441885854329	1.7460164774313598	0.12032560305611548	glycerophosphoryl diester phosphodiesterase family protein	ZT2u_ZT4u
ZT0	Medtr5g035480	35.169182502031134	0.13	0.23734130056407785	0.2694047409137836	0.8809841272987587	0.43051252703635795	NB-ARC domain disease resistance protein	ZT2u_ZT4u
ZT0	Medtr2g061420	575.3446189813942	22.48	0.23654702388804957	0.07494861603260786	3.156122639878169	0.005107651948250107	hypothetical protein	ZT0u_ZT2u_ZT4u
ZT0	Medtr7g094980	848.8552618716301	12.16	0.23580227750504199	0.07715414759698068	3.0562488842047655	0.006675402060430843	chalcone-flavanone isomerase family protein	ZT0u_ZT4u
ZT0	Medtr1g057290	132.36933306158878	4.39	0.23568320290630565	0.16063263140835182	1.4672187141550599	0.19077600245422982	transmembrane protein, putative	ZT2u
ZT0	Medtr4g037615	5.687780700978479	0.2	0.23534711424860266	0.967402751735762	0.24327728428137216	0.8311030346023371	RALF-like protein	ZT4u
ZT0	Medtr1g095830	2005.53356420868	47.53	0.23495291128190546	0.07940193527944853	2.959032553236998	0.008617483100015772	ATP synthase D chain	ZT0u_ZT4u
ZT0	Medtr4g133600	427.4216860059428	5.99	0.2349251921234971	0.0764370793551024	3.0734454286526214	0.006387819537568794	calcium-binding protein	ZT0u_ZT2u_ZT4u
ZT0	Medtr3g104310	1545.4194812189203	27.93	0.23460764492062314	0.07555786757947754	3.105006168601104	0.005856728618841327	NADH:ubiquinone oxidoreductase protein	ZT0u_ZT4u
ZT0	Medtr3g080400	69.79991111313251	0.34	0.23451591376876926	0.20035160874625227	1.1705217404357682	0.2944652645451252	hypothetical protein	NA
ZT0	Medtr7g088070	499.56883477729804	6.83	0.23403833571815297	0.11450279318313793	2.0439530705930258	0.06929038207599224	myb-like transcription factor family protein	ZT4u
ZT0	Medtr6g025730	378.2144019995981	1.95	0.23393619509439725	0.10114343863357728	2.3129151851550347	0.040276235344805594	alpha-L-arabinofuranosidase-like protein	ZT0u_ZT2u_ZT4u
ZT0	Medtr7g445370	414.5503122365476	5.28	0.2338518006441861	0.08532889915537431	2.740593198306336	0.01504575496730785	hypothetical protein	ZT0u_ZT4u
ZT0	Medtr8g069525	623.6637501997332	3.27	0.23365609167692092	0.08892443634302001	2.627580238750216	0.019780714929644786	anthranilate phosphoribosyltransferase	ZT0u
ZT0	Medtr1g011460	514.926850986034	4.31	0.23322384562130077	0.0817020305393393	2.8545660870570915	0.011309600183584692	protein phosphatase 2A regulatory B subunit family protein	ZT0u
ZT0	Medtr4g021470	393.48106629450257	4.61	0.23213845194132082	0.10287865293818077	2.2564297384493512	0.04541701131844867	branched chain alpha-keto acid dehydrogenase E1 beta subunit	ZT0u_ZT2u_ZT4u
ZT0	Medtr1g046380	907.8056914151329	29.09	0.2318923693692507	0.06702869852601179	3.4595982686320603	0.002102126448581946	NADH-ubiquinone oxidoreductase B16.6 subunit	ZT0u_ZT2u_ZT4u
ZT0	Medtr3g096350	265.031640347154	6.45	0.2306948843013858	0.10525194323422844	2.191834917365808	0.051916387622489645	small GTPase family RAB protein	ZT2u
ZT0	Medtr3g065130	1631.793556519325	6.98	0.2305504188248429	0.05642664557636121	4.085843070590524	2.609451363530407e-4	NADH-ubiquinone oxidoreductase 75 kDa subunit	ZT0u_ZT2u_ZT4u
ZT0	Medtr2g083250	262.61795010854286	2.53	0.22981299012974277	0.21468261549439324	1.0704778754465318	0.3368795435678709	plastocyanin-like domain protein	ZT4u
ZT0	Medtr3g074780	327.29323207252156	1.88	0.2291246853889419	0.08822543958546196	2.597036483643633	0.021240822636342666	pectin methyltransferase QUA2, putative	ZT0u
ZT0	Medtr8g010570	1570.3677951263376	24.57	0.22891121233616338	0.06871321588048046	3.331400072066643	0.003078244600639392	NADH dehydrogenase [ubiquinone] iron-sulfur protein	ZT0u
ZT0	Medtr7g080920	88.97284149549272	0.3	0.22884982568417814	0.2173625957283793	1.0528482369163161	0.34472376802591553	formin-like 2 domain protein	ZT4u
ZT0	Medtr4g112540	2014.202451514037	30.84	0.2287545307204064	0.06487418516231452	3.526125686944121	0.0017122899051049722	cell growth defect factor-like protein	ZT0u_ZT2u
ZT0	Medtr1g090550	370.6978541054728	7.65	0.22868126077415982	0.09725107194630599	2.3514523408072945	0.03706889275925754	nudix hydrolase-like protein	ZT0u_ZT4u
ZT0	Medtr7g055873	136.70867307282754	2.65	0.22853618018045477	0.13944547409482916	1.6388927762907526	0.1444962104742245	transcriptional activator FHA1	NA
ZT0	Medtr4g008650	2694.934619472343	9.02	0.22843426141550682	0.04777738280936678	4.781221740984987	1.6400733810379156e-5	membrane calcium-translocating P-type ATPase	ZT0u_ZT2u_ZT4u
ZT0	Medtr8g023060	42.4659633711293	0.7	0.22842033825000285	0.566937954277476	0.4029018281923092	0.7209644478548515	tubby C 2 protein	ZT2d_ZT4d
ZT0	Medtr5g081250	215.9978495756309	1.31	0.22834731357557514	0.12464001357960397	1.832054626901467	0.10329775393823214	folylpolyglutamate synthase	NA
ZT0	Medtr7g006260	416.6135803653478	3.24	0.22821809789089653	0.11097337703699052	2.0565121471866634	0.06761602337809788	phosphoenolpyruvate carboxylase-like protein	ZT2u
ZT0	Medtr3g104740	2677.536062621163	21.97	0.22778783673653888	0.08231608591913554	2.767233575225014	0.014075584858078256	coclaurine N-methyltransferase	ZT0u_ZT2u
ZT0	Medtr1g116270	2490.9636955073433	23.49	0.2276057083790742	0.10480500043325823	2.171706573523825	0.053982449749071834	glutathione S-transferase	ZT4u
ZT0	Medtr5g094130	227.4208694476737	27.61	0.22753729363727	0.11463746599761591	1.9848423171007812	0.0776948448230398	ATPase, V0 complex, subunit E	NA
ZT0	Medtr7g005540	264.5571584570715	14.01	0.22740022607153582	0.1102166263160093	2.0632116375939664	0.06673547534677517	transcription initiation factor IIA subunit 2	ZT4u
ZT0	Medtr4g127150	348.94858508552676	47.76	0.22715081980898172	0.09698191899678787	2.3421976195016843	0.037820095696279143	protein transporter Sec61 subunit gamma-like protein	ZT0u_ZT2u_ZT4u
ZT0	Medtr7g060020	5.9763004250953475	0.03	0.22713916480060875	0.7277662396709275	0.31210456382713464	0.7835614402981254	DUF247 domain protein	ZT4u
ZT0	Medtr2g046100	54.873081648050416	1.16	0.2267612843622942	0.2772700436299147	0.8178354985400554	0.46410671534321735	nucleic acid-binding protein, putative	ZT2d_ZT4d
ZT0	Medtr2g022060	717.3056355832189	7.74	0.22616590214479154	0.06781966214646927	3.3348131646003174	0.003047650727623853	TMS membrane protein/tumor differentially protein	ZT0u_ZT2u
ZT0	Medtr5g010010	1304.0433356077954	18.86	0.22615309180309387	0.06256131384027921	3.614903171318765	0.0012860414268138995	2-C-methyl-D-erythritol 2,4-cyclodiphosphate synthase	ZT0u_ZT2u_ZT4u
ZT0	Medtr8g103840	990.3580281992128	9.8	0.22588578725239514	0.0630457334311339	3.58288776986209	0.001428020832878853	3-hydroxyisobutyryl-CoA hydrolase-like protein	ZT0u_ZT2u_ZT4u
ZT0	Medtr3g055920	142.03238758397865	1.91	0.22495802672634518	0.13775877782811807	1.6329850647123612	0.14586198780800533	lysine decarboxylase family protein	ZT2u
ZT0	Medtr2g085025	53.374936056042834	1.01	0.22467566415941273	0.25787940614031885	0.8712431423746994	0.43564025398105966	transcriptional activator	ZT4u
ZT0	Medtr5g076700	22.412252251866885	0.22	0.2244705218271556	0.3294507815391594	0.6813476683177163	0.5428766284061951	benzyl alcohol O-benzoyltransferase	ZT2u
ZT0	Medtr1g068845	175.75744944033124	1.48	0.22313730781147892	0.12659942463296592	1.7625459867483075	0.1167914735735958	arginine biosynthesis protein ArgJ	ZT2u
ZT0	Medtr7g089920	463.96058859560634	4.24	0.22312635857204893	0.11396764188370244	1.9578044687433018	0.0818579751213031	transmembrane amino acid transporter family protein	ZT2u_ZT4u
ZT0	Medtr1g080690	554.8852445326849	5.18	0.2230341095073744	0.07919966732730985	2.8160990700331787	0.012454860624806018	TPX2 (targeting protein for Xklp2) family protein	ZT0u_ZT2u
ZT0	Medtr2g076350	358.99412050536637	5.35	0.22207303222853494	0.10360697465257292	2.1434177860440027	0.05716113512684392	PH-GRAM-GEM domain protein	NA
ZT0	Medtr1g064070	1338.6063243651736	12.88	0.22156700951762726	0.06261170234086719	3.538747570084971	0.0016467096732462134	NAD-dependent isocitrate dehydrogenase	ZT0u_ZT2u_ZT4u
ZT0	Medtr1g062250	312.2042897822307	5.21	0.2214822204102977	0.10219179347801591	2.1673190465919774	0.05444391558414446	nucleobase:cation symporter, putative	NA
ZT0	Medtr7g116960	188.14678082367772	0.64	0.22129382944187143	0.12018333984252895	1.8413020451239182	0.10163544510274393	eukaryotic translation initiation factor 3 subunit C	NA
ZT0	Medtr1g086840	766.5340422529213	11.6	0.22046707952298722	0.08799997822303636	2.505308341829499	0.02632326734431799	D27 family protein, putative	ZT0u_ZT4u
ZT0	Medtr2g009390	742.9404284354848	33.35	0.2183324054157997	0.1039847156935373	2.099658627324296	0.06222893834679165	FKBP-type peptidyl-prolyl cis-trans isomerase	ZT2u
ZT0	Medtr5g075690	1375.760781317843	33.5	0.21813290925821072	0.0797405437865904	2.7355332544759134	0.015207508355138535	cytochrome B-c1 complex, subunit 8	ZT0u_ZT2u_ZT4u
ZT0	Medtr8g045300	958.8854608719024	22.82	0.21613155702132694	0.12570398456600093	1.719369181235834	0.12605161150491193	polyketide cyclase/dehydrase and lipid transporter	ZT2u_ZT4u
ZT0	Medtr1g026550	940.5024303452642	6.98	0.21591507006600447	0.07659790755967733	2.8188115960972606	0.012368399522845129	light-harvesting complex I chlorophyll A/B-binding protein	ZT0u_ZT4u
ZT0	Medtr7g013660	4761.672245212648	181.29	0.2155680798636908	0.10458382294496055	2.061199082167211	0.0669650172092192	copper chaperone	ZT4u
ZT0	Medtr3g110420	1809.4799527089422	15.31	0.21519589429819083	0.08130914093273874	2.6466383955059505	0.01887177901849634	transmembrane amino acid transporter family protein	ZT0u_ZT2u
ZT0	Medtr5g030940	2515.912240410543	10.35	0.21493822564338866	0.06775065861794258	3.172489094983735	0.0048859702235766935	zincin-like metalloprotease family protein	ZT0u_ZT2u_ZT4u
ZT0	Medtr2g026500	575.6049593323144	30.79	0.21308010442863018	0.10647886277371411	2.001149325584572	0.07526372878341589	NADH-ubiquinone oxidoreductase complex I, 21 kDa subunit	ZT4u
ZT0	Medtr7g089330	241.89322951643092	2.27	0.21112845450807757	0.11201337441595219	1.8848504083456135	0.09392223368799428	hydroxymethylglutaryl-CoA lyase	ZT2u
ZT0	Medtr1g042745	31.16606739669989	1.57	0.21109175605899133	0.3946676342833084	0.5348595570607675	0.6338899542264291	PPR repeat protein	ZT2d_ZT4d
ZT0	Medtr3g098490	569.4959705003964	11.01	0.21103305157335284	0.08583052802051501	2.458717852963834	0.029385090026371373	transferring glycosyl group transferase	ZT0u_ZT2u_ZT4u
ZT0	Medtr1g026078	75.89408135048642	2.31	0.210761891968154	0.17033474041955138	1.2373394379151694	0.2684532867124648	complex 1 protein, LYR family protein	ZT4u
ZT0	Medtr4g118340	181.9559280925438	2.59	0.21062154605059835	0.11379570594940946	1.8508742864536125	0.0999105070581105	phosphatase 2C family protein	ZT2u_ZT4u
ZT0	Medtr5g010520	207.29052617406631	0.52	0.21040300406433687	0.1165826961878613	1.8047532862449294	0.10842544960017275	myosin heavy chain-like protein	NA
ZT0	Medtr8g041390	78.26473015318584	0.85	0.2103683834389606	0.31591189060347397	0.6659084057808088	0.552084353855704	nodulin MtN21/EamA-like transporter family protein	ZT4u
ZT0	Medtr1g016970	746.3420267189919	7.92	0.2097161576068744	0.0816256484792649	2.5692433875137657	0.022652294082933885	3'-5' exonuclease	ZT0u_ZT2u
ZT0	Medtr6g015640	105.65676104137715	11.83	0.2092625477107451	0.17404549574383252	1.2023439435556926	0.28204640075902643	hypothetical protein	ZT2u_ZT4u
ZT0	Medtr3g105605	7.263115096041885	0.35	0.20911491498588589	0.6725405757901671	0.3109327860853556	0.7842546353662376	glutamate receptor 2.2, putative	ZT4d
ZT0	Medtr7g026230	958.6603947078073	7.99	0.2090273724808408	0.09577810935019383	2.182412807049399	0.0528580875367522	actin-97	ZT4u
ZT0	Medtr5g013010	218.9977194017591	2.29	0.20899622403333462	0.13427073967979622	1.5565284330133349	0.1652487238680769	homeobox associated leucine zipper protein	ZT2u_ZT4u
ZT0	Medtr3g116860	1458.3310022430303	8.49	0.20879015223154526	0.07155195837988167	2.9180214903838464	0.009581139999508173	glucose-1-phosphate adenylyltransferase family protein	ZT0u_ZT2u
ZT0	Medtr8g016270	677.2869683128872	3.05	0.20793032828807323	0.07498086446320283	2.7731119103076747	0.013880262902625312	endomembrane protein 70 family protein	ZT0u_ZT4u
ZT0	Medtr7g022480	1418.3420255115573	12.91	0.2078939655737337	0.14619037421945588	1.4220769779387155	0.20452033989673574	amidohydrolase family protein	ZT4u
ZT0	Medtr1g116947	6435.995394869869	22.35	0.2077082134006229	0.16736342158210726	1.2410609883398134	0.2670107713389353	pollen protein Ole E I-like protein	ZT4u
ZT0	Medtr1g012890	168.65660259725183	1.64	0.20740214395294776	0.13577631280365796	1.527528179770692	0.17309258335900596	mixed-lineage leukemia protein, mll protein, putative	NA
ZT0	Medtr3g462820	244.1417042891927	1.5	0.2068966322084676	0.11294430557903386	1.831846511851717	0.10332295919323238	glycoside hydrolase family 3 protein	ZT2u_ZT4u
ZT0	Medtr5g035030	50.62033022882713	0.4	0.20643921578053476	0.25332489084237253	0.8149187989149804	0.4656446411768563	Serine/Threonine kinase family protein	NA
ZT0	Medtr8g031550	5862.326858065326	17.96	0.2063349002010282	0.07397429584285092	2.7892783276958895	0.013317055827907747	potassium efflux antiporter	ZT0u_ZT2u_ZT4u
ZT0	Medtr1g008990	212.3044086487277	1.79	0.20570827219398882	0.15306368900962752	1.3439390721926872	0.22984301341650437	BZIP transcription factor	ZT4u
ZT0	Medtr4g113740	392.1029954709159	1.68	0.20481536669905323	0.09284082735115892	2.2060915713769385	0.050337015903942336	transmembrane protein, putative	ZT2u_ZT4u
ZT0	Medtr7g077890	117.88917614642361	2.08	0.2040450505865536	0.15879078719810125	1.2849930036053974	0.25066505842572095	hypothetical protein	ZT4u
ZT0	Medtr1g094840	63.7034804533075	5.32	0.20372590527024265	0.20681179218400028	0.9850787671187912	0.3765083484419311	cytochrome C oxidase assembly protein COX16	ZT2u_ZT4u
ZT0	Medtr3g112050	2253.1813117597926	15.63	0.20219589712591005	0.09098163630610935	2.2223814094266046	0.04865886129443944	ornithine carbamoyltransferase	ZT0u_ZT2u
ZT0	Medtr6g016015	18.943611691720843	0.06	0.2021009554667164	0.46109888872830973	0.43830284654144763	0.6975240000585123	GDP-fucose O-fucosyltransferase-like protein	ZT4u
ZT0	Medtr8g080360	367.56718707902667	1.41	0.20184714108532364	0.11396754918249608	1.7710931096895495	0.11513669972858111	mannosyl-oligosaccharide glucosidase	ZT2u
ZT0	Medtr8g068600	38.510872235999294	0.56	0.20080507563186398	0.3523996660035805	0.5698219805628979	0.6116700810797169	caffeic acid O-methyltransferase	ZT2u_ZT4u
ZT0	Medtr4g084910	196.61733986512345	12.2	0.20052920391506063	0.12045182783319597	1.6648083098643995	0.1382849309067792	u6 snRNA-associated-like-Smprotein	ZT2u
ZT0	Medtr8g095500	234.89689609217626	3.3	0.20009825652570437	0.11815365758726078	1.6935426343270374	0.13168495731822902	group IIB intron splicing facilitator CRS2	ZT4u
ZT0	Medtr8g066850	301.43337160807033	3.43	0.19998655643133928	0.16141674624507035	1.2389455312629736	0.26781873628144265	transmembrane protein, putative	ZT2u_ZT4u
ZT0	Medtr5g018380	78.04082738612838	2.18	0.19868116443160203	0.18653699463052723	1.0651032779054295	0.3392800285113693	WRKY DNA-binding protein	NA
ZT0	Medtr8g044240	765.2479207853589	7.1	0.19810682824176185	0.0794054012602389	2.494878498157794	0.02699020004310782	chlorophyll(ide) B reductase, putative	ZT0u_ZT2u_ZT4u
ZT0	Medtr1g026860	63.96963848984518	0.62	0.197963899827393	0.20039773881244916	0.9878549578479326	0.37514513861316984	branched-chain-amino-acid aminotransferase-like protein	ZT4u
ZT0	Medtr2g435540	278.265343563764	5.09	0.19754157332087055	0.10643278207569215	1.856021889763102	0.09903669568035803	hypothetical protein	ZT2u_ZT4u
ZT0	Medtr5g065880	4725.36149853857	20.56	0.19732531240207601	0.06522477563997986	3.0253122447097303	0.007239989139792007	glucose-6-phosphate isomerase	ZT0u_ZT2u
ZT0	Medtr8g046180	579.7390293714151	5.21	0.19726964940475794	0.09762537319234446	2.020680105530468	0.07249876678357596	oxidoreductase/transition metal ion-binding protein	ZT4u
ZT0	Medtr6g009480	78.7188326639476	0.89	0.1972334410245681	0.2002931308942268	0.9847239400772337	0.37664848914127924	pathogenesis-related thaumatin family protein	NA
ZT0	Medtr4g075610	380.6814800990736	3.14	0.19721549324569412	0.09524420160138462	2.070629916885429	0.06582926782073198	calcium-binding EF-hand protein	ZT2u_ZT4u
ZT0	Medtr3g065380	90.56149071205925	0.44	0.19562637380985007	0.1757301807847141	1.1132201249454734	0.31803205166260523	E3 ubiquitin-protein ligase ARI7, putative	NA
ZT0	Medtr7g091460	1770.4556512070096	6.43	0.19555669155855557	0.05645143198846495	3.46415820945897	0.002073104201866301	villin	ZT0u_ZT2u
ZT0	Medtr2g101500	287.5291292092805	3.78	0.19380911992406205	0.11471628644822109	1.6894647301152022	0.1326269500293584	auxin-responsive AUX/IAA family protein	ZT2u_ZT4u
ZT0	Medtr4g072250	71.07298992101657	3.34	0.19367590660081627	0.21987572458093535	0.8808426076591505	0.43056490407079734	SAUR-like auxin-responsive family protein	ZT2u_ZT4u
ZT0	Medtr4g094738	202.12839091468197	2.1	0.19338012590996181	0.14221823897343883	1.3597420928976498	0.22453676414843726	nucleotide-diphospho-sugar transferase family protein	NA
ZT0	Medtr6g034935	504.49815599910295	3.55	0.1932747962887966	0.11415271329494438	1.6931248562565389	0.13177351559347722	F-box protein	ZT4u
ZT0	Medtr2g086510	127.02000051510038	3.48	0.19296852624292307	0.13570319095040576	1.4219896001815135	0.20452709208271772	2Fe-2S ferredoxin superfamily protein	ZT2u_ZT4u
ZT0	Medtr7g073290	68.48071400435757	0.22	0.1928346060787372	0.23342292279797358	0.8261168344877363	0.4597626319065266	LRR receptor-like kinase family protein	ZT4u
ZT0	Medtr0024s0070	390.2708063414648	3.15	0.1926405998973186	0.11244787952795486	1.7131545806466506	0.127340451294919	chromosome condensation regulator RCC1 repeat protein	ZT2u
ZT0	Medtr1g088760	792.4647757947125	35.92	0.19148770240595137	0.07716495899753006	2.4815370200881026	0.027877825327951297	heat shock factor-binding protein	ZT0u_ZT2u_ZT4u
ZT0	Medtr5g032570	17.778212007380517	0.08	0.19045905162153726	0.39414137575240443	0.4832252164796362	0.6680249203066414	6-phosphofructokinase	ZT4u
ZT0	Medtr3g096140	187.2719552269105	1.36	0.19027728620116865	0.14011295934995663	1.358027744784962	0.22513504661125475	NAC domain class transcription factor	ZT4u
ZT0	Medtr3g086040	5619.678041515257	71.46	0.1894278990692921	0.07452582118996301	2.5417754013934153	0.02414673725606964	plant/F12A21-30 protein, putative	ZT0u
ZT0	Medtr3g107860	311.36653659815016	7.66	0.18882758538494837	0.14966602309168409	1.2616596705404155	0.25949788110996236	hypothetical protein	NA
ZT0	Medtr1g082840	1237.2198233320285	4.31	0.1887785041321412	0.07515555937154517	2.511836858253963	0.025920504908048522	nucleolar GTPase, putative	ZT0u_ZT4u
ZT0	Medtr1g107450	1107.0846333666782	11.9	0.18875970323942357	0.06916703220059062	2.729041527934919	0.015440538500101754	TIC21-like protein	ZT0u_ZT2u
ZT0	Medtr1g080250	728.3102278101039	6.6	0.18870540699715352	0.23996721027492995	0.7863799674170238	0.48191736359390774	L-allo-threonine aldolase-like protein	ZT4u
ZT0	Medtr7g092570	15.461590382689572	0.37	0.1877576290909732	0.3985236327404986	0.47113298601599585	0.676149988095868	UV-B-insensitive protein, putative	ZT4u
ZT0	Medtr5g012050	16.569684610244835	0.09	0.18673131378863264	0.5113147896519176	0.3651983427190748	0.7464497308321925	TPR protein	ZT2d_ZT4d
ZT0	Medtr3g112490	287.8484007189353	4.37	0.18624976004940635	0.11546634825811888	1.6130220004278208	0.15068089456896885	transcription initiation factor IIF beta subunit	NA
ZT0	Medtr8g072560	15.73794293473432	0.16	0.18519227320421813	0.40043450844906836	0.4624783061816784	0.6816907450173691	auxin efflux carrier family protein	ZT4u
ZT0	Medtr2g097520	47.282701759821805	0.45	0.18508000108682865	0.3089057915851729	0.5991470737310458	0.5934053350588913	haloacid dehalogenase-like hydrolase	ZT2u_ZT4u
ZT0	Medtr3g115240	1274.9300690411706	10.75	0.18495972128587573	0.07695218113787126	2.4035669756324762	0.03316919304250777	DUF760 family protein	ZT0u_ZT2u_ZT4u
ZT0	Medtr4g124670	1504.542306991391	2.38	0.1846495065895527	0.10405052914796635	1.7746138160140403	0.11441783067056893	CAAX amino terminal protease family protein	ZT4u
ZT0	Medtr1g017300	182.48215702842492	12.88	0.1841387346457322	0.1410843828013895	1.305167382735424	0.24370162869454118	hypothetical protein	NA
ZT0	Medtr4g129790	3280.9597384531194	31.2	0.18390929222122002	0.05896005659219595	3.1192183802205262	0.005637872645364331	F0F1 ATP synthase subunit gamma	ZT0u_ZT2u_ZT4u
ZT0	Medtr2g104070	279.8621416346021	1.29	0.18374600962198773	0.10023728137097988	1.8331104665732165	0.1030891694260691	phox (PX) domain protein	NA
ZT0	Medtr3g110098	329.27883358137206	11.38	0.1835639002971565	0.10788071938082246	1.7015450151863554	0.12993920139460052	signal recognition particle 14 kDa protein	ZT4u
ZT0	Medtr2g042450	643.1443301604153	6.15	0.18244047232650595	0.10012429369502884	1.8221399182320934	0.10519421267505842	methylthioribose-1-phosphate isomerase	ZT2u_ZT4u
ZT0	Medtr4g127000	206.44688550999885	6.79	0.18167444012667813	0.18193293950520303	0.998579150212007	0.370026140144846	hypothetical protein	ZT4u
ZT0	Medtr3g461480	72.18700893424058	0.38	0.1814456230065283	0.2298925536869077	0.7892627233748527	0.48033916366886975	transmembrane amino acid transporter family protein	NA
ZT0	Medtr4g075160	641.9854708768437	58.66	0.181273977795972	0.08357535554885781	2.1689884129777943	0.05426370471708893	hypothetical protein	ZT2u_ZT4u
ZT0	Medtr7g080220	2868.569224112906	33.45	0.18122254167727134	0.06788272955650615	2.669641348561569	0.0178958782958537	DUF2358 family protein	ZT0u_ZT2u
ZT0	Medtr1g112170	107.09918991291325	1.51	0.18068683230894234	0.17541838520144562	1.0300336085151314	0.35550606833312287	DS12 from 2D-PAGE of leaf protein, putative	ZT4u
ZT0	Medtr1g109340	33.39187050290963	0.44	0.18055923453679487	0.25443622982237124	0.7096443563200419	0.5260384328323051	hypothetical protein	ZT2u
ZT0	Medtr7g106650	599.4390454506786	3.28	0.18026359801404557	0.12211027642373336	1.476236098168471	0.18821225695980368	transducin/WD-like repeat-protein	ZT2u_ZT4u
ZT0	Medtr2g025410	112.87030405878757	2.11	0.17947463371323155	0.18119520115102272	0.9905043432339187	0.37385662306260714	hypothetical protein	NA
ZT0	Medtr7g109610	1278.807645101729	12.47	0.17919588628900618	0.06106105526849945	2.9347001210680164	0.009182400709152851	ATP-dependent Clp protease proteolytic protein	ZT0u_ZT2u_ZT4u
ZT0	Medtr2g033880	131.06291553203175	2.09	0.1789578142256753	0.18108791083343576	0.988237223578554	0.37498967426572677	transcription factor bHLH147	ZT4u
ZT0	Medtr2g018590	27.963037968782128	0.22	0.17892186136827845	0.2980232694821187	0.6003620511888039	0.5927901724897671	1-O-acylglucose:anthocyanin acyltransferase	ZT2u
ZT0	Medtr3g449480	301.5407957009052	4.19	0.17852103594624166	0.0876572402204982	2.036580612134027	0.07030391250958619	N-(5-phosphoribosyl)anthranilate isomerase	ZT4u
ZT0	Medtr3g462060	202.3235160926996	16.98	0.1779997485256751	0.130319615781094	1.3658707283535305	0.22231310809773755	import receptor subunit TOM7-1	ZT4u
ZT0	Medtr7g084150	2166.4776724538046	25.01	0.1777706450771755	0.05900465265973983	3.012824193751628	0.007467378310053851	cytochrome B-c1 complex subunit Rieske protein	ZT0u_ZT2u_ZT4u
ZT0	Medtr4g084190	1034.5423057342748	19.21	0.17701473229514378	0.064567307872631	2.741553552834086	0.015014921274149015	scavenger mRNA decapping enzyme carboxy-term-binding protein	ZT0u
ZT0	Medtr7g089905	176.6096504625914	8.12	0.17673331835513234	0.17276402774137778	1.0229752146071547	0.3588678961483938	transmembrane amino acid transporter family protein	ZT4u
ZT0	Medtr2g097910	24.635367603828517	0.23	0.17618130660465298	0.4429949386309908	0.39770501024033095	0.7244948257385537	myb transcription factor	ZT4u
ZT0	Medtr8g063840	492.78409096164427	1.83	0.17497840411376483	0.1043334694210678	1.6771071170612475	0.13549077044908045	potassium transporter-like protein	ZT2u
ZT0	Medtr1g071470	49.74328210201107	0.47	0.17420903485485947	0.21117781847362266	0.8249400250179173	0.4602626729255516	2OG-Fe(II) oxygenase domain protein, putative	ZT4u
ZT0	Medtr2g014460	229.71592429327185	0.74	0.17395118156635433	0.11560949203919477	1.504644458669364	0.1797623837347457	glycogen/starch/alpha-glucan phosphorylase family protein	ZT4u
ZT0	Medtr3g009760	56.929664923746245	0.14	0.1739257788664353	0.32924795256592654	0.5282516641667179	0.6382037993624557	FAD-linked oxidoreductase	ZT2d_ZT4d
ZT0	Medtr7g099040	4555.883707743086	38.38	0.17313782631018337	0.053118119699838075	3.2594871070090075	0.0038075249133479026	Zn-dependent alcohol dehydrogenase family, class III protein	ZT0u_ZT2u_ZT4u
ZT0	Medtr1g071610	548.1686530978241	2.54	0.17287065619108605	0.10882569055001672	1.5885096186146783	0.15678353379599963	acetyl-CoA carboxylase, putative	ZT4u
ZT0	Medtr8g095220	605.2449658613068	5.02	0.17260429574037503	0.08744662551879774	1.9738245440159563	0.07934722899333718	Zn-dependent alcohol dehydrogenase family protein	ZT2u
ZT0	Medtr1g099520	2533.272665360616	23.14	0.17166183660213022	0.06257678694734417	2.7432190909158805	0.014952006572580518	integral membrane protein	ZT0u_ZT2u_ZT4u
ZT0	Medtr8g027835	17823.472811828557	106.71	0.17140196422310483	0.07197925133217488	2.381269060886825	0.03482273543429067	thylakoid rhodanese-like protein	ZT0u_ZT2u_ZT4u
ZT0	Medtr3g104710	1284.8578776704783	5.88	0.17100218299065756	0.07331792506809437	2.3323380037260804	0.03862448395977327	protein phosphatase 2C family protein	ZT0u_ZT2u_ZT4u
ZT0	Medtr6g011390	1448.9346968146313	14.14	0.17048639703942153	0.0840825270944394	2.027607910118299	0.07150997231991332	porin/voltage-dependent anion-selective channel protein	NA
ZT0	Medtr3g014615	19.78252443682807	2.39	0.17029047822853668	0.34159231527097456	0.49851964056466125	0.6575761330739881	transmembrane protein, putative	ZT2u_ZT4u
ZT0	Medtr7g109970	444.56079210092093	9.29	0.1702640837204095	0.10153126774071951	1.6769620581830322	0.13550398196467311	nitrogen regulatory protein P-II	ZT2u_ZT4u
ZT0	Medtr4g088885	1055.3128283630958	5.02	0.1701046835965018	0.10344316629858857	1.6444264970147455	0.1431631412316267	AAA family ATPase	NA
ZT0	Medtr4g036260	1188.9648217850975	12.79	0.169953405294081	0.06689953014824665	2.540427487569362	0.024217419875804832	quinone-oxidoreductase-like protein	ZT0u_ZT2u_ZT4u
ZT0	Medtr7g091770	758.4140167820121	50.66	0.16927567717991202	0.09814867437456459	1.724686331818457	0.12489379335774707	ozone-responsive stress-like protein	NA
ZT0	Medtr8g096820	803.5947724628379	9.37	0.1691465729477109	0.09133825212542321	1.8518700436203162	0.09974280681334097	gamma carbonic anhydrase-like protein	ZT4u
ZT0	Medtr6g009090	16.86876677950306	0.07	0.16868511477022158	0.41330168622784746	0.40814039814303543	0.7176731388620383	ABC transporter transmembrane region protein	ZT4u
ZT0	Medtr8g100120	5112.436847806605	46.6	0.1686089558177308	0.10816501817529935	1.5588122542953031	0.16469716338259938	Mg-protoporphyrin IX methyltransferase	ZT2u
ZT0	Medtr2g437940	13.79800457191359	0.06	0.16805558329325748	0.5693221462427274	0.29518539618096623	0.7952997564296288	mTERF protein	ZT2d_ZT4d
ZT0	Medtr4g083100	12.630993181846017	0.1	0.16799323586297224	0.48611237376148375	0.3455851875628246	0.7599285836772001	SPFH domain/band 7 family protein	ZT4u
ZT0	Medtr3g053170	547.6375653424508	5.26	0.1679300141898365	0.08729003736494167	1.9238165002468228	0.08716507688727758	cell differentiation RCD1-like protein	ZT2u_ZT4u
ZT0	Medtr1g116080	177.50109864790235	2.01	0.1678694064505153	0.1283966849064906	1.3074278870421936	0.2428085771655839	carbon-nitrogen family hydrolase	ZT4u
ZT0	Medtr5g098940	432.405250377607	11.79	0.1676857335749862	0.10196295662343051	1.6445750410542035	0.1431338274349225	clathrin adaptor complex small chain	ZT4u
ZT0	Medtr1g025190	378.9442242434032	11.04	0.1676740465076349	0.10265198033185471	1.6334224236646577	0.14579004477095495	clathrin adaptor complex small chain	ZT4u
ZT0	Medtr7g100905	207.52754492598467	21.14	0.1674000677262283	0.11636519663884744	1.438575042723241	0.19929512920632517	DNA-binding protein S1FA	ZT4u
ZT0	Medtr0004s0330	1238.8428776245687	8.62	0.16679720690493566	0.07975447941550237	2.0913835577304796	0.06323418378265691	alpha/beta fold hydrolase	ZT2u_ZT4u
ZT0	Medtr2g098850	1085.2264039559477	3.37	0.16611905367587074	0.09048606285482058	1.835852378088311	0.10259642329296077	cyclin-like protein	ZT2u
ZT0	Medtr3g105290	424.78960376573053	4.9	0.16611577416951073	0.09658328090622974	1.7199226678868813	0.1259296290636555	alpha/beta fold hydrolase	ZT2u
ZT0	Medtr5g099220	189.12016503092192	1.69	0.16584426171036065	0.1291300979540641	1.2843191814921182	0.25093962361658023	nucleic acid-binding protein, putative	ZT4u
ZT0	Medtr4g097800	1025.0753005971467	48.92	0.16575416051457448	0.07071186584040008	2.344078444891968	0.03767086425763598	cytochrome C oxidase	ZT0u
ZT0	Medtr1g054070	1769.7156455332736	14.38	0.16450498036391212	0.07808319868953706	2.106791001454649	0.06135676156745915	plastid lipid-associated protein	NA
ZT0	Medtr7g053330	3265.7943820518367	15.98	0.16401288840671346	0.04643192562330406	3.5323300984182278	0.0016798680940628059	processing peptidase	ZT0u_ZT2u_ZT4u
ZT0	Medtr4g006570	548.3532103023654	6.01	0.16387848818443038	0.10973646115645391	1.493382294794297	0.1829526421754155	SNAP receptor complex protein	ZT4u
ZT0	Medtr2g008410	386.6215857579101	4.14	0.16247307530040891	0.1056315276247921	1.5381115747707497	0.17017133963820108	plant poly(A)+ RNA export protein	ZT2u_ZT4u
ZT0	Medtr4g063080	1356.1529915140254	211.7	0.16239712064548387	0.06889425166202566	2.3571940579622663	0.03666896356285169	ATP synthase 6 kDa subunit	ZT0u_ZT4u
ZT0	Medtr8g069390	4540.24625417436	16.58	0.1617671232283	0.05699852885976506	2.8380929554567946	0.011784934077066295	phosphate transporter 2-1	ZT0u_ZT2u_ZT4u
ZT0	Medtr3g006210	48.50279970643493	0.47	0.16144676199119778	0.22317916898712362	0.7233953003943325	0.5179107369620658	glycerophosphodiester phosphodiesterase family protein	ZT4u
ZT0	Medtr5g085850	3736.4413615792537	17.14	0.16047377355914735	0.08304204329476479	1.9324400892874474	0.08585322730522346	peptide/nitrate transporter	ZT4u
ZT0	Medtr6g015630	1403.0457824364619	9.52	0.15904018715682913	0.08663355487898586	1.83578045918795	0.10260160750053453	dihydrofolate reductase-thymidylate synthase-like protein	ZT2u
ZT0	Medtr4g007140	2957.486119243805	29.83	0.1582400485823635	0.08758474210753611	1.806707935362499	0.10804159268078588	DS12 from 2D-PAGE of leaf protein, putative	NA
ZT0	Medtr1g015500	72.98200164928573	5.77	0.1575524010040458	0.28796354728230217	0.5471261987531737	0.6259414551782938	50S ribosomal protein L33	ZT2d_ZT4d
ZT0	Medtr4g071900	431.0201507015829	1.22	0.15743352194441007	0.09147627703877106	1.7210311464433983	0.1257381915148686	ATP-binding microtubule motor family protein	NA
ZT0	Medtr2g080270	310.03467695427764	16.57	0.15707340529902566	0.09417748453302921	1.6678445604898067	0.13751235607084816	hypothetical protein	ZT4u
ZT0	Medtr1588s0010	12593.747175622559	645.69	0.15474777386827412	0.07291929623436874	2.122178653108524	0.05958861539517487	ATP synthase F1, gamma subunit	ZT2u_ZT4u
ZT0	Medtr8g016310	702.8243978255465	1.99	0.15461359537165803	0.09933067429317857	1.556554372270842	0.1652487238680769	ROOT HAIR defective 3 GTP-binding family protein	ZT4u
ZT0	Medtr8g107430	2331.610936749279	42.85	0.1540140892118284	0.06683103907749868	2.304529322568671	0.04100564684399757	transmembrane protein, putative	ZT0u_ZT2u
ZT0	Medtr7g103620	6096.462900031491	28.41	0.15397096285991616	0.11413948204379984	1.3489719779947082	0.22815511659289853	phosphopyruvate hydratase	ZT4u
ZT0	Medtr4g072850	51.0573754270027	2.6	0.1531649251991574	0.21965642176173877	0.6972931816457218	0.5331741357182859	SAUR-like auxin-responsive family protein	ZT2u_ZT4u
ZT0	Medtr1g115220	18.452359220317387	0.23	0.15273901787211447	0.5099785721557697	0.2995008539799223	0.7922372801300642	high mobility group (HMG)-box protein	ZT4u
ZT0	Medtr2g034090	3037.4371896114	12.33	0.15227942978625753	0.073119065215101	2.082622765188303	0.06440826001155436	ATP:citrate lyase	ZT4u
ZT0	Medtr4g088505	239.85866921251966	7.12	0.15199930431397876	0.12345004635456494	1.2312616220282053	0.27070515171498405	yippee family zinc-binding protein, putative	NA
ZT0	Medtr2g098660	107.90257709350155	0.96	0.15184007438450986	0.16547147327351283	0.9176208525896713	0.4110973585630773	EndoIII-related endonuclease	ZT2u
ZT0	Medtr1g016410	277.6047251279126	2.54	0.15158593089824235	0.105737272899462	1.4336092348662572	0.2008662183111231	Myo28B1, putative	ZT4u
ZT0	Medtr7g059360	58.42380186535185	0.79	0.15151909676768638	0.21453444173102462	0.7062693316052974	0.5279739871320408	anaphase-promoting complex subunit 11 RING-H2 finger protein	NA
[truncated: 12,083 more rows]
