# Supplementary material for: The transcriptomic response to a short day to long day shift in leaves of the reference legume Medicago truncatula
Source: PeerJ. 2019 Mar 22;7:e6626. doi: 10.7717/peerj.6626 (PMC6432905; doi:10.7717/peerj.6626)
Supplement: Table S9 — Cluster assignments of genes with differential magnitudes but not patterns of expression at individual timepoints [file peerj-07-6626-s016.csv]

gene	cluster	condition	time	std_TPM	membership	description
Medtr0019s0120	1	LD	0	0.982779253343525	0.29510165855057785	methyltransferase PMT16, putative
Medtr0019s0120	1	LD	2	0.9590393119664852	0.29510165855057785	methyltransferase PMT16, putative
Medtr0019s0120	1	LD	4	0.5620659268552793	0.29510165855057785	methyltransferase PMT16, putative
Medtr0019s0120	1	SD	0	-1.2722375145173892	0.29510165855057785	methyltransferase PMT16, putative
Medtr0019s0120	1	SD	2	-0.15680006946023115	0.29510165855057785	methyltransferase PMT16, putative
Medtr0019s0120	1	SD	4	-1.0748469081876695	0.29510165855057785	methyltransferase PMT16, putative
Medtr0276s0050	1	LD	0	1.052127608265182	0.322301500938331	annexin D8
Medtr0276s0050	1	LD	2	0.9038539868439182	0.322301500938331	annexin D8
Medtr0276s0050	1	LD	4	0.5315915327654989	0.322301500938331	annexin D8
Medtr0276s0050	1	SD	0	-1.3798683062150905	0.322301500938331	annexin D8
Medtr0276s0050	1	SD	2	-0.18240633114669644	0.322301500938331	annexin D8
Medtr0276s0050	1	SD	4	-0.9252984905128011	0.322301500938331	annexin D8
Medtr0305s0020	1	LD	0	1.269824117158943	0.3924497608281766	C2 calcium/lipid-binding and GRAM domain protein
Medtr0305s0020	1	LD	2	0.32782823316867743	0.3924497608281766	C2 calcium/lipid-binding and GRAM domain protein
Medtr0305s0020	1	LD	4	0.9848810474496712	0.3924497608281766	C2 calcium/lipid-binding and GRAM domain protein
Medtr0305s0020	1	SD	0	-0.6237893033144917	0.3924497608281766	C2 calcium/lipid-binding and GRAM domain protein
Medtr0305s0020	1	SD	2	-0.9430927510183589	0.3924497608281766	C2 calcium/lipid-binding and GRAM domain protein
Medtr0305s0020	1	SD	4	-1.0156513434444407	0.3924497608281766	C2 calcium/lipid-binding and GRAM domain protein
Medtr1g010140	1	LD	0	1.1012938110453194	0.37691974964360975	DUF581 family protein
Medtr1g010140	1	LD	2	1.2559761993522778	0.37691974964360975	DUF581 family protein
Medtr1g010140	1	LD	4	0.1581781373026284	0.37691974964360975	DUF581 family protein
Medtr1g010140	1	SD	0	-1.0033077214206794	0.37691974964360975	DUF581 family protein
Medtr1g010140	1	SD	2	-0.6242660268698506	0.37691974964360975	DUF581 family protein
Medtr1g010140	1	SD	4	-0.8878743994096968	0.37691974964360975	DUF581 family protein
Medtr1g013610	1	LD	0	1.3866261668476685	0.2522766171459711	F-box/RNI/FBD-like domain protein
Medtr1g013610	1	LD	2	0.35281379782829275	0.2522766171459711	F-box/RNI/FBD-like domain protein
Medtr1g013610	1	LD	4	0.5679843650852022	0.2522766171459711	F-box/RNI/FBD-like domain protein
Medtr1g013610	1	SD	0	-1.1467321341927386	0.2522766171459711	F-box/RNI/FBD-like domain protein
Medtr1g013610	1	SD	2	-0.013960061375686252	0.2522766171459711	F-box/RNI/FBD-like domain protein
Medtr1g013610	1	SD	4	-1.1467321341927386	0.2522766171459711	F-box/RNI/FBD-like domain protein
Medtr1g014820	1	LD	0	1.396937398898598	0.29272425284210285	ethylene-responsive transcription factor ERF018
Medtr1g014820	1	LD	2	0.7218604985935729	0.29272425284210285	ethylene-responsive transcription factor ERF018
Medtr1g014820	1	LD	4	0.2984897289226742	0.29272425284210285	ethylene-responsive transcription factor ERF018
Medtr1g014820	1	SD	0	-0.7808179062060258	0.29272425284210285	ethylene-responsive transcription factor ERF018
Medtr1g014820	1	SD	2	-1.313055044931281	0.29272425284210285	ethylene-responsive transcription factor ERF018
Medtr1g014820	1	SD	4	-0.3234146752775382	0.29272425284210285	ethylene-responsive transcription factor ERF018
Medtr1g018580	1	LD	0	1.175527078139192	0.3736380427677823	3-oxo-delta(4,5)-steroid 5-beta-reductase-like protein
Medtr1g018580	1	LD	2	0.956896839705895	0.3736380427677823	3-oxo-delta(4,5)-steroid 5-beta-reductase-like protein
Medtr1g018580	1	LD	4	0.4507404379856817	0.3736380427677823	3-oxo-delta(4,5)-steroid 5-beta-reductase-like protein
Medtr1g018580	1	SD	0	-0.4465745521893138	0.3736380427677823	3-oxo-delta(4,5)-steroid 5-beta-reductase-like protein
Medtr1g018580	1	SD	2	-0.9750726965489168	0.3736380427677823	3-oxo-delta(4,5)-steroid 5-beta-reductase-like protein
Medtr1g018580	1	SD	4	-1.161517107092538	0.3736380427677823	3-oxo-delta(4,5)-steroid 5-beta-reductase-like protein
Medtr1g018750	1	LD	0	1.5144151727414243	0.2733179283065018	carbohydrate esterase plant-like protein
Medtr1g018750	1	LD	2	0.32464979162312657	0.2733179283065018	carbohydrate esterase plant-like protein
Medtr1g018750	1	LD	4	0.47352628262194035	0.2733179283065018	carbohydrate esterase plant-like protein
Medtr1g018750	1	SD	0	-1.1472546250848843	0.2733179283065018	carbohydrate esterase plant-like protein
Medtr1g018750	1	SD	2	-0.1457906615541538	0.2733179283065018	carbohydrate esterase plant-like protein
Medtr1g018750	1	SD	4	-1.0195459603474541	0.2733179283065018	carbohydrate esterase plant-like protein
Medtr1g019810	1	LD	0	1.3894064044808025	0.4447249193830251	succinate dehydrogenase
Medtr1g019810	1	LD	2	0.7992476294959076	0.4447249193830251	succinate dehydrogenase
Medtr1g019810	1	LD	4	0.382944460858985	0.4447249193830251	succinate dehydrogenase
Medtr1g019810	1	SD	0	-0.6651610471602538	0.4447249193830251	succinate dehydrogenase
Medtr1g019810	1	SD	2	-0.8427299908795799	0.4447249193830251	succinate dehydrogenase
Medtr1g019810	1	SD	4	-1.0637074567958524	0.4447249193830251	succinate dehydrogenase
Medtr1g026750	1	LD	0	1.0458809030346745	0.5621788493553727	peptide/nitrate transporter plant
Medtr1g026750	1	LD	2	0.6409659458534764	0.5621788493553727	peptide/nitrate transporter plant
Medtr1g026750	1	LD	4	1.014840194057873	0.5621788493553727	peptide/nitrate transporter plant
Medtr1g026750	1	SD	0	-1.0328049092730296	0.5621788493553727	peptide/nitrate transporter plant
Medtr1g026750	1	SD	2	-0.7790993791897698	0.5621788493553727	peptide/nitrate transporter plant
Medtr1g026750	1	SD	4	-0.889782754483225	0.5621788493553727	peptide/nitrate transporter plant
Medtr1g032490	1	LD	0	1.3605840494922319	0.32932393471143917	limonoid UDP-glucosyltransferase-like protein
Medtr1g032490	1	LD	2	1.0161959427662703	0.32932393471143917	limonoid UDP-glucosyltransferase-like protein
Medtr1g032490	1	LD	4	-0.004390342844585801	0.32932393471143917	limonoid UDP-glucosyltransferase-like protein
Medtr1g032490	1	SD	0	-1.188862722481786	0.32932393471143917	limonoid UDP-glucosyltransferase-like protein
Medtr1g032490	1	SD	2	-0.5573032779697019	0.32932393471143917	limonoid UDP-glucosyltransferase-like protein
Medtr1g032490	1	SD	4	-0.6262236489624279	0.32932393471143917	limonoid UDP-glucosyltransferase-like protein
Medtr1g041320	1	LD	0	1.3518523212225741	0.5875065389835235	50S ribosomal protein L28
Medtr1g041320	1	LD	2	0.8115786097263433	0.5875065389835235	50S ribosomal protein L28
Medtr1g041320	1	LD	4	0.42965089660455075	0.5875065389835235	50S ribosomal protein L28
Medtr1g041320	1	SD	0	-0.6447179427069214	0.5875065389835235	50S ribosomal protein L28
Medtr1g041320	1	SD	2	-1.0622541552695375	0.5875065389835235	50S ribosomal protein L28
Medtr1g041320	1	SD	4	-0.8861097295770178	0.5875065389835235	50S ribosomal protein L28
Medtr1g044580	1	LD	0	0.9942772420626288	0.32861892480186955	salt stress response/antifungal domain protein
Medtr1g044580	1	LD	2	0.7122246797489318	0.32861892480186955	salt stress response/antifungal domain protein
Medtr1g044580	1	LD	4	0.8204958204292311	0.32861892480186955	salt stress response/antifungal domain protein
Medtr1g044580	1	SD	0	-1.2537323859216294	0.32861892480186955	salt stress response/antifungal domain protein
Medtr1g044580	1	SD	2	-0.1630885139990425	0.32861892480186955	salt stress response/antifungal domain protein
Medtr1g044580	1	SD	4	-1.1101768423201186	0.32861892480186955	salt stress response/antifungal domain protein
Medtr1g046790	1	LD	0	1.437372789522577	0.30488806035391647	hydroxyethylthiazole kinase family protein
Medtr1g046790	1	LD	2	0.829484598011903	0.30488806035391647	hydroxyethylthiazole kinase family protein
Medtr1g046790	1	LD	4	0.0932689255826615	0.30488806035391647	hydroxyethylthiazole kinase family protein
Medtr1g046790	1	SD	0	-0.9390271297514713	0.30488806035391647	hydroxyethylthiazole kinase family protein
Medtr1g046790	1	SD	2	-1.1262912652201411	0.30488806035391647	hydroxyethylthiazole kinase family protein
Medtr1g046790	1	SD	4	-0.2948079181455279	0.30488806035391647	hydroxyethylthiazole kinase family protein
Medtr1g053160	1	LD	0	0.98529927042529	0.414469934585345	NADPH-dependent thioredoxin reductase
Medtr1g053160	1	LD	2	1.041009640368846	0.414469934585345	NADPH-dependent thioredoxin reductase
Medtr1g053160	1	LD	4	0.5417886155319387	0.414469934585345	NADPH-dependent thioredoxin reductase
Medtr1g053160	1	SD	0	-1.401142421076857	0.414469934585345	NADPH-dependent thioredoxin reductase
Medtr1g053160	1	SD	2	-0.5207990895619948	0.414469934585345	NADPH-dependent thioredoxin reductase
Medtr1g053160	1	SD	4	-0.6461560156872194	0.414469934585345	NADPH-dependent thioredoxin reductase
Medtr1g060550	1	LD	0	0.9624901829780511	0.37567624800395977	cytochrome P450 family 94 protein
Medtr1g060550	1	LD	2	1.1747180918926141	0.37567624800395977	cytochrome P450 family 94 protein
Medtr1g060550	1	LD	4	0.4152830098875333	0.37567624800395977	cytochrome P450 family 94 protein
Medtr1g060550	1	SD	0	-0.9844278429858144	0.37567624800395977	cytochrome P450 family 94 protein
Medtr1g060550	1	SD	2	-1.1857034881244275	0.37567624800395977	cytochrome P450 family 94 protein
Medtr1g060550	1	SD	4	-0.3823599536479568	0.37567624800395977	cytochrome P450 family 94 protein
Medtr1g060720	1	LD	0	0.8816779208119472	0.614474566808904	rRNA methylase, putative
Medtr1g060720	1	LD	2	0.9244812413982265	0.614474566808904	rRNA methylase, putative
Medtr1g060720	1	LD	4	0.9275854565030223	0.614474566808904	rRNA methylase, putative
Medtr1g060720	1	SD	0	-0.8522770401260831	0.614474566808904	rRNA methylase, putative
Medtr1g060720	1	SD	2	-0.8658090891730709	0.614474566808904	rRNA methylase, putative
Medtr1g060720	1	SD	4	-1.0156584894140428	0.614474566808904	rRNA methylase, putative
Medtr1g062130	1	LD	0	1.3406473990545724	0.33513160333261316	cytosine/purine uracil thiamine allantoin permease
Medtr1g062130	1	LD	2	0.8486595900642708	0.33513160333261316	cytosine/purine uracil thiamine allantoin permease
Medtr1g062130	1	LD	4	0.28176889506993125	0.33513160333261316	cytosine/purine uracil thiamine allantoin permease
Medtr1g062130	1	SD	0	-1.0615825450154655	0.33513160333261316	cytosine/purine uracil thiamine allantoin permease
Medtr1g062130	1	SD	2	-0.3287450040964977	0.33513160333261316	cytosine/purine uracil thiamine allantoin permease
Medtr1g062130	1	SD	4	-1.080748335076814	0.33513160333261316	cytosine/purine uracil thiamine allantoin permease
Medtr1g062930	1	LD	0	0.7574946326996037	0.26385069832023966	pectate lyase-like protein
Medtr1g062930	1	LD	2	0.4111653717143123	0.26385069832023966	pectate lyase-like protein
Medtr1g062930	1	LD	4	1.3331523433816725	0.26385069832023966	pectate lyase-like protein
Medtr1g062930	1	SD	0	-0.6313173067233662	0.26385069832023966	pectate lyase-like protein
Medtr1g062930	1	SD	2	-0.5278703263021034	0.26385069832023966	pectate lyase-like protein
Medtr1g062930	1	SD	4	-1.3426247147701191	0.26385069832023966	pectate lyase-like protein
Medtr1g063060	1	LD	0	1.3084266462723126	0.4505873715985638	S-adenosylmethionine synthase-like protein
Medtr1g063060	1	LD	2	0.9521077571197225	0.4505873715985638	S-adenosylmethionine synthase-like protein
Medtr1g063060	1	LD	4	0.2155159310274404	0.4505873715985638	S-adenosylmethionine synthase-like protein
Medtr1g063060	1	SD	0	-1.246227866882152	0.4505873715985638	S-adenosylmethionine synthase-like protein
Medtr1g063060	1	SD	2	-0.5014478771133636	0.4505873715985638	S-adenosylmethionine synthase-like protein
Medtr1g063060	1	SD	4	-0.7283745904239638	0.4505873715985638	S-adenosylmethionine synthase-like protein
Medtr1g066850	1	LD	0	0.5600805379670316	0.27992669342759885	interactor of constitutive active ROPs-like protein
Medtr1g066850	1	LD	2	1.3056954202195619	0.27992669342759885	interactor of constitutive active ROPs-like protein
Medtr1g066850	1	LD	4	0.7310400844411299	0.27992669342759885	interactor of constitutive active ROPs-like protein
Medtr1g066850	1	SD	0	-1.1319547097517553	0.27992669342759885	interactor of constitutive active ROPs-like protein
Medtr1g066850	1	SD	2	-0.9478591097106532	0.27992669342759885	interactor of constitutive active ROPs-like protein
Medtr1g066850	1	SD	4	-0.5170022231653122	0.27992669342759885	interactor of constitutive active ROPs-like protein
Medtr1g068810	1	LD	0	0.7542881086865052	0.42941066609151524	soluble inorganic pyrophosphatase
Medtr1g068810	1	LD	2	1.1717710066118432	0.42941066609151524	soluble inorganic pyrophosphatase
Medtr1g068810	1	LD	4	0.7397477404886443	0.42941066609151524	soluble inorganic pyrophosphatase
Medtr1g068810	1	SD	0	-0.6654139487603853	0.42941066609151524	soluble inorganic pyrophosphatase
Medtr1g068810	1	SD	2	-0.8168745738127422	0.42941066609151524	soluble inorganic pyrophosphatase
Medtr1g068810	1	SD	4	-1.183518333213859	0.42941066609151524	soluble inorganic pyrophosphatase
Medtr1g069320	1	LD	0	1.3975007301654134	0.42883529016925426	pfkB family carbohydrate kinase
Medtr1g069320	1	LD	2	0.8107660477702018	0.42883529016925426	pfkB family carbohydrate kinase
Medtr1g069320	1	LD	4	0.3567265065962434	0.42883529016925426	pfkB family carbohydrate kinase
Medtr1g069320	1	SD	0	-0.6920564900694005	0.42883529016925426	pfkB family carbohydrate kinase
Medtr1g069320	1	SD	2	-0.8150023093938402	0.42883529016925426	pfkB family carbohydrate kinase
Medtr1g069320	1	SD	4	-1.0579344850686137	0.42883529016925426	pfkB family carbohydrate kinase
Medtr1g072170	1	LD	0	1.0732175713953387	0.5714946317298227	ribosome recycling factor
Medtr1g072170	1	LD	2	0.6810217254382995	0.5714946317298227	ribosome recycling factor
Medtr1g072170	1	LD	4	0.955019987268308	0.5714946317298227	ribosome recycling factor
Medtr1g072170	1	SD	0	-0.9003694240038759	0.5714946317298227	ribosome recycling factor
Medtr1g072170	1	SD	2	-1.01767901322075	0.5714946317298227	ribosome recycling factor
Medtr1g072170	1	SD	4	-0.791210846877331	0.5714946317298227	ribosome recycling factor
Medtr1g072260	1	LD	0	1.148937946720935	0.7535390960055502	stem-loop-binding protein of 41 kDa protein A
Medtr1g072260	1	LD	2	0.832118928215866	0.7535390960055502	stem-loop-binding protein of 41 kDa protein A
Medtr1g072260	1	LD	4	0.699528279630955	0.7535390960055502	stem-loop-binding protein of 41 kDa protein A
Medtr1g072260	1	SD	0	-0.91251866851918	0.7535390960055502	stem-loop-binding protein of 41 kDa protein A
Medtr1g072260	1	SD	2	-0.6576927915512409	0.7535390960055502	stem-loop-binding protein of 41 kDa protein A
Medtr1g072260	1	SD	4	-1.1103736944973235	0.7535390960055502	stem-loop-binding protein of 41 kDa protein A
Medtr1g073130	1	LD	0	1.4690368241706888	0.508618737106474	carboxy-terminal processing peptidase-like protein
Medtr1g073130	1	LD	2	0.8067252674066614	0.508618737106474	carboxy-terminal processing peptidase-like protein
Medtr1g073130	1	LD	4	0.24273027471103856	0.508618737106474	carboxy-terminal processing peptidase-like protein
Medtr1g073130	1	SD	0	-0.8188777046081804	0.508618737106474	carboxy-terminal processing peptidase-like protein
Medtr1g073130	1	SD	2	-0.9428166628808009	0.508618737106474	carboxy-terminal processing peptidase-like protein
Medtr1g073130	1	SD	4	-0.756797998799414	0.508618737106474	carboxy-terminal processing peptidase-like protein
Medtr1g076310	1	LD	0	1.0481777888921524	0.49166344772512904	30S ribosomal S16-like protein
Medtr1g076310	1	LD	2	0.6959646508461892	0.49166344772512904	30S ribosomal S16-like protein
Medtr1g076310	1	LD	4	0.9539303303960478	0.49166344772512904	30S ribosomal S16-like protein
Medtr1g076310	1	SD	0	-1.1145466805078823	0.49166344772512904	30S ribosomal S16-like protein
Medtr1g076310	1	SD	2	-0.8658633521713676	0.49166344772512904	30S ribosomal S16-like protein
Medtr1g076310	1	SD	4	-0.7176627374551428	0.49166344772512904	30S ribosomal S16-like protein
Medtr1g076920	1	LD	0	1.3389123110089973	0.785998907879693	alpha/beta fold hydrolase
Medtr1g076920	1	LD	2	0.9025388709083473	0.785998907879693	alpha/beta fold hydrolase
Medtr1g076920	1	LD	4	0.36106621551409956	0.785998907879693	alpha/beta fold hydrolase
Medtr1g076920	1	SD	0	-0.9002997599439009	0.785998907879693	alpha/beta fold hydrolase
Medtr1g076920	1	SD	2	-0.8902016409779402	0.785998907879693	alpha/beta fold hydrolase
Medtr1g076920	1	SD	4	-0.8120159965096092	0.785998907879693	alpha/beta fold hydrolase
Medtr1g077640	1	LD	0	0.46776185046471097	0.17462078215590646	bHLH transcription factor-like protein
Medtr1g077640	1	LD	2	0.21577393220597613	0.17462078215590646	bHLH transcription factor-like protein
Medtr1g077640	1	LD	4	1.556313920681526	0.17462078215590646	bHLH transcription factor-like protein
Medtr1g077640	1	SD	0	-0.09527708643283059	0.17462078215590646	bHLH transcription factor-like protein
Medtr1g077640	1	SD	2	-1.0283894754090874	0.17462078215590646	bHLH transcription factor-like protein
Medtr1g077640	1	SD	4	-1.1161831415102945	0.17462078215590646	bHLH transcription factor-like protein
Medtr1g080990	1	LD	0	1.2241899196478938	0.2007937475357692	MtN26
Medtr1g080990	1	LD	2	-0.048654403662314605	0.2007937475357692	MtN26
Medtr1g080990	1	LD	4	1.1328111439543023	0.2007937475357692	MtN26
Medtr1g080990	1	SD	0	-0.2838126729366428	0.2007937475357692	MtN26
Medtr1g080990	1	SD	2	-0.8051291937346087	0.2007937475357692	MtN26
Medtr1g080990	1	SD	4	-1.2194047932686296	0.2007937475357692	MtN26
Medtr1g083620	1	LD	0	1.0916920390356186	0.3109363815106359	phospholipase D p2-like protein
Medtr1g083620	1	LD	2	0.7980334208727816	0.3109363815106359	phospholipase D p2-like protein
Medtr1g083620	1	LD	4	0.6344552594695636	0.3109363815106359	phospholipase D p2-like protein
Medtr1g083620	1	SD	0	-0.4984309374583028	0.3109363815106359	phospholipase D p2-like protein
Medtr1g083620	1	SD	2	-1.4968961642105052	0.3109363815106359	phospholipase D p2-like protein
Medtr1g083620	1	SD	4	-0.5288536177091555	0.3109363815106359	phospholipase D p2-like protein
Medtr1g085140	1	LD	0	1.3317584626713508	0.32108962640666655	rhicadhesin receptor
Medtr1g085140	1	LD	2	1.0291851586415297	0.32108962640666655	rhicadhesin receptor
Medtr1g085140	1	LD	4	0.07957406406493957	0.32108962640666655	rhicadhesin receptor
Medtr1g085140	1	SD	0	-0.627009509043924	0.32108962640666655	rhicadhesin receptor
Medtr1g085140	1	SD	2	-1.15506679164483	0.32108962640666655	rhicadhesin receptor
Medtr1g085140	1	SD	4	-0.6584413846890659	0.32108962640666655	rhicadhesin receptor
Medtr1g085190	1	LD	0	0.6095594706490953	0.19239133648697895	hypothetical protein
Medtr1g085190	1	LD	2	0.8381146844215579	0.19239133648697895	hypothetical protein
Medtr1g085190	1	LD	4	0.8647316467543543	0.19239133648697895	hypothetical protein
Medtr1g085190	1	SD	0	0.1936577680569416	0.19239133648697895	hypothetical protein
Medtr1g085190	1	SD	2	-1.236305049949906	0.19239133648697895	hypothetical protein
Medtr1g085190	1	SD	4	-1.2697585199320438	0.19239133648697895	hypothetical protein
Medtr1g085560	1	LD	0	1.213538660395673	0.7232365666117307	peptidyl-prolyl cis-trans isomerase
Medtr1g085560	1	LD	2	0.8820220185145501	0.7232365666117307	peptidyl-prolyl cis-trans isomerase
Medtr1g085560	1	LD	4	0.5634695737365112	0.7232365666117307	peptidyl-prolyl cis-trans isomerase
Medtr1g085560	1	SD	0	-0.7385737872158439	0.7232365666117307	peptidyl-prolyl cis-trans isomerase
Medtr1g085560	1	SD	2	-0.8148058116728379	0.7232365666117307	peptidyl-prolyl cis-trans isomerase
Medtr1g085560	1	SD	4	-1.1056506537580493	0.7232365666117307	peptidyl-prolyl cis-trans isomerase
Medtr1g086170	1	LD	0	1.4147883484358237	0.7073173255851142	hypothetical protein
Medtr1g086170	1	LD	2	0.7178308072335444	0.7073173255851142	hypothetical protein
Medtr1g086170	1	LD	4	0.4626495124462493	0.7073173255851142	hypothetical protein
Medtr1g086170	1	SD	0	-0.795811183370772	0.7073173255851142	hypothetical protein
Medtr1g086170	1	SD	2	-0.9911323272851827	0.7073173255851142	hypothetical protein
Medtr1g086170	1	SD	4	-0.8083251574596628	0.7073173255851142	hypothetical protein
Medtr1g088760	1	LD	0	1.1443352067895616	0.7951372022409455	heat shock factor-binding protein
Medtr1g088760	1	LD	2	1.034005689171833	0.7951372022409455	heat shock factor-binding protein
Medtr1g088760	1	LD	4	0.48730936036943906	0.7951372022409455	heat shock factor-binding protein
Medtr1g088760	1	SD	0	-0.803048165281784	0.7951372022409455	heat shock factor-binding protein
Medtr1g088760	1	SD	2	-0.9778259098764709	0.7951372022409455	heat shock factor-binding protein
Medtr1g088760	1	SD	4	-0.8847761811725687	0.7951372022409455	heat shock factor-binding protein
Medtr1g090973	1	LD	0	0.6500385247287603	0.39208714830986613	legume lectin beta domain protein
Medtr1g090973	1	LD	2	0.9649145944358083	0.39208714830986613	legume lectin beta domain protein
Medtr1g090973	1	LD	4	1.090094057796849	0.39208714830986613	legume lectin beta domain protein
Medtr1g090973	1	SD	0	-0.9809035588506949	0.39208714830986613	legume lectin beta domain protein
Medtr1g090973	1	SD	2	-0.7928717828006264	0.39208714830986613	legume lectin beta domain protein
Medtr1g090973	1	SD	4	-0.9312718353100958	0.39208714830986613	legume lectin beta domain protein
Medtr1g091037	1	LD	0	0.9207824010222563	0.3439164146420547	long form dihydrolipoamide acetyltransferase
Medtr1g091037	1	LD	2	0.9180732644807053	0.3439164146420547	long form dihydrolipoamide acetyltransferase
Medtr1g091037	1	LD	4	0.774805511799846	0.3439164146420547	long form dihydrolipoamide acetyltransferase
Medtr1g091037	1	SD	0	-1.4038251887967212	0.3439164146420547	long form dihydrolipoamide acetyltransferase
Medtr1g091037	1	SD	2	-0.661490733516816	0.3439164146420547	long form dihydrolipoamide acetyltransferase
Medtr1g091037	1	SD	4	-0.548345254989267	0.3439164146420547	long form dihydrolipoamide acetyltransferase
Medtr1g093900	1	LD	0	1.3471694424463367	0.4282137638820296	piriformospora indica-insensitive-like protein
Medtr1g093900	1	LD	2	0.5574596850103535	0.4282137638820296	piriformospora indica-insensitive-like protein
Medtr1g093900	1	LD	4	0.6748592834488434	0.4282137638820296	piriformospora indica-insensitive-like protein
Medtr1g093900	1	SD	0	-0.5064931098387809	0.4282137638820296	piriformospora indica-insensitive-like protein
Medtr1g093900	1	SD	2	-0.953587726418943	0.4282137638820296	piriformospora indica-insensitive-like protein
Medtr1g093900	1	SD	4	-1.119407574647809	0.4282137638820296	piriformospora indica-insensitive-like protein
Medtr1g094160	1	LD	0	1.367187659462748	0.6756081535514445	DUF3783 domain protein
Medtr1g094160	1	LD	2	0.8530542161430059	0.6756081535514445	DUF3783 domain protein
Medtr1g094160	1	LD	4	0.3765867051954417	0.6756081535514445	DUF3783 domain protein
Medtr1g094160	1	SD	0	-0.7747240492105361	0.6756081535514445	DUF3783 domain protein
Medtr1g094160	1	SD	2	-0.8881497860531758	0.6756081535514445	DUF3783 domain protein
Medtr1g094160	1	SD	4	-0.9339547455374835	0.6756081535514445	DUF3783 domain protein
Medtr1g095830	1	LD	0	1.409400997131764	0.6262111053034904	ATP synthase D chain
Medtr1g095830	1	LD	2	0.5557700646951108	0.6262111053034904	ATP synthase D chain
Medtr1g095830	1	LD	4	0.6272823340531342	0.6262111053034904	ATP synthase D chain
Medtr1g095830	1	SD	0	-1.0607569683487001	0.6262111053034904	ATP synthase D chain
Medtr1g095830	1	SD	2	-0.8463870829569157	0.6262111053034904	ATP synthase D chain
Medtr1g095830	1	SD	4	-0.6853093445743988	0.6262111053034904	ATP synthase D chain
Medtr1g095920	1	LD	0	1.412715813110597	0.27978805873045487	aspartyl/glutamyl-tRNA(Asn/Gln) amidotransferase subunit C
Medtr1g095920	1	LD	2	0.9736023888253794	0.27978805873045487	aspartyl/glutamyl-tRNA(Asn/Gln) amidotransferase subunit C
Medtr1g095920	1	LD	4	-0.05752920097236522	0.27978805873045487	aspartyl/glutamyl-tRNA(Asn/Gln) amidotransferase subunit C
Medtr1g095920	1	SD	0	-0.800006303837336	0.27978805873045487	aspartyl/glutamyl-tRNA(Asn/Gln) amidotransferase subunit C
Medtr1g095920	1	SD	2	-1.1139800048439443	0.27978805873045487	aspartyl/glutamyl-tRNA(Asn/Gln) amidotransferase subunit C
Medtr1g095920	1	SD	4	-0.41480269228233085	0.27978805873045487	aspartyl/glutamyl-tRNA(Asn/Gln) amidotransferase subunit C
Medtr1g096240	1	LD	0	1.346740092773611	0.5636693925789161	2-oxoacid dehydrogenase acyltransferase family protein
Medtr1g096240	1	LD	2	0.9718955144070371	0.5636693925789161	2-oxoacid dehydrogenase acyltransferase family protein
Medtr1g096240	1	LD	4	0.20958635900493672	0.5636693925789161	2-oxoacid dehydrogenase acyltransferase family protein
Medtr1g096240	1	SD	0	-1.0488899352430467	0.5636693925789161	2-oxoacid dehydrogenase acyltransferase family protein
Medtr1g096240	1	SD	2	-0.6984224428192563	0.5636693925789161	2-oxoacid dehydrogenase acyltransferase family protein
Medtr1g096240	1	SD	4	-0.7809095881232861	0.5636693925789161	2-oxoacid dehydrogenase acyltransferase family protein
Medtr1g096460	1	LD	0	1.1918073393096604	0.7863453205279727	50S ribosomal protein L21
Medtr1g096460	1	LD	2	0.8921302050317061	0.7863453205279727	50S ribosomal protein L21
Medtr1g096460	1	LD	4	0.5917646658175921	0.7863453205279727	50S ribosomal protein L21
Medtr1g096460	1	SD	0	-0.7153527676092036	0.7863453205279727	50S ribosomal protein L21
Medtr1g096460	1	SD	2	-0.9679478461879479	0.7863453205279727	50S ribosomal protein L21
Medtr1g096460	1	SD	4	-0.9924015963618118	0.7863453205279727	50S ribosomal protein L21
Medtr1g099370	1	LD	0	1.225621209777888	0.6486416652278404	timeless protein carboxy-terminal region protein
Medtr1g099370	1	LD	2	0.9278617613534655	0.6486416652278404	timeless protein carboxy-terminal region protein
Medtr1g099370	1	LD	4	0.4426361220764811	0.6486416652278404	timeless protein carboxy-terminal region protein
Medtr1g099370	1	SD	0	-1.1294997902896322	0.6486416652278404	timeless protein carboxy-terminal region protein
Medtr1g099370	1	SD	2	-0.5214811839632685	0.6486416652278404	timeless protein carboxy-terminal region protein
Medtr1g099370	1	SD	4	-0.9451381189549336	0.6486416652278404	timeless protein carboxy-terminal region protein
Medtr1g099440	1	LD	0	1.102356940626521	0.81295711165421225	membrane-associated kinase regulator-like protein, putative
Medtr1g099440	1	LD	2	0.9954570329385176	0.81295711165421225	membrane-associated kinase regulator-like protein, putative
Medtr1g099440	1	LD	4	0.5946033155665158	0.81295711165421225	membrane-associated kinase regulator-like protein, putative
Medtr1g099440	1	SD	0	-0.8196891429827184	0.81295711165421225	membrane-associated kinase regulator-like protein, putative
Medtr1g099440	1	SD	2	-0.8501210376155572	0.81295711165421225	membrane-associated kinase regulator-like protein, putative
Medtr1g099440	1	SD	4	-1.0226071085332777	0.81295711165421225	membrane-associated kinase regulator-like protein, putative
Medtr1g100230	1	LD	0	0.9224223987844459	0.23392067840589906	pumilio-like protein
Medtr1g100230	1	LD	2	0.11582742235759862	0.23392067840589906	pumilio-like protein
Medtr1g100230	1	LD	4	1.4096104532168916	0.23392067840589906	pumilio-like protein
Medtr1g100230	1	SD	0	-0.5018350075219712	0.23392067840589906	pumilio-like protein
Medtr1g100230	1	SD	2	-0.9319410357267802	0.23392067840589906	pumilio-like protein
Medtr1g100230	1	SD	4	-1.014084231110184	0.23392067840589906	pumilio-like protein
Medtr1g102750	1	LD	0	0.7372192886789989	0.2392589723855855	aldo/keto reductase family oxidoreductase
Medtr1g102750	1	LD	2	1.365549799458405	0.2392589723855855	aldo/keto reductase family oxidoreductase
Medtr1g102750	1	LD	4	0.3138516258683882	0.2392589723855855	aldo/keto reductase family oxidoreductase
Medtr1g102750	1	SD	0	-1.2634195468370737	0.2392589723855855	aldo/keto reductase family oxidoreductase
Medtr1g102750	1	SD	2	-0.9172713962678556	0.2392589723855855	aldo/keto reductase family oxidoreductase
Medtr1g102750	1	SD	4	-0.23592977090086106	0.2392589723855855	aldo/keto reductase family oxidoreductase
Medtr1g103020	1	LD	0	1.009978017193301	0.4500763297071054	3-oxoacyl-(acyl carrier) synthase II
Medtr1g103020	1	LD	2	0.9661647577629277	0.4500763297071054	3-oxoacyl-(acyl carrier) synthase II
Medtr1g103020	1	LD	4	0.628745864019233	0.4500763297071054	3-oxoacyl-(acyl carrier) synthase II
Medtr1g103020	1	SD	0	-1.377046502804354	0.4500763297071054	3-oxoacyl-(acyl carrier) synthase II
Medtr1g103020	1	SD	2	-0.6373035140395653	0.4500763297071054	3-oxoacyl-(acyl carrier) synthase II
Medtr1g103020	1	SD	4	-0.5905386221315415	0.4500763297071054	3-oxoacyl-(acyl carrier) synthase II
Medtr1g105090	1	LD	0	1.006498000439384	0.5675707819325725	1-cys peroxiredoxin PER1
Medtr1g105090	1	LD	2	0.8898649967743295	0.5675707819325725	1-cys peroxiredoxin PER1
Medtr1g105090	1	LD	4	0.7723371339320575	0.5675707819325725	1-cys peroxiredoxin PER1
Medtr1g105090	1	SD	0	-0.9740650767031667	0.5675707819325725	1-cys peroxiredoxin PER1
Medtr1g105090	1	SD	2	-0.5202849167286011	0.5675707819325725	1-cys peroxiredoxin PER1
Medtr1g105090	1	SD	4	-1.1743501377140153	0.5675707819325725	1-cys peroxiredoxin PER1
Medtr1g110750	1	LD	0	1.1882821757736486	0.8513515316678979	50S ribosomal protein L15
Medtr1g110750	1	LD	2	0.8889791041125573	0.8513515316678979	50S ribosomal protein L15
Medtr1g110750	1	LD	4	0.5981183174578358	0.8513515316678979	50S ribosomal protein L15
Medtr1g110750	1	SD	0	-0.9463999397261714	0.8513515316678979	50S ribosomal protein L15
Medtr1g110750	1	SD	2	-1.021966695950384	0.8513515316678979	50S ribosomal protein L15
Medtr1g110750	1	SD	4	-0.7070129616674943	0.8513515316678979	50S ribosomal protein L15
Medtr1g112040	1	LD	0	0.34265741326687615	0.2600763245787572	nucleic acid-binding, OB-fold-like protein
Medtr1g112040	1	LD	2	1.3316017049789008	0.2600763245787572	nucleic acid-binding, OB-fold-like protein
Medtr1g112040	1	LD	4	0.9187183137634506	0.2600763245787572	nucleic acid-binding, OB-fold-like protein
Medtr1g112040	1	SD	0	-0.7898673760194141	0.2600763245787572	nucleic acid-binding, OB-fold-like protein
Medtr1g112040	1	SD	2	-0.8124313844411585	0.2600763245787572	nucleic acid-binding, OB-fold-like protein
Medtr1g112040	1	SD	4	-0.9906786715486545	0.2600763245787572	nucleic acid-binding, OB-fold-like protein
Medtr1g114290	1	LD	0	1.2107015511224395	0.8425618551349452	thioredoxin-like protein
Medtr1g114290	1	LD	2	0.9080674150517629	0.8425618551349452	thioredoxin-like protein
Medtr1g114290	1	LD	4	0.5279520196207727	0.8425618551349452	thioredoxin-like protein
Medtr1g114290	1	SD	0	-1.1302490153113969	0.8425618551349452	thioredoxin-like protein
Medtr1g114290	1	SD	2	-0.8005179764775475	0.8425618551349452	thioredoxin-like protein
Medtr1g114290	1	SD	4	-0.715953994006029	0.8425618551349452	thioredoxin-like protein
Medtr1g115220	1	LD	0	0.018031292716130187	0.1775517078461904	high mobility group (HMG)-box protein
Medtr1g115220	1	LD	2	0.9993146728161008	0.1775517078461904	high mobility group (HMG)-box protein
Medtr1g115220	1	LD	4	1.3681498923670614	0.1775517078461904	high mobility group (HMG)-box protein
Medtr1g115220	1	SD	0	-0.49607906098337967	0.1775517078461904	high mobility group (HMG)-box protein
Medtr1g115220	1	SD	2	-0.7231586543672813	0.1775517078461904	high mobility group (HMG)-box protein
Medtr1g115220	1	SD	4	-1.1662581425486318	0.1775517078461904	high mobility group (HMG)-box protein
Medtr1g116320	1	LD	0	1.2667009597906225	0.45864256450624313	plastid lipid-associated protein
Medtr1g116320	1	LD	2	0.41449095066683916	0.45864256450624313	plastid lipid-associated protein
Medtr1g116320	1	LD	4	0.9340685811572176	0.45864256450624313	plastid lipid-associated protein
Medtr1g116320	1	SD	0	-0.6545958013540824	0.45864256450624313	plastid lipid-associated protein
Medtr1g116320	1	SD	2	-0.963256938721713	0.45864256450624313	plastid lipid-associated protein
Medtr1g116320	1	SD	4	-0.9974077515388768	0.45864256450624313	plastid lipid-associated protein
Medtr1g116370	1	LD	0	0.4944144894604854	0.23301225733854716	glucan synthase-like protein
Medtr1g116370	1	LD	2	1.2999113959355288	0.23301225733854716	glucan synthase-like protein
Medtr1g116370	1	LD	4	0.6971958626991533	0.23301225733854716	glucan synthase-like protein
Medtr1g116370	1	SD	0	-0.3514699868383973	0.23301225733854716	glucan synthase-like protein
Medtr1g116370	1	SD	2	-0.7817025531933927	0.23301225733854716	glucan synthase-like protein
Medtr1g116370	1	SD	4	-1.358349208063377	0.23301225733854716	glucan synthase-like protein
Medtr1g116580	1	LD	0	1.3591013933562641	0.5625157757632746	DNA-binding domain protein, putative
Medtr1g116580	1	LD	2	0.6625441669302851	0.5625157757632746	DNA-binding domain protein, putative
Medtr1g116580	1	LD	4	0.5764035532317647	0.5625157757632746	DNA-binding domain protein, putative
Medtr1g116580	1	SD	0	-0.7785032957169881	0.5625157757632746	DNA-binding domain protein, putative
Medtr1g116580	1	SD	2	-0.6646232604365492	0.5625157757632746	DNA-binding domain protein, putative
Medtr1g116580	1	SD	4	-1.1549225573647748	0.5625157757632746	DNA-binding domain protein, putative
Medtr1g492910	1	LD	0	1.416860009527776	0.24417814792971668	core histone H2A/H2B/H3/H4
Medtr1g492910	1	LD	2	-0.012865247411004838	0.24417814792971668	core histone H2A/H2B/H3/H4
Medtr1g492910	1	LD	4	0.9639751006208679	0.24417814792971668	core histone H2A/H2B/H3/H4
Medtr1g492910	1	SD	0	-0.6044411535575048	0.24417814792971668	core histone H2A/H2B/H3/H4
Medtr1g492910	1	SD	2	-0.6146236219903805	0.24417814792971668	core histone H2A/H2B/H3/H4
Medtr1g492910	1	SD	4	-1.1489050871897517	0.24417814792971668	core histone H2A/H2B/H3/H4
Medtr2g016060	1	LD	0	1.3825943496619653	0.35700028972994535	Pmr5/Cas1p GDSL/SGNH-like acyl-esterase family protein
Medtr2g016060	1	LD	2	0.75551383736423	0.35700028972994535	Pmr5/Cas1p GDSL/SGNH-like acyl-esterase family protein
Medtr2g016060	1	LD	4	0.3696104765536141	0.35700028972994535	Pmr5/Cas1p GDSL/SGNH-like acyl-esterase family protein
Medtr2g016060	1	SD	0	-0.9106582164312715	0.35700028972994535	Pmr5/Cas1p GDSL/SGNH-like acyl-esterase family protein
Medtr2g016060	1	SD	2	-0.4267639136570935	0.35700028972994535	Pmr5/Cas1p GDSL/SGNH-like acyl-esterase family protein
Medtr2g016060	1	SD	4	-1.1702965334914437	0.35700028972994535	Pmr5/Cas1p GDSL/SGNH-like acyl-esterase family protein
Medtr2g025520	1	LD	0	0.47604878947197937	0.3078433733518067	DUF506 family protein
Medtr2g025520	1	LD	2	1.0255167070359834	0.3078433733518067	DUF506 family protein
Medtr2g025520	1	LD	4	1.1483043454759247	0.3078433733518067	DUF506 family protein
Medtr2g025520	1	SD	0	-0.7841976907545918	0.3078433733518067	DUF506 family protein
Medtr2g025520	1	SD	2	-0.7783079913187233	0.3078433733518067	DUF506 family protein
Medtr2g025520	1	SD	4	-1.0873641599105721	0.3078433733518067	DUF506 family protein
Medtr2g026060	1	LD	0	1.2549050210429835	0.7832756728311486	inositol monophosphatase family protein
Medtr2g026060	1	LD	2	0.9155703640689595	0.7832756728311486	inositol monophosphatase family protein
Medtr2g026060	1	LD	4	0.45180981420299604	0.7832756728311486	inositol monophosphatase family protein
Medtr2g026060	1	SD	0	-1.0501274769011961	0.7832756728311486	inositol monophosphatase family protein
Medtr2g026060	1	SD	2	-0.6374105751231559	0.7832756728311486	inositol monophosphatase family protein
Medtr2g026060	1	SD	4	-0.9347471472905869	0.7832756728311486	inositol monophosphatase family protein
Medtr2g027100	1	LD	0	1.3270276556842844	0.6024100994144014	ADP-ribosylation factor GTPase-activating AGD12-like protein
Medtr2g027100	1	LD	2	0.5094841722904311	0.6024100994144014	ADP-ribosylation factor GTPase-activating AGD12-like protein
Medtr2g027100	1	LD	4	0.7759178116624658	0.6024100994144014	ADP-ribosylation factor GTPase-activating AGD12-like protein
Medtr2g027100	1	SD	0	-0.9749159505834799	0.6024100994144014	ADP-ribosylation factor GTPase-activating AGD12-like protein
Medtr2g027100	1	SD	2	-0.611165446393031	0.6024100994144014	ADP-ribosylation factor GTPase-activating AGD12-like protein
Medtr2g027100	1	SD	4	-1.0263482426606743	0.6024100994144014	ADP-ribosylation factor GTPase-activating AGD12-like protein
Medtr2g032540	1	LD	0	1.2294029779865001	0.9049471216977537	ribose-5-phosphate isomerase A
Medtr2g032540	1	LD	2	0.8030256112642449	0.9049471216977537	ribose-5-phosphate isomerase A
Medtr2g032540	1	LD	4	0.6397093506663847	0.9049471216977537	ribose-5-phosphate isomerase A
Medtr2g032540	1	SD	0	-1.0806121273161866	0.9049471216977537	ribose-5-phosphate isomerase A
Medtr2g032540	1	SD	2	-0.807811894872876	0.9049471216977537	ribose-5-phosphate isomerase A
Medtr2g032540	1	SD	4	-0.7837139177280718	0.9049471216977537	ribose-5-phosphate isomerase A
Medtr2g033020	1	LD	0	1.4126039593557755	0.4276379380041291	30S ribosomal protein S1
Medtr2g033020	1	LD	2	0.8325173940808497	0.4276379380041291	30S ribosomal protein S1
Medtr2g033020	1	LD	4	0.25998270297868165	0.4276379380041291	30S ribosomal protein S1
Medtr2g033020	1	SD	0	-0.6736513810855643	0.4276379380041291	30S ribosomal protein S1
Medtr2g033020	1	SD	2	-1.1533796592200263	0.4276379380041291	30S ribosomal protein S1
Medtr2g033020	1	SD	4	-0.678073016109714	0.4276379380041291	30S ribosomal protein S1
Medtr2g033880	1	LD	0	0.9783148602985444	0.42706275823871975	transcription factor bHLH147
Medtr2g033880	1	LD	2	0.7200512482346189	0.42706275823871975	transcription factor bHLH147
Medtr2g033880	1	LD	4	0.9588736308236347	0.42706275823871975	transcription factor bHLH147
Medtr2g033880	1	SD	0	-0.516338604481296	0.42706275823871975	transcription factor bHLH147
Medtr2g033880	1	SD	2	-1.22318105721075	0.42706275823871975	transcription factor bHLH147
Medtr2g033880	1	SD	4	-0.9177200776647565	0.42706275823871975	transcription factor bHLH147
Medtr2g039510	1	LD	0	0.8956803743115378	0.5357373762037755	esterase/lipase/thioesterase family protein
Medtr2g039510	1	LD	2	0.8246028768206506	0.5357373762037755	esterase/lipase/thioesterase family protein
Medtr2g039510	1	LD	4	0.9865058908372777	0.5357373762037755	esterase/lipase/thioesterase family protein
Medtr2g039510	1	SD	0	-0.8737173772584985	0.5357373762037755	esterase/lipase/thioesterase family protein
Medtr2g039510	1	SD	2	-0.6916639328577228	0.5357373762037755	esterase/lipase/thioesterase family protein
Medtr2g039510	1	SD	4	-1.141407831853242	0.5357373762037755	esterase/lipase/thioesterase family protein
Medtr2g046740	1	LD	0	1.346402054044031	0.23939933055882753	subtilisin-like serine protease
Medtr2g046740	1	LD	2	0.0502583805503722	0.23939933055882753	subtilisin-like serine protease
Medtr2g046740	1	LD	4	0.9611139085052061	0.23939933055882753	subtilisin-like serine protease
Medtr2g046740	1	SD	0	-0.5572687004201786	0.23939933055882753	subtilisin-like serine protease
Medtr2g046740	1	SD	2	-0.4943729315939409	0.23939933055882753	subtilisin-like serine protease
Medtr2g046740	1	SD	4	-1.3061327110854897	0.23939933055882753	subtilisin-like serine protease
Medtr2g055990	1	LD	0	0.5774347512236561	0.2570957285954767	DUF617 family protein
Medtr2g055990	1	LD	2	1.2338957734180327	0.2570957285954767	DUF617 family protein
Medtr2g055990	1	LD	4	0.7493459649156168	0.2570957285954767	DUF617 family protein
Medtr2g055990	1	SD	0	-0.6588948738041158	0.2570957285954767	DUF617 family protein
Medtr2g055990	1	SD	2	-0.538567002141755	0.2570957285954767	DUF617 family protein
Medtr2g055990	1	SD	4	-1.3632146136114347	0.2570957285954767	DUF617 family protein
Medtr2g064295	1	LD	0	1.6137192730570376	0.23688620352550238	Ent-kaurene synthase
Medtr2g064295	1	LD	2	0.32611284236032684	0.23688620352550238	Ent-kaurene synthase
Medtr2g064295	1	LD	4	0.24771617246818858	0.23688620352550238	Ent-kaurene synthase
Medtr2g064295	1	SD	0	-1.3778907064011472	0.23688620352550238	Ent-kaurene synthase
Medtr2g064295	1	SD	2	-0.4351744765591748	0.23688620352550238	Ent-kaurene synthase
Medtr2g064295	1	SD	4	-0.37448310492523096	0.23688620352550238	Ent-kaurene synthase
Medtr2g072340	1	LD	0	1.365519903383623	0.45390220421782346	cytochrome P450 family 72 protein
Medtr2g072340	1	LD	2	0.9594568724276604	0.45390220421782346	cytochrome P450 family 72 protein
Medtr2g072340	1	LD	4	0.18615211584144173	0.45390220421782346	cytochrome P450 family 72 protein
Medtr2g072340	1	SD	0	-0.7453809518537526	0.45390220421782346	cytochrome P450 family 72 protein
Medtr2g072340	1	SD	2	-1.0640087765266284	0.45390220421782346	cytochrome P450 family 72 protein
Medtr2g072340	1	SD	4	-0.7017391632723434	0.45390220421782346	cytochrome P450 family 72 protein
Medtr2g072510	1	LD	0	1.106823711652555	0.6814911435336114	chalcone-flavanone isomerase family protein
Medtr2g072510	1	LD	2	1.0221891721940757	0.6814911435336114	chalcone-flavanone isomerase family protein
Medtr2g072510	1	LD	4	0.5391277698095773	0.6814911435336114	chalcone-flavanone isomerase family protein
Medtr2g072510	1	SD	0	-0.7216031406475739	0.6814911435336114	chalcone-flavanone isomerase family protein
Medtr2g072510	1	SD	2	-0.8632765339937094	0.6814911435336114	chalcone-flavanone isomerase family protein
Medtr2g072510	1	SD	4	-1.0832609790149228	0.6814911435336114	chalcone-flavanone isomerase family protein
Medtr2g073080	1	LD	0	1.2635177301900722	0.22046205414489495	bile acid:Na+ symporter family protein
Medtr2g073080	1	LD	2	0.9853790459901972	0.22046205414489495	bile acid:Na+ symporter family protein
Medtr2g073080	1	LD	4	0.019567594614017355	0.22046205414489495	bile acid:Na+ symporter family protein
Medtr2g073080	1	SD	0	-0.4761773927193608	0.22046205414489495	bile acid:Na+ symporter family protein
Medtr2g073080	1	SD	2	-1.4435359329176807	0.22046205414489495	bile acid:Na+ symporter family protein
Medtr2g073080	1	SD	4	-0.34875104515724464	0.22046205414489495	bile acid:Na+ symporter family protein
Medtr2g075770	1	LD	0	1.521318579147869	0.33571674806040064	gamma-glutamylhydrolase
Medtr2g075770	1	LD	2	0.5781166712497874	0.33571674806040064	gamma-glutamylhydrolase
Medtr2g075770	1	LD	4	0.2509972167399383	0.33571674806040064	gamma-glutamylhydrolase
Medtr2g075770	1	SD	0	-1.3010608308261524	0.33571674806040064	gamma-glutamylhydrolase
Medtr2g075770	1	SD	2	-0.37464983698142834	0.33571674806040064	gamma-glutamylhydrolase
Medtr2g075770	1	SD	4	-0.6747217993300133	0.33571674806040064	gamma-glutamylhydrolase
Medtr2g080270	1	LD	0	1.34372555971359	0.5127919629255155	hypothetical protein
Medtr2g080270	1	LD	2	0.8652538673707987	0.5127919629255155	hypothetical protein
Medtr2g080270	1	LD	4	0.32513794597795137	0.5127919629255155	hypothetical protein
Medtr2g080270	1	SD	0	-1.0747683285984535	0.5127919629255155	hypothetical protein
Medtr2g080270	1	SD	2	-0.4846787015427344	0.5127919629255155	hypothetical protein
Medtr2g080270	1	SD	4	-0.974670342921159	0.5127919629255155	hypothetical protein
Medtr2g082410	1	LD	0	1.3935109284471918	0.5676639896542294	50S ribosomal L24-like protein
Medtr2g082410	1	LD	2	0.744091281937361	0.5676639896542294	50S ribosomal L24-like protein
Medtr2g082410	1	LD	4	0.4396995525030948	0.5676639896542294	50S ribosomal L24-like protein
Medtr2g082410	1	SD	0	-0.667495847788455	0.5676639896542294	50S ribosomal L24-like protein
Medtr2g082410	1	SD	2	-1.09962637735941	0.5676639896542294	50S ribosomal L24-like protein
Medtr2g082410	1	SD	4	-0.8101795377397722	0.5676639896542294	50S ribosomal L24-like protein
Medtr2g084020	1	LD	0	1.0160957937932786	0.5288377496542461	lignin biosynthetic peroxidase
Medtr2g084020	1	LD	2	0.8351110912515615	0.5288377496542461	lignin biosynthetic peroxidase
Medtr2g084020	1	LD	4	0.8420047892346478	0.5288377496542461	lignin biosynthetic peroxidase
Medtr2g084020	1	SD	0	-0.7699324533761116	0.5288377496542461	lignin biosynthetic peroxidase
Medtr2g084020	1	SD	2	-1.2054318113821536	0.5288377496542461	lignin biosynthetic peroxidase
Medtr2g084020	1	SD	4	-0.7178474095212233	0.5288377496542461	lignin biosynthetic peroxidase
Medtr2g084160	1	LD	0	1.189011550900523	0.6471176327614535	hypothetical protein
Medtr2g084160	1	LD	2	0.9136664049575186	0.6471176327614535	hypothetical protein
Medtr2g084160	1	LD	4	0.5350581821121683	0.6471176327614535	hypothetical protein
Medtr2g084160	1	SD	0	-0.7578053094068495	0.6471176327614535	hypothetical protein
Medtr2g084160	1	SD	2	-1.1888018334161048	0.6471176327614535	hypothetical protein
Medtr2g084160	1	SD	4	-0.6911289951472552	0.6471176327614535	hypothetical protein
Medtr2g084170	1	LD	0	1.2175690781394088	0.6280983206937706	hypothetical protein
Medtr2g084170	1	LD	2	0.9490255856163319	0.6280983206937706	hypothetical protein
Medtr2g084170	1	LD	4	0.4461157867756255	0.6280983206937706	hypothetical protein
Medtr2g084170	1	SD	0	-0.7812161462402472	0.6280983206937706	hypothetical protein
Medtr2g084170	1	SD	2	-1.1710629586695815	0.6280983206937706	hypothetical protein
Medtr2g084170	1	SD	4	-0.6604313456215384	0.6280983206937706	hypothetical protein
Medtr2g084180	1	LD	0	1.1656836246306017	0.5787849459665251	hypothetical protein
Medtr2g084180	1	LD	2	0.9660890452871077	0.5787849459665251	hypothetical protein
Medtr2g084180	1	LD	4	0.48413310982836094	0.5787849459665251	hypothetical protein
Medtr2g084180	1	SD	0	-0.981862296917091	0.5787849459665251	hypothetical protein
Medtr2g084180	1	SD	2	-1.1122895468191694	0.5787849459665251	hypothetical protein
Medtr2g084180	1	SD	4	-0.5217539360098089	0.5787849459665251	hypothetical protein
Medtr2g084190	1	LD	0	0.9332508226870116	0.4558538508543668	hypothetical protein
Medtr2g084190	1	LD	2	0.8096323546985649	0.4558538508543668	hypothetical protein
Medtr2g084190	1	LD	4	0.9539609964113209	0.4558538508543668	hypothetical protein
Medtr2g084190	1	SD	0	-1.200245340926916	0.4558538508543668	hypothetical protein
Medtr2g084190	1	SD	2	-0.7870541439822686	0.4558538508543668	hypothetical protein
Medtr2g084190	1	SD	4	-0.7095446888877143	0.4558538508543668	hypothetical protein
Medtr2g084210	1	LD	0	1.1340428044823099	0.5043731750147856	hypothetical protein
Medtr2g084210	1	LD	2	0.9898496504858076	0.5043731750147856	hypothetical protein
Medtr2g084210	1	LD	4	0.46439102436136204	0.5043731750147856	hypothetical protein
Medtr2g084210	1	SD	0	-1.2273835336197776	0.5043731750147856	hypothetical protein
Medtr2g084210	1	SD	2	-0.8878034076109702	0.5043731750147856	hypothetical protein
Medtr2g084210	1	SD	4	-0.47309653809873164	0.5043731750147856	hypothetical protein
Medtr2g084215	1	LD	0	0.9976165868766645	0.536595843256634	hypothetical protein
Medtr2g084215	1	LD	2	0.9288873516613798	0.536595843256634	hypothetical protein
Medtr2g084215	1	LD	4	0.742591728654371	0.536595843256634	hypothetical protein
Medtr2g084215	1	SD	0	-1.2596596528451025	0.536595843256634	hypothetical protein
Medtr2g084215	1	SD	2	-0.7771389218693208	0.536595843256634	hypothetical protein
Medtr2g084215	1	SD	4	-0.6322970924779919	0.536595843256634	hypothetical protein
Medtr2g089510	1	LD	0	1.2292013492033056	0.9414948885965959	cytochrome b6-F complex iron-sulfur subunit
Medtr2g089510	1	LD	2	0.8289133032238518	0.9414948885965959	cytochrome b6-F complex iron-sulfur subunit
Medtr2g089510	1	LD	4	0.6217166373394916	0.9414948885965959	cytochrome b6-F complex iron-sulfur subunit
Medtr2g089510	1	SD	0	-0.9980789446335574	0.9414948885965959	cytochrome b6-F complex iron-sulfur subunit
Medtr2g089510	1	SD	2	-0.8915128529940713	0.9414948885965959	cytochrome b6-F complex iron-sulfur subunit
Medtr2g089510	1	SD	4	-0.7902394921390011	0.9414948885965959	cytochrome b6-F complex iron-sulfur subunit
Medtr2g090385	1	LD	0	0.8962278656942196	0.4246970683586237	hypothetical protein
Medtr2g090385	1	LD	2	1.2021016671698541	0.4246970683586237	hypothetical protein
Medtr2g090385	1	LD	4	0.5138055331590639	0.4246970683586237	hypothetical protein
Medtr2g090385	1	SD	0	-1.0830183506033346	0.4246970683586237	hypothetical protein
Medtr2g090385	1	SD	2	-0.4946478575398652	0.4246970683586237	hypothetical protein
Medtr2g090385	1	SD	4	-1.0344688578799386	0.4246970683586237	hypothetical protein
Medtr2g094940	1	LD	0	1.310231491511943	0.2628162778809346	hypothetical protein
Medtr2g094940	1	LD	2	0.22500534607681513	0.2628162778809346	hypothetical protein
Medtr2g094940	1	LD	4	0.8122985876427183	0.2628162778809346	hypothetical protein
Medtr2g094940	1	SD	0	-1.0398160486844255	0.2628162778809346	hypothetical protein
Medtr2g094940	1	SD	2	-0.08969896720155479	0.2628162778809346	hypothetical protein
Medtr2g094940	1	SD	4	-1.2180204093454956	0.2628162778809346	hypothetical protein
Medtr2g096370	1	LD	0	1.3637437463843571	0.27709856905589036	ATP synthase 6 kDa subunit
Medtr2g096370	1	LD	2	0.5944739824429656	0.27709856905589036	ATP synthase 6 kDa subunit
Medtr2g096370	1	LD	4	0.5407376980713507	0.27709856905589036	ATP synthase 6 kDa subunit
Medtr2g096370	1	SD	0	-0.30862929701923836	0.27709856905589036	ATP synthase 6 kDa subunit
Medtr2g096370	1	SD	2	-1.1091290895268082	0.27709856905589036	ATP synthase 6 kDa subunit
Medtr2g096370	1	SD	4	-1.0811970403526363	0.27709856905589036	ATP synthase 6 kDa subunit
Medtr2g096920	1	LD	0	1.2162865234252709	0.5303975789102748	outer envelope pore protein
Medtr2g096920	1	LD	2	0.7734244599909734	0.5303975789102748	outer envelope pore protein
Medtr2g096920	1	LD	4	0.6341301262327509	0.5303975789102748	outer envelope pore protein
Medtr2g096920	1	SD	0	-0.6801063430911879	0.5303975789102748	outer envelope pore protein
Medtr2g096920	1	SD	2	-1.262335644324866	0.5303975789102748	outer envelope pore protein
Medtr2g096920	1	SD	4	-0.6813991222329471	0.5303975789102748	outer envelope pore protein
Medtr2g098500	1	LD	0	1.4808688428523717	0.4521810802369027	oxidoreductase family, NAD-binding rossmann fold protein
Medtr2g098500	1	LD	2	0.7286051739975795	0.4521810802369027	oxidoreductase family, NAD-binding rossmann fold protein
Medtr2g098500	1	LD	4	0.2903201903681165	0.4521810802369027	oxidoreductase family, NAD-binding rossmann fold protein
Medtr2g098500	1	SD	0	-0.7605311448042871	0.4521810802369027	oxidoreductase family, NAD-binding rossmann fold protein
Medtr2g098500	1	SD	2	-1.0942985463669401	0.4521810802369027	oxidoreductase family, NAD-binding rossmann fold protein
Medtr2g098500	1	SD	4	-0.6449645160468425	0.4521810802369027	oxidoreductase family, NAD-binding rossmann fold protein
Medtr2g099910	1	LD	0	1.333684157154044	0.4657301933701083	glyoxylate/succinic semialdehyde reductase
Medtr2g099910	1	LD	2	0.8067957312693895	0.4657301933701083	glyoxylate/succinic semialdehyde reductase
Medtr2g099910	1	LD	4	0.4026707780173421	0.4657301933701083	glyoxylate/succinic semialdehyde reductase
Medtr2g099910	1	SD	0	-0.9666124577832537	0.4657301933701083	glyoxylate/succinic semialdehyde reductase
Medtr2g099910	1	SD	2	-1.1282304670395784	0.4657301933701083	glyoxylate/succinic semialdehyde reductase
Medtr2g099910	1	SD	4	-0.44830774161794146	0.4657301933701083	glyoxylate/succinic semialdehyde reductase
Medtr2g100630	1	LD	0	1.4386947788430726	0.6286390079241487	CHUP1, putative
Medtr2g100630	1	LD	2	0.5803201537092004	0.6286390079241487	CHUP1, putative
Medtr2g100630	1	LD	4	0.569408145583411	0.6286390079241487	CHUP1, putative
Medtr2g100630	1	SD	0	-0.8295232760269239	0.6286390079241487	CHUP1, putative
Medtr2g100630	1	SD	2	-1.0101921931260678	0.6286390079241487	CHUP1, putative
Medtr2g100630	1	SD	4	-0.7487076089826918	0.6286390079241487	CHUP1, putative
Medtr2g102510	1	LD	0	0.9969537287161366	0.4534466757552947	D-glycerate 3-kinase
Medtr2g102510	1	LD	2	0.8074192431946224	0.4534466757552947	D-glycerate 3-kinase
Medtr2g102510	1	LD	4	0.8997392686001574	0.4534466757552947	D-glycerate 3-kinase
Medtr2g102510	1	SD	0	-0.9746563947005958	0.4534466757552947	D-glycerate 3-kinase
Medtr2g102510	1	SD	2	-1.0873967667319981	0.4534466757552947	D-glycerate 3-kinase
Medtr2g102510	1	SD	4	-0.6420590790783199	0.4534466757552947	D-glycerate 3-kinase
Medtr2g435810	1	LD	0	1.1343462302947294	0.41075970844496934	hypothetical protein
Medtr2g435810	1	LD	2	0.8295836301534788	0.41075970844496934	hypothetical protein
Medtr2g435810	1	LD	4	0.596250795702783	0.41075970844496934	hypothetical protein
Medtr2g435810	1	SD	0	-1.4204520379375225	0.41075970844496934	hypothetical protein
Medtr2g435810	1	SD	2	-0.6042151850275781	0.41075970844496934	hypothetical protein
Medtr2g435810	1	SD	4	-0.5355134331858913	0.41075970844496934	hypothetical protein
Medtr2g436150	1	LD	0	1.1341894292797046	0.41070481195681413	hypothetical protein
Medtr2g436150	1	LD	2	0.8296215617784859	0.41070481195681413	hypothetical protein
Medtr2g436150	1	LD	4	0.5964061519243005	0.41070481195681413	hypothetical protein
Medtr2g436150	1	SD	0	-1.420493442435433	0.41070481195681413	hypothetical protein
Medtr2g436150	1	SD	2	-0.6041796874201553	0.41070481195681413	hypothetical protein
Medtr2g436150	1	SD	4	-0.5355440131269033	0.41070481195681413	hypothetical protein
Medtr2g436760	1	LD	0	1.1584865410108647	0.6685439908301384	isoleucine-tRNA ligase
Medtr2g436760	1	LD	2	0.9437820543770951	0.6685439908301384	isoleucine-tRNA ligase
Medtr2g436760	1	LD	4	0.556399148389843	0.6685439908301384	isoleucine-tRNA ligase
Medtr2g436760	1	SD	0	-0.7528210377872494	0.6685439908301384	isoleucine-tRNA ligase
Medtr2g436760	1	SD	2	-0.7596114191928116	0.6685439908301384	isoleucine-tRNA ligase
Medtr2g436760	1	SD	4	-1.1462352867977417	0.6685439908301384	isoleucine-tRNA ligase
Medtr2g460740	1	LD	0	1.0789530794875324	0.37237032404839265	leucine aminopeptidase (cytosol aminopeptidase), putative
Medtr2g460740	1	LD	2	1.1315753040776229	0.37237032404839265	leucine aminopeptidase (cytosol aminopeptidase), putative
Medtr2g460740	1	LD	4	0.3462564064592413	0.37237032404839265	leucine aminopeptidase (cytosol aminopeptidase), putative
Medtr2g460740	1	SD	0	-1.0256549348416168	0.37237032404839265	leucine aminopeptidase (cytosol aminopeptidase), putative
Medtr2g460740	1	SD	2	-0.44048284382564434	0.37237032404839265	leucine aminopeptidase (cytosol aminopeptidase), putative
Medtr2g460740	1	SD	4	-1.0906470113571352	0.37237032404839265	leucine aminopeptidase (cytosol aminopeptidase), putative
Medtr2g460760	1	LD	0	1.128593666820151	0.31053769045669677	cytosol aminopeptidase family protein
Medtr2g460760	1	LD	2	1.0563334453222692	0.31053769045669677	cytosol aminopeptidase family protein
Medtr2g460760	1	LD	4	0.36896944517862773	0.31053769045669677	cytosol aminopeptidase family protein
Medtr2g460760	1	SD	0	-0.8002574609383396	0.31053769045669677	cytosol aminopeptidase family protein
Medtr2g460760	1	SD	2	-0.49194262496578817	0.31053769045669677	cytosol aminopeptidase family protein
Medtr2g460760	1	SD	4	-1.261696471416916	0.31053769045669677	cytosol aminopeptidase family protein
Medtr3g005720	1	LD	0	1.3188453161530092	0.6437430541963993	glutathione S-transferase, amino-terminal domain protein
Medtr3g005720	1	LD	2	0.9521933327851968	0.6437430541963993	glutathione S-transferase, amino-terminal domain protein
Medtr3g005720	1	LD	4	0.2827172314414852	0.6437430541963993	glutathione S-transferase, amino-terminal domain protein
Medtr3g005720	1	SD	0	-1.0798407065927274	0.6437430541963993	glutathione S-transferase, amino-terminal domain protein
Medtr3g005720	1	SD	2	-0.8413054060665246	0.6437430541963993	glutathione S-transferase, amino-terminal domain protein
Medtr3g005720	1	SD	4	-0.632609767720441	0.6437430541963993	glutathione S-transferase, amino-terminal domain protein
Medtr3g011770	1	LD	0	0.9438450715064731	0.564303989937978	transmembrane protein, putative
Medtr3g011770	1	LD	2	0.876842974064925	0.564303989937978	transmembrane protein, putative
Medtr3g011770	1	LD	4	0.8700390298604137	0.564303989937978	transmembrane protein, putative
Medtr3g011770	1	SD	0	-0.9617391670553918	0.564303989937978	transmembrane protein, putative
Medtr3g011770	1	SD	2	-0.5784055524299957	0.564303989937978	transmembrane protein, putative
Medtr3g011770	1	SD	4	-1.1505823559464226	0.564303989937978	transmembrane protein, putative
Medtr3g014608	1	LD	0	0.7069310160259494	0.299917525209923	transmembrane protein, putative
Medtr3g014608	1	LD	2	1.0773409815143429	0.299917525209923	transmembrane protein, putative
Medtr3g014608	1	LD	4	0.7947954363080193	0.299917525209923	transmembrane protein, putative
Medtr3g014608	1	SD	0	-0.42550333327576373	0.299917525209923	transmembrane protein, putative
Medtr3g014608	1	SD	2	-0.7543592624067917	0.299917525209923	transmembrane protein, putative
Medtr3g014608	1	SD	4	-1.3992048381657605	0.299917525209923	transmembrane protein, putative
Medtr3g014650	1	LD	0	1.564364684433936	0.39762256042802496	phosphatidylinositol-4-phosphate 5-kinase family protein
Medtr3g014650	1	LD	2	0.500035155502978	0.39762256042802496	phosphatidylinositol-4-phosphate 5-kinase family protein
Medtr3g014650	1	LD	4	0.43664066919641065	0.39762256042802496	phosphatidylinositol-4-phosphate 5-kinase family protein
Medtr3g014650	1	SD	0	-0.6995422559527101	0.39762256042802496	phosphatidylinositol-4-phosphate 5-kinase family protein
Medtr3g014650	1	SD	2	-0.9035381578671524	0.39762256042802496	phosphatidylinositol-4-phosphate 5-kinase family protein
Medtr3g014650	1	SD	4	-0.8979600953134618	0.39762256042802496	phosphatidylinositol-4-phosphate 5-kinase family protein
Medtr3g019060	1	LD	0	1.1261251895989899	0.25627942980848617	hypothetical protein
Medtr3g019060	1	LD	2	0.3120786918097317	0.25627942980848617	hypothetical protein
Medtr3g019060	1	LD	4	1.0290808464491306	0.25627942980848617	hypothetical protein
Medtr3g019060	1	SD	0	-0.22955747519658082	0.25627942980848617	hypothetical protein
Medtr3g019060	1	SD	2	-1.0213103181591616	0.25627942980848617	hypothetical protein
Medtr3g019060	1	SD	4	-1.2164169345021096	0.25627942980848617	hypothetical protein
Medtr3g040070	1	LD	0	1.3142688026531102	0.9109654856157545	vacuolar protein sorting-associated protein 26A
Medtr3g040070	1	LD	2	0.8418152921162828	0.9109654856157545	vacuolar protein sorting-associated protein 26A
Medtr3g040070	1	LD	4	0.4843199476665557	0.9109654856157545	vacuolar protein sorting-associated protein 26A
Medtr3g040070	1	SD	0	-0.941033750241556	0.9109654856157545	vacuolar protein sorting-associated protein 26A
Medtr3g040070	1	SD	2	-0.8481847238110126	0.9109654856157545	vacuolar protein sorting-associated protein 26A
Medtr3g040070	1	SD	4	-0.8511855683833878	0.9109654856157545	vacuolar protein sorting-associated protein 26A
Medtr3g051240	1	LD	0	1.1290615183535135	0.34705632041192447	purple acid phosphatase superfamily protein
Medtr3g051240	1	LD	2	1.0474668352090903	0.34705632041192447	purple acid phosphatase superfamily protein
Medtr3g051240	1	LD	4	0.39561562039580045	0.34705632041192447	purple acid phosphatase superfamily protein
Medtr3g051240	1	SD	0	-0.7658547301431323	0.34705632041192447	purple acid phosphatase superfamily protein
Medtr3g051240	1	SD	2	-0.5470212486469264	0.34705632041192447	purple acid phosphatase superfamily protein
Medtr3g051240	1	SD	4	-1.2592679951683454	0.34705632041192447	purple acid phosphatase superfamily protein
Medtr3g052850	1	LD	0	1.353315152528799	0.3988667781631036	imidazole glycerol phosphate synthase subunit HisF
Medtr3g052850	1	LD	2	1.0533872296781837	0.3988667781631036	imidazole glycerol phosphate synthase subunit HisF
Medtr3g052850	1	LD	4	0.05873840662633107	0.3988667781631036	imidazole glycerol phosphate synthase subunit HisF
Medtr3g052850	1	SD	0	-0.8879624853412533	0.3988667781631036	imidazole glycerol phosphate synthase subunit HisF
Medtr3g052850	1	SD	2	-0.8954325618198629	0.3988667781631036	imidazole glycerol phosphate synthase subunit HisF
Medtr3g052850	1	SD	4	-0.6820457416721961	0.3988667781631036	imidazole glycerol phosphate synthase subunit HisF
Medtr3g058430	1	LD	0	1.2885699998439872	0.4504394999520781	30S ribosomal protein S10
Medtr3g058430	1	LD	2	0.8034971082642605	0.4504394999520781	30S ribosomal protein S10
Medtr3g058430	1	LD	4	0.4658850667670012	0.4504394999520781	30S ribosomal protein S10
Medtr3g058430	1	SD	0	-0.7629850978028637	0.4504394999520781	30S ribosomal protein S10
Medtr3g058430	1	SD	2	-1.2742004041796209	0.4504394999520781	30S ribosomal protein S10
Medtr3g058430	1	SD	4	-0.5207666728927557	0.4504394999520781	30S ribosomal protein S10
Medtr3g063110	1	LD	0	0.6739780609568755	0.3771947866974663	deoxyuridine 5'-triphosphate nucleotidohydrolase
Medtr3g063110	1	LD	2	1.0366541756053744	0.3771947866974663	deoxyuridine 5'-triphosphate nucleotidohydrolase
Medtr3g063110	1	LD	4	0.9841278555434021	0.3771947866974663	deoxyuridine 5'-triphosphate nucleotidohydrolase
Medtr3g063110	1	SD	0	-1.1297880625982177	0.3771947866974663	deoxyuridine 5'-triphosphate nucleotidohydrolase
Medtr3g063110	1	SD	2	-0.8108079544167577	0.3771947866974663	deoxyuridine 5'-triphosphate nucleotidohydrolase
Medtr3g063110	1	SD	4	-0.7541640750906762	0.3771947866974663	deoxyuridine 5'-triphosphate nucleotidohydrolase
Medtr3g070090	1	LD	0	1.1779929072517514	0.25236768927263303	acid phosphatase-like protein
Medtr3g070090	1	LD	2	1.113347663327013	0.25236768927263303	acid phosphatase-like protein
Medtr3g070090	1	LD	4	0.012295074089814876	0.25236768927263303	acid phosphatase-like protein
Medtr3g070090	1	SD	0	-0.6820367884909027	0.25236768927263303	acid phosphatase-like protein
Medtr3g070090	1	SD	2	-1.355167371739368	0.25236768927263303	acid phosphatase-like protein
Medtr3g070090	1	SD	4	-0.2664314844383103	0.25236768927263303	acid phosphatase-like protein
Medtr3g072260	1	LD	0	0.7317848175069569	0.3183972783878351	peroxidase family protein
Medtr3g072260	1	LD	2	1.229041379561061	0.3183972783878351	peroxidase family protein
Medtr3g072260	1	LD	4	0.6286230737829825	0.3183972783878351	peroxidase family protein
Medtr3g072260	1	SD	0	-1.3269231146378437	0.3183972783878351	peroxidase family protein
Medtr3g072260	1	SD	2	-0.6081308540543702	0.3183972783878351	peroxidase family protein
Medtr3g072260	1	SD	4	-0.6543953021587904	0.3183972783878351	peroxidase family protein
Medtr3g073990	1	LD	0	1.3674803553640884	0.3656171812161886	pollen Ole e I family allergen
Medtr3g073990	1	LD	2	0.38594095943151246	0.3656171812161886	pollen Ole e I family allergen
Medtr3g073990	1	LD	4	0.7205710530859496	0.3656171812161886	pollen Ole e I family allergen
Medtr3g073990	1	SD	0	-1.0283509639563975	0.3656171812161886	pollen Ole e I family allergen
Medtr3g073990	1	SD	2	-0.29892261778453305	0.3656171812161886	pollen Ole e I family allergen
Medtr3g073990	1	SD	4	-1.1467187861406065	0.3656171812161886	pollen Ole e I family allergen
Medtr3g074250	1	LD	0	0.9117739449972437	0.25364986003246265	S-adenosylmethionine-dependent methyltransferase
Medtr3g074250	1	LD	2	0.9691526072491882	0.25364986003246265	S-adenosylmethionine-dependent methyltransferase
Medtr3g074250	1	LD	4	0.5934812358709686	0.25364986003246265	S-adenosylmethionine-dependent methyltransferase
Medtr3g074250	1	SD	0	-1.5657921349109727	0.25364986003246265	S-adenosylmethionine-dependent methyltransferase
Medtr3g074250	1	SD	2	-0.374635662767884	0.25364986003246265	S-adenosylmethionine-dependent methyltransferase
Medtr3g074250	1	SD	4	-0.5339799904385351	0.25364986003246265	S-adenosylmethionine-dependent methyltransferase
Medtr3g075230	1	LD	0	0.9546542005305912	0.4918634015713025	haloacid dehalogenase-like hydrolase
Medtr3g075230	1	LD	2	0.8153263711720852	0.4918634015713025	haloacid dehalogenase-like hydrolase
Medtr3g075230	1	LD	4	0.9269652148238333	0.4918634015713025	haloacid dehalogenase-like hydrolase
Medtr3g075230	1	SD	0	-1.2029572080589104	0.4918634015713025	haloacid dehalogenase-like hydrolase
Medtr3g075230	1	SD	2	-0.7744422005437185	0.4918634015713025	haloacid dehalogenase-like hydrolase
Medtr3g075230	1	SD	4	-0.7195463779238808	0.4918634015713025	haloacid dehalogenase-like hydrolase
Medtr3g076630	1	LD	0	1.196441452019709	0.7755158856025925	pyruvate dehydrogenase E1 beta subunit
Medtr3g076630	1	LD	2	0.8730945615017207	0.7755158856025925	pyruvate dehydrogenase E1 beta subunit
Medtr3g076630	1	LD	4	0.5864426718018376	0.7755158856025925	pyruvate dehydrogenase E1 beta subunit
Medtr3g076630	1	SD	0	-0.9852098109623566	0.7755158856025925	pyruvate dehydrogenase E1 beta subunit
Medtr3g076630	1	SD	2	-0.6163569915578792	0.7755158856025925	pyruvate dehydrogenase E1 beta subunit
Medtr3g076630	1	SD	4	-1.0544118828030387	0.7755158856025925	pyruvate dehydrogenase E1 beta subunit
Medtr3g080800	1	LD	0	1.2687104951738826	0.8614335083817581	50S ribosomal protein L11P
Medtr3g080800	1	LD	2	0.8939188398879776	0.8614335083817581	50S ribosomal protein L11P
Medtr3g080800	1	LD	4	0.48775236934191557	0.8614335083817581	50S ribosomal protein L11P
Medtr3g080800	1	SD	0	-0.8515771896885527	0.8614335083817581	50S ribosomal protein L11P
Medtr3g080800	1	SD	2	-0.8274722140775521	0.8614335083817581	50S ribosomal protein L11P
Medtr3g080800	1	SD	4	-0.9713323006376668	0.8614335083817581	50S ribosomal protein L11P
Medtr3g085750	1	LD	0	0.5620729267159578	0.296819394438812	DNA polymerase alpha subunit B
Medtr3g085750	1	LD	2	1.157931239820504	0.296819394438812	DNA polymerase alpha subunit B
Medtr3g085750	1	LD	4	0.9340649628460705	0.296819394438812	DNA polymerase alpha subunit B
Medtr3g085750	1	SD	0	-1.1251696804191893	0.296819394438812	DNA polymerase alpha subunit B
Medtr3g085750	1	SD	2	-0.8986479767602485	0.296819394438812	DNA polymerase alpha subunit B
Medtr3g085750	1	SD	4	-0.6302514722030952	0.296819394438812	DNA polymerase alpha subunit B
Medtr3g088655	1	LD	0	0.7502159479722036	0.3192842220779074	EF hand calcium-binding family protein
Medtr3g088655	1	LD	2	0.6286928143741766	0.3192842220779074	EF hand calcium-binding family protein
Medtr3g088655	1	LD	4	1.2421887816284967	0.3192842220779074	EF hand calcium-binding family protein
Medtr3g088655	1	SD	0	-1.0620022508360007	0.3192842220779074	EF hand calcium-binding family protein
Medtr3g088655	1	SD	2	-0.5005758200043476	0.3192842220779074	EF hand calcium-binding family protein
Medtr3g088655	1	SD	4	-1.0585194731345287	0.3192842220779074	EF hand calcium-binding family protein
Medtr3g089065	1	LD	0	1.2284866089982476	0.41627944204164513	thioredoxin M-type protein
Medtr3g089065	1	LD	2	0.6833191122844303	0.41627944204164513	thioredoxin M-type protein
Medtr3g089065	1	LD	4	0.7073003378905334	0.41627944204164513	thioredoxin M-type protein
Medtr3g089065	1	SD	0	-0.8311814413771696	0.41627944204164513	thioredoxin M-type protein
Medtr3g089065	1	SD	2	-1.2363232780288096	0.41627944204164513	thioredoxin M-type protein
Medtr3g089065	1	SD	4	-0.5516013397672384	0.41627944204164513	thioredoxin M-type protein
Medtr3g091190	1	LD	0	0.9303935101155297	0.4316132433729996	phosphomevalonate kinase
Medtr3g091190	1	LD	2	0.7204778957200805	0.4316132433729996	phosphomevalonate kinase
Medtr3g091190	1	LD	4	1.005933314272735	0.4316132433729996	phosphomevalonate kinase
Medtr3g091190	1	SD	0	-1.239821934408116	0.4316132433729996	phosphomevalonate kinase
Medtr3g091190	1	SD	2	-0.5319989725807626	0.4316132433729996	phosphomevalonate kinase
Medtr3g091190	1	SD	4	-0.8849838131194663	0.4316132433729996	phosphomevalonate kinase
Medtr3g093970	1	LD	0	1.1852823675886608	0.3446185890286007	hypothetical protein
Medtr3g093970	1	LD	2	1.1739934726653216	0.3446185890286007	hypothetical protein
Medtr3g093970	1	LD	4	0.04269999565879906	0.3446185890286007	hypothetical protein
Medtr3g093970	1	SD	0	-1.2201751395126814	0.3446185890286007	hypothetical protein
Medtr3g093970	1	SD	2	-0.7089425684068491	0.3446185890286007	hypothetical protein
Medtr3g093970	1	SD	4	-0.4728581279932543	0.3446185890286007	hypothetical protein
Medtr3g094840	1	LD	0	1.416875366760493	0.5875675591430763	4-alpha-glucanotransferase/amyloplastic protein
Medtr3g094840	1	LD	2	0.8840625897112857	0.5875675591430763	4-alpha-glucanotransferase/amyloplastic protein
Medtr3g094840	1	LD	4	0.2272925485328853	0.5875675591430763	4-alpha-glucanotransferase/amyloplastic protein
Medtr3g094840	1	SD	0	-0.9625074057180802	0.5875675591430763	4-alpha-glucanotransferase/amyloplastic protein
Medtr3g094840	1	SD	2	-0.8423204095372423	0.5875675591430763	4-alpha-glucanotransferase/amyloplastic protein
Medtr3g094840	1	SD	4	-0.7234026897493415	0.5875675591430763	4-alpha-glucanotransferase/amyloplastic protein
Medtr3g095920	1	LD	0	1.1820444561464738	0.6072704082948854	pectinesterase/pectinesterase inhibitor
Medtr3g095920	1	LD	2	0.9449810317510561	0.6072704082948854	pectinesterase/pectinesterase inhibitor
Medtr3g095920	1	LD	4	0.4605655495819632	0.6072704082948854	pectinesterase/pectinesterase inhibitor
Medtr3g095920	1	SD	0	-1.2374711624036727	0.6072704082948854	pectinesterase/pectinesterase inhibitor
Medtr3g095920	1	SD	2	-0.5093577777084606	0.6072704082948854	pectinesterase/pectinesterase inhibitor
Medtr3g095920	1	SD	4	-0.8407620973673597	0.6072704082948854	pectinesterase/pectinesterase inhibitor
Medtr3g096580	1	LD	0	1.1546781241644395	0.30761834099985286	calcium-dependent phosphotriesterase superfamily protein
Medtr3g096580	1	LD	2	0.5610245803031901	0.30761834099985286	calcium-dependent phosphotriesterase superfamily protein
Medtr3g096580	1	LD	4	0.8194658256468966	0.30761834099985286	calcium-dependent phosphotriesterase superfamily protein
Medtr3g096580	1	SD	0	-0.29363347276828905	0.30761834099985286	calcium-dependent phosphotriesterase superfamily protein
Medtr3g096580	1	SD	2	-1.323233930185194	0.30761834099985286	calcium-dependent phosphotriesterase superfamily protein
Medtr3g096580	1	SD	4	-0.9183011271610468	0.30761834099985286	calcium-dependent phosphotriesterase superfamily protein
Medtr3g096910	1	LD	0	1.2955359366198351	0.26148777876249446	beta-galactosidase-like protein
Medtr3g096910	1	LD	2	0.26989300183035836	0.26148777876249446	beta-galactosidase-like protein
Medtr3g096910	1	LD	4	0.9218237434158953	0.26148777876249446	beta-galactosidase-like protein
Medtr3g096910	1	SD	0	-0.4397818401284832	0.26148777876249446	beta-galactosidase-like protein
Medtr3g096910	1	SD	2	-1.2577321086387663	0.26148777876249446	beta-galactosidase-like protein
Medtr3g096910	1	SD	4	-0.7897387330988381	0.26148777876249446	beta-galactosidase-like protein
Medtr3g100910	1	LD	0	1.056877565311802	0.33097241248423576	prolyl-tRNA synthetase family protein
Medtr3g100910	1	LD	2	1.0754031043423091	0.33097241248423576	prolyl-tRNA synthetase family protein
Medtr3g100910	1	LD	4	0.32997288528177177	0.33097241248423576	prolyl-tRNA synthetase family protein
Medtr3g100910	1	SD	0	-1.4268385243201687	0.33097241248423576	prolyl-tRNA synthetase family protein
Medtr3g100910	1	SD	2	-0.3665030960706719	0.33097241248423576	prolyl-tRNA synthetase family protein
Medtr3g100910	1	SD	4	-0.6689119345450488	0.33097241248423576	prolyl-tRNA synthetase family protein
Medtr3g102390	1	LD	0	1.090315275227404	0.2379552937393297	carbohydrate esterase plant-like protein
Medtr3g102390	1	LD	2	-0.02141286624143091	0.2379552937393297	carbohydrate esterase plant-like protein
Medtr3g102390	1	LD	4	1.3168747733380515	0.2379552937393297	carbohydrate esterase plant-like protein
Medtr3g102390	1	SD	0	-0.7939232472462531	0.2379552937393297	carbohydrate esterase plant-like protein
Medtr3g102390	1	SD	2	-0.4965264637971186	0.2379552937393297	carbohydrate esterase plant-like protein
Medtr3g102390	1	SD	4	-1.0953274712806516	0.2379552937393297	carbohydrate esterase plant-like protein
Medtr3g104980	1	LD	0	1.4575295541968565	0.6440921616907459	DnaJ heat shock amino-terminal domain protein, putative
Medtr3g104980	1	LD	2	0.6999828004065433	0.6440921616907459	DnaJ heat shock amino-terminal domain protein, putative
Medtr3g104980	1	LD	4	0.41610880467568306	0.6440921616907459	DnaJ heat shock amino-terminal domain protein, putative
Medtr3g104980	1	SD	0	-0.8126624854307636	0.6440921616907459	DnaJ heat shock amino-terminal domain protein, putative
Medtr3g104980	1	SD	2	-0.8523982069454361	0.6440921616907459	DnaJ heat shock amino-terminal domain protein, putative
Medtr3g104980	1	SD	4	-0.9085604669028914	0.6440921616907459	DnaJ heat shock amino-terminal domain protein, putative
Medtr3g105820	1	LD	0	1.1936761938579734	0.2545726607688561	translocon at the inner envelope membrane ofs protein 55-II
Medtr3g105820	1	LD	2	1.2270540900309725	0.2545726607688561	translocon at the inner envelope membrane ofs protein 55-II
Medtr3g105820	1	LD	4	-0.16477642814135912	0.2545726607688561	translocon at the inner envelope membrane ofs protein 55-II
Medtr3g105820	1	SD	0	-1.0603108295988073	0.2545726607688561	translocon at the inner envelope membrane ofs protein 55-II
Medtr3g105820	1	SD	2	-0.9166349026382181	0.2545726607688561	translocon at the inner envelope membrane ofs protein 55-II
Medtr3g105820	1	SD	4	-0.2790081235105756	0.2545726607688561	translocon at the inner envelope membrane ofs protein 55-II
Medtr3g110600	1	LD	0	1.3469914895191422	0.24313717810219285	ergosterol biosynthetic-like protein
Medtr3g110600	1	LD	2	0.06498741319539912	0.24313717810219285	ergosterol biosynthetic-like protein
Medtr3g110600	1	LD	4	1.0259807557313012	0.24313717810219285	ergosterol biosynthetic-like protein
Medtr3g110600	1	SD	0	-0.51457603175715	0.24313717810219285	ergosterol biosynthetic-like protein
Medtr3g110600	1	SD	2	-1.0461408275250612	0.24313717810219285	ergosterol biosynthetic-like protein
Medtr3g110600	1	SD	4	-0.8772427991636327	0.24313717810219285	ergosterol biosynthetic-like protein
Medtr3g111650	1	LD	0	1.355357956150591	0.2553102165603252	hypothetical protein
Medtr3g111650	1	LD	2	0.9253455429172265	0.2553102165603252	hypothetical protein
Medtr3g111650	1	LD	4	0.029750545072719632	0.2553102165603252	hypothetical protein
Medtr3g111650	1	SD	0	-1.2815496722228474	0.2553102165603252	hypothetical protein
Medtr3g111650	1	SD	2	-0.25545056789417236	0.2553102165603252	hypothetical protein
Medtr3g111650	1	SD	4	-0.7734538040235166	0.2553102165603252	hypothetical protein
Medtr3g113880	1	LD	0	0.5912247435484492	0.3564093159019513	transmembrane protein, putative
Medtr3g113880	1	LD	2	1.1137368493033812	0.3564093159019513	transmembrane protein, putative
Medtr3g113880	1	LD	4	0.9599887077463105	0.3564093159019513	transmembrane protein, putative
Medtr3g113880	1	SD	0	-0.8645664242595656	0.3564093159019513	transmembrane protein, putative
Medtr3g113880	1	SD	2	-0.6549379258958005	0.3564093159019513	transmembrane protein, putative
Medtr3g113880	1	SD	4	-1.1454459504427748	0.3564093159019513	transmembrane protein, putative
Medtr3g114850	1	LD	0	1.4552096833416517	0.4009838524853094	plastocyanin
Medtr3g114850	1	LD	2	0.7712903832316557	0.4009838524853094	plastocyanin
Medtr3g114850	1	LD	4	0.23706311020308854	0.4009838524853094	plastocyanin
Medtr3g114850	1	SD	0	-0.8271102454898083	0.4009838524853094	plastocyanin
Medtr3g114850	1	SD	2	-1.1408536093180341	0.4009838524853094	plastocyanin
Medtr3g114850	1	SD	4	-0.4955993219685614	0.4009838524853094	plastocyanin
Medtr3g115930	1	LD	0	1.197762592043473	0.8444422179402788	transmembrane protein, putative
Medtr3g115930	1	LD	2	0.9959843961869771	0.8444422179402788	transmembrane protein, putative
Medtr3g115930	1	LD	4	0.46094356505783046	0.8444422179402788	transmembrane protein, putative
Medtr3g115930	1	SD	0	-0.9054811581821347	0.8444422179402788	transmembrane protein, putative
Medtr3g115930	1	SD	2	-0.7999454593488248	0.8444422179402788	transmembrane protein, putative
Medtr3g115930	1	SD	4	-0.949263935757321	0.8444422179402788	transmembrane protein, putative
Medtr3g116110	1	LD	0	1.0849120630758173	0.836715235015016	photosystem II reaction center PsbP family protein
Medtr3g116110	1	LD	2	0.8321297154701208	0.836715235015016	photosystem II reaction center PsbP family protein
Medtr3g116110	1	LD	4	0.8056245886560538	0.836715235015016	photosystem II reaction center PsbP family protein
Medtr3g116110	1	SD	0	-0.986425706694602	0.836715235015016	photosystem II reaction center PsbP family protein
Medtr3g116110	1	SD	2	-0.8925486309461964	0.836715235015016	photosystem II reaction center PsbP family protein
Medtr3g116110	1	SD	4	-0.8436920295611898	0.836715235015016	photosystem II reaction center PsbP family protein
Medtr3g117230	1	LD	0	0.9439050797538218	0.48097667491013507	26S proteasome regulatory particle triple-A ATPase protein
Medtr3g117230	1	LD	2	1.1579772248152709	0.48097667491013507	26S proteasome regulatory particle triple-A ATPase protein
Medtr3g117230	1	LD	4	0.5381677086130447	0.48097667491013507	26S proteasome regulatory particle triple-A ATPase protein
Medtr3g117230	1	SD	0	-0.8934081677185691	0.48097667491013507	26S proteasome regulatory particle triple-A ATPase protein
Medtr3g117230	1	SD	2	-0.5949772122569484	0.48097667491013507	26S proteasome regulatory particle triple-A ATPase protein
Medtr3g117230	1	SD	4	-1.1516646332066198	0.48097667491013507	26S proteasome regulatory particle triple-A ATPase protein
Medtr3g118210	1	LD	0	1.3312672206157075	0.59518298172642925	50S ribosomal protein L3P
Medtr3g118210	1	LD	2	0.6853600576894173	0.59518298172642925	50S ribosomal protein L3P
Medtr3g118210	1	LD	4	0.6048731264819449	0.59518298172642925	50S ribosomal protein L3P
Medtr3g118210	1	SD	0	-0.6181290272597133	0.59518298172642925	50S ribosomal protein L3P
Medtr3g118210	1	SD	2	-0.9610301417307016	0.59518298172642925	50S ribosomal protein L3P
Medtr3g118210	1	SD	4	-1.0423412357966433	0.59518298172642925	50S ribosomal protein L3P
Medtr3g118430	1	LD	0	1.1731561949811355	0.8696663816378459	NAD-dependent epimerase/dehydratase family protein
Medtr3g118430	1	LD	2	0.8894263773093782	0.8696663816378459	NAD-dependent epimerase/dehydratase family protein
Medtr3g118430	1	LD	4	0.6099923826944719	0.8696663816378459	NAD-dependent epimerase/dehydratase family protein
Medtr3g118430	1	SD	0	-1.1158420080510476	0.8696663816378459	NAD-dependent epimerase/dehydratase family protein
Medtr3g118430	1	SD	2	-0.8215082954742683	0.8696663816378459	NAD-dependent epimerase/dehydratase family protein
Medtr3g118430	1	SD	4	-0.7352246514596671	0.8696663816378459	NAD-dependent epimerase/dehydratase family protein
Medtr3g435170	1	LD	0	1.2859263641242245	0.6379075105431612	YGL010w-like protein
Medtr3g435170	1	LD	2	0.5553344411826597	0.6379075105431612	YGL010w-like protein
Medtr3g435170	1	LD	4	0.8145861057134046	0.6379075105431612	YGL010w-like protein
Medtr3g435170	1	SD	0	-0.7845011432102604	0.6379075105431612	YGL010w-like protein
Medtr3g435170	1	SD	2	-0.9990644677975189	0.6379075105431612	YGL010w-like protein
Medtr3g435170	1	SD	4	-0.8722813000125139	0.6379075105431612	YGL010w-like protein
Medtr3g437340	1	LD	0	1.3670658290399302	0.5387666089935919	4-diphosphocytidyl-2-C-methyl-D-erythritol kinase
Medtr3g437340	1	LD	2	0.7472552459963819	0.5387666089935919	4-diphosphocytidyl-2-C-methyl-D-erythritol kinase
Medtr3g437340	1	LD	4	0.45649024434957913	0.5387666089935919	4-diphosphocytidyl-2-C-methyl-D-erythritol kinase
Medtr3g437340	1	SD	0	-0.7075353547808992	0.5387666089935919	4-diphosphocytidyl-2-C-methyl-D-erythritol kinase
Medtr3g437340	1	SD	2	-1.1844742285308103	0.5387666089935919	4-diphosphocytidyl-2-C-methyl-D-erythritol kinase
Medtr3g437340	1	SD	4	-0.6788017360741834	0.5387666089935919	4-diphosphocytidyl-2-C-methyl-D-erythritol kinase
Medtr3g449840	1	LD	0	1.1848947767309994	0.43522411011483053	hypothetical protein
Medtr3g449840	1	LD	2	1.07189351314705	0.43522411011483053	hypothetical protein
Medtr3g449840	1	LD	4	0.33337375917491135	0.43522411011483053	hypothetical protein
Medtr3g449840	1	SD	0	-0.6367984653603938	0.43522411011483053	hypothetical protein
Medtr3g449840	1	SD	2	-0.8703717012881189	0.43522411011483053	hypothetical protein
Medtr3g449840	1	SD	4	-1.0829918824044482	0.43522411011483053	hypothetical protein
Medtr3g491890	1	LD	0	1.3109584691332805	0.5548291718639561	thylakoid lumenal 17.4 kDa protein
Medtr3g491890	1	LD	2	0.7362441746103944	0.5548291718639561	thylakoid lumenal 17.4 kDa protein
Medtr3g491890	1	LD	4	0.5540262058945088	0.5548291718639561	thylakoid lumenal 17.4 kDa protein
Medtr3g491890	1	SD	0	-0.6602097956769212	0.5548291718639561	thylakoid lumenal 17.4 kDa protein
Medtr3g491890	1	SD	2	-1.2079257358986555	0.5548291718639561	thylakoid lumenal 17.4 kDa protein
Medtr3g491890	1	SD	4	-0.7330933180626114	0.5548291718639561	thylakoid lumenal 17.4 kDa protein
Medtr3g498755	1	LD	0	1.4065315545971289	0.29261943769878107	serine carboxypeptidase-like protein
Medtr3g498755	1	LD	2	0.4832212991106008	0.29261943769878107	serine carboxypeptidase-like protein
Medtr3g498755	1	LD	4	0.6124724649748129	0.29261943769878107	serine carboxypeptidase-like protein
Medtr3g498755	1	SD	0	-0.3710560989097255	0.29261943769878107	serine carboxypeptidase-like protein
Medtr3g498755	1	SD	2	-1.1125946697910274	0.29261943769878107	serine carboxypeptidase-like protein
Medtr3g498755	1	SD	4	-1.0185745499817946	0.29261943769878107	serine carboxypeptidase-like protein
Medtr4g009110	1	LD	0	0.5985129962715218	0.27701797858186056	helix loop helix DNA-binding domain protein
Medtr4g009110	1	LD	2	1.2910722909957568	0.27701797858186056	helix loop helix DNA-binding domain protein
Medtr4g009110	1	LD	4	0.7032016519912965	0.27701797858186056	helix loop helix DNA-binding domain protein
Medtr4g009110	1	SD	0	-1.0442254689642496	0.27701797858186056	helix loop helix DNA-binding domain protein
Medtr4g009110	1	SD	2	-0.4652549872877854	0.27701797858186056	helix loop helix DNA-binding domain protein
Medtr4g009110	1	SD	4	-1.0833064830065402	0.27701797858186056	helix loop helix DNA-binding domain protein
Medtr4g009850	1	LD	0	1.3240560449229821	0.6430208470185828	hypothetical protein
Medtr4g009850	1	LD	2	0.9174602907335755	0.6430208470185828	hypothetical protein
Medtr4g009850	1	LD	4	0.314912219277652	0.6430208470185828	hypothetical protein
Medtr4g009850	1	SD	0	-1.103046168562815	0.6430208470185828	hypothetical protein
Medtr4g009850	1	SD	2	-0.8553408501832694	0.6430208470185828	hypothetical protein
Medtr4g009850	1	SD	4	-0.5980415361881255	0.6430208470185828	hypothetical protein
Medtr4g014750	1	LD	0	1.3408282938472837	0.484987971342316	OTU-like cysteine protease
Medtr4g014750	1	LD	2	0.6541015265626249	0.484987971342316	OTU-like cysteine protease
Medtr4g014750	1	LD	4	0.602465901949507	0.484987971342316	OTU-like cysteine protease
Medtr4g014750	1	SD	0	-0.578743135305407	0.484987971342316	OTU-like cysteine protease
Medtr4g014750	1	SD	2	-0.8697863958594928	0.484987971342316	OTU-like cysteine protease
Medtr4g014750	1	SD	4	-1.1488661911945246	0.484987971342316	OTU-like cysteine protease
Medtr4g015540	1	LD	0	1.15113231612056	0.9048462333747147	hypothetical protein
Medtr4g015540	1	LD	2	0.8870233585508828	0.9048462333747147	hypothetical protein
Medtr4g015540	1	LD	4	0.6562984615325229	0.9048462333747147	hypothetical protein
Medtr4g015540	1	SD	0	-1.0315556336958367	0.9048462333747147	hypothetical protein
Medtr4g015540	1	SD	2	-0.90436544056268	0.9048462333747147	hypothetical protein
Medtr4g015540	1	SD	4	-0.7585330619454378	0.9048462333747147	hypothetical protein
Medtr4g017880	1	LD	0	1.5029757601080354	0.5697252989760246	hypothetical protein
Medtr4g017880	1	LD	2	0.6968785672035284	0.5697252989760246	hypothetical protein
Medtr4g017880	1	LD	4	0.3106066228078957	0.5697252989760246	hypothetical protein
Medtr4g017880	1	SD	0	-1.0242326754554454	0.5697252989760246	hypothetical protein
Medtr4g017880	1	SD	2	-0.795353190213417	0.5697252989760246	hypothetical protein
Medtr4g017880	1	SD	4	-0.6908750844506012	0.5697252989760246	hypothetical protein
Medtr4g021210	1	LD	0	1.1431856065328891	0.44080628586508225	ribulose bisphosphate carboxylase/oxygenase activase
Medtr4g021210	1	LD	2	1.0931287690658917	0.44080628586508225	ribulose bisphosphate carboxylase/oxygenase activase
Medtr4g021210	1	LD	4	0.35380782136112426	0.44080628586508225	ribulose bisphosphate carboxylase/oxygenase activase
Medtr4g021210	1	SD	0	-0.5616785396064503	0.44080628586508225	ribulose bisphosphate carboxylase/oxygenase activase
Medtr4g021210	1	SD	2	-1.003231573514613	0.44080628586508225	ribulose bisphosphate carboxylase/oxygenase activase
Medtr4g021210	1	SD	4	-1.0252120838388377	0.44080628586508225	ribulose bisphosphate carboxylase/oxygenase activase
Medtr4g026380	1	LD	0	1.2772938110011445	0.8603860327719187	hypothetical protein
Medtr4g026380	1	LD	2	0.9260631014711784	0.8603860327719187	hypothetical protein
Medtr4g026380	1	LD	4	0.429375751809157	0.8603860327719187	hypothetical protein
Medtr4g026380	1	SD	0	-0.9294379802180889	0.8603860327719187	hypothetical protein
Medtr4g026380	1	SD	2	-0.9294379802180889	0.8603860327719187	hypothetical protein
Medtr4g026380	1	SD	4	-0.7738567038453019	0.8603860327719187	hypothetical protein
Medtr4g026390	1	LD	0	1.1462185899389585	0.8737040568568302	hypothetical protein
Medtr4g026390	1	LD	2	0.8506386058509756	0.8737040568568302	hypothetical protein
Medtr4g026390	1	LD	4	0.70772061162427	0.8737040568568302	hypothetical protein
Medtr4g026390	1	SD	0	-0.930782211254924	0.8737040568568302	hypothetical protein
Medtr4g026390	1	SD	2	-0.9922484243966884	0.8737040568568302	hypothetical protein
Medtr4g026390	1	SD	4	-0.781547171762592	0.8737040568568302	hypothetical protein
Medtr4g026430	1	LD	0	1.3146881383018993	0.5751980902206689	hypothetical protein
Medtr4g026430	1	LD	2	0.8297338277953447	0.5751980902206689	hypothetical protein
Medtr4g026430	1	LD	4	0.45067135708681866	0.5751980902206689	hypothetical protein
Medtr4g026430	1	SD	0	-0.6318030285845084	0.5751980902206689	hypothetical protein
Medtr4g026430	1	SD	2	-1.1453563939490803	0.5751980902206689	hypothetical protein
Medtr4g026430	1	SD	4	-0.8179339006504737	0.5751980902206689	hypothetical protein
Medtr4g026440	1	LD	0	1.2706803588091957	0.8276688826161295	hypothetical protein
Medtr4g026440	1	LD	2	0.8153543344814357	0.8276688826161295	hypothetical protein
Medtr4g026440	1	LD	4	0.5649354443640635	0.8276688826161295	hypothetical protein
Medtr4g026440	1	SD	0	-0.9298114766060595	0.8276688826161295	hypothetical protein
Medtr4g026440	1	SD	2	-1.0274231622957373	0.8276688826161295	hypothetical protein
Medtr4g026440	1	SD	4	-0.6937354987528983	0.8276688826161295	hypothetical protein
Medtr4g029630	1	LD	0	0.896712396490288	0.2345935127214724	extensin-like repeat protein
Medtr4g029630	1	LD	2	1.507577164065016	0.2345935127214724	extensin-like repeat protein
Medtr4g029630	1	LD	4	-0.08207258720260147	0.2345935127214724	extensin-like repeat protein
Medtr4g029630	1	SD	0	-0.6509401484196975	0.2345935127214724	extensin-like repeat protein
Medtr4g029630	1	SD	2	-1.054813996412883	0.2345935127214724	extensin-like repeat protein
Medtr4g029630	1	SD	4	-0.6164628285201179	0.2345935127214724	extensin-like repeat protein
Medtr4g046037	1	LD	0	0.7981481826002765	0.18003567427003805	transmembrane protein, putative
Medtr4g046037	1	LD	2	0.1615107064270548	0.18003567427003805	transmembrane protein, putative
Medtr4g046037	1	LD	4	1.303418206004774	0.18003567427003805	transmembrane protein, putative
Medtr4g046037	1	SD	0	-1.2987050879031423	0.18003567427003805	transmembrane protein, putative
Medtr4g046037	1	SD	2	0.010933232099737157	0.18003567427003805	transmembrane protein, putative
Medtr4g046037	1	SD	4	-0.9753052392286992	0.18003567427003805	transmembrane protein, putative
Medtr4g049390	1	LD	0	0.6763991001051889	0.2509764970821607	multi-copper oxidase-like protein
Medtr4g049390	1	LD	2	1.226625860478352	0.2509764970821607	multi-copper oxidase-like protein
Medtr4g049390	1	LD	4	0.6191342792890464	0.2509764970821607	multi-copper oxidase-like protein
Medtr4g049390	1	SD	0	-0.3757619388442028	0.2509764970821607	multi-copper oxidase-like protein
Medtr4g049390	1	SD	2	-0.749286410565665	0.2509764970821607	multi-copper oxidase-like protein
Medtr4g049390	1	SD	4	-1.3971108904627199	0.2509764970821607	multi-copper oxidase-like protein
Medtr4g050300	1	LD	0	1.3568185621858553	0.3221273199554557	plant-specific transcription factor YABBY family protein
Medtr4g050300	1	LD	2	0.28131090449777985	0.3221273199554557	plant-specific transcription factor YABBY family protein
Medtr4g050300	1	LD	4	0.8556200047478568	0.3221273199554557	plant-specific transcription factor YABBY family protein
Medtr4g050300	1	SD	0	-0.5849135097373267	0.3221273199554557	plant-specific transcription factor YABBY family protein
Medtr4g050300	1	SD	2	-0.6512094770150014	0.3221273199554557	plant-specific transcription factor YABBY family protein
Medtr4g050300	1	SD	4	-1.2576264846791505	0.3221273199554557	plant-specific transcription factor YABBY family protein
Medtr4g055260	1	LD	0	1.2494847568911898	0.582253544660381	2-carboxy-D-arabinitol 1-phosphate (CA1P) phosphatase
Medtr4g055260	1	LD	2	0.8438596556642834	0.582253544660381	2-carboxy-D-arabinitol 1-phosphate (CA1P) phosphatase
Medtr4g055260	1	LD	4	0.5330683215831501	0.582253544660381	2-carboxy-D-arabinitol 1-phosphate (CA1P) phosphatase
Medtr4g055260	1	SD	0	-0.7361222678516656	0.582253544660381	2-carboxy-D-arabinitol 1-phosphate (CA1P) phosphatase
Medtr4g055260	1	SD	2	-0.7063441949668571	0.582253544660381	2-carboxy-D-arabinitol 1-phosphate (CA1P) phosphatase
Medtr4g055260	1	SD	4	-1.1839462713201085	0.582253544660381	2-carboxy-D-arabinitol 1-phosphate (CA1P) phosphatase
Medtr4g057685	1	LD	0	1.4329775013628683	0.32128084262152407	lactoylglutathione lyase-like protein
Medtr4g057685	1	LD	2	0.48090369161089525	0.32128084262152407	lactoylglutathione lyase-like protein
Medtr4g057685	1	LD	4	0.4880821084151994	0.32128084262152407	lactoylglutathione lyase-like protein
Medtr4g057685	1	SD	0	-1.4083253727610936	0.32128084262152407	lactoylglutathione lyase-like protein
Medtr4g057685	1	SD	2	-0.5015334770784003	0.32128084262152407	lactoylglutathione lyase-like protein
Medtr4g057685	1	SD	4	-0.49210445154945953	0.32128084262152407	lactoylglutathione lyase-like protein
Medtr4g059840	1	LD	0	0.9185129711524385	0.18701043102417503	fasciclin-like arabinogalactan protein
Medtr4g059840	1	LD	2	1.4258054842992793	0.18701043102417503	fasciclin-like arabinogalactan protein
Medtr4g059840	1	LD	4	-0.19522749274858048	0.18701043102417503	fasciclin-like arabinogalactan protein
Medtr4g059840	1	SD	0	-1.3024892056099193	0.18701043102417503	fasciclin-like arabinogalactan protein
Medtr4g059840	1	SD	2	-0.5466975368378646	0.18701043102417503	fasciclin-like arabinogalactan protein
Medtr4g059840	1	SD	4	-0.2999042202553542	0.18701043102417503	fasciclin-like arabinogalactan protein
Medtr4g068210	1	LD	0	1.4972811007404936	0.5086110941035016	membrane-associated 30 kDa protein
Medtr4g068210	1	LD	2	0.7765689612687023	0.5086110941035016	membrane-associated 30 kDa protein
Medtr4g068210	1	LD	4	0.22043629280417004	0.5086110941035016	membrane-associated 30 kDa protein
Medtr4g068210	1	SD	0	-0.9335003764264976	0.5086110941035016	membrane-associated 30 kDa protein
Medtr4g068210	1	SD	2	-0.8727196013407518	0.5086110941035016	membrane-associated 30 kDa protein
Medtr4g068210	1	SD	4	-0.6880663770461135	0.5086110941035016	membrane-associated 30 kDa protein
Medtr4g068280	1	LD	0	1.3253814534712927	0.8176469488095608	trigger factor-like protein, putative
Medtr4g068280	1	LD	2	0.7087006409089688	0.8176469488095608	trigger factor-like protein, putative
Medtr4g068280	1	LD	4	0.6166421115559507	0.8176469488095608	trigger factor-like protein, putative
Medtr4g068280	1	SD	0	-0.8175513402377833	0.8176469488095608	trigger factor-like protein, putative
Medtr4g068280	1	SD	2	-0.9947156173268196	0.8176469488095608	trigger factor-like protein, putative
Medtr4g068280	1	SD	4	-0.8384572483716073	0.8176469488095608	trigger factor-like protein, putative
Medtr4g069140	1	LD	0	0.9269880170724394	0.6663147139665662	phospholipid/glycerol acyltransferase family protein
Medtr4g069140	1	LD	2	1.1541277684141489	0.6663147139665662	phospholipid/glycerol acyltransferase family protein
Medtr4g069140	1	LD	4	0.6060381700643539	0.6663147139665662	phospholipid/glycerol acyltransferase family protein
Medtr4g069140	1	SD	0	-1.0187664647853107	0.6663147139665662	phospholipid/glycerol acyltransferase family protein
Medtr4g069140	1	SD	2	-0.7575239098483884	0.6663147139665662	phospholipid/glycerol acyltransferase family protein
Medtr4g069140	1	SD	4	-0.9108635809172433	0.6663147139665662	phospholipid/glycerol acyltransferase family protein
Medtr4g071190	1	LD	0	1.0655510052706219	0.776864995206944	hypothetical protein
Medtr4g071190	1	LD	2	0.8861403351184134	0.776864995206944	hypothetical protein
Medtr4g071190	1	LD	4	0.7498198691519881	0.776864995206944	hypothetical protein
Medtr4g071190	1	SD	0	-1.0311009995316853	0.776864995206944	hypothetical protein
Medtr4g071190	1	SD	2	-0.663708575329971	0.776864995206944	hypothetical protein
Medtr4g071190	1	SD	4	-1.006701634679367	0.776864995206944	hypothetical protein
Medtr4g073410	1	LD	0	1.2169333427351907	0.348933928124044	L-ascorbate peroxidase
Medtr4g073410	1	LD	2	1.1935729494895475	0.348933928124044	L-ascorbate peroxidase
Medtr4g073410	1	LD	4	0.08022533653374049	0.348933928124044	L-ascorbate peroxidase
Medtr4g073410	1	SD	0	-0.7349371369655082	0.348933928124044	L-ascorbate peroxidase
Medtr4g073410	1	SD	2	-0.9348226574800055	0.348933928124044	L-ascorbate peroxidase
Medtr4g073410	1	SD	4	-0.8209718343129612	0.348933928124044	L-ascorbate peroxidase
Medtr4g075040	1	LD	0	1.1644546949636945	0.7604667037747224	photosystem II stability/assembly factor HCF136
Medtr4g075040	1	LD	2	0.8528404351376568	0.7604667037747224	photosystem II stability/assembly factor HCF136
Medtr4g075040	1	LD	4	0.649461231362427	0.7604667037747224	photosystem II stability/assembly factor HCF136
Medtr4g075040	1	SD	0	-1.1532303379365791	0.7604667037747224	photosystem II stability/assembly factor HCF136
Medtr4g075040	1	SD	2	-0.8557272483445285	0.7604667037747224	photosystem II stability/assembly factor HCF136
Medtr4g075040	1	SD	4	-0.6577987751826583	0.7604667037747224	photosystem II stability/assembly factor HCF136
Medtr4g075200	1	LD	0	1.695987516903294	0.24262946665317567	midA
Medtr4g075200	1	LD	2	0.4751503105929359	0.24262946665317567	midA
Medtr4g075200	1	LD	4	0.02750821320495218	0.24262946665317567	midA
Medtr4g075200	1	SD	0	-1.1693467291388133	0.24262946665317567	midA
Medtr4g075200	1	SD	2	-0.5155196324702573	0.24262946665317567	midA
Medtr4g075200	1	SD	4	-0.5137796790921147	0.24262946665317567	midA
Medtr4g080780	1	LD	0	0.8775751021347277	0.3448265076221147	hypothetical protein
Medtr4g080780	1	LD	2	0.7836659193015909	0.3448265076221147	hypothetical protein
Medtr4g080780	1	LD	4	0.9610558877603554	0.3448265076221147	hypothetical protein
Medtr4g080780	1	SD	0	-0.5044512698639866	0.3448265076221147	hypothetical protein
Medtr4g080780	1	SD	2	-1.3711687867755624	0.3448265076221147	hypothetical protein
Medtr4g080780	1	SD	4	-0.7466768525571246	0.3448265076221147	hypothetical protein
Medtr4g081180	1	LD	0	1.0043494753674902	0.48365425156092656	40S ribosomal protein S28-1
Medtr4g081180	1	LD	2	0.7243229257610764	0.48365425156092656	40S ribosomal protein S28-1
Medtr4g081180	1	LD	4	0.943827246117917	0.48365425156092656	40S ribosomal protein S28-1
Medtr4g081180	1	SD	0	-0.5437032734091385	0.48365425156092656	40S ribosomal protein S28-1
Medtr4g081180	1	SD	2	-0.9797568557497369	0.48365425156092656	40S ribosomal protein S28-1
Medtr4g081180	1	SD	4	-1.1490395180876103	0.48365425156092656	40S ribosomal protein S28-1
Medtr4g081300	1	LD	0	0.9563394633507042	0.286257107978812	amino-terminal region of chorein, A TM vesicle-mediated sorter
Medtr4g081300	1	LD	2	0.2574788685565321	0.286257107978812	amino-terminal region of chorein, A TM vesicle-mediated sorter
Medtr4g081300	1	LD	4	1.3423048215353917	0.286257107978812	amino-terminal region of chorein, A TM vesicle-mediated sorter
Medtr4g081300	1	SD	0	-0.8989813785196452	0.286257107978812	amino-terminal region of chorein, A TM vesicle-mediated sorter
Medtr4g081300	1	SD	2	-0.694201472888741	0.286257107978812	amino-terminal region of chorein, A TM vesicle-mediated sorter
Medtr4g081300	1	SD	4	-0.9629403020342411	0.286257107978812	amino-terminal region of chorein, A TM vesicle-mediated sorter
Medtr4g081710	1	LD	0	1.165888665401254	0.41512908707348595	myb-like transcription factor family protein
Medtr4g081710	1	LD	2	0.7228487934167509	0.41512908707348595	myb-like transcription factor family protein
Medtr4g081710	1	LD	4	0.6671373508584038	0.41512908707348595	myb-like transcription factor family protein
Medtr4g081710	1	SD	0	-1.4232955137165342	0.41512908707348595	myb-like transcription factor family protein
Medtr4g081710	1	SD	2	-0.5115952851517274	0.41512908707348595	myb-like transcription factor family protein
Medtr4g081710	1	SD	4	-0.6209840108081452	0.41512908707348595	myb-like transcription factor family protein
Medtr4g083100	1	LD	0	0.3417799132339946	0.21627090098342883	SPFH domain/band 7 family protein
Medtr4g083100	1	LD	2	0.7590194276365825	0.21627090098342883	SPFH domain/band 7 family protein
Medtr4g083100	1	LD	4	1.3437146040412473	0.21627090098342883	SPFH domain/band 7 family protein
Medtr4g083100	1	SD	0	-0.3365401435556038	0.21627090098342883	SPFH domain/band 7 family protein
Medtr4g083100	1	SD	2	-0.7654812504390344	0.21627090098342883	SPFH domain/band 7 family protein
Medtr4g083100	1	SD	4	-1.3424925509171879	0.21627090098342883	SPFH domain/band 7 family protein
Medtr4g083990	1	LD	0	1.442647667784272	0.49165591768053424	cytochrome protein C
Medtr4g083990	1	LD	2	0.8826592919480741	0.49165591768053424	cytochrome protein C
Medtr4g083990	1	LD	4	0.1812722882107116	0.49165591768053424	cytochrome protein C
Medtr4g083990	1	SD	0	-0.926834401807447	0.49165591768053424	cytochrome protein C
Medtr4g083990	1	SD	2	-0.7889395025426068	0.49165591768053424	cytochrome protein C
Medtr4g083990	1	SD	4	-0.7908053435929944	0.49165591768053424	cytochrome protein C
Medtr4g087490	1	LD	0	1.172513920093116	0.48395730086349825	O-acetylserine (thiol) lyase
Medtr4g087490	1	LD	2	0.6527428255561021	0.48395730086349825	O-acetylserine (thiol) lyase
Medtr4g087490	1	LD	4	0.7579186109992694	0.48395730086349825	O-acetylserine (thiol) lyase
Medtr4g087490	1	SD	0	-1.3082002375683595	0.48395730086349825	O-acetylserine (thiol) lyase
Medtr4g087490	1	SD	2	-0.41329049080003355	0.48395730086349825	O-acetylserine (thiol) lyase
Medtr4g087490	1	SD	4	-0.8616846282800937	0.48395730086349825	O-acetylserine (thiol) lyase
Medtr4g087590	1	LD	0	1.3527847581902055	0.43501765338048326	HAD-family hydrolase IIA
Medtr4g087590	1	LD	2	0.8060224581455339	0.43501765338048326	HAD-family hydrolase IIA
Medtr4g087590	1	LD	4	0.34812750862344066	0.43501765338048326	HAD-family hydrolase IIA
Medtr4g087590	1	SD	0	-1.1653897169710463	0.43501765338048326	HAD-family hydrolase IIA
Medtr4g087590	1	SD	2	-0.936388520135922	0.43501765338048326	HAD-family hydrolase IIA
Medtr4g087590	1	SD	4	-0.40515648785220887	0.43501765338048326	HAD-family hydrolase IIA
Medtr4g088390	1	LD	0	1.0686495562304674	0.5168873277900592	hypothetical protein
Medtr4g088390	1	LD	2	0.724908274215113	0.5168873277900592	hypothetical protein
Medtr4g088390	1	LD	4	0.8385123564024476	0.5168873277900592	hypothetical protein
Medtr4g088390	1	SD	0	-1.1787378165249913	0.5168873277900592	hypothetical protein
Medtr4g088390	1	SD	2	-0.42344776662232375	0.5168873277900592	hypothetical protein
Medtr4g088390	1	SD	4	-1.0298846037007101	0.5168873277900592	hypothetical protein
Medtr4g089050	1	LD	0	0.8785263355355212	0.5055112604836574	transmembrane protein, putative
Medtr4g089050	1	LD	2	0.9835520599539281	0.5055112604836574	transmembrane protein, putative
Medtr4g089050	1	LD	4	0.8097436690554077	0.5055112604836574	transmembrane protein, putative
Medtr4g089050	1	SD	0	-1.2320317027660312	0.5055112604836574	transmembrane protein, putative
Medtr4g089050	1	SD	2	-0.5606284957361054	0.5055112604836574	transmembrane protein, putative
Medtr4g089050	1	SD	4	-0.8791618660427128	0.5055112604836574	transmembrane protein, putative
Medtr4g089055	1	LD	0	0.7661185738004026	0.24018396904250686	cytochrome P450 family 71 protein
Medtr4g089055	1	LD	2	1.2114878924543526	0.24018396904250686	cytochrome P450 family 71 protein
Medtr4g089055	1	LD	4	0.5346263285963188	0.24018396904250686	cytochrome P450 family 71 protein
Medtr4g089055	1	SD	0	-1.2916025214149747	0.24018396904250686	cytochrome P450 family 71 protein
Medtr4g089055	1	SD	2	-0.259367918075195	0.24018396904250686	cytochrome P450 family 71 protein
Medtr4g089055	1	SD	4	-0.9612623553609009	0.24018396904250686	cytochrome P450 family 71 protein
Medtr4g092620	1	LD	0	1.2543072949356309	0.31483721207682963	LL-diaminopimelate aminotransferase
Medtr4g092620	1	LD	2	0.982349208618967	0.31483721207682963	LL-diaminopimelate aminotransferase
Medtr4g092620	1	LD	4	0.17130592806945671	0.31483721207682963	LL-diaminopimelate aminotransferase
Medtr4g092620	1	SD	0	-1.1204509165649512	0.31483721207682963	LL-diaminopimelate aminotransferase
Medtr4g092620	1	SD	2	-1.0609513435974534	0.31483721207682963	LL-diaminopimelate aminotransferase
Medtr4g092620	1	SD	4	-0.22656017146164498	0.31483721207682963	LL-diaminopimelate aminotransferase
Medtr4g094520	1	LD	0	1.5136627558395048	0.49126123103404384	FAD-binding berberine family protein
Medtr4g094520	1	LD	2	0.4724583189985345	0.49126123103404384	FAD-binding berberine family protein
Medtr4g094520	1	LD	4	0.5212018550305598	0.49126123103404384	FAD-binding berberine family protein
Medtr4g094520	1	SD	0	-1.0230800475714656	0.49126123103404384	FAD-binding berberine family protein
Medtr4g094520	1	SD	2	-0.5607715388292492	0.49126123103404384	FAD-binding berberine family protein
Medtr4g094520	1	SD	4	-0.9234713434678854	0.49126123103404384	FAD-binding berberine family protein
Medtr4g094675	1	LD	0	0.8423208145276531	0.1830178408525301	hypothetical protein
Medtr4g094675	1	LD	2	1.3981857085384948	0.1830178408525301	hypothetical protein
Medtr4g094675	1	LD	4	-0.09779437946745215	0.1830178408525301	hypothetical protein
Medtr4g094675	1	SD	0	-1.3550676057354618	0.1830178408525301	hypothetical protein
Medtr4g094675	1	SD	2	-0.693495803023488	0.1830178408525301	hypothetical protein
Medtr4g094675	1	SD	4	-0.09414873483974599	0.1830178408525301	hypothetical protein
Medtr4g094700	1	LD	0	1.313629346262217	0.7485438094242788	6,7-dimethyl-8-ribityllumazine synthase
Medtr4g094700	1	LD	2	0.9065883640466403	0.7485438094242788	6,7-dimethyl-8-ribityllumazine synthase
Medtr4g094700	1	LD	4	0.3665329790932344	0.7485438094242788	6,7-dimethyl-8-ribityllumazine synthase
Medtr4g094700	1	SD	0	-1.1000618858526015	0.7485438094242788	6,7-dimethyl-8-ribityllumazine synthase
Medtr4g094700	1	SD	2	-0.7812330679275433	0.7485438094242788	6,7-dimethyl-8-ribityllumazine synthase
Medtr4g094700	1	SD	4	-0.7054557356219537	0.7485438094242788	6,7-dimethyl-8-ribityllumazine synthase
Medtr4g094742	1	LD	0	1.0515276218374192	0.43759478241774624	NAD(P)-binding rossmann-fold protein, putative
Medtr4g094742	1	LD	2	1.157296160233327	0.43759478241774624	NAD(P)-binding rossmann-fold protein, putative
Medtr4g094742	1	LD	4	0.38161542136443555	0.43759478241774624	NAD(P)-binding rossmann-fold protein, putative
Medtr4g094742	1	SD	0	-0.5336649672880515	0.43759478241774624	NAD(P)-binding rossmann-fold protein, putative
Medtr4g094742	1	SD	2	-1.0968213991361973	0.43759478241774624	NAD(P)-binding rossmann-fold protein, putative
Medtr4g094742	1	SD	4	-0.959952837010934	0.43759478241774624	NAD(P)-binding rossmann-fold protein, putative
Medtr4g094792	1	LD	0	1.0518291275840659	0.40086910216290855	complex I subunit
Medtr4g094792	1	LD	2	0.5695713764429994	0.40086910216290855	complex I subunit
Medtr4g094792	1	LD	4	1.0033183226487359	0.40086910216290855	complex I subunit
Medtr4g094792	1	SD	0	-1.2703491520126495	0.40086910216290855	complex I subunit
Medtr4g094792	1	SD	2	-0.5513859877799298	0.40086910216290855	complex I subunit
Medtr4g094792	1	SD	4	-0.8029836868832333	0.40086910216290855	complex I subunit
Medtr4g096700	1	LD	0	1.0732359567145593	0.6678949902813995	DNA replication licensing factor MCM4
Medtr4g096700	1	LD	2	1.0947351704456698	0.6678949902813995	DNA replication licensing factor MCM4
Medtr4g096700	1	LD	4	0.4948395533098345	0.6678949902813995	DNA replication licensing factor MCM4
Medtr4g096700	1	SD	0	-0.7612163105346885	0.6678949902813995	DNA replication licensing factor MCM4
Medtr4g096700	1	SD	2	-0.8575972413641696	0.6678949902813995	DNA replication licensing factor MCM4
Medtr4g096700	1	SD	4	-1.0439971285712053	0.6678949902813995	DNA replication licensing factor MCM4
Medtr4g098630	1	LD	0	1.2202436507920649	0.49085525339007535	NAC transcription factor-like protein
Medtr4g098630	1	LD	2	1.0688818657987675	0.49085525339007535	NAC transcription factor-like protein
Medtr4g098630	1	LD	4	0.2821626123750416	0.49085525339007535	NAC transcription factor-like protein
Medtr4g098630	1	SD	0	-0.9103196116463419	0.49085525339007535	NAC transcription factor-like protein
Medtr4g098630	1	SD	2	-0.6294976338129622	0.49085525339007535	NAC transcription factor-like protein
Medtr4g098630	1	SD	4	-1.031470883506571	0.49085525339007535	NAC transcription factor-like protein
Medtr4g101140	1	LD	0	1.5117058910967027	0.37669542914578324	NADH dehydrogenase [ubiquinone] 1 beta subcomplex subunit 8
Medtr4g101140	1	LD	2	0.8050944088311647	0.37669542914578324	NADH dehydrogenase [ubiquinone] 1 beta subcomplex subunit 8
Medtr4g101140	1	LD	4	0.07614307303144291	0.37669542914578324	NADH dehydrogenase [ubiquinone] 1 beta subcomplex subunit 8
Medtr4g101140	1	SD	0	-1.1055193511487524	0.37669542914578324	NADH dehydrogenase [ubiquinone] 1 beta subcomplex subunit 8
Medtr4g101140	1	SD	2	-0.7139515382024306	0.37669542914578324	NADH dehydrogenase [ubiquinone] 1 beta subcomplex subunit 8
Medtr4g101140	1	SD	4	-0.5734724836081273	0.37669542914578324	NADH dehydrogenase [ubiquinone] 1 beta subcomplex subunit 8
Medtr4g104030	1	LD	0	0.9454714950322486	0.6315872578115576	nucleoside diphosphate kinase-like protein
Medtr4g104030	1	LD	2	1.0256998986382087	0.6315872578115576	nucleoside diphosphate kinase-like protein
Medtr4g104030	1	LD	4	0.7344387480101681	0.6315872578115576	nucleoside diphosphate kinase-like protein
Medtr4g104030	1	SD	0	-1.0186262124275236	0.6315872578115576	nucleoside diphosphate kinase-like protein
Medtr4g104030	1	SD	2	-1.0079096431358294	0.6315872578115576	nucleoside diphosphate kinase-like protein
Medtr4g104030	1	SD	4	-0.6790742861172652	0.6315872578115576	nucleoside diphosphate kinase-like protein
Medtr4g105600	1	LD	0	1.381745348324764	0.4135600100779225	transmembrane protein, putative
Medtr4g105600	1	LD	2	0.5918530112510074	0.4135600100779225	transmembrane protein, putative
Medtr4g105600	1	LD	4	0.5010540059915328	0.4135600100779225	transmembrane protein, putative
Medtr4g105600	1	SD	0	-1.3678164767460144	0.4135600100779225	transmembrane protein, putative
Medtr4g105600	1	SD	2	-0.4987831016519058	0.4135600100779225	transmembrane protein, putative
Medtr4g105600	1	SD	4	-0.6080527871693822	0.4135600100779225	transmembrane protein, putative
Medtr4g109810	1	LD	0	1.0872312485645823	0.2898212447859873	MADS-box transcription factor
Medtr4g109810	1	LD	2	1.3451782381709403	0.2898212447859873	MADS-box transcription factor
Medtr4g109810	1	LD	4	-0.07061272798408028	0.2898212447859873	MADS-box transcription factor
Medtr4g109810	1	SD	0	-0.9244693529893094	0.2898212447859873	MADS-box transcription factor
Medtr4g109810	1	SD	2	-0.9593283471983692	0.2898212447859873	MADS-box transcription factor
Medtr4g109810	1	SD	4	-0.47799905856376235	0.2898212447859873	MADS-box transcription factor
Medtr4g117980	1	LD	0	1.0436559788843978	0.21319516909064792	UDP-glucosyltransferase family protein
Medtr4g117980	1	LD	2	1.4314416055708699	0.21319516909064792	UDP-glucosyltransferase family protein
Medtr4g117980	1	LD	4	-0.23096634808303132	0.21319516909064792	UDP-glucosyltransferase family protein
Medtr4g117980	1	SD	0	-1.0275009153131909	0.21319516909064792	UDP-glucosyltransferase family protein
Medtr4g117980	1	SD	2	-0.6875580580130337	0.21319516909064792	UDP-glucosyltransferase family protein
Medtr4g117980	1	SD	4	-0.5290722630460118	0.21319516909064792	UDP-glucosyltransferase family protein
Medtr4g120240	1	LD	0	1.0756319306040356	0.3390621059930185	epoxide hydrolase
Medtr4g120240	1	LD	2	0.8630912045229631	0.3390621059930185	epoxide hydrolase
Medtr4g120240	1	LD	4	0.6367623794675157	0.3390621059930185	epoxide hydrolase
Medtr4g120240	1	SD	0	-0.6368607680660596	0.3390621059930185	epoxide hydrolase
Medtr4g120240	1	SD	2	-0.5177049094158903	0.3390621059930185	epoxide hydrolase
Medtr4g120240	1	SD	4	-1.4209198371125644	0.3390621059930185	epoxide hydrolase
Medtr4g120750	1	LD	0	0.24149690983781916	0.19423288964670918	heavy-metal-associated domain protein
Medtr4g120750	1	LD	2	0.7107122084497622	0.19423288964670918	heavy-metal-associated domain protein
Medtr4g120750	1	LD	4	1.453289529861243	0.19423288964670918	heavy-metal-associated domain protein
Medtr4g120750	1	SD	0	-0.3086069748067614	0.19423288964670918	heavy-metal-associated domain protein
Medtr4g120750	1	SD	2	-1.1725452563512042	0.19423288964670918	heavy-metal-associated domain protein
Medtr4g120750	1	SD	4	-0.9243464169908604	0.19423288964670918	heavy-metal-associated domain protein
Medtr4g120810	1	LD	0	1.1772751429905233	0.7848883376677304	aspartyl/asparaginyl-tRNA synthetase family protein
Medtr4g120810	1	LD	2	0.7811143701437567	0.7848883376677304	aspartyl/asparaginyl-tRNA synthetase family protein
Medtr4g120810	1	LD	4	0.7349156323026796	0.7848883376677304	aspartyl/asparaginyl-tRNA synthetase family protein
Medtr4g120810	1	SD	0	-0.8749230657926456	0.7848883376677304	aspartyl/asparaginyl-tRNA synthetase family protein
Medtr4g120810	1	SD	2	-1.059250239818249	0.7848883376677304	aspartyl/asparaginyl-tRNA synthetase family protein
Medtr4g120810	1	SD	4	-0.7591318398260596	0.7848883376677304	aspartyl/asparaginyl-tRNA synthetase family protein
Medtr4g124790	1	LD	0	0.9995353730384277	0.6661267798098959	thioredoxin-dependent peroxidase
Medtr4g124790	1	LD	2	0.8201943320703794	0.6661267798098959	thioredoxin-dependent peroxidase
Medtr4g124790	1	LD	4	0.9023085277369854	0.6661267798098959	thioredoxin-dependent peroxidase
Medtr4g124790	1	SD	0	-1.0790065297820106	0.6661267798098959	thioredoxin-dependent peroxidase
Medtr4g124790	1	SD	2	-0.8245105559516139	0.6661267798098959	thioredoxin-dependent peroxidase
Medtr4g124790	1	SD	4	-0.8185211471121637	0.6661267798098959	thioredoxin-dependent peroxidase
Medtr4g127770	1	LD	0	0.7617979895123517	0.20150499779458644	lysine-tRNA ligase-like protein
Medtr4g127770	1	LD	2	1.4851271502423709	0.20150499779458644	lysine-tRNA ligase-like protein
Medtr4g127770	1	LD	4	-0.0029977322653412025	0.20150499779458644	lysine-tRNA ligase-like protein
Medtr4g127770	1	SD	0	-1.255656311420422	0.20150499779458644	lysine-tRNA ligase-like protein
Medtr4g127770	1	SD	2	-0.7671186357126074	0.20150499779458644	lysine-tRNA ligase-like protein
Medtr4g127770	1	SD	4	-0.22115246035635022	0.20150499779458644	lysine-tRNA ligase-like protein
Medtr4g129510	1	LD	0	0.9475398467435132	0.6582463700738073	auxin canalization protein
Medtr4g129510	1	LD	2	1.1494973622057871	0.6582463700738073	auxin canalization protein
Medtr4g129510	1	LD	4	0.5931758640692849	0.6582463700738073	auxin canalization protein
Medtr4g129510	1	SD	0	-0.7927462430270327	0.6582463700738073	auxin canalization protein
Medtr4g129510	1	SD	2	-0.9358948771447687	0.6582463700738073	auxin canalization protein
Medtr4g129510	1	SD	4	-0.9615719528467835	0.6582463700738073	auxin canalization protein
Medtr4g129710	1	LD	0	1.3914061732130123	0.3489464891189552	cytochrome C oxidase, subunit VIb family protein
Medtr4g129710	1	LD	2	0.3711629411158346	0.3489464891189552	cytochrome C oxidase, subunit VIb family protein
Medtr4g129710	1	LD	4	0.7751650752527166	0.3489464891189552	cytochrome C oxidase, subunit VIb family protein
Medtr4g129710	1	SD	0	-0.5477032734265865	0.3489464891189552	cytochrome C oxidase, subunit VIb family protein
Medtr4g129710	1	SD	2	-1.1454409197635196	0.3489464891189552	cytochrome C oxidase, subunit VIb family protein
Medtr4g129710	1	SD	4	-0.8445899963914549	0.3489464891189552	cytochrome C oxidase, subunit VIb family protein
Medtr4g130830	1	LD	0	1.5001988340726868	0.39658124520786425	DNase I superfamily protein
Medtr4g130830	1	LD	2	0.8427616635589015	0.39658124520786425	DNase I superfamily protein
Medtr4g130830	1	LD	4	0.11055525419432123	0.39658124520786425	DNase I superfamily protein
Medtr4g130830	1	SD	0	-0.9157760413968413	0.39658124520786425	DNase I superfamily protein
Medtr4g130830	1	SD	2	-0.8234881028095952	0.39658124520786425	DNase I superfamily protein
Medtr4g130830	1	SD	4	-0.7142516076194698	0.39658124520786425	DNase I superfamily protein
Medtr4g130907	1	LD	0	0.6458303674913248	0.25647257882138297	eukaryotic translation initiation factor 5A
Medtr4g130907	1	LD	2	0.5621069068072386	0.25647257882138297	eukaryotic translation initiation factor 5A
Medtr4g130907	1	LD	4	1.3121315334297228	0.25647257882138297	eukaryotic translation initiation factor 5A
Medtr4g130907	1	SD	0	-0.8455483296955331	0.25647257882138297	eukaryotic translation initiation factor 5A
Medtr4g130907	1	SD	2	-0.37450306338397377	0.25647257882138297	eukaryotic translation initiation factor 5A
Medtr4g130907	1	SD	4	-1.3000174146487795	0.25647257882138297	eukaryotic translation initiation factor 5A
Medtr4g132360	1	LD	0	1.0987237441001114	0.841121384547737	glycine cleavage system T protein
Medtr4g132360	1	LD	2	0.9239808848728442	0.841121384547737	glycine cleavage system T protein
Medtr4g132360	1	LD	4	0.6701205137212166	0.841121384547737	glycine cleavage system T protein
Medtr4g132360	1	SD	0	-1.0740493590957862	0.841121384547737	glycine cleavage system T protein
Medtr4g132360	1	SD	2	-0.6949230258491965	0.841121384547737	glycine cleavage system T protein
Medtr4g132360	1	SD	4	-0.9238527577491825	0.841121384547737	glycine cleavage system T protein
Medtr4g132500	1	LD	0	1.288351920206555	0.2899552721666878	leucyl-tRNA synthetase
Medtr4g132500	1	LD	2	0.8607531932509973	0.2899552721666878	leucyl-tRNA synthetase
Medtr4g132500	1	LD	4	0.1899204144737938	0.2899552721666878	leucyl-tRNA synthetase
Medtr4g132500	1	SD	0	-1.4688961692862945	0.2899552721666878	leucyl-tRNA synthetase
Medtr4g132500	1	SD	2	-0.5511788465081555	0.2899552721666878	leucyl-tRNA synthetase
Medtr4g132500	1	SD	4	-0.3189505121368924	0.2899552721666878	leucyl-tRNA synthetase
Medtr4g134550	1	LD	0	1.317624393069423	0.6376679450347257	NADH-ubiquinone oxidoreductase B12 subunit family protein
Medtr4g134550	1	LD	2	0.8890381269706461	0.6376679450347257	NADH-ubiquinone oxidoreductase B12 subunit family protein
Medtr4g134550	1	LD	4	0.39046005252156196	0.6376679450347257	NADH-ubiquinone oxidoreductase B12 subunit family protein
Medtr4g134550	1	SD	0	-0.7077474691534094	0.6376679450347257	NADH-ubiquinone oxidoreductase B12 subunit family protein
Medtr4g134550	1	SD	2	-1.0774325971546699	0.6376679450347257	NADH-ubiquinone oxidoreductase B12 subunit family protein
Medtr4g134550	1	SD	4	-0.8119425062535562	0.6376679450347257	NADH-ubiquinone oxidoreductase B12 subunit family protein
Medtr5g005470	1	LD	0	1.4234911140409354	0.3405659727357217	DNA-directed RNA polymerase II
Medtr5g005470	1	LD	2	0.8411560601901809	0.3405659727357217	DNA-directed RNA polymerase II
Medtr5g005470	1	LD	4	0.10225917863635632	0.3405659727357217	DNA-directed RNA polymerase II
Medtr5g005470	1	SD	0	-1.2299829366446862	0.3405659727357217	DNA-directed RNA polymerase II
Medtr5g005470	1	SD	2	-0.7881400404766026	0.3405659727357217	DNA-directed RNA polymerase II
Medtr5g005470	1	SD	4	-0.3487833757461783	0.3405659727357217	DNA-directed RNA polymerase II
Medtr5g006340	1	LD	0	1.1710443726170918	0.6729605396075391	O-acetylserine (thiol) lyase
Medtr5g006340	1	LD	2	1.0060129434502043	0.6729605396075391	O-acetylserine (thiol) lyase
Medtr5g006340	1	LD	4	0.44671109691005423	0.6729605396075391	O-acetylserine (thiol) lyase
Medtr5g006340	1	SD	0	-1.0158837093509425	0.6729605396075391	O-acetylserine (thiol) lyase
Medtr5g006340	1	SD	2	-0.5890285203977006	0.6729605396075391	O-acetylserine (thiol) lyase
Medtr5g006340	1	SD	4	-1.0188561832287122	0.6729605396075391	O-acetylserine (thiol) lyase
Medtr5g007210	1	LD	0	1.3527278093337738	0.44051474487030684	transmembrane protein, putative
Medtr5g007210	1	LD	2	0.9851926971972116	0.44051474487030684	transmembrane protein, putative
Medtr5g007210	1	LD	4	0.12199045525134708	0.44051474487030684	transmembrane protein, putative
Medtr5g007210	1	SD	0	-1.0414784629802945	0.44051474487030684	transmembrane protein, putative
Medtr5g007210	1	SD	2	-0.9259976904784466	0.44051474487030684	transmembrane protein, putative
Medtr5g007210	1	SD	4	-0.4924348083235876	0.44051474487030684	transmembrane protein, putative
Medtr5g008750	1	LD	0	1.066232518542752	0.4008232503743683	Rieske (2Fe-2S) domain protein
Medtr5g008750	1	LD	2	1.1096218207500328	0.4008232503743683	Rieske (2Fe-2S) domain protein
Medtr5g008750	1	LD	4	0.3405949489685081	0.4008232503743683	Rieske (2Fe-2S) domain protein
Medtr5g008750	1	SD	0	-1.3231110775690564	0.4008232503743683	Rieske (2Fe-2S) domain protein
Medtr5g008750	1	SD	2	-0.43352538662017087	0.4008232503743683	Rieske (2Fe-2S) domain protein
Medtr5g008750	1	SD	4	-0.7598128240720758	0.4008232503743683	Rieske (2Fe-2S) domain protein
Medtr5g009110	1	LD	0	1.3900502011331934	0.5266678598919445	cytochrome P450 family 97 protein
Medtr5g009110	1	LD	2	0.7562436535144653	0.5266678598919445	cytochrome P450 family 97 protein
Medtr5g009110	1	LD	4	0.4299160750734443	0.5266678598919445	cytochrome P450 family 97 protein
Medtr5g009110	1	SD	0	-0.8077604078375127	0.5266678598919445	cytochrome P450 family 97 protein
Medtr5g009110	1	SD	2	-0.6664583596684096	0.5266678598919445	cytochrome P450 family 97 protein
Medtr5g009110	1	SD	4	-1.1019911622151846	0.5266678598919445	cytochrome P450 family 97 protein
Medtr5g009660	1	LD	0	1.138285474195776	0.19384763139674352	LRR receptor-like kinase
Medtr5g009660	1	LD	2	-0.25926787000303486	0.19384763139674352	LRR receptor-like kinase
Medtr5g009660	1	LD	4	1.3495316909810962	0.19384763139674352	LRR receptor-like kinase
Medtr5g009660	1	SD	0	-0.7596348514684448	0.19384763139674352	LRR receptor-like kinase
Medtr5g009660	1	SD	2	-0.4516581440359211	0.19384763139674352	LRR receptor-like kinase
Medtr5g009660	1	SD	4	-1.017256299669474	0.19384763139674352	LRR receptor-like kinase
Medtr5g011990	1	LD	0	1.0597080267464436	0.513109616629661	hypothetical protein
Medtr5g011990	1	LD	2	0.874942931286191	0.513109616629661	hypothetical protein
Medtr5g011990	1	LD	4	0.7455385017745189	0.513109616629661	hypothetical protein
Medtr5g011990	1	SD	0	-0.9525448486348633	0.513109616629661	hypothetical protein
Medtr5g011990	1	SD	2	-1.1430591830720422	0.513109616629661	hypothetical protein
Medtr5g011990	1	SD	4	-0.5845854281002508	0.513109616629661	hypothetical protein
Medtr5g013300	1	LD	0	1.1853652754036863	0.83617832772406	50S ribosomal protein L19-2
Medtr5g013300	1	LD	2	0.8495083442157628	0.83617832772406	50S ribosomal protein L19-2
Medtr5g013300	1	LD	4	0.6457606217990709	0.83617832772406	50S ribosomal protein L19-2
Medtr5g013300	1	SD	0	-0.9820600113933861	0.83617832772406	50S ribosomal protein L19-2
Medtr5g013300	1	SD	2	-1.0061610817468754	0.83617832772406	50S ribosomal protein L19-2
Medtr5g013300	1	SD	4	-0.692413148278247	0.83617832772406	50S ribosomal protein L19-2
Medtr5g015480	1	LD	0	0.7039597969570115	0.189057089999006	FAR1 DNA-binding domain protein
Medtr5g015480	1	LD	2	0.04851518758992698	0.189057089999006	FAR1 DNA-binding domain protein
Medtr5g015480	1	LD	4	1.5586397695849175	0.189057089999006	FAR1 DNA-binding domain protein
Medtr5g015480	1	SD	0	-0.9091492052180401	0.189057089999006	FAR1 DNA-binding domain protein
Medtr5g015480	1	SD	2	-0.33806200349550997	0.189057089999006	FAR1 DNA-binding domain protein
Medtr5g015480	1	SD	4	-1.0639035454183057	0.189057089999006	FAR1 DNA-binding domain protein
Medtr5g015720	1	LD	0	0.6589016729445748	0.3541060873069608	O-glycosyl hydrolase family 17 protein
Medtr5g015720	1	LD	2	0.8154757822511017	0.3541060873069608	O-glycosyl hydrolase family 17 protein
Medtr5g015720	1	LD	4	1.1965489635281108	0.3541060873069608	O-glycosyl hydrolase family 17 protein
Medtr5g015720	1	SD	0	-0.9152273169485046	0.3541060873069608	O-glycosyl hydrolase family 17 protein
Medtr5g015720	1	SD	2	-0.6654375665781735	0.3541060873069608	O-glycosyl hydrolase family 17 protein
Medtr5g015720	1	SD	4	-1.0902615351971092	0.3541060873069608	O-glycosyl hydrolase family 17 protein
Medtr5g015840	1	LD	0	1.1240104586840256	0.4104832408105503	DUF2419 family protein
Medtr5g015840	1	LD	2	0.7976211767097905	0.4104832408105503	DUF2419 family protein
Medtr5g015840	1	LD	4	0.7030147915132143	0.4104832408105503	DUF2419 family protein
Medtr5g015840	1	SD	0	-0.770654441058219	0.4104832408105503	DUF2419 family protein
Medtr5g015840	1	SD	2	-1.3101537547067328	0.4104832408105503	DUF2419 family protein
Medtr5g015840	1	SD	4	-0.543838231142076	0.4104832408105503	DUF2419 family protein
Medtr5g016540	1	LD	0	1.08045486452721	0.3369661563255484	ADP-ribosylation factor-like protein A1D
Medtr5g016540	1	LD	2	0.33435864993782954	0.3369661563255484	ADP-ribosylation factor-like protein A1D
Medtr5g016540	1	LD	4	1.1815675966107857	0.3369661563255484	ADP-ribosylation factor-like protein A1D
Medtr5g016540	1	SD	0	-0.6414290678912912	0.3369661563255484	ADP-ribosylation factor-like protein A1D
Medtr5g016540	1	SD	2	-1.0118969371747608	0.3369661563255484	ADP-ribosylation factor-like protein A1D
Medtr5g016540	1	SD	4	-0.9430551060097707	0.3369661563255484	ADP-ribosylation factor-like protein A1D
Medtr5g017630	1	LD	0	1.2540950656876402	0.5279735851749405	methionine aminopeptidase 1B
Medtr5g017630	1	LD	2	0.9372870460787354	0.5279735851749405	methionine aminopeptidase 1B
Medtr5g017630	1	LD	4	0.3385839769058582	0.5279735851749405	methionine aminopeptidase 1B
Medtr5g017630	1	SD	0	-1.287986778927606	0.5279735851749405	methionine aminopeptidase 1B
Medtr5g017630	1	SD	2	-0.6653360439268005	0.5279735851749405	methionine aminopeptidase 1B
Medtr5g017630	1	SD	4	-0.5766432658178272	0.5279735851749405	methionine aminopeptidase 1B
Medtr5g020640	1	LD	0	1.2151854361005454	0.7456370439841112	aldose 1-epimerase family protein
Medtr5g020640	1	LD	2	0.917391797012461	0.7456370439841112	aldose 1-epimerase family protein
Medtr5g020640	1	LD	4	0.49228703599926554	0.7456370439841112	aldose 1-epimerase family protein
Medtr5g020640	1	SD	0	-1.1600244401306063	0.7456370439841112	aldose 1-epimerase family protein
Medtr5g020640	1	SD	2	-0.8344874334785781	0.7456370439841112	aldose 1-epimerase family protein
Medtr5g020640	1	SD	4	-0.6303523955030574	0.7456370439841112	aldose 1-epimerase family protein
Medtr5g022530	1	LD	0	1.533205519759321	0.4138956841474665	DUF630 family protein
Medtr5g022530	1	LD	2	0.31707187344245175	0.4138956841474665	DUF630 family protein
Medtr5g022530	1	LD	4	0.6437625375335693	0.4138956841474665	DUF630 family protein
Medtr5g022530	1	SD	0	-0.8832304204150254	0.4138956841474665	DUF630 family protein
Medtr5g022530	1	SD	2	-0.636783223759376	0.4138956841474665	DUF630 family protein
Medtr5g022530	1	SD	4	-0.9740262865609415	0.4138956841474665	DUF630 family protein
Medtr5g024580	1	LD	0	1.5719475050118228	0.2539697495048973	auxin efflux carrier family protein
Medtr5g024580	1	LD	2	0.20574970036665574	0.2539697495048973	auxin efflux carrier family protein
Medtr5g024580	1	LD	4	0.45967417643527253	0.2539697495048973	auxin efflux carrier family protein
Medtr5g024580	1	SD	0	-1.337909426304577	0.2539697495048973	auxin efflux carrier family protein
Medtr5g024580	1	SD	2	-0.24869588615879695	0.2539697495048973	auxin efflux carrier family protein
Medtr5g024580	1	SD	4	-0.6507660693503762	0.2539697495048973	auxin efflux carrier family protein
Medtr5g026840	1	LD	0	1.330459196600801	0.4460845611588918	ATP-dependent Clp protease proteolytic protein
Medtr5g026840	1	LD	2	0.8180765548117614	0.4460845611588918	ATP-dependent Clp protease proteolytic protein
Medtr5g026840	1	LD	4	0.3400575924814556	0.4460845611588918	ATP-dependent Clp protease proteolytic protein
Medtr5g026840	1	SD	0	-1.3172079891147634	0.4460845611588918	ATP-dependent Clp protease proteolytic protein
Medtr5g026840	1	SD	2	-0.6949657279555534	0.4460845611588918	ATP-dependent Clp protease proteolytic protein
Medtr5g026840	1	SD	4	-0.47641962682370126	0.4460845611588918	ATP-dependent Clp protease proteolytic protein
Medtr5g030070	1	LD	0	1.1044701186175663	0.6100944399830563	tetraspanin family protein
Medtr5g030070	1	LD	2	0.8940911453089031	0.6100944399830563	tetraspanin family protein
Medtr5g030070	1	LD	4	0.6749714185943622	0.6100944399830563	tetraspanin family protein
Medtr5g030070	1	SD	0	-0.9412735183050315	0.6100944399830563	tetraspanin family protein
Medtr5g030070	1	SD	2	-1.1295718174980165	0.6100944399830563	tetraspanin family protein
Medtr5g030070	1	SD	4	-0.6026873467177842	0.6100944399830563	tetraspanin family protein
Medtr5g033700	1	LD	0	1.1269464703660421	0.8993170852029417	ubiquinone/menaquinone biosynthesis methyltransferase
Medtr5g033700	1	LD	2	0.8871528161726607	0.8993170852029417	ubiquinone/menaquinone biosynthesis methyltransferase
Medtr5g033700	1	LD	4	0.6920412660633187	0.8993170852029417	ubiquinone/menaquinone biosynthesis methyltransferase
Medtr5g033700	1	SD	0	-0.9942249698524559	0.8993170852029417	ubiquinone/menaquinone biosynthesis methyltransferase
Medtr5g033700	1	SD	2	-0.9274408237790309	0.8993170852029417	ubiquinone/menaquinone biosynthesis methyltransferase
Medtr5g033700	1	SD	4	-0.7844747589705302	0.8993170852029417	ubiquinone/menaquinone biosynthesis methyltransferase
Medtr5g034090	1	LD	0	0.9798242654692672	0.4740641415987387	polygalacturonase
Medtr5g034090	1	LD	2	0.6283672595639045	0.4740641415987387	polygalacturonase
Medtr5g034090	1	LD	4	1.0754819936562723	0.4740641415987387	polygalacturonase
Medtr5g034090	1	SD	0	-0.6723224149381573	0.4740641415987387	polygalacturonase
Medtr5g034090	1	SD	2	-0.9230516560650118	0.4740641415987387	polygalacturonase
Medtr5g034090	1	SD	4	-1.0882994476862757	0.4740641415987387	polygalacturonase
Medtr5g034290	1	LD	0	1.4249521804525156	0.283150334604635	nucleic acid-binding, OB-fold-like protein
Medtr5g034290	1	LD	2	0.860505327227992	0.283150334604635	nucleic acid-binding, OB-fold-like protein
Medtr5g034290	1	LD	4	0.03556654147475534	0.283150334604635	nucleic acid-binding, OB-fold-like protein
Medtr5g034290	1	SD	0	-0.9710369894519696	0.283150334604635	nucleic acid-binding, OB-fold-like protein
Medtr5g034290	1	SD	2	-1.1072154177728157	0.283150334604635	nucleic acid-binding, OB-fold-like protein
Medtr5g034290	1	SD	4	-0.24277164193047301	0.283150334604635	nucleic acid-binding, OB-fold-like protein
Medtr5g034910	1	LD	0	1.2719637938540171	0.24927170974902052	nodulin MtN21/EamA-like transporter family protein
Medtr5g034910	1	LD	2	0.1459235790964345	0.24927170974902052	nodulin MtN21/EamA-like transporter family protein
Medtr5g034910	1	LD	4	0.9716478609067346	0.24927170974902052	nodulin MtN21/EamA-like transporter family protein
Medtr5g034910	1	SD	0	-0.5324399817573722	0.24927170974902052	nodulin MtN21/EamA-like transporter family protein
Medtr5g034910	1	SD	2	-0.4764297604861106	0.24927170974902052	nodulin MtN21/EamA-like transporter family protein
Medtr5g034910	1	SD	4	-1.3806654916137022	0.24927170974902052	nodulin MtN21/EamA-like transporter family protein
Medtr5g038210	1	LD	0	1.047696760746095	0.23556318872516535	carbohydrate-binding module family 48 protein
Medtr5g038210	1	LD	2	0.9750955865616164	0.23556318872516535	carbohydrate-binding module family 48 protein
Medtr5g038210	1	LD	4	0.3482508533489013	0.23556318872516535	carbohydrate-binding module family 48 protein
Medtr5g038210	1	SD	0	-1.4628486050459009	0.23556318872516535	carbohydrate-binding module family 48 protein
Medtr5g038210	1	SD	2	-0.08133283819382209	0.23556318872516535	carbohydrate-binding module family 48 protein
Medtr5g038210	1	SD	4	-0.8268617574168967	0.23556318872516535	carbohydrate-binding module family 48 protein
Medtr5g039970	1	LD	0	1.4070517022754534	0.19334219030458566	F-box/RNI/FBD-like domain protein
Medtr5g039970	1	LD	2	0.733952388933102	0.19334219030458566	F-box/RNI/FBD-like domain protein
Medtr5g039970	1	LD	4	-0.11056784395051707	0.19334219030458566	F-box/RNI/FBD-like domain protein
Medtr5g039970	1	SD	0	-1.5292098619479138	0.19334219030458566	F-box/RNI/FBD-like domain protein
Medtr5g039970	1	SD	2	-0.301590654552413	0.19334219030458566	F-box/RNI/FBD-like domain protein
Medtr5g039970	1	SD	4	-0.19963573075771043	0.19334219030458566	F-box/RNI/FBD-like domain protein
Medtr5g040900	1	LD	0	1.148885208080317	0.5052240442210009	NB-ARC domain disease resistance protein
Medtr5g040900	1	LD	2	1.1722842298616318	0.5052240442210009	NB-ARC domain disease resistance protein
Medtr5g040900	1	LD	4	0.21738506469224828	0.5052240442210009	NB-ARC domain disease resistance protein
Medtr5g040900	1	SD	0	-1.1167775040841916	0.5052240442210009	NB-ARC domain disease resistance protein
Medtr5g040900	1	SD	2	-0.6930099326480784	0.5052240442210009	NB-ARC domain disease resistance protein
Medtr5g040900	1	SD	4	-0.7287670659019271	0.5052240442210009	NB-ARC domain disease resistance protein
Medtr5g043750	1	LD	0	0.2244541002468107	0.21201144171996628	F-box/kelch-repeat plant protein
Medtr5g043750	1	LD	2	1.5543631020379511	0.21201144171996628	F-box/kelch-repeat plant protein
Medtr5g043750	1	LD	4	0.6619123681151725	0.21201144171996628	F-box/kelch-repeat plant protein
Medtr5g043750	1	SD	0	-0.5443154624096532	0.21201144171996628	F-box/kelch-repeat plant protein
Medtr5g043750	1	SD	2	-0.9702883099716082	0.21201144171996628	F-box/kelch-repeat plant protein
Medtr5g043750	1	SD	4	-0.9261257980186728	0.21201144171996628	F-box/kelch-repeat plant protein
Medtr5g053280	1	LD	0	0.9764163447088042	0.2830076419854617	P-loop nucleoside triphosphate hydrolase superfamily protein
Medtr5g053280	1	LD	2	0.9518247116848451	0.2830076419854617	P-loop nucleoside triphosphate hydrolase superfamily protein
Medtr5g053280	1	LD	4	0.5482961734569047	0.2830076419854617	P-loop nucleoside triphosphate hydrolase superfamily protein
Medtr5g053280	1	SD	0	-1.396618093734381	0.2830076419854617	P-loop nucleoside triphosphate hydrolase superfamily protein
Medtr5g053280	1	SD	2	-0.14857907789354816	0.2830076419854617	P-loop nucleoside triphosphate hydrolase superfamily protein
Medtr5g053280	1	SD	4	-0.9313400582226249	0.2830076419854617	P-loop nucleoside triphosphate hydrolase superfamily protein
Medtr5g054910	1	LD	0	1.0447603000665213	0.6187523215196045	transmembrane protein, putative
Medtr5g054910	1	LD	2	0.8408984848887937	0.6187523215196045	transmembrane protein, putative
Medtr5g054910	1	LD	4	0.7800460838317889	0.6187523215196045	transmembrane protein, putative
Medtr5g054910	1	SD	0	-1.186309277747829	0.6187523215196045	transmembrane protein, putative
Medtr5g054910	1	SD	2	-0.5260878697770371	0.6187523215196045	transmembrane protein, putative
Medtr5g054910	1	SD	4	-0.9533077212622463	0.6187523215196045	transmembrane protein, putative
Medtr5g061660	1	LD	0	1.5498497338621737	0.19618933888093892	transmembrane protein, putative
Medtr5g061660	1	LD	2	0.7489569758545411	0.19618933888093892	transmembrane protein, putative
Medtr5g061660	1	LD	4	-0.25065085357784994	0.19618933888093892	transmembrane protein, putative
Medtr5g061660	1	SD	0	-1.130284816330178	0.19618933888093892	transmembrane protein, putative
Medtr5g061660	1	SD	2	-0.8300258131488448	0.19618933888093892	transmembrane protein, putative
Medtr5g061660	1	SD	4	-0.08784522665984273	0.19618933888093892	transmembrane protein, putative
Medtr5g061690	1	LD	0	1.6443835255867132	0.2509713983322741	eukaryotic aspartyl protease family protein
Medtr5g061690	1	LD	2	0.1048314340450403	0.2509713983322741	eukaryotic aspartyl protease family protein
Medtr5g061690	1	LD	4	0.624865733548628	0.2509713983322741	eukaryotic aspartyl protease family protein
Medtr5g061690	1	SD	0	-0.7267702069432642	0.2509713983322741	eukaryotic aspartyl protease family protein
Medtr5g061690	1	SD	2	-0.7545714044945049	0.2509713983322741	eukaryotic aspartyl protease family protein
Medtr5g061690	1	SD	4	-0.8927390817426122	0.2509713983322741	eukaryotic aspartyl protease family protein
Medtr5g061840	1	LD	0	1.2265823570049748	0.7428313718427205	plant/F2E2-13 protein
Medtr5g061840	1	LD	2	0.6989968748350955	0.7428313718427205	plant/F2E2-13 protein
Medtr5g061840	1	LD	4	0.7524965956314703	0.7428313718427205	plant/F2E2-13 protein
Medtr5g061840	1	SD	0	-0.9909445779426173	0.7428313718427205	plant/F2E2-13 protein
Medtr5g061840	1	SD	2	-0.976740098473873	0.7428313718427205	plant/F2E2-13 protein
Medtr5g061840	1	SD	4	-0.7103911510550475	0.7428313718427205	plant/F2E2-13 protein
Medtr5g066440	1	LD	0	0.9332230772015763	0.2760928985615683	protein vernalization insensitive-like protein
Medtr5g066440	1	LD	2	0.5805327265340188	0.2760928985615683	protein vernalization insensitive-like protein
Medtr5g066440	1	LD	4	0.9941425341483211	0.2760928985615683	protein vernalization insensitive-like protein
Medtr5g066440	1	SD	0	-1.41681540679324	0.2760928985615683	protein vernalization insensitive-like protein
Medtr5g066440	1	SD	2	-0.22839781890146327	0.2760928985615683	protein vernalization insensitive-like protein
Medtr5g066440	1	SD	4	-0.8626851121892122	0.2760928985615683	protein vernalization insensitive-like protein
Medtr5g070320	1	LD	0	0.451439498629347	0.1874746103170005	pleiotropic drug resistance subfamily G protein
Medtr5g070320	1	LD	2	1.6505764844647908	0.1874746103170005	pleiotropic drug resistance subfamily G protein
Medtr5g070320	1	LD	4	0.13124943577013048	0.1874746103170005	pleiotropic drug resistance subfamily G protein
Medtr5g070320	1	SD	0	-0.8790872284216422	0.1874746103170005	pleiotropic drug resistance subfamily G protein
Medtr5g070320	1	SD	2	-1.1042188136382591	0.1874746103170005	pleiotropic drug resistance subfamily G protein
Medtr5g070320	1	SD	4	-0.24995937680437044	0.1874746103170005	pleiotropic drug resistance subfamily G protein
Medtr5g070690	1	LD	0	0.7891668237025288	0.22275118230242022	cytochrome P450 family 71 protein
Medtr5g070690	1	LD	2	0.7156989624968264	0.22275118230242022	cytochrome P450 family 71 protein
Medtr5g070690	1	LD	4	0.9277756007517961	0.22275118230242022	cytochrome P450 family 71 protein
Medtr5g070690	1	SD	0	-1.0069260246687888	0.22275118230242022	cytochrome P450 family 71 protein
Medtr5g070690	1	SD	2	-0.015007056788585717	0.22275118230242022	cytochrome P450 family 71 protein
Medtr5g070690	1	SD	4	-1.4107083054937777	0.22275118230242022	cytochrome P450 family 71 protein
Medtr5g070800	1	LD	0	0.7891853136835518	0.22276981453923714	cytochrome P450 family 71 protein
Medtr5g070800	1	LD	2	0.7155929551991094	0.22276981453923714	cytochrome P450 family 71 protein
Medtr5g070800	1	LD	4	0.9278772784480801	0.22276981453923714	cytochrome P450 family 71 protein
Medtr5g070800	1	SD	0	-1.0069951693742123	0.22276981453923714	cytochrome P450 family 71 protein
Medtr5g070800	1	SD	2	-0.015025061634388248	0.22276981453923714	cytochrome P450 family 71 protein
Medtr5g070800	1	SD	4	-1.4106353163221415	0.22276981453923714	cytochrome P450 family 71 protein
Medtr5g078200	1	LD	0	1.04212132205536	0.41388459852101717	glucan endo-1,3-beta-glucosidase-like protein
Medtr5g078200	1	LD	2	0.5061233259410506	0.41388459852101717	glucan endo-1,3-beta-glucosidase-like protein
Medtr5g078200	1	LD	4	1.0644558697539082	0.41388459852101717	glucan endo-1,3-beta-glucosidase-like protein
Medtr5g078200	1	SD	0	-1.0591041900932319	0.41388459852101717	glucan endo-1,3-beta-glucosidase-like protein
Medtr5g078200	1	SD	2	-0.4635701556024452	0.41388459852101717	glucan endo-1,3-beta-glucosidase-like protein
Medtr5g078200	1	SD	4	-1.0900261720546407	0.41388459852101717	glucan endo-1,3-beta-glucosidase-like protein
Medtr5g081030	1	LD	0	0.9705165655248171	0.18568437336260502	leghemoglobin Lb120-1
Medtr5g081030	1	LD	2	-0.17454646097741272	0.18568437336260502	leghemoglobin Lb120-1
Medtr5g081030	1	LD	4	1.432550503279355	0.18568437336260502	leghemoglobin Lb120-1
Medtr5g081030	1	SD	0	-0.38224575905665586	0.18568437336260502	leghemoglobin Lb120-1
Medtr5g081030	1	SD	2	-0.6731844731733214	0.18568437336260502	leghemoglobin Lb120-1
Medtr5g081030	1	SD	4	-1.1730903755967819	0.18568437336260502	leghemoglobin Lb120-1
Medtr5g081250	1	LD	0	1.5561864538301973	0.258128055949113	folylpolyglutamate synthase
Medtr5g081250	1	LD	2	0.7190629248611978	0.258128055949113	folylpolyglutamate synthase
Medtr5g081250	1	LD	4	-0.05447633429244236	0.258128055949113	folylpolyglutamate synthase
Medtr5g081250	1	SD	0	-1.265742237461923	0.258128055949113	folylpolyglutamate synthase
Medtr5g081250	1	SD	2	-0.46979441865436933	0.258128055949113	folylpolyglutamate synthase
Medtr5g081250	1	SD	4	-0.4852363882826605	0.258128055949113	folylpolyglutamate synthase
Medtr5g083750	1	LD	0	0.2687663876956903	0.222360183228607	alpha-soluble NSF attachment protein
Medtr5g083750	1	LD	2	1.0865747982482927	0.222360183228607	alpha-soluble NSF attachment protein
Medtr5g083750	1	LD	4	1.1498289623521276	0.222360183228607	alpha-soluble NSF attachment protein
Medtr5g083750	1	SD	0	-0.5349408964424003	0.222360183228607	alpha-soluble NSF attachment protein
Medtr5g083750	1	SD	2	-0.6705118773086143	0.222360183228607	alpha-soluble NSF attachment protein
Medtr5g083750	1	SD	4	-1.2997173745450974	0.222360183228607	alpha-soluble NSF attachment protein
Medtr5g084030	1	LD	0	1.3104771637777295	0.5603126417615312	indole-3-glycerol phosphate synthase
Medtr5g084030	1	LD	2	0.96684784777283606	0.5603126417615312	indole-3-glycerol phosphate synthase
Medtr5g084030	1	LD	4	0.24401039133685296	0.5603126417615312	indole-3-glycerol phosphate synthase
Medtr5g084030	1	SD	0	-1.1744128769523874	0.5603126417615312	indole-3-glycerol phosphate synthase
Medtr5g084030	1	SD	2	-0.7048301998841127	0.5603126417615312	indole-3-glycerol phosphate synthase
Medtr5g084030	1	SD	4	-0.642092326050925	0.5603126417615312	indole-3-glycerol phosphate synthase
Medtr5g085420	1	LD	0	1.478057476535692	0.49392404059125755	UPF0451 C17orf61-like protein
Medtr5g085420	1	LD	2	0.4118116989511727	0.49392404059125755	UPF0451 C17orf61-like protein
Medtr5g085420	1	LD	4	0.6684203590639747	0.49392404059125755	UPF0451 C17orf61-like protein
Medtr5g085420	1	SD	0	-0.7582820794225873	0.49392404059125755	UPF0451 C17orf61-like protein
Medtr5g085420	1	SD	2	-0.8554710821193775	0.49392404059125755	UPF0451 C17orf61-like protein
Medtr5g085420	1	SD	4	-0.9445363730088624	0.49392404059125755	UPF0451 C17orf61-like protein
Medtr5g091570	1	LD	0	0.9932928843980681	0.3829163893070471	magnesium transporter CorA family protein
Medtr5g091570	1	LD	2	0.5906220939442597	0.3829163893070471	magnesium transporter CorA family protein
Medtr5g091570	1	LD	4	1.020007392894718	0.3829163893070471	magnesium transporter CorA family protein
Medtr5g091570	1	SD	0	-0.7243211299274456	0.3829163893070471	magnesium transporter CorA family protein
Medtr5g091570	1	SD	2	-0.5317392319131566	0.3829163893070471	magnesium transporter CorA family protein
Medtr5g091570	1	SD	4	-1.347862009396444	0.3829163893070471	magnesium transporter CorA family protein
Medtr5g094570	1	LD	0	0.844340141120188	0.4215845371001594	cytochrome P450 family 71 protein
Medtr5g094570	1	LD	2	1.2953402668167386	0.4215845371001594	cytochrome P450 family 71 protein
Medtr5g094570	1	LD	4	0.48142952651753756	0.4215845371001594	cytochrome P450 family 71 protein
Medtr5g094570	1	SD	0	-0.6486747533862697	0.4215845371001594	cytochrome P450 family 71 protein
Medtr5g094570	1	SD	2	-0.9107864205349457	0.4215845371001594	cytochrome P450 family 71 protein
Medtr5g094570	1	SD	4	-1.0616487605332496	0.4215845371001594	cytochrome P450 family 71 protein
Medtr5g098315	1	LD	0	0.570435565547784	0.27897179907224195	hypothetical protein
Medtr5g098315	1	LD	2	0.8838461501967745	0.27897179907224195	hypothetical protein
Medtr5g098315	1	LD	4	1.1040715596575126	0.27897179907224195	hypothetical protein
Medtr5g098315	1	SD	0	-0.2822401583245813	0.27897179907224195	hypothetical protein
Medtr5g098315	1	SD	2	-1.185174875883353	0.27897179907224195	hypothetical protein
Medtr5g098315	1	SD	4	-1.0909382411941302	0.27897179907224195	hypothetical protein
Medtr6g006990	1	LD	0	1.2525044375438916	0.8143389690947767	carbonic anhydrase family protein
Medtr6g006990	1	LD	2	0.9563052800288819	0.8143389690947767	carbonic anhydrase family protein
Medtr6g006990	1	LD	4	0.42328302900653325	0.8143389690947767	carbonic anhydrase family protein
Medtr6g006990	1	SD	0	-0.9420001509758539	0.8143389690947767	carbonic anhydrase family protein
Medtr6g006990	1	SD	2	-0.7402284859054457	0.8143389690947767	carbonic anhydrase family protein
Medtr6g006990	1	SD	4	-0.9498641096980113	0.8143389690947767	carbonic anhydrase family protein
Medtr6g009090	1	LD	0	0.0742334007597336	0.17217769011704964	ABC transporter transmembrane region protein
Medtr6g009090	1	LD	2	0.7909106511729593	0.17217769011704964	ABC transporter transmembrane region protein
Medtr6g009090	1	LD	4	1.546698019808446	0.17217769011704964	ABC transporter transmembrane region protein
Medtr6g009090	1	SD	0	-0.6537198106423097	0.17217769011704964	ABC transporter transmembrane region protein
Medtr6g009090	1	SD	2	-0.8353092946930889	0.17217769011704964	ABC transporter transmembrane region protein
Medtr6g009090	1	SD	4	-0.9228129664057386	0.17217769011704964	ABC transporter transmembrane region protein
Medtr6g009320	1	LD	0	1.625688918627346	0.3420791804902912	transmembrane protein, putative
Medtr6g009320	1	LD	2	0.32917180053213346	0.3420791804902912	transmembrane protein, putative
Medtr6g009320	1	LD	4	0.48140403646571756	0.3420791804902912	transmembrane protein, putative
Medtr6g009320	1	SD	0	-0.883448662259221	0.3420791804902912	transmembrane protein, putative
Medtr6g009320	1	SD	2	-0.900768752907672	0.3420791804902912	transmembrane protein, putative
Medtr6g009320	1	SD	4	-0.6520473404583048	0.3420791804902912	transmembrane protein, putative
Medtr6g013840	1	LD	0	1.1223003610338198	0.43713543749035305	CAZy family GT8 glycosyltransferase
Medtr6g013840	1	LD	2	1.2579632191123802	0.43713543749035305	CAZy family GT8 glycosyltransferase
Medtr6g013840	1	LD	4	0.1453892821633427	0.43713543749035305	CAZy family GT8 glycosyltransferase
Medtr6g013840	1	SD	0	-0.8793368118656479	0.43713543749035305	CAZy family GT8 glycosyltransferase
Medtr6g013840	1	SD	2	-0.8880459976789682	0.43713543749035305	CAZy family GT8 glycosyltransferase
Medtr6g013840	1	SD	4	-0.7582700527649286	0.43713543749035305	CAZy family GT8 glycosyltransferase
Medtr6g018310	1	LD	0	1.1366887262008623	0.5202896606505337	ribulose bisphosphate carboxylase small chain
Medtr6g018310	1	LD	2	0.8345135783021312	0.5202896606505337	ribulose bisphosphate carboxylase small chain
Medtr6g018310	1	LD	4	0.6652982799794395	0.5202896606505337	ribulose bisphosphate carboxylase small chain
Medtr6g018310	1	SD	0	-0.7544699178277632	0.5202896606505337	ribulose bisphosphate carboxylase small chain
Medtr6g018310	1	SD	2	-0.6028885420254192	0.5202896606505337	ribulose bisphosphate carboxylase small chain
Medtr6g018310	1	SD	4	-1.2791421246292631	0.5202896606505337	ribulose bisphosphate carboxylase small chain
Medtr6g023290	1	LD	0	0.5048162051620749	0.23167548975771138	cytochrome c1, heme protein
Medtr6g023290	1	LD	2	1.3540967233204666	0.23167548975771138	cytochrome c1, heme protein
Medtr6g023290	1	LD	4	0.6193824156590775	0.23167548975771138	cytochrome c1, heme protein
Medtr6g023290	1	SD	0	-0.3231371065785893	0.23167548975771138	cytochrome c1, heme protein
Medtr6g023290	1	SD	2	-0.8526602645751736	0.23167548975771138	cytochrome c1, heme protein
Medtr6g023290	1	SD	4	-1.302497972987857	0.23167548975771138	cytochrome c1, heme protein
Medtr6g023975	1	LD	0	1.5736267862308773	0.3226792115957128	sulfite oxidase-like protein
Medtr6g023975	1	LD	2	0.6799419818364031	0.3226792115957128	sulfite oxidase-like protein
Medtr6g023975	1	LD	4	0.1406996249030429	0.3226792115957128	sulfite oxidase-like protein
Medtr6g023975	1	SD	0	-0.8156433162121577	0.3226792115957128	sulfite oxidase-like protein
Medtr6g023975	1	SD	2	-1.0445366249959107	0.3226792115957128	sulfite oxidase-like protein
Medtr6g023975	1	SD	4	-0.5340884517622481	0.3226792115957128	sulfite oxidase-like protein
Medtr6g025730	1	LD	0	1.4459428515500807	0.5147915071500138	alpha-L-arabinofuranosidase-like protein
Medtr6g025730	1	LD	2	0.6609400783257896	0.5147915071500138	alpha-L-arabinofuranosidase-like protein
Medtr6g025730	1	LD	4	0.4416165236852632	0.5147915071500138	alpha-L-arabinofuranosidase-like protein
Medtr6g025730	1	SD	0	-0.7264816321252103	0.5147915071500138	alpha-L-arabinofuranosidase-like protein
Medtr6g025730	1	SD	2	-1.1228252182720502	0.5147915071500138	alpha-L-arabinofuranosidase-like protein
Medtr6g025730	1	SD	4	-0.6991926031638759	0.5147915071500138	alpha-L-arabinofuranosidase-like protein
Medtr6g048050	1	LD	0	1.0314636148107517	0.24405535604344686	integral membrane protein, putative
Medtr6g048050	1	LD	2	0.5185246779296333	0.24405535604344686	integral membrane protein, putative
Medtr6g048050	1	LD	4	0.8398994959047669	0.24405535604344686	integral membrane protein, putative
Medtr6g048050	1	SD	0	-1.46787421844321	0.24405535604344686	integral membrane protein, putative
Medtr6g048050	1	SD	2	-0.023928660797146856	0.24405535604344686	integral membrane protein, putative
Medtr6g048050	1	SD	4	-0.8980849094047931	0.24405535604344686	integral membrane protein, putative
Medtr6g086805	1	LD	0	1.2045277343156182	0.5615719885566743	heat shock transcription factor
Medtr6g086805	1	LD	2	1.033144373404195	0.5615719885566743	heat shock transcription factor
Medtr6g086805	1	LD	4	0.3636451566795708	0.5615719885566743	heat shock transcription factor
Medtr6g086805	1	SD	0	-0.6474179823720895	0.5615719885566743	heat shock transcription factor
Medtr6g086805	1	SD	2	-1.0805753978000066	0.5615719885566743	heat shock transcription factor
Medtr6g086805	1	SD	4	-0.8733238842272875	0.5615719885566743	heat shock transcription factor
Medtr6g088375	1	LD	0	1.0893817044781207	0.33748532747683113	sugar porter (SP) family MFS transporter
Medtr6g088375	1	LD	2	0.9844276637944431	0.33748532747683113	sugar porter (SP) family MFS transporter
Medtr6g088375	1	LD	4	0.47876583615938656	0.33748532747683113	sugar porter (SP) family MFS transporter
Medtr6g088375	1	SD	0	-0.9862860022949854	0.33748532747683113	sugar porter (SP) family MFS transporter
Medtr6g088375	1	SD	2	-0.3273255908557035	0.33748532747683113	sugar porter (SP) family MFS transporter
Medtr6g088375	1	SD	4	-1.238963611281261	0.33748532747683113	sugar porter (SP) family MFS transporter
Medtr6g090030	1	LD	0	0.48587802351699055	0.2690842997795593	profilin
Medtr6g090030	1	LD	2	1.2413068761036785	0.2690842997795593	profilin
Medtr6g090030	1	LD	4	0.8836785057968681	0.2690842997795593	profilin
Medtr6g090030	1	SD	0	-0.9901268976626187	0.2690842997795593	profilin
Medtr6g090030	1	SD	2	-0.5379279881917868	0.2690842997795593	profilin
Medtr6g090030	1	SD	4	-1.0828085195631312	0.2690842997795593	profilin
Medtr6g445600	1	LD	0	1.443622111308703	0.3807990158792757	receptor-like kinase
Medtr6g445600	1	LD	2	0.495019167516125	0.3807990158792757	receptor-like kinase
Medtr6g445600	1	LD	4	0.5912772828632501	0.3807990158792757	receptor-like kinase
Medtr6g445600	1	SD	0	-0.5921608005428454	0.3807990158792757	receptor-like kinase
Medtr6g445600	1	SD	2	-1.1847439010868985	0.3807990158792757	receptor-like kinase
Medtr6g445600	1	SD	4	-0.7530138600583328	0.3807990158792757	receptor-like kinase
Medtr7g007230	1	LD	0	1.0195835322158708	0.6906844806080087	ribulose bisphosphate carboxylase small chain
Medtr7g007230	1	LD	2	0.8672509127519907	0.6906844806080087	ribulose bisphosphate carboxylase small chain
Medtr7g007230	1	LD	4	0.8120738322797824	0.6906844806080087	ribulose bisphosphate carboxylase small chain
Medtr7g007230	1	SD	0	-1.076410666709438	0.6906844806080087	ribulose bisphosphate carboxylase small chain
Medtr7g007230	1	SD	2	-0.6189571068204899	0.6906844806080087	ribulose bisphosphate carboxylase small chain
Medtr7g007230	1	SD	4	-1.0035405037177265	0.6906844806080087	ribulose bisphosphate carboxylase small chain
Medtr7g007310	1	LD	0	1.3819572090363301	0.3723449119213331	alpha/beta hydrolase family protein
Medtr7g007310	1	LD	2	0.3238524326716081	0.3723449119213331	alpha/beta hydrolase family protein
Medtr7g007310	1	LD	4	0.8448996883503682	0.3723449119213331	alpha/beta hydrolase family protein
Medtr7g007310	1	SD	0	-0.599675606593722	0.3723449119213331	alpha/beta hydrolase family protein
Medtr7g007310	1	SD	2	-1.0410197726563801	0.3723449119213331	alpha/beta hydrolase family protein
Medtr7g007310	1	SD	4	-0.9100139508082051	0.3723449119213331	alpha/beta hydrolase family protein
Medtr7g011170	1	LD	0	0.5431263440287313	0.2542873518762566	myb transcription factor mixta-like protein
Medtr7g011170	1	LD	2	1.2829421897034377	0.2542873518762566	myb transcription factor mixta-like protein
Medtr7g011170	1	LD	4	0.7465349106245315	0.2542873518762566	myb transcription factor mixta-like protein
Medtr7g011170	1	SD	0	-0.8638413456291606	0.2542873518762566	myb transcription factor mixta-like protein
Medtr7g011170	1	SD	2	-0.46993149865686584	0.2542873518762566	myb transcription factor mixta-like protein
Medtr7g011170	1	SD	4	-1.2388306000706752	0.2542873518762566	myb transcription factor mixta-like protein
Medtr7g013660	1	LD	0	1.0449490882222094	0.4481535246134389	copper chaperone
Medtr7g013660	1	LD	2	0.5846009614032576	0.4481535246134389	copper chaperone
Medtr7g013660	1	LD	4	1.036049551084496	0.4481535246134389	copper chaperone
Medtr7g013660	1	SD	0	-1.1647832051565754	0.4481535246134389	copper chaperone
Medtr7g013660	1	SD	2	-0.6797696634917985	0.4481535246134389	copper chaperone
Medtr7g013660	1	SD	4	-0.8210467320615784	0.4481535246134389	copper chaperone
Medtr7g018880	1	LD	0	1.3225684135226388	0.7131789228296116	nuclear transport factor 2 (NTF2) family protein
Medtr7g018880	1	LD	2	0.6128711445034257	0.7131789228296116	nuclear transport factor 2 (NTF2) family protein
Medtr7g018880	1	LD	4	0.7138161262248132	0.7131789228296116	nuclear transport factor 2 (NTF2) family protein
Medtr7g018880	1	SD	0	-0.8047035482206535	0.7131789228296116	nuclear transport factor 2 (NTF2) family protein
Medtr7g018880	1	SD	2	-1.0142929087100188	0.7131789228296116	nuclear transport factor 2 (NTF2) family protein
Medtr7g018880	1	SD	4	-0.8302592273201982	0.7131789228296116	nuclear transport factor 2 (NTF2) family protein
Medtr7g023290	1	LD	0	1.1057749086960345	0.8688338670406123	oxygen-evolving complex/thylakoid lumenal 25.6 kDa protein
Medtr7g023290	1	LD	2	0.8344732243859747	0.8688338670406123	oxygen-evolving complex/thylakoid lumenal 25.6 kDa protein
Medtr7g023290	1	LD	4	0.7815834277590588	0.8688338670406123	oxygen-evolving complex/thylakoid lumenal 25.6 kDa protein
Medtr7g023290	1	SD	0	-0.9259405539602064	0.8688338670406123	oxygen-evolving complex/thylakoid lumenal 25.6 kDa protein
Medtr7g023290	1	SD	2	-0.8922240190338316	0.8688338670406123	oxygen-evolving complex/thylakoid lumenal 25.6 kDa protein
Medtr7g023290	1	SD	4	-0.9036669878470353	0.8688338670406123	oxygen-evolving complex/thylakoid lumenal 25.6 kDa protein
Medtr7g024290	1	LD	0	1.0871276781054735	0.26429190611566444	seven in absentia family protein
Medtr7g024290	1	LD	2	0.6876581263274972	0.26429190611566444	seven in absentia family protein
Medtr7g024290	1	LD	4	0.7206636264340558	0.26429190611566444	seven in absentia family protein
Medtr7g024290	1	SD	0	-0.5100877038151395	0.26429190611566444	seven in absentia family protein
Medtr7g024290	1	SD	2	-0.44728944852060576	0.26429190611566444	seven in absentia family protein
Medtr7g024290	1	SD	4	-1.5380722785312804	0.26429190611566444	seven in absentia family protein
Medtr7g026230	1	LD	0	1.4773804117306515	0.3631202457532759	actin-97
Medtr7g026230	1	LD	2	0.23630126048084807	0.3631202457532759	actin-97
Medtr7g026230	1	LD	4	0.7428763482004395	0.3631202457532759	actin-97
Medtr7g026230	1	SD	0	-1.0054519857172648	0.3631202457532759	actin-97
Medtr7g026230	1	SD	2	-0.4555016268049912	0.3631202457532759	actin-97
Medtr7g026230	1	SD	4	-0.9956044078896641	0.3631202457532759	actin-97
Medtr7g029510	1	LD	0	1.4024045757002332	0.21923403214742382	histone H4 domain protein
Medtr7g029510	1	LD	2	-0.12243823936232423	0.21923403214742382	histone H4 domain protein
Medtr7g029510	1	LD	4	1.02015831409867	0.21923403214742382	histone H4 domain protein
Medtr7g029510	1	SD	0	-0.6119669758273711	0.21923403214742382	histone H4 domain protein
Medtr7g029510	1	SD	2	-0.5456617205887675	0.21923403214742382	histone H4 domain protein
Medtr7g029510	1	SD	4	-1.1424959540204371	0.21923403214742382	histone H4 domain protein
Medtr7g034465	1	LD	0	1.0141928243464038	0.5360522502325649	phosphoglucan phosphatase LSF1
Medtr7g034465	1	LD	2	0.9678730835052628	0.5360522502325649	phosphoglucan phosphatase LSF1
Medtr7g034465	1	LD	4	0.681897489439117	0.5360522502325649	phosphoglucan phosphatase LSF1
Medtr7g034465	1	SD	0	-0.7566967422352401	0.5360522502325649	phosphoglucan phosphatase LSF1
Medtr7g034465	1	SD	2	-0.6551141349168778	0.5360522502325649	phosphoglucan phosphatase LSF1
Medtr7g034465	1	SD	4	-1.2521525201386585	0.5360522502325649	phosphoglucan phosphatase LSF1
Medtr7g051450	1	LD	0	1.7144625542722087	0.23037466660070086	embryo defective 2752 protein
Medtr7g051450	1	LD	2	0.12095833442249716	0.23037466660070086	embryo defective 2752 protein
Medtr7g051450	1	LD	4	0.4761827065210256	0.23037466660070086	embryo defective 2752 protein
Medtr7g051450	1	SD	0	-0.7911462703036328	0.23037466660070086	embryo defective 2752 protein
Medtr7g051450	1	SD	2	-0.6234266122380641	0.23037466660070086	embryo defective 2752 protein
Medtr7g051450	1	SD	4	-0.8970307126740317	0.23037466660070086	embryo defective 2752 protein
Medtr7g055730	1	LD	0	1.159444224300613	0.4636822763853495	50S ribosome-binding GTPase
Medtr7g055730	1	LD	2	0.8974551417289302	0.4636822763853495	50S ribosome-binding GTPase
Medtr7g055730	1	LD	4	0.5419726429353879	0.4636822763853495	50S ribosome-binding GTPase
Medtr7g055730	1	SD	0	-0.48220182806427725	0.4636822763853495	50S ribosome-binding GTPase
Medtr7g055730	1	SD	2	-1.2631082372303115	0.4636822763853495	50S ribosome-binding GTPase
Medtr7g055730	1	SD	4	-0.853561943670341	0.4636822763853495	50S ribosome-binding GTPase
Medtr7g059360	1	LD	0	0.8950561859516067	0.39358124716279724	anaphase-promoting complex subunit 11 RING-H2 finger protein
Medtr7g059360	1	LD	2	1.3104063094817269	0.39358124716279724	anaphase-promoting complex subunit 11 RING-H2 finger protein
Medtr7g059360	1	LD	4	0.3558847104929442	0.39358124716279724	anaphase-promoting complex subunit 11 RING-H2 finger protein
Medtr7g059360	1	SD	0	-0.6110829232380113	0.39358124716279724	anaphase-promoting complex subunit 11 RING-H2 finger protein
Medtr7g059360	1	SD	2	-1.1749671678781382	0.39358124716279724	anaphase-promoting complex subunit 11 RING-H2 finger protein
Medtr7g059360	1	SD	4	-0.7752971148101284	0.39358124716279724	anaphase-promoting complex subunit 11 RING-H2 finger protein
Medtr7g059480	1	LD	0	0.2364700581569724	0.1723531175178451	DUF247 domain protein
Medtr7g059480	1	LD	2	0.49587051738199733	0.1723531175178451	DUF247 domain protein
Medtr7g059480	1	LD	4	1.5664330847821222	0.1723531175178451	DUF247 domain protein
Medtr7g059480	1	SD	0	-0.6149478782016037	0.1723531175178451	DUF247 domain protein
Medtr7g059480	1	SD	2	-0.3682641777094873	0.1723531175178451	DUF247 domain protein
Medtr7g059480	1	SD	4	-1.3155616044100003	0.1723531175178451	DUF247 domain protein
Medtr7g072635	1	LD	0	1.2521221463661487	0.8279630336686794	downstream target of AGL15-4 protein, putative
Medtr7g072635	1	LD	2	0.7442532215020677	0.8279630336686794	downstream target of AGL15-4 protein, putative
Medtr7g072635	1	LD	4	0.6719051290534613	0.8279630336686794	downstream target of AGL15-4 protein, putative
Medtr7g072635	1	SD	0	-0.9221010114251984	0.8279630336686794	downstream target of AGL15-4 protein, putative
Medtr7g072635	1	SD	2	-0.7118769992086466	0.8279630336686794	downstream target of AGL15-4 protein, putative
Medtr7g072635	1	SD	4	-1.034302486287833	0.8279630336686794	downstream target of AGL15-4 protein, putative
Medtr7g072870	1	LD	0	1.2521067142462643	0.8279941145553275	downstream target of AGL15-4 protein, putative
Medtr7g072870	1	LD	2	0.7441695720957722	0.8279941145553275	downstream target of AGL15-4 protein, putative
Medtr7g072870	1	LD	4	0.6720254615395823	0.8279941145553275	downstream target of AGL15-4 protein, putative
Medtr7g072870	1	SD	0	-0.9221413221980062	0.8279941145553275	downstream target of AGL15-4 protein, putative
Medtr7g072870	1	SD	2	-0.7119289346404538	0.8279941145553275	downstream target of AGL15-4 protein, putative
Medtr7g072870	1	SD	4	-1.0342314910431574	0.8279941145553275	downstream target of AGL15-4 protein, putative
Medtr7g073500	1	LD	0	1.1433596025288997	0.24030993633139264	hypothetical protein
Medtr7g073500	1	LD	2	0.3494976621115474	0.24030993633139264	hypothetical protein
Medtr7g073500	1	LD	4	0.9125846030461774	0.24030993633139264	hypothetical protein
Medtr7g073500	1	SD	0	-0.4491286583235055	0.24030993633139264	hypothetical protein
Medtr7g073500	1	SD	2	-0.4202711740263109	0.24030993633139264	hypothetical protein
Medtr7g073500	1	SD	4	-1.5360420353368083	0.24030993633139264	hypothetical protein
Medtr7g073510	1	LD	0	1.6309297744169649	0.26718201270179737	hypothetical protein
Medtr7g073510	1	LD	2	0.6074424079618683	0.26718201270179737	hypothetical protein
Medtr7g073510	1	LD	4	0.022992614114589055	0.26718201270179737	hypothetical protein
Medtr7g073510	1	SD	0	-1.0817132229974675	0.26718201270179737	hypothetical protein
Medtr7g073510	1	SD	2	-0.8185840842943016	0.26718201270179737	hypothetical protein
Medtr7g073510	1	SD	4	-0.36106748920164905	0.26718201270179737	hypothetical protein
Medtr7g078800	1	LD	0	1.1091301198644492	0.7822205083041498	50S ribosomal protein L5P
Medtr7g078800	1	LD	2	0.7819933092315036	0.7822205083041498	50S ribosomal protein L5P
Medtr7g078800	1	LD	4	0.8266628278284047	0.7822205083041498	50S ribosomal protein L5P
Medtr7g078800	1	SD	0	-0.8987818511446407	0.7822205083041498	50S ribosomal protein L5P
Medtr7g078800	1	SD	2	-0.989339789725202	0.7822205083041498	50S ribosomal protein L5P
Medtr7g078800	1	SD	4	-0.8296646160545149	0.7822205083041498	50S ribosomal protein L5P
Medtr7g080440	1	LD	0	0.7522116723529818	0.4540295359056996	cytochrome C biogenesis protein ccsA, putative
Medtr7g080440	1	LD	2	1.2048603843976609	0.4540295359056996	cytochrome C biogenesis protein ccsA, putative
Medtr7g080440	1	LD	4	0.7150732621350828	0.4540295359056996	cytochrome C biogenesis protein ccsA, putative
Medtr7g080440	1	SD	0	-0.658974805750549	0.4540295359056996	cytochrome C biogenesis protein ccsA, putative
Medtr7g080440	1	SD	2	-0.9341845253140488	0.4540295359056996	cytochrome C biogenesis protein ccsA, putative
Medtr7g080440	1	SD	4	-1.0789859878211274	0.4540295359056996	cytochrome C biogenesis protein ccsA, putative
Medtr7g080530	1	LD	0	0.959860169788169	0.6672862954703165	phosphoglycolate phosphatase-like protein
Medtr7g080530	1	LD	2	0.8768631844604339	0.6672862954703165	phosphoglycolate phosphatase-like protein
Medtr7g080530	1	LD	4	0.8979111709786792	0.6672862954703165	phosphoglycolate phosphatase-like protein
Medtr7g080530	1	SD	0	-0.8602575445627202	0.6672862954703165	phosphoglycolate phosphatase-like protein
Medtr7g080530	1	SD	2	-0.995700725907949	0.6672862954703165	phosphoglycolate phosphatase-like protein
Medtr7g080530	1	SD	4	-0.8786762547566277	0.6672862954703165	phosphoglycolate phosphatase-like protein
Medtr7g081150	1	LD	0	0.5301639470394648	0.34007947513833364	transmembrane protein, putative
Medtr7g081150	1	LD	2	1.1274174849008414	0.34007947513833364	transmembrane protein, putative
Medtr7g081150	1	LD	4	1.0017886502717825	0.34007947513833364	transmembrane protein, putative
Medtr7g081150	1	SD	0	-0.7513737538692463	0.34007947513833364	transmembrane protein, putative
Medtr7g081150	1	SD	2	-0.781533687107897	0.34007947513833364	transmembrane protein, putative
Medtr7g081150	1	SD	4	-1.1264626412349457	0.34007947513833364	transmembrane protein, putative
Medtr7g082180	1	LD	0	1.4373079370715212	0.1702115291259189	hypothetical protein
Medtr7g082180	1	LD	2	-0.09474796072500978	0.1702115291259189	hypothetical protein
Medtr7g082180	1	LD	4	0.6122621840251585	0.1702115291259189	hypothetical protein
Medtr7g082180	1	SD	0	-1.4665488369225192	0.1702115291259189	hypothetical protein
Medtr7g082180	1	SD	2	0.13025138943863107	0.1702115291259189	hypothetical protein
Medtr7g082180	1	SD	4	-0.618524712887783	0.1702115291259189	hypothetical protein
Medtr7g083920	1	LD	0	1.2121378262974005	0.8710273655609329	monofunctional aspartokinase
Medtr7g083920	1	LD	2	0.8585153258995671	0.8710273655609329	monofunctional aspartokinase
Medtr7g083920	1	LD	4	0.5988966959847616	0.8710273655609329	monofunctional aspartokinase
Medtr7g083920	1	SD	0	-1.0213557166436427	0.8710273655609329	monofunctional aspartokinase
Medtr7g083920	1	SD	2	-0.9536281918626673	0.8710273655609329	monofunctional aspartokinase
Medtr7g083920	1	SD	4	-0.69456593967542	0.8710273655609329	monofunctional aspartokinase
Medtr7g084970	1	LD	0	0.8990281389562059	0.3240886896414112	flowering locus protein T
Medtr7g084970	1	LD	2	0.4585983543926581	0.3240886896414112	flowering locus protein T
Medtr7g084970	1	LD	4	1.2847116643445216	0.3240886896414112	flowering locus protein T
Medtr7g084970	1	SD	0	-0.8385280893034286	0.3240886896414112	flowering locus protein T
Medtr7g084970	1	SD	2	-0.9237814626862395	0.3240886896414112	flowering locus protein T
Medtr7g084970	1	SD	4	-0.8800286057037178	0.3240886896414112	flowering locus protein T
Medtr7g086700	1	LD	0	1.0984762965807162	0.8209168272106733	DnaJ/Hsp40 cysteine-rich domain protein, putative
Medtr7g086700	1	LD	2	0.9050605119357807	0.8209168272106733	DnaJ/Hsp40 cysteine-rich domain protein, putative
Medtr7g086700	1	LD	4	0.6919538215016564	0.8209168272106733	DnaJ/Hsp40 cysteine-rich domain protein, putative
Medtr7g086700	1	SD	0	-1.1057916403840329	0.8209168272106733	DnaJ/Hsp40 cysteine-rich domain protein, putative
Medtr7g086700	1	SD	2	-0.8621867568976842	0.8209168272106733	DnaJ/Hsp40 cysteine-rich domain protein, putative
Medtr7g086700	1	SD	4	-0.7275122327364346	0.8209168272106733	DnaJ/Hsp40 cysteine-rich domain protein, putative
Medtr7g089400	1	LD	0	0.5683869206509541	0.26605561607122813	helix loop helix DNA-binding domain protein
Medtr7g089400	1	LD	2	1.3049574687793797	0.26605561607122813	helix loop helix DNA-binding domain protein
Medtr7g089400	1	LD	4	0.7041228354668304	0.26605561607122813	helix loop helix DNA-binding domain protein
Medtr7g089400	1	SD	0	-0.7945177600988907	0.26605561607122813	helix loop helix DNA-binding domain protein
Medtr7g089400	1	SD	2	-0.5326429629310413	0.26605561607122813	helix loop helix DNA-binding domain protein
Medtr7g089400	1	SD	4	-1.2503065018672315	0.26605561607122813	helix loop helix DNA-binding domain protein
Medtr7g089820	1	LD	0	1.101087973809956	0.3129506401905273	hypothetical protein
Medtr7g089820	1	LD	2	0.5893021529594802	0.3129506401905273	hypothetical protein
Medtr7g089820	1	LD	4	0.8550326743906549	0.3129506401905273	hypothetical protein
Medtr7g089820	1	SD	0	-0.26875756667637346	0.3129506401905273	hypothetical protein
Medtr7g089820	1	SD	2	-1.2890217800465629	0.3129506401905273	hypothetical protein
Medtr7g089820	1	SD	4	-0.9876434544371545	0.3129506401905273	hypothetical protein
Medtr7g089830	1	LD	0	1.1969396263678567	0.5947087158926079	hypothetical protein
Medtr7g089830	1	LD	2	0.9431709452226302	0.5947087158926079	hypothetical protein
Medtr7g089830	1	LD	4	0.48625760548712693	0.5947087158926079	hypothetical protein
Medtr7g089830	1	SD	0	-0.6034263964926345	0.5947087158926079	hypothetical protein
Medtr7g089830	1	SD	2	-1.1360652325033225	0.5947087158926079	hypothetical protein
Medtr7g089830	1	SD	4	-0.8868765480816582	0.5947087158926079	hypothetical protein
Medtr7g096890	1	LD	0	1.1341516861923624	0.4399100592155278	cofilin/actin-depolymerizing factor-like protein
Medtr7g096890	1	LD	2	0.48580342870537113	0.4399100592155278	cofilin/actin-depolymerizing factor-like protein
Medtr7g096890	1	LD	4	1.0269156418417626	0.4399100592155278	cofilin/actin-depolymerizing factor-like protein
Medtr7g096890	1	SD	0	-0.6529840668256656	0.4399100592155278	cofilin/actin-depolymerizing factor-like protein
Medtr7g096890	1	SD	2	-1.063872368070589	0.4399100592155278	cofilin/actin-depolymerizing factor-like protein
Medtr7g096890	1	SD	4	-0.9300143218432387	0.4399100592155278	cofilin/actin-depolymerizing factor-like protein
Medtr7g098170	1	LD	0	0.6809243625674081	0.28256947452073194	breast cancer susceptibility protein, putative
Medtr7g098170	1	LD	2	0.8632067204978141	0.28256947452073194	breast cancer susceptibility protein, putative
Medtr7g098170	1	LD	4	1.005549305339447	0.28256947452073194	breast cancer susceptibility protein, putative
Medtr7g098170	1	SD	0	-0.29021824392519946	0.28256947452073194	breast cancer susceptibility protein, putative
Medtr7g098170	1	SD	2	-0.8620787376655507	0.28256947452073194	breast cancer susceptibility protein, putative
Medtr7g098170	1	SD	4	-1.39738340681392	0.28256947452073194	breast cancer susceptibility protein, putative
Medtr7g100410	1	LD	0	1.2651253255623476	0.7416328456261735	50S ribosomal protein L22
Medtr7g100410	1	LD	2	0.9904705244454407	0.7416328456261735	50S ribosomal protein L22
Medtr7g100410	1	LD	4	0.35778604234211325	0.7416328456261735	50S ribosomal protein L22
Medtr7g100410	1	SD	0	-0.9025783537003627	0.7416328456261735	50S ribosomal protein L22
Medtr7g100410	1	SD	2	-0.7768424279503932	0.7416328456261735	50S ribosomal protein L22
Medtr7g100410	1	SD	4	-0.9339611106991484	0.7416328456261735	50S ribosomal protein L22
Medtr7g101940	1	LD	0	1.461817778337937	0.450861496222143	histidyl-tRNA synthetase
Medtr7g101940	1	LD	2	0.6550444622552168	0.450861496222143	histidyl-tRNA synthetase
Medtr7g101940	1	LD	4	0.33903181994712867	0.450861496222143	histidyl-tRNA synthetase
Medtr7g101940	1	SD	0	-1.2698680424121565	0.450861496222143	histidyl-tRNA synthetase
Medtr7g101940	1	SD	2	-0.5532056134626738	0.450861496222143	histidyl-tRNA synthetase
Medtr7g101940	1	SD	4	-0.6328204046654582	0.450861496222143	histidyl-tRNA synthetase
Medtr7g104350	1	LD	0	0.9981971499755211	0.7001381184434997	cyclin delta-3, putative
Medtr7g104350	1	LD	2	0.8146957831026468	0.7001381184434997	cyclin delta-3, putative
Medtr7g104350	1	LD	4	0.9207719874795868	0.7001381184434997	cyclin delta-3, putative
Medtr7g104350	1	SD	0	-0.9021861986438214	0.7001381184434997	cyclin delta-3, putative
Medtr7g104350	1	SD	2	-0.8938865989661132	0.7001381184434997	cyclin delta-3, putative
Medtr7g104350	1	SD	4	-0.9375921229478255	0.7001381184434997	cyclin delta-3, putative
Medtr7g104890	1	LD	0	1.3744829347403067	0.665507060972713	signal recognition particle 54 kDa protein
Medtr7g104890	1	LD	2	0.8711738791474778	0.665507060972713	signal recognition particle 54 kDa protein
Medtr7g104890	1	LD	4	0.31301230271941743	0.665507060972713	signal recognition particle 54 kDa protein
Medtr7g104890	1	SD	0	-0.9937659968719174	0.665507060972713	signal recognition particle 54 kDa protein
Medtr7g104890	1	SD	2	-0.927096451114542	0.665507060972713	signal recognition particle 54 kDa protein
Medtr7g104890	1	SD	4	-0.6378066686207373	0.665507060972713	signal recognition particle 54 kDa protein
Medtr7g105830	1	LD	0	1.084573955834998	0.42446929437172887	1-cys peroxiredoxin PER1
Medtr7g105830	1	LD	2	0.8999361268636058	0.42446929437172887	1-cys peroxiredoxin PER1
Medtr7g105830	1	LD	4	0.6304674467787176	0.42446929437172887	1-cys peroxiredoxin PER1
Medtr7g105830	1	SD	0	-0.6991093998466847	0.42446929437172887	1-cys peroxiredoxin PER1
Medtr7g105830	1	SD	2	-0.5756411127345076	0.42446929437172887	1-cys peroxiredoxin PER1
Medtr7g105830	1	SD	4	-1.340227016896118	0.42446929437172887	1-cys peroxiredoxin PER1
Medtr7g105840	1	LD	0	1.269418518401151	0.843317012948545	hypothetical protein
Medtr7g105840	1	LD	2	0.947508280656775	0.843317012948545	hypothetical protein
Medtr7g105840	1	LD	4	0.4129214017761757	0.843317012948545	hypothetical protein
Medtr7g105840	1	SD	0	-0.922151651454782	0.843317012948545	hypothetical protein
Medtr7g105840	1	SD	2	-0.9307351348169555	0.843317012948545	hypothetical protein
Medtr7g105840	1	SD	4	-0.7769614145623632	0.843317012948545	hypothetical protein
Medtr7g106420	1	LD	0	0.636255109672872	0.2819032196225569	syntaxin of plants 122 protein
Medtr7g106420	1	LD	2	0.6637467905756296	0.2819032196225569	syntaxin of plants 122 protein
Medtr7g106420	1	LD	4	1.2713793325380212	0.2819032196225569	syntaxin of plants 122 protein
Medtr7g106420	1	SD	0	-0.38694949575447735	0.2819032196225569	syntaxin of plants 122 protein
Medtr7g106420	1	SD	2	-1.0560682055913908	0.2819032196225569	syntaxin of plants 122 protein
Medtr7g106420	1	SD	4	-1.1283635314406546	0.2819032196225569	syntaxin of plants 122 protein
Medtr7g108290	1	LD	0	0.549770200722707	0.29372867775843053	phototropic-responsive NPH3 family protein
Medtr7g108290	1	LD	2	1.216093218762061	0.29372867775843053	phototropic-responsive NPH3 family protein
Medtr7g108290	1	LD	4	0.8511625882730258	0.29372867775843053	phototropic-responsive NPH3 family protein
Medtr7g108290	1	SD	0	-0.8744774747320837	0.29372867775843053	phototropic-responsive NPH3 family protein
Medtr7g108290	1	SD	2	-1.1964232394573946	0.29372867775843053	phototropic-responsive NPH3 family protein
Medtr7g108290	1	SD	4	-0.5461252935683155	0.29372867775843053	phototropic-responsive NPH3 family protein
Medtr7g114900	1	LD	0	1.2539928610958149	0.7631991161185099	ribose-5-phosphate isomerase A
Medtr7g114900	1	LD	2	0.8974081020820557	0.7631991161185099	ribose-5-phosphate isomerase A
Medtr7g114900	1	LD	4	0.4669711279357849	0.7631991161185099	ribose-5-phosphate isomerase A
Medtr7g114900	1	SD	0	-1.11517969029316	0.7631991161185099	ribose-5-phosphate isomerase A
Medtr7g114900	1	SD	2	-0.8754491974027003	0.7631991161185099	ribose-5-phosphate isomerase A
Medtr7g114900	1	SD	4	-0.6277432034177798	0.7631991161185099	ribose-5-phosphate isomerase A
Medtr7g116930	1	LD	0	1.5636138335943917	0.3998576973581369	late embryogenesis abundant hydroxyproline-rich glycoprotein, putative
Medtr7g116930	1	LD	2	0.3868321288563949	0.3998576973581369	late embryogenesis abundant hydroxyproline-rich glycoprotein, putative
Medtr7g116930	1	LD	4	0.5389834614494525	0.3998576973581369	late embryogenesis abundant hydroxyproline-rich glycoprotein, putative
Medtr7g116930	1	SD	0	-0.8758092746746486	0.3998576973581369	late embryogenesis abundant hydroxyproline-rich glycoprotein, putative
Medtr7g116930	1	SD	2	-0.9585378459025321	0.3998576973581369	late embryogenesis abundant hydroxyproline-rich glycoprotein, putative
Medtr7g116930	1	SD	4	-0.6550823033230587	0.3998576973581369	late embryogenesis abundant hydroxyproline-rich glycoprotein, putative
Medtr7g490350	1	LD	0	1.24455835491253	0.15331442068578077	strictosidine synthase family protein
Medtr7g490350	1	LD	2	0.844106887137484	0.15331442068578077	strictosidine synthase family protein
Medtr7g490350	1	LD	4	-0.23381425082128338	0.15331442068578077	strictosidine synthase family protein
Medtr7g490350	1	SD	0	-1.6290967640068814	0.15331442068578077	strictosidine synthase family protein
Medtr7g490350	1	SD	2	-0.16004812359272588	0.15331442068578077	strictosidine synthase family protein
Medtr7g490350	1	SD	4	-0.06570610362911694	0.15331442068578077	strictosidine synthase family protein
Medtr8g005360	1	LD	0	1.0253644102564246	0.4537320089663438	NADH dehydrogenase [ubiquinone] 1 alpha subcomplex subunit 1
Medtr8g005360	1	LD	2	1.075441694946152	0.4537320089663438	NADH dehydrogenase [ubiquinone] 1 alpha subcomplex subunit 1
Medtr8g005360	1	LD	4	0.5046455690417971	0.4537320089663438	NADH dehydrogenase [ubiquinone] 1 alpha subcomplex subunit 1
Medtr8g005360	1	SD	0	-0.9174541418183255	0.4537320089663438	NADH dehydrogenase [ubiquinone] 1 alpha subcomplex subunit 1
Medtr8g005360	1	SD	2	-1.2120992277174212	0.4537320089663438	NADH dehydrogenase [ubiquinone] 1 alpha subcomplex subunit 1
Medtr8g005360	1	SD	4	-0.47589830470863553	0.4537320089663438	NADH dehydrogenase [ubiquinone] 1 alpha subcomplex subunit 1
Medtr8g005670	1	LD	0	1.4102842409668503	0.34025149098380225	mannan endo-1,4-beta-mannosidase-like protein
Medtr8g005670	1	LD	2	0.27271722033277057	0.34025149098380225	mannan endo-1,4-beta-mannosidase-like protein
Medtr8g005670	1	LD	4	0.8491108226492322	0.34025149098380225	mannan endo-1,4-beta-mannosidase-like protein
Medtr8g005670	1	SD	0	-0.7015910127179712	0.34025149098380225	mannan endo-1,4-beta-mannosidase-like protein
Medtr8g005670	1	SD	2	-1.0703420286538632	0.34025149098380225	mannan endo-1,4-beta-mannosidase-like protein
Medtr8g005670	1	SD	4	-0.7601792425770187	0.34025149098380225	mannan endo-1,4-beta-mannosidase-like protein
Medtr8g006785	1	LD	0	1.5460661631970454	0.35521278990314825	protein prenyltransferase alpha subunit repeat protein
Medtr8g006785	1	LD	2	0.44931280350124525	0.35521278990314825	protein prenyltransferase alpha subunit repeat protein
Medtr8g006785	1	LD	4	0.4935010698848029	0.35521278990314825	protein prenyltransferase alpha subunit repeat protein
Medtr8g006785	1	SD	0	-0.6601328686567619	0.35521278990314825	protein prenyltransferase alpha subunit repeat protein
Medtr8g006785	1	SD	2	-1.0821839103279098	0.35521278990314825	protein prenyltransferase alpha subunit repeat protein
Medtr8g006785	1	SD	4	-0.7465632575984177	0.35521278990314825	protein prenyltransferase alpha subunit repeat protein
Medtr8g007040	1	LD	0	1.0360282891248653	0.28546255026292067	patatin-like phospholipase
Medtr8g007040	1	LD	2	0.6304241823490555	0.28546255026292067	patatin-like phospholipase
Medtr8g007040	1	LD	4	0.7955698020664803	0.28546255026292067	patatin-like phospholipase
Medtr8g007040	1	SD	0	-1.2282602327926992	0.28546255026292067	patatin-like phospholipase
Medtr8g007040	1	SD	2	-0.057161519897280126	0.28546255026292067	patatin-like phospholipase
Medtr8g007040	1	SD	4	-1.1766005208504233	0.28546255026292067	patatin-like phospholipase
Medtr8g016680	1	LD	0	1.5356459680190298	0.3460793309028201	disease resistance protein (TIR-NBS-LRR class) family protein, putative
Medtr8g016680	1	LD	2	0.7162323364980129	0.3460793309028201	disease resistance protein (TIR-NBS-LRR class) family protein, putative
Medtr8g016680	1	LD	4	0.13698537457247115	0.3460793309028201	disease resistance protein (TIR-NBS-LRR class) family protein, putative
Medtr8g016680	1	SD	0	-0.9681845116686184	0.3460793309028201	disease resistance protein (TIR-NBS-LRR class) family protein, putative
Medtr8g016680	1	SD	2	-0.9962519926820315	0.3460793309028201	disease resistance protein (TIR-NBS-LRR class) family protein, putative
Medtr8g016680	1	SD	4	-0.4244271747388644	0.3460793309028201	disease resistance protein (TIR-NBS-LRR class) family protein, putative
Medtr8g018410	1	LD	0	1.2049458870885386	0.4102474554022736	MYB transcription factor MYB91
Medtr8g018410	1	LD	2	0.8273788284415544	0.4102474554022736	MYB transcription factor MYB91
Medtr8g018410	1	LD	4	0.470035277375305	0.4102474554022736	MYB transcription factor MYB91
Medtr8g018410	1	SD	0	-1.4398150802540663	0.4102474554022736	MYB transcription factor MYB91
Medtr8g018410	1	SD	2	-0.48103198245159473	0.4102474554022736	MYB transcription factor MYB91
Medtr8g018410	1	SD	4	-0.5815129301997346	0.4102474554022736	MYB transcription factor MYB91
Medtr8g019510	1	LD	0	1.2552083701009447	0.7775013708572204	rossmann-fold NAD(P)-binding domain protein
Medtr8g019510	1	LD	2	0.9320787431332413	0.7775013708572204	rossmann-fold NAD(P)-binding domain protein
Medtr8g019510	1	LD	4	0.4542903764411797	0.7775013708572204	rossmann-fold NAD(P)-binding domain protein
Medtr8g019510	1	SD	0	-0.7565786388234595	0.7775013708572204	rossmann-fold NAD(P)-binding domain protein
Medtr8g019510	1	SD	2	-0.9543283628285306	0.7775013708572204	rossmann-fold NAD(P)-binding domain protein
Medtr8g019510	1	SD	4	-0.9306704880233796	0.7775013708572204	rossmann-fold NAD(P)-binding domain protein
Medtr8g028120	1	LD	0	1.295623033496735	0.7379134432156941	glyoxylate/succinic semialdehyde reductase
Medtr8g028120	1	LD	2	0.914612256239028	0.7379134432156941	glyoxylate/succinic semialdehyde reductase
Medtr8g028120	1	LD	4	0.4119168792940169	0.7379134432156941	glyoxylate/succinic semialdehyde reductase
Medtr8g028120	1	SD	0	-0.8173177829689081	0.7379134432156941	glyoxylate/succinic semialdehyde reductase
Medtr8g028120	1	SD	2	-0.8063757398665401	0.7379134432156941	glyoxylate/succinic semialdehyde reductase
Medtr8g028120	1	SD	4	-0.9984586461943384	0.7379134432156941	glyoxylate/succinic semialdehyde reductase
Medtr8g054450	1	LD	0	1.1486993838729016	0.9325364156654757	50S ribosomal protein L13
Medtr8g054450	1	LD	2	0.9381138411930785	0.9325364156654757	50S ribosomal protein L13
Medtr8g054450	1	LD	4	0.6082580944140779	0.9325364156654757	50S ribosomal protein L13
Medtr8g054450	1	SD	0	-0.9658842697938047	0.9325364156654757	50S ribosomal protein L13
Medtr8g054450	1	SD	2	-0.8997921611469174	0.9325364156654757	50S ribosomal protein L13
Medtr8g054450	1	SD	4	-0.829394888539342	0.9325364156654757	50S ribosomal protein L13
Medtr8g058553	1	LD	0	0.6547847599742744	0.4125057381776144	xyloglucan xylosyltransferase
Medtr8g058553	1	LD	2	1.1569682301661672	0.4125057381776144	xyloglucan xylosyltransferase
Medtr8g058553	1	LD	4	0.8830796349691966	0.4125057381776144	xyloglucan xylosyltransferase
Medtr8g058553	1	SD	0	-0.9487274366857783	0.4125057381776144	xyloglucan xylosyltransferase
Medtr8g058553	1	SD	2	-0.9920617895573719	0.4125057381776144	xyloglucan xylosyltransferase
Medtr8g058553	1	SD	4	-0.7540433988664881	0.4125057381776144	xyloglucan xylosyltransferase
Medtr8g059435	1	LD	0	0.7542058138721552	0.3726119410653444	peptidyl-prolyl cis-trans isomerase
Medtr8g059435	1	LD	2	0.9519448268629841	0.3726119410653444	peptidyl-prolyl cis-trans isomerase
Medtr8g059435	1	LD	4	0.9476805331345555	0.3726119410653444	peptidyl-prolyl cis-trans isomerase
Medtr8g059435	1	SD	0	-1.2370617858896946	0.3726119410653444	peptidyl-prolyl cis-trans isomerase
Medtr8g059435	1	SD	2	-0.49281958482246047	0.3726119410653444	peptidyl-prolyl cis-trans isomerase
Medtr8g059435	1	SD	4	-0.9239498031575442	0.3726119410653444	peptidyl-prolyl cis-trans isomerase
Medtr8g061350	1	LD	0	1.3460302792898189	0.5403148932686908	30S ribosomal protein S20
Medtr8g061350	1	LD	2	0.6796191369939556	0.5403148932686908	30S ribosomal protein S20
Medtr8g061350	1	LD	4	0.5702459841790762	0.5403148932686908	30S ribosomal protein S20
Medtr8g061350	1	SD	0	-0.9185914242533808	0.5403148932686908	30S ribosomal protein S20
Medtr8g061350	1	SD	2	-1.1131108323585834	0.5403148932686908	30S ribosomal protein S20
Medtr8g061350	1	SD	4	-0.564193143850869	0.5403148932686908	30S ribosomal protein S20
Medtr8g063110	1	LD	0	0.4273427280992065	0.22401458085187279	hypothetical protein
Medtr8g063110	1	LD	2	1.112341549560345	0.22401458085187279	hypothetical protein
Medtr8g063110	1	LD	4	0.9935296894340008	0.22401458085187279	hypothetical protein
Medtr8g063110	1	SD	0	-0.8262303429054755	0.22401458085187279	hypothetical protein
Medtr8g063110	1	SD	2	-0.3773510241359149	0.22401458085187279	hypothetical protein
Medtr8g063110	1	SD	4	-1.3296326000521619	0.22401458085187279	hypothetical protein
Medtr8g064490	1	LD	0	1.326238423176263	0.611120575057955	23S rRNA m2A2503 methyltransferase
Medtr8g064490	1	LD	2	0.9660139727584874	0.611120575057955	23S rRNA m2A2503 methyltransferase
Medtr8g064490	1	LD	4	0.2513663137369718	0.611120575057955	23S rRNA m2A2503 methyltransferase
Medtr8g064490	1	SD	0	-1.0294998316140123	0.611120575057955	23S rRNA m2A2503 methyltransferase
Medtr8g064490	1	SD	2	-0.8959402042664254	0.611120575057955	23S rRNA m2A2503 methyltransferase
Medtr8g064490	1	SD	4	-0.6181786737912804	0.611120575057955	23S rRNA m2A2503 methyltransferase
Medtr8g065010	1	LD	0	1.2132259800704035	0.7530345085305625	polygalacturonase plant-like protein
Medtr8g065010	1	LD	2	0.6803542311159468	0.7530345085305625	polygalacturonase plant-like protein
Medtr8g065010	1	LD	4	0.7818442537285634	0.7530345085305625	polygalacturonase plant-like protein
Medtr8g065010	1	SD	0	-0.9432208086563735	0.7530345085305625	polygalacturonase plant-like protein
Medtr8g065010	1	SD	2	-0.6872301462783533	0.7530345085305625	polygalacturonase plant-like protein
Medtr8g065010	1	SD	4	-1.0449735099801876	0.7530345085305625	polygalacturonase plant-like protein
Medtr8g068110	1	LD	0	0.9398718432725733	0.4201135729881811	rhamnogalacturonate lyase B-like protein
Medtr8g068110	1	LD	2	0.8234514793524061	0.4201135729881811	rhamnogalacturonate lyase B-like protein
Medtr8g068110	1	LD	4	0.8692978435086453	0.4201135729881811	rhamnogalacturonate lyase B-like protein
Medtr8g068110	1	SD	0	-1.348053268197111	0.4201135729881811	rhamnogalacturonate lyase B-like protein
Medtr8g068110	1	SD	2	-0.4998324088826171	0.4201135729881811	rhamnogalacturonate lyase B-like protein
Medtr8g068110	1	SD	4	-0.7847354890538952	0.4201135729881811	rhamnogalacturonate lyase B-like protein
Medtr8g070115	1	LD	0	0.5136610125567376	0.19290810549806367	aldo/keto reductase family oxidoreductase
Medtr8g070115	1	LD	2	0.4214284654875409	0.19290810549806367	aldo/keto reductase family oxidoreductase
Medtr8g070115	1	LD	4	1.3969124349314472	0.19290810549806367	aldo/keto reductase family oxidoreductase
Medtr8g070115	1	SD	0	-0.05538562690499372	0.19290810549806367	aldo/keto reductase family oxidoreductase
Medtr8g070115	1	SD	2	-1.217767683434844	0.19290810549806367	aldo/keto reductase family oxidoreductase
Medtr8g070115	1	SD	4	-1.0588486026358879	0.19290810549806367	aldo/keto reductase family oxidoreductase
Medtr8g074130	1	LD	0	1.1534033180021017	0.2564157953326725	26S protease regulatory subunit, putative
Medtr8g074130	1	LD	2	1.1558464052445077	0.2564157953326725	26S protease regulatory subunit, putative
Medtr8g074130	1	LD	4	-0.018195786117816082	0.2564157953326725	26S protease regulatory subunit, putative
Medtr8g074130	1	SD	0	-1.3872180871927209	0.2564157953326725	26S protease regulatory subunit, putative
Medtr8g074130	1	SD	2	-0.46796696891440476	0.2564157953326725	26S protease regulatory subunit, putative
Medtr8g074130	1	SD	4	-0.4358688810216669	0.2564157953326725	26S protease regulatory subunit, putative
Medtr8g080050	1	LD	0	1.4744776391302095	0.38413094186643987	multidrug resistance protein ABC transporter family protein
Medtr8g080050	1	LD	2	0.5262155557187683	0.38413094186643987	multidrug resistance protein ABC transporter family protein
Medtr8g080050	1	LD	4	0.5264645366473221	0.38413094186643987	multidrug resistance protein ABC transporter family protein
Medtr8g080050	1	SD	0	-0.5540283370261723	0.38413094186643987	multidrug resistance protein ABC transporter family protein
Medtr8g080050	1	SD	2	-1.0821700589788001	0.38413094186643987	multidrug resistance protein ABC transporter family protein
Medtr8g080050	1	SD	4	-0.8909593354913266	0.38413094186643987	multidrug resistance protein ABC transporter family protein
Medtr8g087450	1	LD	0	1.1645676614846152	0.1868396176945585	fasciclin domain protein
Medtr8g087450	1	LD	2	1.28994938930281	0.1868396176945585	fasciclin domain protein
Medtr8g087450	1	LD	4	-0.40120564386810326	0.1868396176945585	fasciclin domain protein
Medtr8g087450	1	SD	0	-1.1337680437981656	0.1868396176945585	fasciclin domain protein
Medtr8g087450	1	SD	2	-0.6949703111504851	0.1868396176945585	fasciclin domain protein
Medtr8g087450	1	SD	4	-0.2245730519706711	0.1868396176945585	fasciclin domain protein
Medtr8g087470	1	LD	0	0.7331229021252448	0.26000536436336485	fasciclin domain protein
Medtr8g087470	1	LD	2	1.1826140987599658	0.26000536436336485	fasciclin domain protein
Medtr8g087470	1	LD	4	0.6316588092447522	0.26000536436336485	fasciclin domain protein
Medtr8g087470	1	SD	0	-1.4275677423635453	0.26000536436336485	fasciclin domain protein
Medtr8g087470	1	SD	2	-0.561453965932712	0.26000536436336485	fasciclin domain protein
Medtr8g087470	1	SD	4	-0.5583741018337031	0.26000536436336485	fasciclin domain protein
Medtr8g090000	1	LD	0	1.0214629199185803	0.33465283141611496	minichromosome maintenance (MCM2/3/5) family protein
Medtr8g090000	1	LD	2	1.1852921084440375	0.33465283141611496	minichromosome maintenance (MCM2/3/5) family protein
Medtr8g090000	1	LD	4	0.36966035731510477	0.33465283141611496	minichromosome maintenance (MCM2/3/5) family protein
Medtr8g090000	1	SD	0	-0.6930355598394345	0.33465283141611496	minichromosome maintenance (MCM2/3/5) family protein
Medtr8g090000	1	SD	2	-0.6577979706840089	0.33465283141611496	minichromosome maintenance (MCM2/3/5) family protein
Medtr8g090000	1	SD	4	-1.2255818551542799	0.33465283141611496	minichromosome maintenance (MCM2/3/5) family protein
Medtr8g090025	1	LD	0	0.9759506448198397	0.5676628421089724	haloacid dehalogenase-like hydrolase
Medtr8g090025	1	LD	2	0.7702213332685727	0.5676628421089724	haloacid dehalogenase-like hydrolase
Medtr8g090025	1	LD	4	0.9486378489796832	0.5676628421089724	haloacid dehalogenase-like hydrolase
Medtr8g090025	1	SD	0	-0.9434736427437815	0.5676628421089724	haloacid dehalogenase-like hydrolase
Medtr8g090025	1	SD	2	-0.6200962448052157	0.5676628421089724	haloacid dehalogenase-like hydrolase
Medtr8g090025	1	SD	4	-1.1312399395190966	0.5676628421089724	haloacid dehalogenase-like hydrolase
Medtr8g093800	1	LD	0	1.4099419928646486	0.4145011668804821	histone deacetylase superfamily protein
Medtr8g093800	1	LD	2	0.9384687140687411	0.4145011668804821	histone deacetylase superfamily protein
Medtr8g093800	1	LD	4	0.08799845287094624	0.4145011668804821	histone deacetylase superfamily protein
Medtr8g093800	1	SD	0	-1.018367375283915	0.4145011668804821	histone deacetylase superfamily protein
Medtr8g093800	1	SD	2	-0.9103948719568961	0.4145011668804821	histone deacetylase superfamily protein
Medtr8g093800	1	SD	4	-0.5076469125635287	0.4145011668804821	histone deacetylase superfamily protein
Medtr8g096320	1	LD	0	0.9002376923376956	0.15989019984113306	bidirectional sugar transporter
Medtr8g096320	1	LD	2	1.4824656142855321	0.15989019984113306	bidirectional sugar transporter
Medtr8g096320	1	LD	4	-0.4630673401037592	0.15989019984113306	bidirectional sugar transporter
Medtr8g096320	1	SD	0	-0.9313573019030293	0.15989019984113306	bidirectional sugar transporter
Medtr8g096320	1	SD	2	-0.9533030585587982	0.15989019984113306	bidirectional sugar transporter
Medtr8g096320	1	SD	4	-0.03497560605765562	0.15989019984113306	bidirectional sugar transporter
Medtr8g099640	1	LD	0	0.40979769286789414	0.20467755420544242	origin recognition complex subunit 1
Medtr8g099640	1	LD	2	1.4338986656944024	0.20467755420544242	origin recognition complex subunit 1
Medtr8g099640	1	LD	4	0.551086081702029	0.20467755420544242	origin recognition complex subunit 1
Medtr8g099640	1	SD	0	-0.21332836018054518	0.20467755420544242	origin recognition complex subunit 1
Medtr8g099640	1	SD	2	-0.9367389609905199	0.20467755420544242	origin recognition complex subunit 1
Medtr8g099640	1	SD	4	-1.2447151190932602	0.20467755420544242	origin recognition complex subunit 1
Medtr8g099920	1	LD	0	1.3421407931039258	0.43564182097962756	acyl carrier protein
Medtr8g099920	1	LD	2	0.561233988101584	0.43564182097962756	acyl carrier protein
Medtr8g099920	1	LD	4	0.6760804093093851	0.43564182097962756	acyl carrier protein
Medtr8g099920	1	SD	0	-0.6721024611520525	0.43564182097962756	acyl carrier protein
Medtr8g099920	1	SD	2	-1.2328455309976687	0.43564182097962756	acyl carrier protein
Medtr8g099920	1	SD	4	-0.6745071983651773	0.43564182097962756	acyl carrier protein
Medtr8g100000	1	LD	0	1.0420217389805342	0.28205701227520497	dual specificity phosphatase family protein
Medtr8g100000	1	LD	2	0.7565630402480996	0.28205701227520497	dual specificity phosphatase family protein
Medtr8g100000	1	LD	4	0.64775458860485	0.28205701227520497	dual specificity phosphatase family protein
Medtr8g100000	1	SD	0	-1.4511828783165248	0.28205701227520497	dual specificity phosphatase family protein
Medtr8g100000	1	SD	2	-0.0968806724355333	0.28205701227520497	dual specificity phosphatase family protein
Medtr8g100000	1	SD	4	-0.898275817081425	0.28205701227520497	dual specificity phosphatase family protein
Medtr8g102400	1	LD	0	1.1308575726965437	0.2887866267857733	IQ calmodulin-binding motif protein
Medtr8g102400	1	LD	2	0.3472933904266667	0.2887866267857733	IQ calmodulin-binding motif protein
Medtr8g102400	1	LD	4	0.9660243390378552	0.2887866267857733	IQ calmodulin-binding motif protein
Medtr8g102400	1	SD	0	-0.9771157509626028	0.2887866267857733	IQ calmodulin-binding motif protein
Medtr8g102400	1	SD	2	-0.1694117146107631	0.2887866267857733	IQ calmodulin-binding motif protein
Medtr8g102400	1	SD	4	-1.2976478365876996	0.2887866267857733	IQ calmodulin-binding motif protein
Medtr8g102460	1	LD	0	0.9768575172225251	0.3843157159840795	hexokinase
Medtr8g102460	1	LD	2	0.9213270632677041	0.3843157159840795	hexokinase
Medtr8g102460	1	LD	4	0.7037692544006819	0.3843157159840795	hexokinase
Medtr8g102460	1	SD	0	-1.410633525667185	0.3843157159840795	hexokinase
Medtr8g102460	1	SD	2	-0.6281077028703319	0.3843157159840795	hexokinase
Medtr8g102460	1	SD	4	-0.5632126063533942	0.3843157159840795	hexokinase
Medtr8g102510	1	LD	0	1.073763987962451	0.33014334300998627	senescence/dehydration-associated-like protein
Medtr8g102510	1	LD	2	0.2880850689884222	0.33014334300998627	senescence/dehydration-associated-like protein
Medtr8g102510	1	LD	4	1.2067935847759594	0.33014334300998627	senescence/dehydration-associated-like protein
Medtr8g102510	1	SD	0	-0.631457805630638	0.33014334300998627	senescence/dehydration-associated-like protein
Medtr8g102510	1	SD	2	-0.8409099407222808	0.33014334300998627	senescence/dehydration-associated-like protein
Medtr8g102510	1	SD	4	-1.0962748953739145	0.33014334300998627	senescence/dehydration-associated-like protein
Medtr8g446800	1	LD	0	0.5862835779968553	0.1746895592072277	hypothetical protein
Medtr8g446800	1	LD	2	1.682104660765741	0.1746895592072277	hypothetical protein
Medtr8g446800	1	LD	4	-0.13142454514742194	0.1746895592072277	hypothetical protein
Medtr8g446800	1	SD	0	-0.4226815444725753	0.1746895592072277	hypothetical protein
Medtr8g446800	1	SD	2	-1.1412904488992777	0.1746895592072277	hypothetical protein
Medtr8g446800	1	SD	4	-0.5729917002433216	0.1746895592072277	hypothetical protein
Medtr0004s0330	2	LD	0	1.4594159037683683	0.7720034073189667	alpha/beta fold hydrolase
Medtr0004s0330	2	LD	2	0.8627066628008545	0.7720034073189667	alpha/beta fold hydrolase
Medtr0004s0330	2	LD	4	-0.18078520671802278	0.7720034073189667	alpha/beta fold hydrolase
Medtr0004s0330	2	SD	0	-0.30007354073156395	0.7720034073189667	alpha/beta fold hydrolase
Medtr0004s0330	2	SD	2	-0.5282107154506144	0.7720034073189667	alpha/beta fold hydrolase
Medtr0004s0330	2	SD	4	-1.3130531036690265	0.7720034073189667	alpha/beta fold hydrolase
Medtr0006s0230	2	LD	0	1.3550661433217854	0.19511828165999204	NBS-LRR type disease resistance protein
Medtr0006s0230	2	LD	2	-0.05369475549319381	0.19511828165999204	NBS-LRR type disease resistance protein
Medtr0006s0230	2	LD	4	0.6209113191715289	0.19511828165999204	NBS-LRR type disease resistance protein
Medtr0006s0230	2	SD	0	0.005275126924550973	0.19511828165999204	NBS-LRR type disease resistance protein
Medtr0006s0230	2	SD	2	-0.28642586070069764	0.19511828165999204	NBS-LRR type disease resistance protein
Medtr0006s0230	2	SD	4	-1.6411319732239742	0.19511828165999204	NBS-LRR type disease resistance protein
Medtr0014s0440	2	LD	0	1.4777530251243187	0.4671139689310451	glycosyltransferase family 90 protein
[truncated: 26,165 more rows]
